# Supplementary material for: Repeated Evolution of Asexuality Involves Convergent Gene Expression Changes
Source: Mol Biol Evol. 2018 Nov 16;36(2):350–64. doi: 10.1093/molbev/msy217 (PMC6404633; doi:10.1093/molbev/msy217)
Supplement: Supplementary Data [file msy217_supp.zip]

Archive with 20 entries (20 files):
- Tim_Convergent_changes_in_GE_asexuality_v9b_supp.pdf
- Supp_Table_1.txt
- Supp_Table_10.txt
- Supp_Table_11.txt
- Supp_Table_12.txt
- Supp_Table_13.txt
- Supp_Table_14.txt
- Supp_Table_15.txt
- Supp_Table_16.txt
- Supp_Table_17.txt
- Supp_Table_18.txt
- Supp_Table_19.txt
- Supp_Table_2.txt
- Supp_Table_3.txt
- Supp_Table_4.txt
- Supp_Table_5.txt
- Supp_Table_6.txt
- Supp_Table_7.txt
- Supp_Table_8.txt
- Supp_Table_9.txt
