# Supplementary material for: Repeated Evolution of Asexuality Involves Convergent Gene Expression Changes
Source: Mol Biol Evol. 2018 Nov 16;36(2):350–64. doi: 10.1093/molbev/msy217 (PMC6404633; doi:10.1093/molbev/msy217)
Supplement: Supplementary Data [file msy217_supp.zip › Supp_Table_1.txt]

# Supplemental Table 1
### Overall table containing GO terms and expression data
#OG_name = Ortholog ID
#iso_names = transcript IDs
#Topblasteval = e-value of top blast hit
#TopblastACC = accession number of top blast hit
#GO_ID = annotated GO-term IDs
#GO_desc = annotated GO-term descriptions
#best_hits_desc	= blast hit descriptions
#Drosophila_gene_names = Drosophila ortholog(s)
#WB_convergent = convergent expression in whole body samples. 1 = YES, 0 = NO 
#RT_convergent = convergent expression in reproductive tract samples. 1 = YES, 0 = NO 
#LG_convergent = convergent expression in leg samples. 1 = YES, 0 = NO 
#exp_in_WB = expressed in whole body samples
#exp_in_RT = expressed in reproductive tract samples	
#exp_in_LG = expressed in leg samples samples
#WB_overall_eff_FDR	= FDR for the effect of reproductive mode from EdgeR in whole-body samples (see ms) 
#WB_rep_mode_by_sppair_FDR	= FDR for the species-pair by reproductive mode interaction from EdgeR in whole-body samples (see ms) 
#WB_Tbi-Tte_logFC = log2 fold change between sex-asex pair Timema bartmani-Timema tahoe	in whole-body samples
#WB_Tce-Tms_logFC = log2 fold change between sex-asex pair Timema cristinae-Timema monikensis in whole-body samples
#WB_Tcm-Tsi_logFC = log2 fold change between sex-asex pair Timema poppensis-Timema douglasi	in whole-body samples
#WB_Tpa-Tge_logFC = log2 fold change between sex-asex pair Timema californicum-Timema shepardi in whole-body samples	
#WB_Tps-Tdi_logFC = log2 fold change between sex-asex pair Timema podura-Timema genevievae in whole-body samples
#RT_overall_eff_FDR	= FDR for the effect of reproductive mode from EdgeR in reproductive tract samples (see ms) 
#RT_rep_mode_by_sppair_FDR	= FDR for the species-pair by reproductive mode interaction from EdgeR in reproductive tract samples (see ms) 
#RT_Tbi-Tte_logFC = log2 fold change between sex-asex pair Timema bartmani-Timema tahoe	in reproductive tract samples
#RT_Tce-Tms_logFC = log2 fold change between sex-asex pair Timema cristinae-Timema monikensis in reproductive tract samples
#RT_Tcm-Tsi_logFC = log2 fold change between sex-asex pair Timema poppensis-Timema douglasi	in reproductive tract samples
#RT_Tpa-Tge_logFC = log2 fold change between sex-asex pair Timema californicum-Timema shepardi in reproductive tract samples	
#RT_Tps-Tdi_logFC = log2 fold change between sex-asex pair Timema podura-Timema genevievae in reproductive tract samples
#LG_overall_eff_FDR	= FDR for the effect of reproductive mode from EdgeR in leg samples (see ms) 
#LG_rep_mode_by_sppair_FDR	= FDR for the species-pair by reproductive mode interaction from EdgeR in leg samples (see ms) 
#LG_Tbi-Tte_logFC = log2 fold change between sex-asex pair Timema bartmani-Timema tahoe	in leg samples
#LG_Tce-Tms_logFC = log2 fold change between sex-asex pair Timema cristinae-Timema monikensis in leg samples
#LG_Tcm-Tsi_logFC = log2 fold change between sex-asex pair Timema poppensis-Timema douglasi	in leg samples
#LG_Tpa-Tge_logFC = log2 fold change between sex-asex pair Timema californicum-Timema shepardi in leg samples	
#LG_Tps-Tdi_logFC = log2 fold change between sex-asex pair Timema podura-Timema genevievae in leg samples
OG_name	iso_names	Topblasteval	TopblastACC	GO_ID	GO_desc	best_hits_desc	Drosophila_gene_names	WB_convergent	RT_convergent	LG_convergent	exp_in_WB	exp_in_RT	exp_in_LG	WB_overall_eff_FDR	WB_rep_mode_by_sppair_FDR	WB_Tbi-Tte_logFC	WB_Tce-Tms_logFC	WB_Tcm-Tsi_logFC	WB_Tpa-Tge_logFC	WB_Tps-Tdi_logFC	RT_overall_eff_FDR	RT_rep_mode_by_sppair_FDR	RT_Tbi-Tte_logFC	RT_Tce-Tms_logFC	RT_Tcm-Tsi_logFC	RT_Tpa-Tge_logFC	RT_Tps-Tdi_logFC	LG_overall_eff_FDR	LG_rep_mode_by_sppair_FDR	LG_Tbi-Tte_logFC	LG_Tce-Tms_logFC	LG_Tcm-Tsi_logFC	LG_Tpa-Tge_logFC	LG_Tps-Tdi_logFC
OG-1	Tbi_TRINITY_DN69434_c0_g1_i2;Tte_TRINITY_DN25746_c0_g1_i4;Tce_TRINITY_DN107332_c0_g1_i1;Tms_TRINITY_DN31199_c0_g1_i7;Tcm_TRINITY_DN107456_c2_g1_i7;Tsi_TRINITY_DN30080_c0_g2_i2;Tpa_TRINITY_DN143416_c0_g1_i1;Tge_TRINITY_DN47803_c0_g1_i1;Tps_TRINITY_DN93867_c0_g1_i5;Tdi_TRINITY_DN28345_c0_g1_i1	0.00E+00	CAD31650.1;AAN09079.1;NP_001027034.1	GO:0007415;GO:0008045;GO:0045199;GO:0072347;GO:2001262	defasciculation of motor neuron axon;motor neuron axon guidance;maintenance of epithelial cell apical/basal polarity;response to anesthetic;positive regulation of semaphorin-plexin signaling pathway	"terribly reduced optic lobes, E;perlecan;terribly reduced optic lobes, U;terribly reduced optic lobes, T;terribly reduced optic lobes, H;terribly reduced optic lobes, A;terribly reduced optic lobes, R;terribly reduced optic lobes, K;terribly reduced optic lobes, F;terribly reduced optic lobes, Q;terribly reduced optic lobes, O;terribly reduced optic lobes, N;terribly reduced optic lobes, W;terribly reduced optic lobes, G;terribly reduced optic lobes, M;terribly reduced optic lobes, P;terribly reduced optic lobes, Y;terribly reduced optic lobes, Z;terribly reduced optic lobes, S;terribly reduced optic lobes, L;terribly reduced optic lobes, X"	trol	0	0	0	1	1	1	0.996800131	0.052218568	2.882299741	-0.358660694	0.889353265	-0.990146936	-2.087305465	0.646296017	0.003016872	2.854250006	-3.960335315	0.312248826	-2.385228479	0.647853527	0.327287104	0.019129965	-0.998189692	-2.476174704	-0.93806416	1.599558365	0.149582197
OG-10	Tbi_TRINITY_DN69809_c0_g1_i1;Tte_TRINITY_DN6841_c0_g2_i1;Tce_TRINITY_DN107141_c0_g3_i1;Tms_TRINITY_DN19107_c0_g2_i1;Tcm_TRINITY_DN107117_c4_g2_i1;Tsi_TRINITY_DN31847_c0_g1_i1;Tpa_TRINITY_DN143396_c0_g1_i1;Tge_TRINITY_DN48054_c0_g1_i3;Tps_TRINITY_DN95086_c0_g1_i2;Tdi_TRINITY_DN31295_c0_g1_i2	0.00E+00	Q9VUV9.4;NP_648818.3;AAV37006.1;AAF49564.4	GO:0000381;GO:0000398;GO:0006289;GO:0007067;GO:0007283;GO:0007294;GO:0007419;GO:0008298;GO:0009949;GO:0009951;GO:0016321;GO:0022008;GO:0030717;GO:0034332;GO:0051607;GO:0051642;GO:0097681	"regulation of alternative mRNA splicing, via spliceosome;mRNA splicing, via spliceosome;nucleotide-excision repair;mitotic nuclear division;spermatogenesis;germarium-derived oocyte fate determination;ventral cord development;intracellular mRNA localization;polarity specification of anterior/posterior axis;polarity specification of dorsal/ventral axis;female meiosis chromosome segregation;neurogenesis;karyosome formation;adherens junction organization;defense response to virus;centrosome localization;double-strand break repair via alternative nonhomologous end joining"	lethal (3) 72Ab;Putative U5 small nuclear ribonucleoprotein 200 kDa helicase Protein lethal (3) 72Ab;LD03265p;obelus;DNA polymerase theta Mutagen-sensitive protein 308;Mus308;mutagen-sensitive 308;FI03732p;mutagen-sensitive 301;RE48845p;AF145638_1l.2.35Df;Mtr4 helicase;twister;LD23303p;secretory 63;RE14391p;unknown;CG6227;LD41277p	l(3)72Ab;CG6227;mus308;mus301;tst;Mtr4;obe;Sec63	0	0	0	1	1	1	0.629005214	0.33313275	0.178043203	-0.180334006	0.071260777	0.432259263	-0.039576391	0.355288106	0.371349088	0.057345122	-0.423940574	-0.220900583	0.043749744	-0.022130952	0.459330748	0.048981655	0.195726933	-0.108346102	0.026120304	0.397392672	-0.171818294
OG-100	Tbi_TRINITY_DN68723_c0_g1_i1;Tte_TRINITY_DN38771_c0_g1_i1;Tce_TRINITY_DN93938_c0_g1_i1;Tms_TRINITY_DN30876_c0_g1_i1;Tcm_TRINITY_DN104844_c0_g1_i1;Tsi_TRINITY_DN20917_c0_g1_i1;Tpa_TRINITY_DN137095_c0_g1_i1;Tge_TRINITY_DN12762_c0_g1_i1;Tps_TRINITY_DN94855_c0_g2_i3;Tdi_TRINITY_DN28550_c0_g1_i1	0.00E+00	NP_477310.2;AAL39336.1;AAF58910.2	GO:0000209;GO:0006914;GO:0006959;GO:0007346;GO:0008283;GO:0008340;GO:0010906;GO:0016319;GO:0016322;GO:0016925;GO:0019915;GO:0030707;GO:0031987;GO:0032447;GO:0034126;GO:0034227;GO:0035096;GO:0040008;GO:0043067;GO:0045116;GO:0045879;GO:0046578;GO:0051092	protein polyubiquitination;autophagy;humoral immune response;regulation of mitotic cell cycle;cell proliferation;determination of adult lifespan;regulation of glucose metabolic process;mushroom body development;neuron remodeling;protein sumoylation;lipid storage;ovarian follicle cell development;locomotion involved in locomotory behavior;protein urmylation;positive regulation of MyD88-dependent toll-like receptor signaling pathway;tRNA thio-modification;larval midgut cell programmed cell death;regulation of growth;regulation of programmed cell death;protein neddylation;negative regulation of smoothened signaling pathway;regulation of Ras protein signal transduction;positive regulation of NF-kappaB transcription factor activity	ubiquitin activating enzyme 1;GH24511p;ubiquitin activating enzyme 2;LD22577p;Nedd8-activating enzyme E1 catalytic subunit Ubiquitin-activating enzyme 3 homolo;ubiquitin activating enzyme 3;CG12276;activator of SUMO 1;LD33652p;CG12276-PA;Uba4 ortholo;Adenylyltransferase and sulfurtransferase MOCS3 Molybdenum cofactor synthesis protein 3 Includes: RecNameMolybdopterin-synthase adenylyltransferase Adenylyltransferase MOCS3 Sulfur carrier protein MOCS2A adenylyltransferase Includes: RecNameMolybdopterin-synthase sulfurtransferase Sulfur carrier protein MOCS2A sulfurtransferase Sulfurtransferase MOCS3;FI08414p;beta-Amyloid precursor protein binding protein 1;Nedd8-activating enzyme E1 regulatory subunit Beta-amyloid precursor binding protein 1 Short=dAPP-BP1;FI06139p	Aos1;Uba1;Uba4;APP-BP1;Uba2;Uba3	0	1	0	1	1	1	0.976705147	0.903785257	-0.073323281	0.055828631	0.154983763	-0.101766425	0.004597017	0.000179152	0.526421453	-0.655027659	-0.474446515	-0.457828289	-0.625560991	-0.113400072	0.091552678	0.301167844	-0.351800834	-0.068752657	-0.420276031	0.136719901	-0.275901129
OG-1000	Tbi_TRINITY_DN23248_c0_g1_i1;Tte_TRINITY_DN838_c0_g1_i1;Tce_TRINITY_DN83895_c0_g1_i2;Tms_TRINITY_DN9795_c0_g1_i1;Tcm_TRINITY_DN74825_c0_g1_i1;Tsi_TRINITY_DN7463_c0_g1_i1;Tpa_TRINITY_DN123348_c0_g1_i1;Tge_TRINITY_DN23696_c0_g1_i1;Tps_TRINITY_DN32539_c0_g1_i2;Tdi_TRINITY_DN17778_c0_g2_i1	1.30E-48	AAM29449.1	GO:0007067;GO:0007424;GO:0007584;GO:0008407;GO:0010259;GO:0010906;GO:0019216;GO:0035317;GO:0040007;GO:0042023;GO:0045475;GO:0045823;GO:0045893	"mitotic nuclear division;open tracheal system development;response to nutrient;chaeta morphogenesis;multicellular organism aging;regulation of glucose metabolic process;regulation of lipid metabolic process;imaginal disc-derived wing hair organization;growth;DNA endoreduplication;locomotor rhythm;positive regulation of heart contraction;positive regulation of transcription, DNA-templated"	RE29005p;vrille;FI01009p;GH23983p;CG7786;PAR-domain protein 1;PAR domain protein 1-alpha;GM02880p;AF172404_1PAR domain protein 1-gamma;PAR domain protein 1-gamma;PAR-domain protein 1 zeta;PAR domain protein 1-beta;GH27708p;PAR domain protein 1-epislon;Par domain protein 1-ph	Pdp1;vri;CG7786	0	0	1	1	1	1	0.892492299	0.392803657	0.389131118	-0.096918015	0.101675161	0.114829271	-0.871781724	0.063059994	0.099559976	0.117168677	-0.270045219	-0.444805356	-1.437194489	-0.187783593	0.007017622	0.717758768	0.399383341	0.424683693	0.61221391	0.389694198	0.084993905
OG-1001	Tbi_TRINITY_DN50274_c0_g1_i2;Tte_TRINITY_DN23660_c0_g1_i2;Tce_TRINITY_DN98074_c0_g1_i2;Tms_TRINITY_DN29943_c0_g1_i3;Tcm_TRINITY_DN98627_c0_g1_i5;Tsi_TRINITY_DN23952_c0_g1_i5;Tpa_TRINITY_DN135911_c0_g1_i2;Tge_TRINITY_DN41217_c0_g1_i5;Tps_TRINITY_DN89173_c0_g1_i2;Tdi_TRINITY_DN23630_c0_g1_i4	5.50E-71	AAA28407.1	GO:0000226;GO:0001964;GO:0006816;GO:0006909;GO:0006967;GO:0006974;GO:0007605;GO:0007614;GO:0007638;GO:0008063;GO:0009950;GO:0010996;GO:0019233;GO:0030097;GO:0040011;GO:0042994;GO:0045087;GO:0045887;GO:0046843;GO:0048675;GO:0050976;GO:0070050;GO:0071260;GO:1900074	microtubule cytoskeleton organization;startle response;calcium ion transport;phagocytosis;positive regulation of antifungal peptide biosynthetic process;cellular response to DNA damage stimulus;sensory perception of sound;short-term memory;mechanosensory behavior;Toll signaling pathway;dorsal/ventral axis specification;response to auditory stimulus;sensory perception of pain;hemopoiesis;locomotion;cytoplasmic sequestering of transcription factor;innate immune response;positive regulation of synaptic growth at neuromuscular junction;dorsal appendage formation;axon extension;detection of mechanical stimulus involved in sensory perception of touch;neuron cellular homeostasis;cellular response to mechanical stimulus;negative regulation of neuromuscular synaptic transmission	cactus zygotic protein;cactus;NF-kappa-B inhibitor cactus;cactus maternal/zygotic protein;LD10168p;no mechanoreceptor potential C;ankyrin 2;AF190635_1ankyrin 2;FI18613p1	nompC;Ank2;cact	0	0	0	1	1	1	0.96878306	0.253919207	0.369712781	-0.334046833	0.482537069	-0.086069052	-0.351618637	0.809723228	0.121840465	-0.204602571	0.335992659	0.5915643	-0.014882238	-0.44131819	0.394392035	0.385708892	0.025930193	-0.443100549	-0.174665964	-0.084101189	0.113698289
OG-1002	Tbi_TRINITY_DN56138_c0_g1_i1;Tte_TRINITY_DN38564_c0_g1_i1;Tce_TRINITY_DN73166_c0_g1_i1;Tms_TRINITY_DN39927_c0_g1_i1;Tcm_TRINITY_DN57556_c0_g1_i1;Tsi_TRINITY_DN52635_c0_g1_i1;Tpa_TRINITY_DN115457_c0_g1_i1;Tge_TRINITY_DN18799_c0_g1_i1;Tps_TRINITY_DN42760_c0_g1_i1;Tdi_TRINITY_DN45099_c0_g1_i1	0.00E+00	NP_477375.1;AHN56120.1;P08736.2;ACU43535.1;AAF58608.1;NP_001286321.1;AAR30199.1;NP_725085.1;AAM68698.1;AHN56119.1;NP_001286322.1	GO:0000278;GO:0006415;GO:0006451;GO:0007030;GO:0008283;GO:0008340;GO:0022008;GO:0045089;GO:0050829	mitotic cell cycle;translational termination;translational readthrough;Golgi organization;cell proliferation;determination of adult lifespan;neurogenesis;positive regulation of innate immune response;defense response to Gram-negative bacterium	"elongation factor 1alpha48D;Elongation factor 1-alpha 1 Short=EF-1-alpha-1 50 kDa female-specific protein;LP10071p;RH01053p;elongation factor 1alpha100E;Elongation factor 1-alpha 2 Short=EF-1-alpha-2;RE68984p;F1 protein;1110268Agene F1;SD08285p;Ef1alpha-like factor;RE07731p;HBS1;FI04779p;elongation factor Tu mitochondrial;CG12736;GH10272p;AT01345p;EfSec;RE67487p;Dgp-1;FI18016p1;Elongation factor G, mitochondrial Short=EF-Gmt Elongation factor G 1, mitochondrial Short=mEF-G 1 Elongation factor G1 Short=dEF-G1 Protein iconoclast;conoclast"	Ef1alpha48D;Elf;Ef1alpha100E;EfTuM;Dgp-1;EfSec;HBS1;CG12736;ico	0	0	0	1	1	1	0.910501973	0.480172477	-0.499791368	-0.02961919	0.156917791	0.045966226	0.142182024	0.370904651	0.783236075	0.248691252	0.278229973	0.089162843	0.175948988	-0.114468125	0.59539367	0.326210172	-0.200276994	0.356325322	0.255973049	-0.038781716	-0.005199076
OG-1003	Tbi_TRINITY_DN71152_c0_g1_i1;Tte_TRINITY_DN8916_c0_g1_i1;Tce_TRINITY_DN95664_c0_g1_i1;Tms_TRINITY_DN55363_c0_g1_i1;Tcm_TRINITY_DN93956_c0_g1_i1;Tsi_TRINITY_DN32215_c0_g1_i1;Tpa_TRINITY_DN141610_c1_g1_i1;Tge_TRINITY_DN45786_c0_g1_i1;Tps_TRINITY_DN95183_c0_g1_i1;Tdi_TRINITY_DN31807_c0_g1_i1	2.20E-40	AAV36899.1;NP_001015174.1;EAA46254.1	GO:0000079	regulation of cyclin-dependent protein serine/threonine kinase activity	CG40191;RE22570p;LD12604p;MIP17132p	NA	0	0	0	1	1	1	0.443989955	0.307790644	0.417783533	-0.123276913	-0.142235393	0.380634168	0.236993747	0.983347058	0.152135843	-0.046349176	-0.104614346	0.174057173	0.369313064	-0.406594809	0.117403184	0.002907771	0.146861658	-0.061714927	-0.022756564	0.868170563	-0.042021639
OG-1004	Tbi_TRINITY_DN69839_c0_g1_i4;Tte_TRINITY_DN10484_c0_g1_i1;Tce_TRINITY_DN93748_c0_g1_i1;Tms_TRINITY_DN57190_c0_g1_i1;Tcm_TRINITY_DN98994_c0_g1_i1;Tsi_TRINITY_DN27183_c0_g1_i1;Tpa_TRINITY_DN136900_c0_g1_i2;Tge_TRINITY_DN29094_c0_g1_i1;Tps_TRINITY_DN84686_c0_g1_i1;Tdi_TRINITY_DN1490_c0_g1_i1	7.20E-126	AAL28411.2	GO:0006413;GO:0071456	translational initiation;cellular response to hypoxia	GM03482p;eIF2B-gamma;eIF2B-epsilon;LD41433p;eIF2B-epsilon protein	eIF2B-epsilon;eIF2B-gamma	0	1	0	1	1	1	0.91805422	0.885103951	0.070496015	-0.123625327	0.133512714	0.230291428	-0.119102557	0.010614742	0.379589614	-0.486672177	-0.773291019	-0.168493605	-0.828187037	-0.055223895	0.964109861	0.982319644	0.078245505	0.134351801	-0.106763514	0.044965905	-0.083573954
OG-1005	Tbi_TRINITY_DN53674_c0_g2_i1;Tte_TRINITY_DN23437_c0_g1_i3;Tce_TRINITY_DN83767_c0_g1_i1;Tms_TRINITY_DN2661_c0_g1_i1;Tcm_TRINITY_DN105849_c0_g3_i4;Tsi_TRINITY_DN30215_c0_g1_i2;Tpa_TRINITY_DN136706_c1_g1_i3;Tge_TRINITY_DN47569_c0_g3_i5;Tps_TRINITY_DN83832_c5_g1_i4;Tdi_TRINITY_DN27434_c1_g1_i1	6.00E-139	ACN22202.1;NP_524768.2;CAB58065.1;AAF45795.2	GO:0007562;GO:0010629;GO:0034968;GO:0042051	eclosion;negative regulation of gene expression;histone lysine methylation;compound eye photoreceptor development	"SET and MYND domain containing, class 3;EG:BACR7C10.4;MIP05435p;SET and MYND domain containing, class 4, member 3;SET and MYND domain containing, arthropod-specific, member 8;Protein msta;SET and MYND domain containing, arthropod-specific, member 3;RE12806p;SET and MYND domain containing, arthropod-specific, member 1;GH11294p;SET and MYND domain containing, class 4, member 2;RE32936p;SET and MYND domain containing, arthropod-specific, member 6;SET and MYND domain containing, class 5;RE75113p;SET and MYND domain containing, arthropod-specific, member 2;AT24727p;SET and MYND domain containing, arthropod-specific, member 5"	SmydA-8;Smyd4-2;SmydA-1;Smyd5;Smyd3;Smyd4-3;SmydA-5;SmydA-2;SmydA-6	0	0	0	1	1	1	0.766570796	0.820622185	-0.392744379	0.000308901	-0.239939958	0.019614481	0.099862971	0.346114271	0.251243791	0.111982243	0.591487257	0.075337072	0.724534889	-0.394068676	0.967389342	0.005210219	0.24119261	0.248961107	-0.287331182	-0.574691031	0.356071395
OG-1006	Tbi_TRINITY_DN59201_c0_g1_i2;Tte_TRINITY_DN26972_c0_g1_i4;Tce_TRINITY_DN94169_c0_g1_i1;Tms_TRINITY_DN18379_c0_g1_i4;Tcm_TRINITY_DN82205_c1_g1_i1;Tsi_TRINITY_DN20470_c0_g1_i2;Tpa_TRINITY_DN130899_c0_g3_i3;Tge_TRINITY_DN38380_c0_g1_i1;Tps_TRINITY_DN76261_c0_g1_i2;Tdi_TRINITY_DN16198_c0_g1_i4	8.10E-136	ABI31266.1;NP_001036619.1	GO:0000381;GO:0007446;GO:0008283;GO:0030431;GO:0035107;GO:0040040;GO:0045165	"regulation of alternative mRNA splicing, via spliceosome;imaginal disc growth;cell proliferation;sleep;appendage morphogenesis;thermosensory behavior;cell fate commitment"	mushroom-body expressed;LD32520p;nucleic acid binding protein;IP17311p;heterogeneous nuclear ribonucleoprotein K;RE05515p;LP16172p;pasilla	HnRNP-K;mub;ps	0	0	0	1	1	1	0.681977666	0.701412203	0.097695788	0.099747189	0.380342655	-0.119495756	0.015139438	0.791738989	0.938719515	-0.027707373	0.175117309	0.075561714	0.089431522	-0.085491403	0.917274767	0.008783867	0.555838073	-0.265175881	-0.495526821	0.276642622	-0.206984605
OG-1007	Tbi_TRINITY_DN27076_c0_g1_i1;Tte_TRINITY_DN7572_c0_g1_i1;Tce_TRINITY_DN96464_c0_g1_i1;Tms_TRINITY_DN12513_c0_g1_i1;Tcm_TRINITY_DN96961_c0_g1_i1;Tsi_TRINITY_DN12473_c0_g1_i1;Tpa_TRINITY_DN130411_c0_g1_i1;Tge_TRINITY_DN43163_c0_g1_i1;Tps_TRINITY_DN82584_c0_g1_i1;Tdi_TRINITY_DN30748_c0_g2_i1	1.60E-10	AAX58700.1;NP_611241.2;AAF57819.3;A1ZAX0.2	GO:0002121;GO:0007192;GO:0007212;GO:0007217;GO:0007218;GO:0007615;GO:0009755;GO:0016543;GO:0016545;GO:0016546;GO:0048812;GO:0060180	"inter-male aggressive behavior;adenylate cyclase-activating serotonin receptor signaling pathway;dopamine receptor signaling pathway;tachykinin receptor signaling pathway;neuropeptide signaling pathway;anesthesia-resistant memory;hormone-mediated signaling pathway;male courtship behavior, orientation prior to leg tapping and wing vibration;male courtship behavior, veined wing vibration;male courtship behavior, proboscis-mediated licking;neuron projection morphogenesis;female mating behavior"	CCHamide-1 receptor;Neuropeptide CCHamide-1 receptor;G-protein coupled receptor;CG30340;CCHamide-2 receptor;Neuropeptide CCHamide-2 receptor;IP11785p;Tachykinin-like peptides receptor 86C Short=NKD;Tachykinin-like receptor at 86C;IP02824p;ETHR;putative ETH receptor splicing variant a;5-hydroxytryptamine (serotonin) receptor 7;5-hydroxytryptamine receptor 1 Short=5-HT receptor 5HT-dro Serotonin receptor 1;5HT-dro serotonin receptor;LD04507p;dopamine 2-like receptor DD2R-506;dopamine 2-like receptor	5-HT7;TkR86C;ETHR;Dop2R;CCHa2-R;CCHa1-R;CG30340	0	0	1	1	0	1	0.756614086	0.134256286	0.237857776	-1.214973803	0.394228676	0.312603423	1.392716737	NA	NA	NA	NA	NA	NA	NA	0.026421321	0.085980308	-0.361059625	-1.570831323	-0.15397838	-0.172784361	-0.303198021
OG-1008	Tbi_TRINITY_DN70511_c0_g1_i1;Tte_TRINITY_DN22031_c0_g6_i1;Tce_TRINITY_DN94989_c0_g1_i1;Tms_TRINITY_DN29650_c0_g1_i1;Tcm_TRINITY_DN105742_c0_g2_i3;Tsi_TRINITY_DN31044_c4_g1_i2;Tpa_TRINITY_DN141672_c1_g1_i1;Tge_TRINITY_DN47624_c1_g1_i1;Tps_TRINITY_DN94451_c0_g1_i4;Tdi_TRINITY_DN31873_c2_g5_i1	0.00E+00	AAF54707.2;AAF54708.2;AAF54709.2;ACQ99838.1;NP_731643.2;NP_731644.2;AAM11044.1;AAO41545.1;NP_650121.1;NP_788640.1	GO:0009058;GO:0070189	biosynthetic process;kynurenine metabolic process	CG6950;GH08974p;FI04487p;CG1461;HL07974p;CG1640;AT04676p;CG6321;LD15494p	CG1640;CG6950;CG1461;CG6321	0	0	0	1	1	1	0.882826461	0.00269511	0.394136063	-0.906380376	0.999314456	-0.214200136	-0.551055839	0.769178922	0.918363106	-0.009681839	0.384787494	0.30933173	-0.10121255	-0.078659373	0.371599153	0.000138009	0.05771184	-1.145821397	0.18773063	0.48387937	-0.313980996
OG-1009	Tbi_TRINITY_DN70195_c6_g2_i1;Tte_TRINITY_DN29167_c9_g8_i1;Tce_TRINITY_DN106960_c1_g1_i2;Tms_TRINITY_DN25017_c0_g1_i1;Tcm_TRINITY_DN104342_c2_g1_i1;Tsi_TRINITY_DN28988_c0_g2_i2;Tpa_TRINITY_DN139637_c2_g5_i2;Tge_TRINITY_DN41207_c0_g2_i2;Tps_TRINITY_DN92656_c4_g1_i1;Tdi_TRINITY_DN22787_c0_g1_i2	NA	NA	NA	NA	NA	NA	0	0	0	1	1	1	0.236939723	0.091661917	0.200285329	-1.550293937	-0.281800625	-0.133684747	-0.270143757	0.000332665	2.31E-15	0.060648095	-2.290218309	-0.356953293	-0.273743061	0.304622638	0.877689842	2.36E-10	1.402606746	-2.413712432	0.291604851	0.703795581	-0.165060897
OG-101	Tbi_TRINITY_DN70054_c0_g1_i1;Tte_TRINITY_DN30556_c0_g1_i1;Tce_TRINITY_DN94275_c0_g1_i1;Tms_TRINITY_DN24347_c0_g1_i2;Tcm_TRINITY_DN105255_c0_g1_i1;Tsi_TRINITY_DN29756_c0_g1_i2;Tpa_TRINITY_DN141595_c1_g2_i2;Tge_TRINITY_DN47238_c0_g1_i1;Tps_TRINITY_DN94912_c0_g1_i1;Tdi_TRINITY_DN32168_c0_g1_i1	7.60E-113	NP_723583.1;AAN10750.1;NP_001188777.1;ADV37027.1	GO:0016567;GO:0046425;GO:0051297	protein ubiquitination;regulation of JAK-STAT cascade;centrosome organization	CCR4-NOT transcription complex subunit 4;RE04975p	Cnot4	0	0	0	1	1	1	0.492584838	0.520033591	-0.001434015	-0.616529566	0.095397009	-0.15148394	-0.198283295	0.994742916	0.939307791	0.146928235	-0.000292238	0.032193714	-0.367786434	0.178112612	0.505825141	4.64E-06	0.590129428	-0.922760126	0.102133949	0.72965846	-0.083927673
OG-1010	Tbi_TRINITY_DN62802_c0_g1_i1;Tte_TRINITY_DN12551_c0_g1_i1;Tce_TRINITY_DN81537_c0_g1_i1;Tms_TRINITY_DN20728_c0_g1_i1;Tcm_TRINITY_DN41170_c0_g1_i1;Tsi_TRINITY_DN19380_c0_g1_i1;Tpa_TRINITY_DN131304_c1_g1_i1;Tge_TRINITY_DN7463_c0_g1_i1;Tps_TRINITY_DN62507_c0_g1_i1;Tdi_TRINITY_DN14427_c0_g1_i1	1.60E-128	NP_476927.1;AAF58994.1;AAL13957.1;Q07886.2	GO:0000381;GO:0008283;GO:0016049;GO:0016246;GO:0019233;GO:0019730;GO:0022008;GO:0040018;GO:0042254;GO:0050688	"regulation of alternative mRNA splicing, via spliceosome;cell proliferation;cell growth;RNA interference;sensory perception of pain;antimicrobial humoral response;neurogenesis;positive regulation of multicellular organism growth;ribosome biogenesis;regulation of defense response to virus"	"DEAD box protein 45A;Probable ATP-dependent RNA helicase Dbp45A Short=DEAD box protein 45A;LD47509p;DEAD-box protein;CG9253;FI20110p1;Rs1;LD15481p;CG6227;LD41277p;unknown;pitchoune;Probable ATP-dependent RNA helicase pitchoune;RE48840p;LD46167p;CG10077;GH10652p;BChain B, Structural Basis For Rna Unwinding By The Dead-Box Protein Drosophila Vasa;CChain C, Structural Basis For Rna Unwinding By The Dead-Box Protein Drosophila Vasa;DChain D, Structural Basis For Rna Unwinding By The Dead-Box Protein Drosophila Vasa;Rm62;RE68337p;LP18603p"	Rm62;CG6227;pit;Rs1;Dbp45A;CG10077;CG9253	0	0	0	1	1	1	0.002778313	0.000153213	1.132006775	-0.016694792	-0.032034217	1.156507695	0.010238992	5.63E-06	1.02E-05	0.369382284	0.169482619	0.267550076	1.584431904	0.166906174	6.87E-08	6.90E-08	2.009733515	0.04910868	0.34749829	0.617201694	0.295677789
OG-1011	Tbi_TRINITY_DN60212_c0_g1_i1;Tte_TRINITY_DN56224_c0_g1_i1;Tce_TRINITY_DN41082_c0_g1_i1;Tms_TRINITY_DN13274_c0_g2_i1;Tcm_TRINITY_DN88084_c0_g3_i1;Tsi_TRINITY_DN26243_c0_g2_i1;Tpa_TRINITY_DN122469_c0_g1_i1;Tge_TRINITY_DN44139_c0_g1_i1;Tps_TRINITY_DN81790_c0_g1_i1;Tdi_TRINITY_DN33247_c0_g1_i1	8.10E-137	AAZ86756.1;AGB95374.1;NP_001096977.1;AGB95375.1;NP_572918.1;NP_001259532.1;NP_001259533.1;ABW09411.1;AAF48312.2	GO:0030727;GO:2000738	germarium-derived female germ-line cyst formation;positive regulation of stem cell differentiation	programmed cell death 4;LD21074p;CG10990-PA;CG10990;hypothetical protein CG10990	Pdcd4	0	0	0	1	1	1	0.634670945	0.698364051	-0.033279675	0.046120519	0.047705579	-0.216550226	-0.293822277	0.91004327	0.542682835	-0.030686537	0.325963047	-0.036556829	-0.221728344	0.072795217	0.898046596	0.967752049	-0.006211616	0.037798357	-0.100663232	0.035275313	-0.040425313
OG-1012	Tbi_TRINITY_DN72104_c3_g2_i1;Tte_TRINITY_DN18854_c0_g1_i1;Tce_TRINITY_DN106549_c1_g1_i1;Tms_TRINITY_DN25835_c0_g2_i1;Tcm_TRINITY_DN101482_c0_g1_i3;Tsi_TRINITY_DN19704_c0_g2_i2;Tpa_TRINITY_DN136379_c0_g2_i3;Tge_TRINITY_DN18811_c0_g1_i1;Tps_TRINITY_DN90783_c0_g1_i4;Tdi_TRINITY_DN19787_c0_g1_i1	1.20E-114	AAB64300.1	GO:0000902;GO:0001745;GO:0006909;GO:0032012;GO:0043547;GO:0046331;GO:0072375	cell morphogenesis;compound eye morphogenesis;phagocytosis;regulation of ARF protein signal transduction;positive regulation of GTPase activity;lateral inhibition;medium-term memory	putative ARF1 GTPase activating protein;ADP-ribosylation factor GTPase activating protein 1;RE63354p;ADP-ribosylation factor GTPase activating protein 3;LD46935p;centaurin gamma 1A;FI09218p;Centaurin-gamma-1A;FI20140p1;LD11783p;CG8243;FI20236p1;centaurin beta 1A;AF254071_1centaurin beta 1A;MIP17913p	ArfGAP3;CenG1A;ArfGAP1;CenB1A;CG8243	0	0	0	1	1	1	0.752336946	0.037027889	-0.061693898	-0.184644783	0.284989656	0.795677116	-0.375368151	0.117441086	0.740662414	-0.144098983	-0.553447615	-0.22358778	-0.360250873	-0.03013877	0.141404667	0.703039568	-0.069799567	0.293730611	0.17803721	0.499109685	0.396100796
OG-1013	Tbi_TRINITY_DN71713_c15_g1_i2;Tte_TRINITY_DN3685_c0_g1_i1;Tce_TRINITY_DN56585_c0_g1_i1;Tms_TRINITY_DN30393_c4_g1_i1;Tcm_TRINITY_DN98657_c0_g2_i2;Tsi_TRINITY_DN4087_c0_g1_i1;Tpa_TRINITY_DN138761_c2_g1_i1;Tge_TRINITY_DN47623_c3_g3_i1;Tps_TRINITY_DN89063_c0_g1_i2;Tdi_TRINITY_DN31371_c2_g1_i1	3.40E-164	AAF50127.2;AAN11911.1;NP_648417.1;NP_729634.1;AAD38571.1	GO:0008535;GO:0051205	respiratory chain complex IV assembly;protein insertion into membrane	CG6404;AF145596_1BcDNA.GH02220;CG4942;LD38503p	CG6404;CG4942	0	0	0	1	1	1	0.789169449	0.169457061	0.219025094	0.19908951	0.408950137	-0.338298781	-0.165230774	0.877590738	0.002906007	-0.029117139	0.730833984	0.06230268	-0.228490544	-0.632570744	0.141798704	0.001561958	0.19852206	0.092035541	0.053537239	-0.33580797	-0.999193596
OG-1014	Tbi_TRINITY_DN67385_c16_g2_i1;Tte_TRINITY_DN29392_c8_g19_i1;Tce_TRINITY_DN100296_c3_g8_i4;Tms_TRINITY_DN2959_c0_g1_i1;Tcm_TRINITY_DN100895_c4_g1_i1;Tsi_TRINITY_DN31103_c1_g5_i1;Tpa_TRINITY_DN143189_c7_g1_i1;Tge_TRINITY_DN47821_c2_g1_i1;Tps_TRINITY_DN89295_c1_g1_i2;Tdi_TRINITY_DN31618_c1_g5_i3	0.00E+00	NP_001014573.1;CAA66798.1;AAX52756.1	GO:0006559;GO:0006726;GO:0006909;GO:0007616;GO:0008049;GO:0008344;GO:0009611;GO:0035220;GO:0040040;GO:0042416;GO:0043052;GO:0048082;GO:0055114;GO:2000274	"L-phenylalanine catabolic process;eye pigment biosynthetic process;phagocytosis;long-term memory;male courtship behavior;adult locomotory behavior;response to wounding;wing disc development;thermosensory behavior;dopamine biosynthetic process;thermotaxis;regulation of adult chitin-containing cuticle pigmentation;oxidation-reduction process;regulation of epithelial cell migration, open tracheal system"	"henna;phenylalanine hydroxylase;Protein henna Phe-4-monooxygenase Phenylalanine-4-hydroxylase Short=PAH Tryptophan 5-hydroxylase Short=TRH Tryptophan 5-monooxygenase;HL08079p;tryptophan hydroxylase;GH12537p;tyrosine hydroxylase;tyrosine hydroxylase type 1, neuronal form;pale;Tyrosine 3-monooxygenase Protein Pale Tyrosine 3-hydroxylase Short=TH;tyrosine hydroxylase type 2, hypodermal form;FI04429p;LP11814p"	ple;Hn	1	0	0	1	1	1	0.022569354	0.347044835	-0.384550473	-0.750352319	-0.043101789	-1.576201031	-1.417902553	0.81595577	0.057424236	0.805447166	0.961267918	-2.085510366	-0.82616748	0.239136862	0.459330748	0.349552719	-0.40321913	0.498469943	0.250982459	1.092125119	-0.144556385
OG-1015	Tbi_TRINITY_DN66828_c0_g1_i1;Tte_TRINITY_DN17006_c0_g2_i1;Tce_TRINITY_DN107438_c0_g1_i2;Tms_TRINITY_DN28114_c0_g1_i1;Tcm_TRINITY_DN99373_c0_g1_i4;Tsi_TRINITY_DN19139_c0_g3_i1;Tpa_TRINITY_DN134783_c0_g1_i1;Tge_TRINITY_DN39579_c0_g1_i2;Tps_TRINITY_DN90133_c0_g1_i5;Tdi_TRINITY_DN26232_c0_g1_i4	7.10E-54	NP_001287223.1;AHN57222.1	GO:0002385;GO:0006470;GO:0007298;GO:0007396;GO:0007422;GO:0007428;GO:0007474;GO:0007561;GO:0008064;GO:0008340;GO:0008360;GO:0008362;GO:0008544;GO:0009306;GO:0010389;GO:0010591;GO:0016318;GO:0016319;GO:0016337;GO:0034599;GO:0035160;GO:0042060;GO:0042127;GO:0043066;GO:0046329;GO:0046529;GO:0046843;GO:0046844;GO:0048615;GO:0050770;GO:0050778;GO:0071907	"mucosal immune response;protein dephosphorylation;border follicle cell migration;suture of dorsal opening;peripheral nervous system development;primary branching, open tracheal system;imaginal disc-derived wing vein specification;imaginal disc eversion;regulation of actin polymerization or depolymerization;determination of adult lifespan;regulation of cell shape;chitin-based embryonic cuticle biosynthetic process;epidermis development;protein secretion;regulation of G2/M transition of mitotic cell cycle;regulation of lamellipodium assembly;ommatidial rotation;mushroom body development;single organismal cell-cell adhesion;cellular response to oxidative stress;maintenance of epithelial integrity, open tracheal system;wound healing;regulation of cell proliferation;negative regulation of apoptotic process;negative regulation of JNK cascade;imaginal disc fusion, thorax closure;dorsal appendage formation;micropyle formation;embryonic anterior midgut (ectodermal) morphogenesis;regulation of axonogenesis;positive regulation of immune response;determination of digestive tract left/right asymmetry"	puckered;SD08157p;Mitogen-activated protein kinase phosphatase 3;Dual specificity protein phosphatase Mpk3 Drosophila MKP3 Short=DMKP3 Mitogen-activated protein kinase phosphatase 3 Short=MAP kinase phosphatase 3 Short=MKP-3;MKP-3-like protein;CG10089;FI14633p;IP21249p;CG15528;MAP kinase-specific phosphatase;AF250380_1MAP kinase phosphatase-1;MIP03953p;RE61580p;AT20689p;slingshot;Protein phosphatase Slingshot;MAP kinase phosphatase;AT10562p;CG7378;FI07537p	puc;ssh;Mkp3;CG10089;Mkp;CG7378;CG15528	0	0	0	1	1	1	0.768805603	0.282148435	0.871646121	0.394505572	-0.204953585	0.30885866	-0.621003353	0.632398611	0.551093222	-0.602194999	0.245867212	-1.16185678	-0.57586345	0.70744726	0.820546843	0.254016828	0.462922833	-0.015473599	-0.475941951	0.230851213	-0.491752204
OG-1016	Tbi_TRINITY_DN67932_c0_g1_i1;Tte_TRINITY_DN10528_c0_g2_i1;Tce_TRINITY_DN95130_c0_g1_i1;Tms_TRINITY_DN23490_c0_g1_i1;Tcm_TRINITY_DN92961_c0_g1_i1;Tsi_TRINITY_DN7732_c0_g1_i1;Tpa_TRINITY_DN140933_c0_g1_i1;Tge_TRINITY_DN10554_c0_g1_i1;Tps_TRINITY_DN84247_c0_g1_i1;Tdi_TRINITY_DN23737_c0_g1_i1	5.70E-138	NP_001036652.1;AAL49019.1;ABI31280.1;EAA46075.1;NP_001036653.1	GO:0032543	mitochondrial translation	mitochondrial ribosomal protein S5;RE47909p	mRpS5	0	0	0	1	1	1	0.449972894	0.101593703	-0.437414563	0.395119297	-0.179573285	-0.395033724	-0.136161262	0.57417677	0.022008503	-0.595396891	0.219853136	0.101126458	0.23102856	-0.36818467	0.110317613	0.429239139	-0.440242251	0.189517003	-0.681378155	-0.379167465	-0.217731328
OG-1017	Tbi_TRINITY_DN44157_c0_g1_i1;Tte_TRINITY_DN6525_c0_g2_i1;Tce_TRINITY_DN93237_c0_g1_i1;Tms_TRINITY_DN19375_c0_g1_i1;Tcm_TRINITY_DN99183_c0_g1_i1;Tsi_TRINITY_DN213_c0_g1_i1;Tpa_TRINITY_DN134096_c0_g1_i1;Tge_TRINITY_DN32800_c0_g1_i1;Tps_TRINITY_DN77105_c0_g2_i1;Tdi_TRINITY_DN29398_c0_g1_i2	5.70E-122	NP_001014529.1;AAM49889.1;AAX52704.1	GO:0006338;GO:0007030;GO:0007095;GO:0007096;GO:0007141;GO:0007286;GO:0007411;GO:0007419;GO:0009267;GO:0009306;GO:0010468;GO:0016070;GO:0016573;GO:0031145;GO:0032436;GO:0035147;GO:0042023;GO:0045926;GO:0051568;GO:0060253;GO:0060438;GO:1900038;GO:1903146	"chromatin remodeling;Golgi organization;mitotic G2 DNA damage checkpoint;regulation of exit from mitosis;male meiosis I;spermatid development;axon guidance;ventral cord development;cellular response to starvation;protein secretion;regulation of gene expression;RNA metabolic process;histone acetylation;anaphase-promoting complex-dependent catabolic process;positive regulation of proteasomal ubiquitin-dependent protein catabolic process;branch fusion, open tracheal system;DNA endoreduplication;negative regulation of growth;histone H3-K4 methylation;negative regulation of glial cell proliferation;trachea development;negative regulation of cellular response to hypoxia;regulation of mitophagy"	"U3 small nuclear riboprotein factor 55K;LD17611p;will die slowly;Protein will die slowly;AF233288_1WDS;EG:BACR25B3.7;RE31658p;cannonball;AChain A, Crystal Structure Of The Nsl1-wds-nsl2 Complex.;CG8064;GH01043p;phospholipase A2 activator protein;SD05646p;transport and golgi organization 4;LD24662p;CG1796;archipelago;F-box/WD repeat-containing protein 7 F-box and WD-40 domain-containing protein 7 Protein archipelago;LD21322p;LD30271p;Protein Notchless;AT08344p;notchless"	ago;wds;can;Tango4;U3-55K;Nle;Plap;CG8064	0	0	1	1	1	1	0.272632003	0.023327258	0.065226666	-0.28531181	0.103771644	1.189344845	0.242112334	0.001855744	0.021864328	0.35409405	0.860483067	0.502279241	1.766507659	-0.093816606	0.006291996	0.43478645	0.724680194	-0.003708236	0.540653479	0.865992101	0.405278235
OG-1018	Tbi_TRINITY_DN42648_c0_g1_i1;Tte_TRINITY_DN9456_c0_g1_i1;Tce_TRINITY_DN81603_c0_g1_i1;Tms_TRINITY_DN29396_c0_g2_i1;Tcm_TRINITY_DN88090_c0_g1_i3;Tsi_TRINITY_DN2483_c0_g1_i1;Tpa_TRINITY_DN120366_c0_g1_i1;Tge_TRINITY_DN37452_c0_g1_i1;Tps_TRINITY_DN89503_c5_g1_i1;Tdi_TRINITY_DN52754_c1_g1_i1	1.80E-112	ADV37759.2;NP_001188677.2	GO:0007424;GO:0007475;GO:0008362;GO:0040005;GO:0044719;GO:0046331	open tracheal system development;apposition of dorsal and ventral imaginal disc-derived wing surfaces;chitin-based embryonic cuticle biosynthetic process;chitin-based cuticle attachment to epithelium;regulation of imaginal disc-derived wing size;lateral inhibition	"CG9572;GH07746p;LP13770p;dumpy;dumpy, A"	dpy	0	0	0	1	0	1	0.816696018	0.917211701	-0.284252675	-0.015212103	0.180276585	-0.138671121	-0.234772803	NA	NA	NA	NA	NA	NA	NA	0.798603634	0.333768232	-1.08443535	-0.123389872	0.07757458	0.353275387	0.258656293
OG-1019	Tbi_TRINITY_DN25108_c0_g1_i1;Tte_TRINITY_DN24447_c0_g1_i1;Tce_TRINITY_DN80853_c0_g1_i2;Tms_TRINITY_DN31741_c3_g7_i4;Tcm_TRINITY_DN97374_c0_g1_i2;Tsi_TRINITY_DN28924_c0_g1_i1;Tpa_TRINITY_DN113369_c0_g1_i1;Tge_TRINITY_DN44220_c0_g1_i1;Tps_TRINITY_DN86357_c0_g1_i1;Tdi_TRINITY_DN28380_c0_g1_i1	6.40E-157	AAF48903.1;AAL13773.1;AHN59887.1;Q9VWN5.1;NP_001285417.1;NP_573338.1	NA	NA	CG7332;Ubiquitin carboxyl-terminal hydrolase MINDY-3 homolog Deubiquitinating enzyme MINDY-3 Protein CARP homolo;LD24478p;CG14142	CG7332	0	0	0	1	1	1	0.38610242	0.058947425	-0.243090819	0.128308537	-0.175248123	0.784590515	0.495076651	0.796924124	0.309469948	-0.162820577	-0.510396539	0.082038581	0.217757975	0.122687906	0.108062946	0.637757684	-0.306652759	-0.105358604	-0.340237036	0.049274655	-0.184076059
OG-102	Tbi_TRINITY_DN59549_c0_g1_i2;Tte_TRINITY_DN22971_c0_g1_i1;Tce_TRINITY_DN104522_c0_g1_i2;Tms_TRINITY_DN27806_c0_g1_i2;Tcm_TRINITY_DN100524_c0_g1_i2;Tsi_TRINITY_DN21670_c0_g1_i1;Tpa_TRINITY_DN138416_c0_g2_i2;Tge_TRINITY_DN37289_c0_g1_i1;Tps_TRINITY_DN90795_c0_g1_i1;Tdi_TRINITY_DN16285_c0_g1_i1	6.50E-63	AGB92925.1;NP_001260390.1	GO:0006357;GO:0007155;GO:0007476;GO:0030178;GO:0031936;GO:0045931;GO:0046331	regulation of transcription from RNA polymerase II promoter;cell adhesion;imaginal disc-derived wing morphogenesis;negative regulation of Wnt signaling pathway;negative regulation of chromatin silencing;positive regulation of mitotic cell cycle;lateral inhibition	crooked legs;CROL BETA;CROL ALPHA;CG5245;GH27971p;CROL GAMMA;meiotic central spindle;zinc finger motif protein;LD05664p;CG11247;FI01120p;LD46233p;CG12299;suppressor of hairy win;Protein suppressor of hairy win;LD15893p;GH09339p;CG6654;CG2202;RE22038p;CG15269	crol;su(Hw);Meics;CG11247;CG6654;CG2202;CG12299;CG5245;CG15269	0	0	0	1	1	1	0.356677204	0.014037773	-0.544575513	-0.039056246	-0.551068534	0.306206561	0.069209523	0.248890347	0.632770611	-0.327359283	-0.352871377	-0.14057673	0.113768096	-0.117194746	0.870424395	0.621450453	0.050593451	0.148959889	-0.25456925	-0.341867909	0.199615931
OG-1020	Tbi_TRINITY_DN61704_c0_g1_i3;Tte_TRINITY_DN14985_c0_g1_i1;Tce_TRINITY_DN98830_c0_g1_i2;Tms_TRINITY_DN26886_c0_g1_i2;Tcm_TRINITY_DN100777_c0_g1_i2;Tsi_TRINITY_DN29849_c0_g2_i2;Tpa_TRINITY_DN139578_c1_g1_i1;Tge_TRINITY_DN41834_c0_g1_i2;Tps_TRINITY_DN90993_c0_g1_i1;Tdi_TRINITY_DN19923_c0_g1_i1	0.00E+00	NP_733216.1;NP_733217.1;NP_733218.1;NP_733219.1;AAN14116.1;AAN14117.1;NP_651569.1;AAF56720.2;NP_733215.1;AAN14113.1;AAN14114.1;AAD38671.1;AAN14115.1	GO:0006470;GO:0006914;GO:0007059;GO:0007165;GO:0007274;GO:0007528;GO:0008340;GO:0019233;GO:0043066;GO:0045498;GO:0051225;GO:0051726;GO:0070328;GO:0097479	protein dephosphorylation;autophagy;chromosome segregation;signal transduction;neuromuscular synaptic transmission;neuromuscular junction development;determination of adult lifespan;sensory perception of pain;negative regulation of apoptotic process;sex comb development;spindle assembly;regulation of cell cycle;triglyceride homeostasis;synaptic vesicle localization	widerborst;AF145696_1BcDNA.LD34343;PP2A-B';RH35136p;LD29902p;CG32568;CG32568-PA	PP2A-B';wdb;CG32568	0	0	0	1	1	1	0.897426209	0.265549509	0.43970248	-0.076473463	-0.069702482	-0.274902553	0.148358554	0.320225357	0.860487384	-0.095890479	-0.22065869	-0.187718914	0.06023828	-0.157891452	0.671558343	0.761520799	0.187235573	-0.008740435	-0.257229736	-0.243783653	-0.079346748
OG-1021	Tbi_TRINITY_DN25645_c0_g1_i1;Tte_TRINITY_DN12885_c0_g1_i1;Tce_TRINITY_DN79114_c0_g2_i1;Tms_TRINITY_DN6367_c0_g2_i1;Tcm_TRINITY_DN87486_c0_g2_i1;Tsi_TRINITY_DN2706_c0_g1_i1;Tpa_TRINITY_DN115893_c0_g1_i1;Tge_TRINITY_DN34449_c0_g2_i1;Tps_TRINITY_DN47747_c0_g1_i1;Tdi_TRINITY_DN6112_c0_g2_i1	8.80E-24	AEZ02848.1;NP_001097533.1;AAF73309.1;ABW08483.1	GO:0001751;GO:0007169;GO:0007605;GO:0007614;GO:0019233;GO:0019730;GO:0043066;GO:0045887;GO:0046427;GO:0048675;GO:0051298;GO:0070050;GO:1900074;GO:1903147	compound eye photoreceptor cell differentiation;transmembrane receptor protein tyrosine kinase signaling pathway;sensory perception of sound;short-term memory;sensory perception of pain;antimicrobial humoral response;negative regulation of apoptotic process;positive regulation of synaptic growth at neuromuscular junction;positive regulation of JAK-STAT cascade;axon extension;centrosome duplication;neuron cellular homeostasis;negative regulation of neuromuscular synaptic transmission;negative regulation of mitophagy	ankyrin 2;AF190635_1ankyrin 2;FI18613p1;multiple ankyrin repeats single KH domain	Ank2;mask	0	0	0	1	1	1	0.694264007	0.917914309	0.325594636	0.572598033	-9.86E-05	0.503333651	-0.157341685	0.975436664	0.259589655	0.078152003	0.162236649	0.723480387	-0.403532126	-0.587850127	0.572588785	0.126866771	1.138552921	-0.074153404	0.150992986	0.387307009	-0.685426644
OG-1022	Tbi_TRINITY_DN26041_c0_g1_i1;Tte_TRINITY_DN20021_c0_g2_i1;Tce_TRINITY_DN90501_c0_g1_i1;Tms_TRINITY_DN23574_c0_g1_i1;Tcm_TRINITY_DN98924_c0_g1_i2;Tsi_TRINITY_DN14168_c0_g1_i1;Tpa_TRINITY_DN129962_c0_g1_i1;Tge_TRINITY_DN25128_c0_g1_i1;Tps_TRINITY_DN90516_c1_g1_i2;Tdi_TRINITY_DN30510_c0_g1_i1	2.40E-36	AAY84891.1	GO:0000226;GO:0001964;GO:0006338;GO:0006816;GO:0006888;GO:0007016;GO:0007605;GO:0007614;GO:0007638;GO:0010996;GO:0016573;GO:0019233;GO:0040011;GO:0045887;GO:0048675;GO:0050976;GO:0070050;GO:0071260;GO:1900074	microtubule cytoskeleton organization;startle response;chromatin remodeling;calcium ion transport;ER to Golgi vesicle-mediated transport;cytoskeletal anchoring at plasma membrane;sensory perception of sound;short-term memory;mechanosensory behavior;response to auditory stimulus;histone acetylation;sensory perception of pain;locomotion;positive regulation of synaptic growth at neuromuscular junction;axon extension;detection of mechanical stimulus involved in sensory perception of touch;neuron cellular homeostasis;cellular response to mechanical stimulus;negative regulation of neuromuscular synaptic transmission	RE27783p;Ada2a-containing complex component 3;2022340Aankyrin;ankyrin;LD10053p;no mechanoreceptor potential C;CG3104;GH07239p;ankyrin 2;AF190635_1ankyrin 2;FI18613p1	nompC;Ank2;Ank;Atac3;CG3104	0	0	0	1	1	1	0.399008921	0.876624932	0.430651358	0.062781559	0.09904005	0.360032267	0.111846917	0.087299369	0.043377274	0.624755849	0.121590798	0.659902069	0.389051828	-0.43491201	0.042510308	0.000452462	1.243239397	-0.058732541	0.812117086	-0.397236	0.031559249
OG-1023	Tbi_TRINITY_DN71667_c0_g1_i10;Tte_TRINITY_DN24743_c0_g1_i1;Tce_TRINITY_DN101463_c0_g1_i1;Tms_TRINITY_DN35683_c0_g1_i1;Tcm_TRINITY_DN100464_c0_g1_i1;Tsi_TRINITY_DN29887_c0_g1_i1;Tpa_TRINITY_DN135141_c1_g1_i1;Tge_TRINITY_DN46992_c7_g4_i1;Tps_TRINITY_DN92027_c3_g1_i1;Tdi_TRINITY_DN16428_c0_g1_i1	2.80E-25	NP_523572.1;AAN10888.1;AAN10889.1;AAM50232.1;AAN10887.1;NP_723897.1;NP_723898.1;AAF53437.1;NP_723896.1	GO:0016246;GO:0031935;GO:0051567;GO:0070828	RNA interference;regulation of chromatin silencing;histone H3-K9 methylation;heterochromatin organization	vasa intronic gene;LD07162p;vig2;SD06613p;flagrante delicto Y;TPA_inf: FDY	vig;vig2;FDY	0	1	0	1	1	1	0.633466174	0.6590102	0.478769737	0.033010987	-0.004796698	0.232783088	-0.107568384	0.024726894	0.602662377	-1.083104001	-1.196296853	-0.498951794	-0.231283502	-0.352127381	0.031627409	0.036430933	-0.537221064	-0.018594306	-0.891158519	0.305404527	-0.458988295
OG-1024	Tbi_TRINITY_DN64269_c0_g1_i1;Tte_TRINITY_DN2554_c0_g2_i1;Tce_TRINITY_DN92069_c0_g1_i1;Tms_TRINITY_DN63917_c0_g2_i1;Tcm_TRINITY_DN96997_c0_g1_i2;Tsi_TRINITY_DN21676_c0_g1_i2;Tpa_TRINITY_DN122682_c0_g1_i1;Tge_TRINITY_DN44007_c0_g1_i1;Tps_TRINITY_DN71192_c0_g1_i1;Tdi_TRINITY_DN20801_c0_g1_i2	1.20E-10	NP_477377.1;NP_001286791.1;AAM75038.1;BAA32685.1;AHN56586.1;BAA32693.1;AAF47086.1	NA	NA	CG4882;unnamed protein product;undefined protein 1;LD24471p	NA	0	0	0	1	1	1	0.018266568	0.018126477	0.298193577	0.8861921	0.635030252	0.13795831	-0.261178121	0.001313177	3.20E-05	0.561683752	0.354039109	1.932297395	1.028787394	-0.666480722	0.388706713	0.000327847	0.396560569	0.420963434	0.971134207	-0.009315251	-0.980792322
OG-1025	Tbi_TRINITY_DN59881_c0_g1_i2;Tte_TRINITY_DN26277_c0_g6_i2;Tce_TRINITY_DN105034_c1_g2_i1;Tms_TRINITY_DN30448_c2_g2_i1;Tcm_TRINITY_DN103491_c3_g1_i3;Tsi_TRINITY_DN31321_c12_g3_i1;Tpa_TRINITY_DN127894_c9_g13_i1;Tge_TRINITY_DN46848_c5_g6_i3;Tps_TRINITY_DN70412_c0_g1_i1;Tdi_TRINITY_DN32216_c4_g2_i4	2.90E-16	AAM68758.1;NP_610585.2;AHW49403.1	GO:0007010;GO:0007259;GO:0007299;GO:0030536;GO:0046843;GO:0060250	cytoskeleton organization;JAK-STAT cascade;ovarian follicle cell-cell adhesion;larval feeding behavior;dorsal appendage formation;germ-line stem-cell niche homeostasis	Ran-binding protein M;FI24005p1;Ran-binding proteins 9/10 homolog Ran-binding protein M;Ran binding protein M	RanBPM	0	0	0	1	1	1	0.356677204	0.021192826	-0.258702134	-0.025086135	0.013710301	0.435509276	0.716424232	0.458639796	0.000436173	-0.341673914	-0.48043805	0.054708673	-0.474946812	0.776969286	0.175614244	0.037222043	-0.172837599	0.146206266	0.397953622	0.395313233	-0.098033078
OG-1026	Tbi_TRINITY_DN69656_c0_g1_i3;Tte_TRINITY_DN26943_c1_g3_i2;Tce_TRINITY_DN98320_c0_g1_i1;Tms_TRINITY_DN24823_c0_g1_i1;Tcm_TRINITY_DN96929_c0_g1_i2;Tsi_TRINITY_DN5453_c0_g1_i1;Tpa_TRINITY_DN134254_c0_g1_i1;Tge_TRINITY_DN42797_c0_g2_i3;Tps_TRINITY_DN90846_c0_g3_i1;Tdi_TRINITY_DN31364_c0_g1_i2	2.80E-180	AHN59707.1;ABY20436.1;NP_001285237.1;AAF48360.2;NP_572950.2	GO:0008033;GO:0055114	tRNA processing;oxidation-reduction process	CG1434;GH10289p;CG3645;LD42056p;MIP22167p;CG10495;LD05576p;CG10463	CG3645;CG1434;CG10495;CG10463	0	1	0	1	1	1	0.945442633	0.473768819	-0.245384005	0.129213874	0.486220298	0.190985391	-0.424060534	0.044670339	0.437447063	0.023573175	0.915486276	0.149763015	0.706197548	0.372974498	0.336897735	0.863147362	0.401622571	0.328674442	0.039243867	-0.024288875	0.266566564
OG-1027	Tbi_TRINITY_DN71981_c11_g19_i2;Tte_TRINITY_DN18230_c0_g1_i1;Tce_TRINITY_DN100313_c0_g1_i2;Tms_TRINITY_DN28670_c0_g1_i1;Tcm_TRINITY_DN105542_c0_g1_i1;Tsi_TRINITY_DN6997_c0_g1_i1;Tpa_TRINITY_DN133089_c2_g1_i1;Tge_TRINITY_DN36093_c0_g1_i1;Tps_TRINITY_DN94120_c0_g1_i2;Tdi_TRINITY_DN31571_c0_g1_i2	2.00E-29	ABI34174.1	GO:0046331	lateral inhibition	IP13829p;CG4733;MIP22305p	CG4733	0	0	0	1	1	1	0.432582317	0.452640638	-0.292893296	0.125439559	-0.12607806	-0.583660418	-0.021605586	0.420035604	0.11021335	0.42826051	1.154774646	0.141977923	-0.358009227	-0.244645471	0.465181912	0.052395514	0.693854143	-0.014999249	0.354149912	-0.342175065	-0.093573366
OG-1028	Tbi_TRINITY_DN66282_c0_g1_i4;Tte_TRINITY_DN29615_c14_g1_i1;Tce_TRINITY_DN94625_c0_g1_i2;Tms_TRINITY_DN7664_c0_g2_i1;Tcm_TRINITY_DN97618_c0_g1_i1;Tsi_TRINITY_DN23962_c0_g1_i1;Tpa_TRINITY_DN128486_c0_g1_i4;Tge_TRINITY_DN34332_c0_g1_i1;Tps_TRINITY_DN90419_c0_g1_i4;Tdi_TRINITY_DN7406_c0_g1_i1	4.50E-67	AAA28436.1	GO:0000079;GO:0000086;GO:0000281;GO:0000920;GO:0001700;GO:0006974;GO:0007052;GO:0007079;GO:0007096;GO:0007422;GO:0008608;GO:0009794;GO:0010389;GO:0019233;GO:0035186;GO:0035561;GO:0045841;GO:0046331;GO:0055059	"regulation of cyclin-dependent protein serine/threonine kinase activity;G2/M transition of mitotic cell cycle;mitotic cytokinesis;cell separation after cytokinesis;embryonic development via the syncytial blastoderm;cellular response to DNA damage stimulus;mitotic spindle organization;mitotic chromosome movement towards spindle pole;regulation of exit from mitosis;peripheral nervous system development;attachment of spindle microtubules to kinetochore;regulation of mitotic cell cycle, embryonic;regulation of G2/M transition of mitotic cell cycle;sensory perception of pain;syncytial blastoderm mitotic cell cycle;regulation of chromatin binding;negative regulation of mitotic metaphase/anaphase transition;lateral inhibition;asymmetric neuroblast division"	"cyclin B;cyclin B, type III;cyclin B, type II;LD07875p;G2/mitotic-specific cyclin-B;cyclin B, type I;LD23613p;cyclin B3;G2/mitotic-specific cyclin-B3;RE64430p;cyclin A;G2/mitotic-specific cyclin-A;LD44443p"	CycB;CycA;CycB3	0	1	0	1	1	1	0.803916432	0.553323519	-0.276958815	-0.038956593	-0.265943142	-0.170875704	0.380711346	0.029012295	0.854509103	-0.31186306	-0.688424912	-0.296935344	-0.232341797	-0.528220204	0.23576386	0.114893134	0.519869849	-0.887749303	-0.017440484	-0.621885179	-0.566498591
OG-1029	Tbi_TRINITY_DN1968_c0_g1_i1;Tte_TRINITY_DN51935_c0_g1_i1;Tce_TRINITY_DN99533_c0_g1_i1;Tms_TRINITY_DN22693_c0_g1_i2;Tcm_TRINITY_DN82153_c1_g1_i1;Tsi_TRINITY_DN9325_c0_g1_i1;Tpa_TRINITY_DN128663_c0_g1_i2;Tge_TRINITY_DN67628_c0_g1_i1;Tps_TRINITY_DN75392_c0_g1_i1;Tdi_TRINITY_DN63760_c0_g1_i1	0.00E+00	AAM52004.1	GO:0000381;GO:0002168;GO:0006325;GO:0006413;GO:0006974;GO:0007067;GO:0007279;GO:0007446;GO:0007526;GO:0008283;GO:0008593;GO:0016049;GO:0019233;GO:0022008;GO:0030718;GO:0040018;GO:0042254;GO:0045451;GO:0046579;GO:0048132;GO:0050688;GO:0051297;GO:0070374;GO:1903040	"regulation of alternative mRNA splicing, via spliceosome;instar larval development;chromatin organization;translational initiation;cellular response to DNA damage stimulus;mitotic nuclear division;pole cell formation;imaginal disc growth;larval somatic muscle development;cell proliferation;regulation of Notch signaling pathway;cell growth;sensory perception of pain;neurogenesis;germ-line stem cell population maintenance;positive regulation of multicellular organism growth;ribosome biogenesis;pole plasm oskar mRNA localization;positive regulation of Ras protein signal transduction;female germ-line stem cell asymmetric division;regulation of defense response to virus;centrosome organization;positive regulation of ERK1 and ERK2 cascade;exon-exon junction complex assembly"	"RE27528p;CG9253;FI20110p1;Probable ATP-dependent RNA helicase Dbp45A Short=DEAD box protein 45A;DEAD box protein 45A;LD47509p;DEAD-box protein;Rs1;LD15481p;CG10333;RH55640p;CG6418;LD32732p;pitchoune;Probable ATP-dependent RNA helicase pitchoune;RE48840p;LD46167p;maheshvara;LD32873p;Eukaryotic initiation factor 4A-III Short=eIF-4A-III Short=eIF4A-III;eIF4AIII;FI20117p1;BChain B, Structural Basis For Rna Unwinding By The Dead-Box Protein Drosophila Vasa;CChain C, Structural Basis For Rna Unwinding By The Dead-Box Protein Drosophila Vasa;DChain D, Structural Basis For Rna Unwinding By The Dead-Box Protein Drosophila Vasa;RE19835p;CG5800;eukaryotic initiation factor 4a;Eukaryotic initiation factor 4A Short=eIF-4A ATP-dependent RNA helicase eIF4A;AF145621_1eukaryotic initiation factor-4a;GM14109p;GH17619p;LD22268p"	eIF-4a;pit;eIF4AIII;CG10333;Rs1;mahe;Dbp45A;CG5800;CG6418;CG9253	0	0	0	1	1	1	0.069370969	0.182786378	-0.617533313	0.009342201	-0.735281335	-0.037426951	-0.162810379	0.219431086	0.099259122	0.21713586	-0.098756717	-0.518420309	-0.026967224	-0.284835944	0.085155319	4.52E-05	0.409051715	-0.05249872	-0.7887915	-0.447132778	-0.018765
OG-103	Tbi_TRINITY_DN70872_c0_g1_i1;Tte_TRINITY_DN1725_c0_g2_i1;Tce_TRINITY_DN107495_c0_g1_i2;Tms_TRINITY_DN30427_c0_g1_i1;Tcm_TRINITY_DN107324_c1_g1_i2;Tsi_TRINITY_DN18652_c0_g1_i1;Tpa_TRINITY_DN143130_c0_g1_i1;Tge_TRINITY_DN46965_c0_g1_i1;Tps_TRINITY_DN94945_c0_g2_i4;Tdi_TRINITY_DN26476_c0_g1_i2	3.70E-168	AAW51948.1;AAQ23622.1;AAF48117.2;NP_572768.1;NP_727583.1;AAF48116.1;AFH07349.1;NP_001245635.1	GO:0007475;GO:0008039;GO:0008362;GO:0040005	apposition of dorsal and ventral imaginal disc-derived wing surfaces;synaptic target recognition;chitin-based embryonic cuticle biosynthetic process;chitin-based cuticle attachment to epithelium	papillote;GH09980p;papillote protein	pot	0	0	0	1	1	1	0.747355878	0.361318563	0.112801311	-0.799301508	-0.070751563	-0.582857822	0.518175547	0.608298161	0.102435413	0.452432863	0.000640182	-1.701559904	-0.485606338	0.540938052	0.026257591	0.000125332	-1.224019171	-0.972056055	-0.687161863	0.960780227	-0.190297447
OG-1030	Tbi_TRINITY_DN71835_c0_g2_i4;Tte_TRINITY_DN29513_c0_g5_i1;Tce_TRINITY_DN90151_c0_g1_i1;Tms_TRINITY_DN25420_c0_g1_i2;Tcm_TRINITY_DN81197_c0_g1_i2;Tsi_TRINITY_DN21138_c0_g1_i1;Tpa_TRINITY_DN129715_c0_g1_i1;Tge_TRINITY_DN45854_c0_g1_i1;Tps_TRINITY_DN81828_c0_g1_i1;Tdi_TRINITY_DN15443_c0_g1_i1	8.60E-66	AAX33422.1	GO:0006909	phagocytosis	RE46634p;lethal (2) 37Cd	l(2)37Cd	0	0	0	1	1	1	0.456669571	5.04E-05	-1.003178666	0.396006997	0.066722073	-0.099720396	-0.023605293	0.002983023	0.024610918	0.061712794	0.416945242	0.566801099	1.178607113	-0.016203858	0.587287228	0.169233327	-0.465052957	0.347579184	0.182808043	0.247014216	0.148063539
OG-1031	Tbi_TRINITY_DN64734_c0_g1_i1;Tte_TRINITY_DN32057_c0_g1_i1;Tce_TRINITY_DN81960_c0_g1_i1;Tms_TRINITY_DN34417_c0_g1_i1;Tcm_TRINITY_DN87531_c0_g1_i1;Tsi_TRINITY_DN29779_c0_g1_i1;Tpa_TRINITY_DN135277_c0_g1_i1;Tge_TRINITY_DN38427_c0_g1_i1;Tps_TRINITY_DN31550_c0_g2_i1;Tdi_TRINITY_DN68734_c0_g1_i1	2.80E-48	NP_572502.1;AAK92942.1;Q9W3C2.1;AAF46409.1	GO:0022008	neurogenesis	CG1785;Uncharacterized protein CG1785;GH17311p	CG1785	0	1	0	1	1	1	0.765909448	0.057303564	-0.52880198	0.128521155	0.20484887	0.057698363	0.490164941	0.002559481	0.227993722	0.294952727	0.614461424	0.466184003	1.092364002	0.077188238	0.183410928	0.574066921	0.408328253	0.22286283	0.441169776	-0.217862353	0.369573888
OG-1032	Tbi_TRINITY_DN54390_c0_g2_i1;Tte_TRINITY_DN21709_c0_g1_i1;Tce_TRINITY_DN92738_c0_g1_i1;Tms_TRINITY_DN33186_c0_g1_i1;Tcm_TRINITY_DN102028_c0_g1_i1;Tsi_TRINITY_DN11689_c0_g1_i1;Tpa_TRINITY_DN134586_c0_g1_i1;Tge_TRINITY_DN34387_c0_g1_i1;Tps_TRINITY_DN93204_c2_g1_i1;Tdi_TRINITY_DN60238_c0_g1_i1	2.40E-149	NP_611175.1;AAL39477.1;AAF57922.1	GO:0007283;GO:0071586	spermatogenesis;CAAX-box protein processing	prenyl protease type I;LD04933p;ste24c prenyl protease type I;AT28654p;ste24b prenyl protease type I;LP11230p;CG7573	ste24c;ste24b;ste24a;CG7573	0	0	0	1	1	1	0.966490244	0.284669913	0.348244961	0.200005013	-0.110201342	-0.012508849	-0.382739686	0.573044394	0.230425765	0.285699888	-0.096385756	-0.191282719	-0.005652802	-0.396586163	0.737478255	0.000649783	0.332687844	0.315221602	-0.27241762	-0.087882349	-0.721084938
OG-1033	Tbi_TRINITY_DN69073_c0_g1_i1;Tte_TRINITY_DN61228_c0_g1_i1;Tce_TRINITY_DN91947_c0_g1_i1;Tms_TRINITY_DN24474_c0_g1_i1;Tcm_TRINITY_DN104638_c0_g1_i1;Tsi_TRINITY_DN25978_c0_g1_i1;Tpa_TRINITY_DN136610_c0_g2_i1;Tge_TRINITY_DN31556_c0_g1_i1;Tps_TRINITY_DN92002_c0_g2_i2;Tdi_TRINITY_DN30877_c0_g1_i1	4.20E-80	AHN56608.1;NP_001286813.1;NP_611874.1;AAF47144.3;ABC86333.1	GO:0006402;GO:0017148	mRNA catabolic process;negative regulation of translation	CCR4-NOT transcription complex subunit 11;IP14867p	Not11	0	0	0	1	1	1	0.893849502	0.097735354	-0.680011886	0.16386483	0.395245346	0.417907055	-0.540585961	0.700489598	0.14602262	-0.75364821	0.662763452	0.025102792	0.22676738	-0.769377253	0.521903316	0.680142471	-0.260055789	0.47007723	-0.404414476	-0.270228227	-0.592811507
OG-1034	Tbi_TRINITY_DN68414_c0_g1_i1;Tte_TRINITY_DN21113_c0_g1_i1;Tce_TRINITY_DN101109_c0_g1_i1;Tms_TRINITY_DN2145_c0_g2_i1;Tcm_TRINITY_DN103064_c0_g1_i1;Tsi_TRINITY_DN30925_c0_g1_i2;Tpa_TRINITY_DN139938_c0_g1_i2;Tge_TRINITY_DN40697_c0_g1_i1;Tps_TRINITY_DN85125_c0_g1_i1;Tdi_TRINITY_DN11631_c0_g1_i1	6.90E-107	ABA81841.1;NP_612103.1;ACJ13168.1;AAF47484.1	GO:0018160;GO:0030431;GO:0033014	peptidyl-pyrromethane cofactor linkage;sleep;tetrapyrrole biosynthetic process	lethal (3) 02640;GH16723p;FI03834p	l(3)02640	0	0	1	1	1	1	0.644098715	0.489201817	-0.089686157	0.163565685	-0.657541738	-0.124541174	0.012239831	0.246088955	0.459396459	-0.572482505	0.059380602	0.027020924	-0.451765304	-0.112299111	0.024527511	0.764898669	-0.081951077	-0.262159592	-0.12570167	-0.383193138	-0.306667427
OG-1035	Tbi_TRINITY_DN26005_c0_g2_i1;Tte_TRINITY_DN2565_c0_g2_i1;Tce_TRINITY_DN94019_c0_g1_i1;Tms_TRINITY_DN70842_c0_g1_i1;Tcm_TRINITY_DN102559_c1_g1_i1;Tsi_TRINITY_DN27531_c0_g1_i1;Tpa_TRINITY_DN121871_c0_g1_i1;Tge_TRINITY_DN37132_c0_g1_i1;Tps_TRINITY_DN93688_c0_g2_i2;Tdi_TRINITY_DN31739_c0_g1_i2	0.00E+00	AAF57555.1;NP_523795.2;Q24560.2;AAO24999.1	GO:0000281;GO:0007094;GO:0007411;GO:0007435;GO:0007507;GO:0009416;GO:0016203;GO:0019730;GO:0030537;GO:0051298	mitotic cytokinesis;mitotic spindle assembly checkpoint;axon guidance;salivary gland morphogenesis;heart development;response to light stimulus;muscle attachment;antimicrobial humoral response;larval behavior;centrosome duplication	beta-Tubulin at 56D;Tubulin beta-1 chain Beta-1-tubulin;LD43681p;Tubulin beta-2 chain Beta-2-tubulin;beta-Tubulin at 85D;GH02051p;FI19422p1;Tubulin beta-3 chain Beta-3-tubulin;beta-Tubulin at 60D;RE53159p;LP10436p;beta-Tubulin at 97EF;Probable tubulin beta chain CG32396 Beta-tubulin CG32396;CG32396;AT27896p;Tubulin alpha-1 chain;alpha-tubulin 1;alpha-Tubulin at 84B;AT25469p;Tubulin alpha-2 chain;alpha-tubulin 2;alpha-Tubulin at 85E;FI07460p;Tubulin alpha-3 chain;alpha-tubulin 3;alpha-Tubulin at 84D;AT26363p;LD07757p;alpha tubulin 84B	betaTub60D;alphaTub84D;alphaTub84B;betaTub56D;alphaTub85E;betaTub85D;betaTub97EF;CG32396	0	0	0	1	1	1	0.93213404	0.333060025	-0.556456944	0.163376916	0.367323458	-0.334394038	0.18407669	0.592020204	0.457679234	-0.061513405	0.920716208	-0.140535445	-0.077227222	0.190581898	0.794240368	0.044028999	-0.268554984	0.152904924	-0.344552073	-0.319094135	0.56064862
OG-1036	Tbi_TRINITY_DN69456_c0_g1_i5;Tte_TRINITY_DN28018_c0_g2_i1;Tce_TRINITY_DN95923_c0_g1_i4;Tms_TRINITY_DN27563_c0_g1_i2;Tcm_TRINITY_DN90699_c0_g1_i2;Tsi_TRINITY_DN27132_c0_g2_i3;Tpa_TRINITY_DN128226_c0_g1_i1;Tge_TRINITY_DN44466_c0_g1_i3;Tps_TRINITY_DN78690_c0_g1_i2;Tdi_TRINITY_DN22892_c0_g1_i2	2.70E-18	NP_996330.1;AAK93024.1;DAA03173.1;AAS65248.1;O46080.1;CAA15683.1	NA	NA	CG3857;Protein SMG9 Protein smg-9 homolo;EG:39E1.3;GH24078p;TPA_inf: HDC17028	CG3857	0	0	0	1	1	1	0.330390118	0.045270319	-0.304818476	0.115047566	0.489667125	0.503243263	-0.015837415	0.002009102	0.000117462	0.060131953	0.087946419	0.715402483	1.04925694	-0.197956891	0.118673873	1.33E-08	-0.028521622	0.73744388	0.666526616	0.569530738	-0.960301231
OG-1037	Tbi_TRINITY_DN52557_c0_g1_i1;Tte_TRINITY_DN2810_c0_g2_i1;Tce_TRINITY_DN84473_c0_g1_i2;Tms_TRINITY_DN9590_c0_g2_i1;Tcm_TRINITY_DN99134_c0_g2_i1;Tsi_TRINITY_DN20217_c0_g1_i1;Tpa_TRINITY_DN123855_c0_g1_i1;Tge_TRINITY_DN29684_c0_g1_i1;Tps_TRINITY_DN53225_c0_g1_i1;Tdi_TRINITY_DN2898_c0_g2_i1	2.90E-90	AAF46666.1;NP_611544.1	GO:0008340;GO:0019233;GO:0022008	determination of adult lifespan;sensory perception of pain;neurogenesis	CG10527;RE21371p;CG44250;IP19903p;CG13321;RE03883p;CG32633;LD47544p;RE72830p;CG31086;CG44251;SD23764p;CG10916;LD46221p;CG5506;LP12049p;CG16775;NtR	CG10916;CG44250;CG44251;NtR;CG13321;CG10527;CG16775	0	0	0	1	1	1	0.580384202	0.050281021	0.037745545	0.234477266	0.279420275	-0.687336729	-0.556719699	0.833947077	0.405227478	0.132956831	0.284984845	-0.265007486	-1.030405988	0.394661101	0.629205469	0.000138957	0.282430108	-0.263372966	0.248132506	-0.600306248	0.651029702
OG-1038	Tbi_TRINITY_DN55968_c0_g1_i2;Tte_TRINITY_DN29878_c5_g1_i1;Tce_TRINITY_DN100771_c0_g1_i1;Tms_TRINITY_DN20616_c0_g1_i1;Tcm_TRINITY_DN101196_c2_g1_i4;Tsi_TRINITY_DN46058_c0_g1_i1;Tpa_TRINITY_DN138863_c0_g1_i1;Tge_TRINITY_DN39552_c0_g1_i1;Tps_TRINITY_DN86849_c0_g2_i1;Tdi_TRINITY_DN21161_c0_g1_i1	0.00E+00	NP_731611.2;NP_001262476.1;AAN13523.2;AGB95858.1	GO:0001764;GO:0003382;GO:0003402;GO:0006099;GO:0007254;GO:0007303;GO:0007349;GO:0007370;GO:0007395;GO:0007419;GO:0007424;GO:0007435;GO:0007476;GO:0007616;GO:0008045;GO:0008064;GO:0008285;GO:0008302;GO:0008335;GO:0008355;GO:0008360;GO:0010669;GO:0010906;GO:0016199;GO:0016319;GO:0018108;GO:0019233;GO:0030046;GO:0030708;GO:0030717;GO:0030723;GO:0031647;GO:0034334;GO:0036058;GO:0036335;GO:0042059;GO:0042742;GO:0043068;GO:0043277;GO:0045197;GO:0045860;GO:0045886;GO:0046529;GO:0046827;GO:0048167;GO:0048749;GO:0048813;GO:0072499;GO:0090136	"neuron migration;epithelial cell morphogenesis;planar cell polarity pathway involved in axis elongation;tricarboxylic acid cycle;JNK cascade;cytoplasmic transport, nurse cell to oocyte;cellularization;ventral furrow formation;dorsal closure, spreading of leading edge cells;ventral cord development;open tracheal system development;salivary gland morphogenesis;imaginal disc-derived wing morphogenesis;long-term memory;motor neuron axon guidance;regulation of actin polymerization or depolymerization;negative regulation of cell proliferation;female germline ring canal formation, actin assembly;female germline ring canal stabilization;olfactory learning;regulation of cell shape;epithelial structure maintenance;regulation of glucose metabolic process;axon midline choice point recognition;mushroom body development;peptidyl-tyrosine phosphorylation;sensory perception of pain;parallel actin filament bundle assembly;germarium-derived female germ-line cyst encapsulation;karyosome formation;ovarian fusome organization;regulation of protein stability;adherens junction maintenance;filtration diaphragm assembly;intestinal stem cell homeostasis;negative regulation of epidermal growth factor receptor signaling pathway;defense response to bacterium;positive regulation of programmed cell death;apoptotic cell clearance;establishment or maintenance of epithelial cell apical/basal polarity;positive regulation of protein kinase activity;negative regulation of synaptic growth at neuromuscular junction;imaginal disc fusion, thorax closure;positive regulation of protein export from nucleus;regulation of synaptic plasticity;compound eye development;dendrite morphogenesis;photoreceptor cell axon guidance;epithelial cell-cell adhesion"	C-terminal Src kinase;Abl tyrosine kinase;Tyrosine-protein kinase Abl D-ash Protein abelson;Src oncogene at 64B;Tyrosine-protein kinase Src64B Short=Dsrc64;LD30429p;Tyrosine-protein kinase Src42A Tyrosine-protein kinase Src41 Short=Dsrc41;Src oncogene at 42A;LD35329p;FI04475p	Abl;Src64B;Csk;Src42A	0	0	0	1	1	1	0.975632456	0.012373771	-0.51416845	1.091609852	0.53271597	-0.569362608	-0.607471183	0.200685082	0.006580629	-1.7517015	-0.037734195	0.015199088	-1.568087885	0.972880863	0.03866058	0.000182001	-1.476030247	-0.136510694	-0.188457967	-0.676698042	0.621201453
OG-1039	Tbi_TRINITY_DN33718_c0_g1_i1;Tte_TRINITY_DN56946_c0_g1_i1;Tce_TRINITY_DN25211_c0_g1_i1;Tms_TRINITY_DN25807_c0_g1_i2;Tcm_TRINITY_DN784_c0_g2_i1;Tsi_TRINITY_DN22499_c0_g1_i3;Tpa_TRINITY_DN118916_c0_g1_i1;Tge_TRINITY_DN66471_c0_g1_i1;Tps_TRINITY_DN48160_c0_g1_i1;Tdi_TRINITY_DN12975_c0_g2_i1	2.40E-137	NP_650662.1;AAF55475.1;AAM50778.1	NA	NA	CG18012;LD22559p	CG18012	1	0	0	1	1	1	0.048336065	0.096928217	-0.774905863	-0.588057453	-0.013635925	0.164175813	-0.490591425	0.126343339	0.133077928	0.47178763	0.060679938	0.802599285	0.535366769	-0.374915756	0.81947342	0.032541547	0.138565763	-1.016864208	0.5992503	0.012392224	-0.071776138
OG-104	Tbi_TRINITY_DN68094_c0_g1_i1;Tte_TRINITY_DN20976_c0_g1_i2;Tce_TRINITY_DN103233_c0_g1_i1;Tms_TRINITY_DN26034_c0_g2_i1;Tcm_TRINITY_DN99128_c0_g1_i3;Tsi_TRINITY_DN20659_c0_g1_i1;Tpa_TRINITY_DN139765_c0_g1_i2;Tge_TRINITY_DN36809_c0_g1_i2;Tps_TRINITY_DN94024_c1_g1_i1;Tdi_TRINITY_DN29819_c0_g1_i1	0.00E+00	NP_609060.1;AAF52416.2;AAD55442.1	GO:0006511;GO:0016567	ubiquitin-dependent protein catabolic process;protein ubiquitination	CG11070;AF181657_1BcDNA.LD34475;CG9934;LD24832p	CG9934;CG11070	0	0	0	1	1	1	0.999757363	0.220151698	0.284802484	-0.383608044	0.185858816	0.023350286	-0.119020797	0.444696697	0.016022321	0.413577053	-0.70811983	0.268165532	-0.501506574	-0.133725844	0.899945267	0.006437878	0.707459564	-0.350565096	0.244078518	-0.371509674	-0.179096408
OG-1040	Tbi_TRINITY_DN67326_c0_g1_i2;Tte_TRINITY_DN23126_c0_g1_i2;Tce_TRINITY_DN105112_c0_g1_i8;Tms_TRINITY_DN29636_c1_g1_i7;Tcm_TRINITY_DN96668_c0_g1_i1;Tsi_TRINITY_DN26257_c0_g1_i1;Tpa_TRINITY_DN135307_c0_g1_i2;Tge_TRINITY_DN45974_c0_g1_i1;Tps_TRINITY_DN90021_c2_g1_i4;Tdi_TRINITY_DN25493_c0_g1_i1	8.70E-65	NP_525098.1;AAF89090.1;AAF51485.1;CAC48166.1	GO:0006812;GO:0007271;GO:0007630;GO:0007632;GO:0017085;GO:0030431;GO:0046716;GO:0060079	"cation transport;synaptic transmission, cholinergic;jump response;visual behavior;response to insecticide;sleep;muscle cell cellular homeostasis;excitatory postsynaptic potential"	nicotinic acetylcholine receptor beta3;nicotinic acetylcholine receptor beta subunit;nicotinic acetylcholine receptor beta 3 (Dbeta3) subunit;GH05378p;nicotinic acetylcholine receptor alpha7;nicotinic acetylcholine receptor alpha5;nicotinic acetylcholine receptor alpha6;nicotinic acetylcholine receptor Dalpha6 subunit variant type I;nicotinic acetylcholine receptor alpha1;Acetylcholine receptor subunit alpha-like 1 Nicotinic acetylcholine receptor alpha 1 Flags: Precursor;nicotinic acetylcholine receptor alpha4	nAChRalpha6;nAChRalpha7;nAChRalpha1;nAChRalpha5;nAChRbeta3;nAChRalpha4	0	0	0	1	1	1	0.9336742	0.021192826	-0.0756748	0.975171261	-0.319729232	-0.708428595	-0.067608567	0.83698413	0.023046903	-0.935626907	3.062667047	-0.525418892	-0.652247792	0.236175846	0.797260085	0.027199767	-0.052996501	1.491704743	0.419109834	0.178141548	-1.441846765
OG-1042	Tbi_TRINITY_DN62361_c0_g1_i2;Tte_TRINITY_DN3940_c0_g1_i1;Tce_TRINITY_DN75264_c0_g1_i1;Tms_TRINITY_DN2863_c0_g1_i1;Tcm_TRINITY_DN79799_c0_g1_i1;Tsi_TRINITY_DN14930_c1_g2_i1;Tpa_TRINITY_DN130904_c0_g1_i1;Tge_TRINITY_DN40879_c0_g1_i1;Tps_TRINITY_DN87364_c0_g2_i1;Tdi_TRINITY_DN20712_c0_g1_i1	6.70E-169	NP_572532.1;AAK93313.1;AAF46456.1	GO:0007430;GO:0035149;GO:0071364;GO:1990261	"terminal branching, open tracheal system;lumen formation, open tracheal system;cellular response to epidermal growth factor stimulus;pre-mRNA catabolic process"	Zpr1;LD37736p	Zpr1	0	0	0	1	1	1	0.9122593	5.59E-06	-0.292399988	-0.544718935	0.34734929	1.008321776	-0.402910426	0.003948325	5.04E-11	0.415233758	-0.492971052	0.734374181	1.517108382	-0.393064767	0.193207446	1.32E-05	0.388314568	-0.704607888	0.625140042	0.900386264	-0.349031228
OG-1043	Tbi_TRINITY_DN63062_c0_g1_i1;Tte_TRINITY_DN15171_c0_g1_i1;Tce_TRINITY_DN94150_c0_g1_i2;Tms_TRINITY_DN16920_c0_g1_i1;Tcm_TRINITY_DN90515_c0_g1_i1;Tsi_TRINITY_DN19729_c0_g2_i1;Tpa_TRINITY_DN134248_c0_g1_i2;Tge_TRINITY_DN45956_c0_g1_i1;Tps_TRINITY_DN86132_c0_g2_i1;Tdi_TRINITY_DN25751_c0_g1_i1	1.50E-11	AAL29066.1;AAF57641.2;NP_611371.1	NA	NA	jabba;LD47410p	Jabba	0	0	0	1	1	0	0.874935579	0.12792152	-1.038138546	-0.234341561	-0.707547063	0.0357455	1.465079255	0.741760806	0.641938404	0.249909935	0.69240372	0.048294123	0.082853286	-0.459555662	NA	NA	NA	NA	NA	NA	NA
OG-1044	Tbi_TRINITY_DN67073_c0_g1_i2;Tte_TRINITY_DN18713_c0_g1_i1;Tce_TRINITY_DN91753_c0_g1_i3;Tms_TRINITY_DN26572_c0_g1_i1;Tcm_TRINITY_DN99741_c0_g1_i1;Tsi_TRINITY_DN23720_c0_g2_i1;Tpa_TRINITY_DN131309_c0_g1_i1;Tge_TRINITY_DN40741_c0_g1_i1;Tps_TRINITY_DN85545_c0_g3_i6;Tdi_TRINITY_DN26002_c0_g1_i1	7.70E-53	AAF53399.1;Q24423.1;AAA16473.1;NP_001285932.1;NP_476917.1;AAL48021.1;AHN54446.1	GO:0000122;GO:0001752;GO:0002121;GO:0007219;GO:0007391;GO:0007420;GO:0007424;GO:0007472;GO:0007480;GO:0008056;GO:0008283;GO:0030431;GO:0035071;GO:0048190;GO:0060968;GO:0090098	negative regulation of transcription from RNA polymerase II promoter;compound eye photoreceptor fate commitment;inter-male aggressive behavior;Notch signaling pathway;dorsal closure;brain development;open tracheal system development;wing disc morphogenesis;imaginal disc-derived leg morphogenesis;ocellus development;cell proliferation;sleep;salivary gland cell autophagic cell death;wing disc dorsal/ventral pattern formation;regulation of gene silencing;positive regulation of decapentaplegic signaling pathway	no ocell;Zinc finger protein Noc Zinc finger protein NocA;zinc finger protein;LD28078p;Zinc finger protein Elbow;elbow B;RE67722p;Sp1;Sp1-like factor for pairing sensitive-silencin;LD04007p;cabut;RE07124p;FI01126p	noc;cbt;elB;Sp1;Spps	0	0	0	1	1	1	0.909858716	0.018902757	0.426333668	0.139491207	0.743336338	-0.853644393	-0.692438396	0.598183631	0.423834046	0.573242482	0.326809958	-0.604744902	-0.979954914	-0.498268156	0.182480759	0.001157506	0.750884587	-0.27742516	0.035555105	0.088430755	0.03426511
OG-1045	Tbi_TRINITY_DN66927_c0_g1_i6;Tte_TRINITY_DN5012_c0_g2_i1;Tce_TRINITY_DN92850_c0_g1_i1;Tms_TRINITY_DN72209_c0_g1_i1;Tcm_TRINITY_DN101614_c4_g3_i4;Tsi_TRINITY_DN25779_c0_g2_i1;Tpa_TRINITY_DN140675_c1_g3_i1;Tge_TRINITY_DN42048_c0_g1_i1;Tps_TRINITY_DN75022_c0_g1_i1;Tdi_TRINITY_DN52083_c0_g1_i1	2.80E-133	AAL68054.1;NP_001285328.1;AAF48614.1;NP_573129.1;AAO74702.1;AHN59798.1	GO:0006508;GO:0007301	proteolysis;female germline ring canal formation	rings lost;AT13091p;GM04721p	rngo	0	0	0	1	1	1	0.766570796	0.693570941	-0.337361938	0.033476371	-0.198537109	-0.129309022	0.198834585	0.59399643	0.370755911	0.31063737	0.484046032	-0.052647949	0.184440036	-0.358758334	0.075500286	0.03567656	0.098995366	-0.310233226	0.008077962	-0.791414618	-0.130643967
OG-1046	Tbi_TRINITY_DN50731_c0_g1_i2;Tte_TRINITY_DN25848_c0_g1_i1;Tce_TRINITY_DN73396_c0_g1_i1;Tms_TRINITY_DN2667_c0_g1_i1;Tcm_TRINITY_DN91007_c0_g1_i1;Tsi_TRINITY_DN9710_c0_g1_i1;Tpa_TRINITY_DN130550_c0_g1_i1;Tge_TRINITY_DN45897_c0_g1_i1;Tps_TRINITY_DN68440_c0_g1_i1;Tdi_TRINITY_DN16203_c0_g1_i1	1.70E-176	3J39_C;P09180.2;AAG22173.1;AAL39630.1;NP_524538.2	GO:0002181;GO:0019233;GO:0032543;GO:0051298	cytoplasmic translation;sensory perception of pain;mitochondrial translation;centrosome duplication	"ribosomal protein L4;60S ribosomal protein L4 L1;CChain C, Structure Of The D. Melanogaster 60s Ribosomal Proteins;LD21756p"	RpL4	0	0	0	1	1	1	0.859185561	0.107719505	-0.696252216	0.24317022	0.280167073	0.156852262	-0.278485555	0.459556849	0.276431602	0.058584515	0.559479439	-0.007538913	0.490480043	-0.337468557	0.10794585	0.482232241	0.164034669	0.448966731	0.334179138	-0.05395902	0.08551545
OG-1047	Tbi_TRINITY_DN47918_c0_g1_i1;Tte_TRINITY_DN12378_c0_g1_i1;Tce_TRINITY_DN76209_c0_g1_i1;Tms_TRINITY_DN27359_c0_g1_i1;Tcm_TRINITY_DN92420_c0_g1_i2;Tsi_TRINITY_DN16610_c0_g1_i1;Tpa_TRINITY_DN133628_c1_g1_i1;Tge_TRINITY_DN43418_c0_g1_i1;Tps_TRINITY_DN88541_c2_g2_i1;Tdi_TRINITY_DN26398_c0_g1_i4	0.00E+00	AAN12065.2;NP_729194.2	GO:0000381;GO:0008593;GO:0016246;GO:0019730;GO:0022008;GO:0050688	"regulation of alternative mRNA splicing, via spliceosome;regulation of Notch signaling pathway;RNA interference;antimicrobial humoral response;neurogenesis;regulation of defense response to virus"	CG10077;GH10652p;Rm62;LP18603p;RE56857p;RE68337p;ATP-dependent RNA helicase p62;RE11923p;maheshvara;LD32873p;CG6418;LD32732p;CG7878;LD33749p;CG6227;LD41277p;unknown	Rm62;CG6227;CG10077;mahe;CG7878;CG6418	0	0	0	1	1	1	0.921704187	0.947127013	0.007583646	-0.030112705	0.252960142	-0.05405641	-0.014300263	0.149212956	0.925003017	0.509805657	0.598557808	0.159058918	0.249133717	0.232834056	0.031149084	0.033410913	0.780392057	-0.107637112	0.391044546	-0.051907603	0.293260632
OG-1048	Tbi_TRINITY_DN33950_c0_g1_i1;Tte_TRINITY_DN39938_c0_g1_i1;Tce_TRINITY_DN75456_c0_g1_i1;Tms_TRINITY_DN268_c0_g2_i1;Tcm_TRINITY_DN75871_c0_g1_i1;Tsi_TRINITY_DN4354_c0_g2_i1;Tpa_TRINITY_DN107638_c0_g1_i1;Tge_TRINITY_DN55200_c0_g1_i1;Tps_TRINITY_DN74412_c0_g1_i2;Tdi_TRINITY_DN17387_c0_g1_i1	NA	NA	NA	NA	NA	NA	0	0	0	1	1	1	0.363827142	0.002206123	0.251313174	-0.329108066	-0.365067559	0.516850886	0.8412951	0.129108334	0.013223806	0.728675704	-0.642105638	0.401173868	0.289540053	0.447582467	0.912780588	0.063658533	0.416366595	0.075800648	0.157771192	-0.589282531	0.001362272
OG-1049	Tbi_TRINITY_DN67897_c0_g1_i1;Tte_TRINITY_DN8580_c0_g1_i1;Tce_TRINITY_DN81554_c0_g1_i1;Tms_TRINITY_DN22078_c0_g1_i1;Tcm_TRINITY_DN102463_c0_g1_i1;Tsi_TRINITY_DN33383_c0_g1_i1;Tpa_TRINITY_DN136879_c0_g1_i1;Tge_TRINITY_DN42443_c0_g1_i1;Tps_TRINITY_DN90250_c0_g1_i1;Tdi_TRINITY_DN34641_c0_g1_i1	9.60E-100	NP_611335.1;AAF57683.1;AAM50273.1;Q7JUX9.1	GO:0046034;GO:0070584;GO:0090646	ATP metabolic process;mitochondrion morphogenesis;mitochondrial tRNA processing	roswell;Mitochondrial ribonuclease P protein 1 homolog Short=Mitochondrial RNase P protein 1 RNA (guanine-9-)-methyltransferase domain-containing protein 1 tRNA methyltransferase 10 homolog C Flags: Precursor;LD44982p;tRNA methyltransferase 10 homolog A RNA (guanine-9-)-methyltransferase domain-containing protein 2 homolo;CG14618;RH65902p	rswl;CG14618	0	0	0	1	1	1	0.377460151	0.044041961	-0.170959062	-0.627049705	0.112059881	0.147826653	-0.141043466	0.293756873	0.003856453	0.255143847	-0.39733009	0.190713649	0.839456016	-0.15737752	0.591212765	0.260742455	0.249228427	-0.441160648	0.1062242	0.214192296	0.33753968
OG-105	Tbi_TRINITY_DN66678_c0_g1_i1;Tte_TRINITY_DN25209_c0_g1_i1;Tce_TRINITY_DN90694_c0_g1_i1;Tms_TRINITY_DN28730_c0_g1_i1;Tcm_TRINITY_DN99682_c0_g2_i1;Tsi_TRINITY_DN29389_c0_g1_i1;Tpa_TRINITY_DN131203_c0_g1_i1;Tge_TRINITY_DN41924_c0_g1_i1;Tps_TRINITY_DN90981_c0_g1_i1;Tdi_TRINITY_DN21254_c0_g1_i1	0.00E+00	Q9VJ87.3;AAF53667.3;ACX54942.1;NP_609877.2	GO:0006909;GO:0022008	phagocytosis;neurogenesis	nucampholin;Pre-mRNA-splicing factor CWC22 homolog Nucampholin;LD29051p;Nucleolar MIF4G domain-containing protein 1 homolo;CG9004;LD10043p	ncm;CG9004	0	0	0	1	1	1	0.687906568	0.804816326	-0.021887788	-0.094721701	-0.344352537	-0.201773137	0.127903099	0.347520527	0.211710961	-0.057743288	-0.493337038	0.101840106	0.000912216	-0.088909929	0.339581648	0.386271753	0.101298501	-0.078307508	-0.19866311	-0.336825201	0.000235372
OG-1050	Tbi_TRINITY_DN51790_c0_g1_i2;Tte_TRINITY_DN12643_c0_g1_i1;Tce_TRINITY_DN105850_c3_g5_i1;Tms_TRINITY_DN31471_c0_g1_i4;Tcm_TRINITY_DN101605_c3_g1_i1;Tsi_TRINITY_DN713_c0_g1_i1;Tpa_TRINITY_DN133660_c0_g1_i3;Tge_TRINITY_DN38198_c0_g1_i1;Tps_TRINITY_DN86579_c0_g1_i3;Tdi_TRINITY_DN27162_c0_g1_i1	5.10E-58	NP_722609.2;NP_001259799.1;AAF51543.3;AAM50570.1;AGB92336.1	GO:0055070	copper ion homeostasis	CG31974;AT24407p;CG31975;AT04491p;CG14314;CG10559;CG6908;GH13495p;CG10513;CG6830;RE03989p;CHKov1;GH11066p;CG10560;CG9498;FI04444p;CG6834;FI23918p1	CG10560;CG6908;CG6834	0	0	0	1	1	0	0.816008767	0.194755272	0.814217942	-0.727641653	-0.805006366	0.700257578	-0.768931913	0.309036097	0.915141529	0.612475068	0.510952938	0.460070798	-0.144475495	0.463390537	NA	NA	NA	NA	NA	NA	NA
OG-1051	Tbi_TRINITY_DN71766_c6_g2_i1;Tte_TRINITY_DN27891_c2_g1_i1;Tce_TRINITY_DN103937_c2_g1_i1;Tms_TRINITY_DN56008_c0_g1_i1;Tcm_TRINITY_DN100647_c0_g1_i1;Tsi_TRINITY_DN2479_c0_g2_i1;Tpa_TRINITY_DN134746_c6_g1_i1;Tge_TRINITY_DN45386_c1_g1_i2;Tps_TRINITY_DN89837_c1_g1_i1;Tdi_TRINITY_DN15539_c0_g1_i1	0.00E+00	AAF52871.2;ACH92149.1;NP_609354.1	GO:0005975	carbohydrate metabolic process	CG5731;FI01815p;CG7997;LD13649p	CG7997;CG5731	0	0	0	1	1	1	0.874822386	0.628088256	-0.175676868	-0.011624312	-0.138685921	0.279554082	0.275630344	0.85448819	0.676315269	-0.093408621	-0.171159108	-0.040078981	0.228379995	0.261751796	0.054970063	6.13E-05	-1.122098944	0.102390685	-0.376389549	0.23311674	0.015318984
OG-1052	Tbi_TRINITY_DN66502_c0_g1_i1;Tte_TRINITY_DN25560_c0_g1_i3;Tce_TRINITY_DN79299_c0_g1_i3;Tms_TRINITY_DN21027_c0_g1_i1;Tcm_TRINITY_DN83095_c0_g1_i2;Tsi_TRINITY_DN10457_c0_g2_i1;Tpa_TRINITY_DN134445_c0_g1_i3;Tge_TRINITY_DN45258_c0_g1_i3;Tps_TRINITY_DN92758_c1_g3_i1;Tdi_TRINITY_DN31414_c0_g2_i1	9.40E-36	ACT09399.1;ACV82455.1	GO:0007411;GO:0016318;GO:0016319;GO:0019064;GO:0030838;GO:0035147;GO:0035152;GO:0048675;GO:0050770;GO:0051017;GO:0051491;GO:0060298;GO:0071689	"axon guidance;ommatidial rotation;mushroom body development;fusion of virus membrane with host plasma membrane;positive regulation of actin filament polymerization;branch fusion, open tracheal system;regulation of tube architecture, open tracheal system;axon extension;regulation of axonogenesis;actin filament bundle assembly;positive regulation of filopodium assembly;positive regulation of sarcomere organization;muscle thin filament assembly"	IP05627p;IP21889p;ah1644;formin 3;dishevelled associated activator of morphogenesis;Formin-like;Formin-like protein CG32138	DAAM;Frl;form3	0	0	0	1	1	1	0.179658327	0.265697575	0.278605977	0.605922856	-0.342416999	0.453833337	0.690462661	0.612996911	0.008798252	0.560483567	1.102200978	-0.816420276	-0.205286226	-0.029180644	0.431599659	0.037807946	-0.214173282	1.545148933	0.120119412	0.123961922	-0.353741115
OG-1053	Tbi_TRINITY_DN65772_c4_g1_i1;Tte_TRINITY_DN23872_c2_g1_i1;Tce_TRINITY_DN101832_c9_g4_i1;Tms_TRINITY_DN31463_c11_g9_i1;Tcm_TRINITY_DN88949_c0_g1_i1;Tsi_TRINITY_DN22037_c0_g1_i1;Tpa_TRINITY_DN138927_c6_g1_i1;Tge_TRINITY_DN45979_c12_g1_i1;Tps_TRINITY_DN87426_c0_g1_i2;Tdi_TRINITY_DN29853_c4_g1_i1	NA	NA	NA	NA	NA	NA	0	0	0	1	1	1	0.962018024	0.044931121	-0.583943477	0.049288581	-0.332539388	0.085930599	0.708296676	0.213188294	0.557289104	0.373996381	0.418435872	-0.102812955	0.257403393	0.021646658	0.310321999	0.01669498	-0.160994695	0.650084658	-0.426949514	-0.488587082	-0.347585991
OG-1054	Tbi_TRINITY_DN36269_c0_g1_i1;Tte_TRINITY_DN6943_c0_g1_i1;Tce_TRINITY_DN73776_c0_g1_i1;Tms_TRINITY_DN5295_c0_g1_i1;Tcm_TRINITY_DN94860_c0_g1_i1;Tsi_TRINITY_DN7457_c0_g1_i1;Tpa_TRINITY_DN133742_c0_g1_i1;Tge_TRINITY_DN44221_c0_g1_i1;Tps_TRINITY_DN91307_c0_g1_i1;Tdi_TRINITY_DN33110_c0_g2_i1	0.00E+00	AAL48508.1;NP_611209.1;AAF57868.1	GO:0000281;GO:0002121;GO:0006281;GO:0006357;GO:0006909;GO:0007067;GO:0007291;GO:0007507;GO:0014866;GO:0016319;GO:0016573;GO:0032507;GO:0035148;GO:0043486;GO:0045893;GO:0050807;GO:0051297;GO:0051533;GO:0070983;GO:0071689;GO:0098529;GO:2000637	"mitotic cytokinesis;inter-male aggressive behavior;DNA repair;regulation of transcription from RNA polymerase II promoter;phagocytosis;mitotic nuclear division;sperm individualization;heart development;skeletal myofibril assembly;mushroom body development;histone acetylation;maintenance of protein location in cell;tube formation;histone exchange;positive regulation of transcription, DNA-templated;regulation of synapse organization;centrosome organization;positive regulation of NFAT protein import into nucleus;dendrite guidance;muscle thin filament assembly;neuromuscular junction development, skeletal muscle fiber;positive regulation of gene silencing by miRNA"	"brahma associated protein 55kD;LD29458p;actin 87E;Actin-87E Flags: Precursor;87E actin;actin;RE14441p;AT14584p;Actin, indirect flight muscle Actin-88F Flags: Precursor;actin 88F;RH70883p;Actin-57B Flags: Precursor;actin 57B;LD47405p;actin 5C;Actin-5C Flags: Precursor;RE02927p;Actin-42A Flags: Precursor;actin 42A;LD18090p;actin 79B;Actin, larval muscle Actin-79B Flags: Precursor;GH04529p;AChain A, Crystal Structure Of Monomeric Actin In Its Atp-Bound State;AChain A, Structures Of Actin-Bound Wh2 Domains Of Spire And The Implication For Filament Nucleation;FChain F, Structures Of Actin-Bound Wh2 Domains Of Spire And The Implication For Filament Nucleation;KChain K, Structures Of Actin-Bound Wh2 Domains Of Spire And The Implication For Filament Nucleation;AChain A, Crystal Structure Of Monomeric Actin Bound To Cytochalasin D;AChain A, Crystal Structure Of Monomeric Actin Bound To Ca-Atp;DChain D, Crystal Structure Of An Actin Dimer In Complex With The Actin Nucleator Cordon-bleu;EChain E, Crystal Structure Of An Actin Dimer In Complex With The Actin Nucleator Cordon-bleu;BChain B, Structure Of Actin-lmod Complex;DChain D, Crystal Structure Of A Filament-like Actin Trimer Bound To The Bacterial Effector Vopl;EChain E, Crystal Structure Of A Filament-like Actin Trimer Bound To The Bacterial Effector Vopl"	Act5C;Act87E;Act57B;Bap55;Act88F;Act42A;Act79B	0	0	0	1	1	1	0.868929048	0.815947499	-0.032650749	-0.064286808	0.049754382	0.25847098	-0.020336732	0.946617822	0.053734781	-0.014804449	-0.483302916	0.149245459	0.447153656	-0.158790877	0.781598999	0.300596588	0.390604173	-0.196838528	0.117406497	0.238751158	-0.329901996
OG-1055	Tbi_TRINITY_DN69436_c0_g2_i1;Tte_TRINITY_DN21545_c0_g1_i1;Tce_TRINITY_DN96333_c0_g1_i1;Tms_TRINITY_DN24023_c0_g1_i1;Tcm_TRINITY_DN97314_c0_g1_i1;Tsi_TRINITY_DN20258_c0_g1_i1;Tpa_TRINITY_DN134653_c0_g1_i1;Tge_TRINITY_DN40714_c0_g2_i1;Tps_TRINITY_DN80800_c0_g1_i1;Tdi_TRINITY_DN21549_c0_g1_i1	NA	NA	NA	NA	NA	NA	0	0	0	1	0	0	0.080626058	0.012640632	2.347386449	0.405176048	-0.559867993	1.535114666	0.136197911	NA	NA	NA	NA	NA	NA	NA	NA	NA	NA	NA	NA	NA	NA
OG-1056	Tbi_TRINITY_DN66697_c0_g1_i1;Tte_TRINITY_DN29887_c1_g1_i1;Tce_TRINITY_DN107379_c0_g2_i1;Tms_TRINITY_DN30295_c0_g1_i3;Tcm_TRINITY_DN103565_c2_g1_i1;Tsi_TRINITY_DN29673_c0_g2_i1;Tpa_TRINITY_DN136733_c0_g1_i1;Tge_TRINITY_DN45548_c1_g2_i6;Tps_TRINITY_DN88212_c0_g1_i1;Tdi_TRINITY_DN25451_c0_g1_i1	9.10E-28	AAF47894.2;NP_788461.1;NP_647898.3;AAL28768.1;AAO41216.1	GO:0007224;GO:0008039;GO:0016055;GO:0016203;GO:0044719;GO:0045880;GO:0050821	smoothened signaling pathway;synaptic target recognition;Wnt signaling pathway;muscle attachment;regulation of imaginal disc-derived wing size;positive regulation of smoothened signaling pathway;protein stabilization	slowdown;LD16414p;shifted;Protein shifted WIF-1-like protein Flags: Precursor;GH27042p;delta protein	shf;slow	0	0	0	1	1	0	0.399008921	0.270212562	0.607152959	0.104532168	1.33190473	0.534723522	-0.536891425	0.366893478	0.029120001	-0.399074724	0.638413317	1.225883717	1.433229325	-1.092185813	NA	NA	NA	NA	NA	NA	NA
OG-1057	Tbi_TRINITY_DN67588_c0_g1_i1;Tte_TRINITY_DN7895_c0_g1_i1;Tce_TRINITY_DN100123_c0_g1_i1;Tms_TRINITY_DN20953_c0_g1_i1;Tcm_TRINITY_DN93724_c0_g1_i1;Tsi_TRINITY_DN19577_c0_g2_i1;Tpa_TRINITY_DN139108_c1_g1_i1;Tge_TRINITY_DN38764_c0_g1_i1;Tps_TRINITY_DN93901_c0_g2_i1;Tdi_TRINITY_DN45191_c0_g1_i1	7.40E-94	NP_731765.1;AAL48046.1;NP_650253.1;AAF54893.1;AAN14341.1	GO:0001700;GO:0002168;GO:0006306;GO:0006348;GO:0007458;GO:0007614;GO:0007616;GO:0008345;GO:0010906;GO:0018991;GO:0030702;GO:0031507;GO:0035076;GO:0035220;GO:0035332;GO:0046959;GO:0048096;GO:0048132;GO:0050688;GO:0050775;GO:0051567;GO:0051568;GO:0061086;GO:0070868;GO:0097676;GO:1900111;GO:1900114;GO:2001229	embryonic development via the syncytial blastoderm;instar larval development;DNA methylation;chromatin silencing at telomere;progression of morphogenetic furrow involved in compound eye morphogenesis;short-term memory;long-term memory;larval locomotory behavior;regulation of glucose metabolic process;oviposition;chromatin silencing at centromere;heterochromatin assembly;ecdysone receptor-mediated signaling pathway;wing disc development;positive regulation of hippo signaling;habituation;chromatin-mediated maintenance of transcription;female germ-line stem cell asymmetric division;regulation of defense response to virus;positive regulation of dendrite morphogenesis;histone H3-K9 methylation;histone H3-K4 methylation;negative regulation of histone H3-K27 methylation;heterochromatin organization involved in chromatin silencing;histone H3-K36 dimethylation;positive regulation of histone H3-K9 dimethylation;positive regulation of histone H3-K9 trimethylation;negative regulation of response to gamma radiation	"CG46280;RE12073p;CG4565;LD10743p;G9a;suppressor of variegation 3-9;FI20106p1;histone-lysine N-methyltransferase, H3 lysine-9 specific;SET domain containing 2;Probable histone-lysine N-methyltransferase CG1716;LD27386p;absent, small, or homeotic discs 1;Histone-lysine N-methyltransferase ash1 Absent small and homeotic disks protein 1 Lysine N-methyltransferase 2H;trithorax-related;Histone-lysine N-methyltransferase trr Lysine N-methyltransferase 2C Trithorax-related protein"	ash1;G9a;Su(var)3-9;trr;Set2;CG4565	0	0	0	1	1	1	0.386523792	0.064219763	0.788985601	0.260054988	0.159814941	-0.116964412	-0.209879835	0.741760806	0.047671997	0.612245354	0.105669458	-0.287972193	-0.513936669	-0.233566369	0.234486453	0.005825887	0.506784486	0.055025572	0.006434782	0.768877011	-0.41565372
OG-1058	Tbi_TRINITY_DN41902_c0_g1_i1;Tte_TRINITY_DN3218_c0_g1_i1;Tce_TRINITY_DN100443_c0_g1_i1;Tms_TRINITY_DN14309_c0_g1_i1;Tcm_TRINITY_DN90258_c0_g1_i1;Tsi_TRINITY_DN5176_c0_g1_i1;Tpa_TRINITY_DN127818_c0_g1_i1;Tge_TRINITY_DN74448_c0_g1_i1;Tps_TRINITY_DN85461_c0_g1_i1;Tdi_TRINITY_DN31633_c0_g1_i1	1.30E-103	AAM11065.1;AAO41566.1;NP_524954.2;NP_788678.1;Q9VFC2.1;AAF55138.1	GO:0009620;GO:0010951;GO:0019233;GO:0022416;GO:0030431;GO:0032504;GO:0045751;GO:0048526;GO:0050829;GO:0060570	response to fungus;negative regulation of endopeptidase activity;sensory perception of pain;chaeta development;sleep;multicellular organism reproduction;negative regulation of Toll signaling pathway;imaginal disc-derived wing expansion;defense response to Gram-negative bacterium;negative regulation of peptide hormone processing	"serpin 88Ea;Serine protease inhibitor 88Ea Short=Serpin 88Ea Flags: Precursor;GH14439p;serpin 88Eb;LP04383p;CG6687 protein;serine protease inhibitor (serpin-6);serpin 55B;SD11922p;serpin 42Dc;serpin 4;serpin 42Da;RE31022p;AChain A, Cleaved Serpin 42da;IP16419p;serpin 38F;serpin 42De;RE02548p"	Spn42Da;Spn88Eb;Spn88Ea;Spn42De;Spn55B;Spn42Dc;Spn38F	0	0	0	1	1	1	0.107376181	0.000967793	-0.180477571	-0.358296986	0.332393823	-2.254379465	-0.15567573	0.007680397	2.56E-21	-0.350007892	1.110891329	-0.101166929	-6.613921629	-0.778479953	1.27E-05	1.43E-20	-0.516562307	-0.159221256	0.102577061	-2.959879591	0.191391644
OG-1059	Tbi_TRINITY_DN58844_c0_g1_i1;Tte_TRINITY_DN25332_c0_g1_i2;Tce_TRINITY_DN95796_c0_g1_i4;Tms_TRINITY_DN26772_c0_g1_i1;Tcm_TRINITY_DN97163_c0_g1_i3;Tsi_TRINITY_DN30909_c0_g1_i1;Tpa_TRINITY_DN135520_c0_g1_i7;Tge_TRINITY_DN42785_c0_g1_i3;Tps_TRINITY_DN93556_c2_g2_i2;Tdi_TRINITY_DN25712_c0_g2_i3	2.90E-167	AAC39036.1	GO:0001736;GO:0002011;GO:0002385;GO:0007030;GO:0007095;GO:0007257;GO:0007298;GO:0007314;GO:0007362;GO:0007395;GO:0007411;GO:0007430;GO:0007561;GO:0008340;GO:0009408;GO:0010508;GO:0018107;GO:0019991;GO:0030032;GO:0030381;GO:0032008;GO:0033314;GO:0033500;GO:0034769;GO:0035006;GO:0035332;GO:0040009;GO:0040018;GO:0042059;GO:0042060;GO:0042771;GO:0043524;GO:0043652;GO:0045464;GO:0045610;GO:0045793;GO:0045892;GO:0045893;GO:0046529;GO:0046579;GO:0046621;GO:0046626;GO:0046666;GO:0046777;GO:0046843;GO:0046844;GO:0046847;GO:0048082;GO:0048149;GO:0048675;GO:0051017;GO:0060253;GO:0060439;GO:0070328;GO:0070374;GO:0070613;GO:0071243;GO:0071276;GO:0071481;GO:0072089;GO:0097202;GO:2001235	"establishment of planar polarity;morphogenesis of an epithelial sheet;mucosal immune response;Golgi organization;mitotic G2 DNA damage checkpoint;activation of JUN kinase activity;border follicle cell migration;oocyte anterior/posterior axis specification;terminal region determination;dorsal closure, spreading of leading edge cells;axon guidance;terminal branching, open tracheal system;imaginal disc eversion;determination of adult lifespan;response to heat;positive regulation of autophagy;peptidyl-threonine phosphorylation;septate junction assembly;lamellipodium assembly;chorion-containing eggshell pattern formation;positive regulation of TOR signaling;mitotic DNA replication checkpoint;carbohydrate homeostasis;basement membrane disassembly;melanization defense response;positive regulation of hippo signaling;regulation of growth rate;positive regulation of multicellular organism growth;negative regulation of epidermal growth factor receptor signaling pathway;wound healing;intrinsic apoptotic signaling pathway in response to DNA damage by p53 class mediator;negative regulation of neuron apoptotic process;engulfment of apoptotic cell;R8 cell fate specification;regulation of hemocyte differentiation;positive regulation of cell size;negative regulation of transcription, DNA-templated;positive regulation of transcription, DNA-templated;imaginal disc fusion, thorax closure;positive regulation of Ras protein signal transduction;negative regulation of organ growth;regulation of insulin receptor signaling pathway;retinal cell programmed cell death;protein autophosphorylation;dorsal appendage formation;micropyle formation;filopodium assembly;regulation of adult chitin-containing cuticle pigmentation;behavioral response to ethanol;axon extension;actin filament bundle assembly;negative regulation of glial cell proliferation;trachea morphogenesis;triglyceride homeostasis;positive regulation of ERK1 and ERK2 cascade;regulation of protein processing;cellular response to arsenic-containing substance;cellular response to cadmium ion;cellular response to X-ray;stem cell proliferation;activation of cysteine-type endopeptidase activity;positive regulation of apoptotic signaling pathway"	MAP kinase kinase 4;stress activated MAP kinase kinase 4;RE70055p;AF041136_1MAP kinase kinase;stress activated MAP kinase kinase 3;MAP kinase kinase 3;licorne;SD04985p;hemipterous;MAP kinase kinase;2124283Ahemipterous gene;Dual specificity mitogen-activated protein kinase kinase hemipterous Short=MAPKK;LD46661p;Dsor1;downstream of raf1;Dual specificity mitogen-activated protein kinase kinase dSOR1 Short=Downstream of RAF Short=MAPKK;LD41207p;MAPKK signal transduction kinase;hippo;Serine/threonine-protein kinase hippo Drosophila homolog of MST1 and MST2 STE20-like kinase MST dMST;GH10354p;erminal centre kinase III;FI20177p1;happyhour;FI21433p1	hep;Dsor1;hpo;hppy;lic;Mkk4;GckIII	0	0	0	1	1	1	0.884018596	0.597951646	-0.020003125	0.055071612	-0.104756016	-0.057920296	0.277670909	0.19350929	0.011822617	-0.043395449	-0.215473727	-0.133443381	-0.64638347	0.323148301	0.222411296	0.765554474	0.244335527	0.133670738	0.034298641	-0.01844186	0.239597508
OG-106	Tbi_TRINITY_DN68668_c0_g1_i1;Tte_TRINITY_DN26531_c0_g2_i2;Tce_TRINITY_DN96199_c0_g1_i1;Tms_TRINITY_DN22648_c0_g3_i1;Tcm_TRINITY_DN102566_c0_g1_i2;Tsi_TRINITY_DN4844_c0_g1_i1;Tpa_TRINITY_DN140468_c2_g2_i1;Tge_TRINITY_DN40302_c0_g1_i1;Tps_TRINITY_DN88226_c0_g4_i3;Tdi_TRINITY_DN26893_c0_g1_i1	1.30E-70	AAN10427.1;AAD55426.1;NP_001259929.1;NP_001259928.1;NP_608673.1;AGB92465.1;AAF51264.2;AGB92466.1;NP_722800.1	GO:0008285;GO:0045944	negative regulation of cell proliferation;positive regulation of transcription from RNA polymerase II promoter	AXIN1 up-regulated 1;AF181640_1BcDNA.GH09817	Axud1	0	0	0	1	1	1	0.40820302	0.18192792	0.190798909	0.214124333	-0.285088398	0.519264025	0.097383312	0.896641844	0.673782243	0.032708896	-0.331096826	-0.181742258	0.112072811	0.213654129	0.001119329	0.017702045	0.726660823	0.103897861	-0.046809394	0.459852202	0.206528793
OG-1060	Tbi_TRINITY_DN49635_c0_g1_i1;Tte_TRINITY_DN17601_c1_g1_i1;Tce_TRINITY_DN107503_c2_g1_i2;Tms_TRINITY_DN31193_c2_g1_i2;Tcm_TRINITY_DN93772_c0_g1_i1;Tsi_TRINITY_DN60464_c0_g1_i1;Tpa_TRINITY_DN143043_c2_g2_i2;Tge_TRINITY_DN46576_c5_g1_i1;Tps_TRINITY_DN69573_c0_g1_i1;Tdi_TRINITY_DN29428_c0_g1_i1	3.30E-140	AHN59934.1;NP_001285464.1;NP_608352.2;AAV37012.1;AAF49016.2	GO:0001578;GO:0007026;GO:0007067;GO:0007155;GO:0007423;GO:0007475;GO:0007616;GO:0008045;GO:0008104;GO:0008302;GO:0008340;GO:0008355;GO:0016199;GO:0016204;GO:0016319;GO:0030431;GO:0030708;GO:0030716;GO:0031532;GO:0035147;GO:0035149;GO:0035204;GO:0045773;GO:0048149;GO:0048813;GO:0051491	"microtubule bundle formation;negative regulation of microtubule depolymerization;mitotic nuclear division;cell adhesion;sensory organ development;apposition of dorsal and ventral imaginal disc-derived wing surfaces;long-term memory;motor neuron axon guidance;protein localization;female germline ring canal formation, actin assembly;determination of adult lifespan;olfactory learning;axon midline choice point recognition;determination of muscle attachment site;mushroom body development;sleep;germarium-derived female germ-line cyst encapsulation;oocyte fate determination;actin cytoskeleton reorganization;branch fusion, open tracheal system;lumen formation, open tracheal system;negative regulation of lamellocyte differentiation;positive regulation of axon extension;behavioral response to ethanol;dendrite morphogenesis;positive regulation of filopodium assembly"	parvin;GH23568p;cheerio;short stop;Filamin-A Short=FLN-A Actin-binding protein 280 Short=ABP-280 Filamin-1 Filamin1;AF188360_1filamin A	shot;cher;parvin	0	0	0	1	1	1	0.840640808	0.237838393	0.032619847	0.405920777	-0.560197203	0.105272952	0.340629402	0.112303421	0.250626412	-0.6987883	-0.111844446	-0.728929769	-0.179628082	0.18031084	0.002567251	0.004727643	-0.879882663	-0.061607333	-0.739351687	0.197367008	-0.361651881
OG-1061	Tbi_TRINITY_DN59457_c1_g1_i2;Tte_TRINITY_DN17603_c0_g2_i1;Tce_TRINITY_DN91875_c0_g1_i1;Tms_TRINITY_DN23466_c0_g1_i1;Tcm_TRINITY_DN76885_c0_g1_i1;Tsi_TRINITY_DN24856_c0_g1_i1;Tpa_TRINITY_DN135143_c2_g1_i1;Tge_TRINITY_DN32887_c0_g1_i1;Tps_TRINITY_DN63162_c0_g1_i1;Tdi_TRINITY_DN31149_c0_g1_i4	2.80E-77	AAL28989.1;NP_609993.1;AAF53834.2	GO:0007015;GO:0007391;GO:0007427;GO:0007494;GO:0008258;GO:0016567;GO:0035282;GO:0040003	"actin filament organization;dorsal closure;epithelial cell migration, open tracheal system;midgut development;head involution;protein ubiquitination;segmentation;chitin-based cuticle development"	haka;LD37921p	Hakai	0	0	0	1	1	1	0.526480096	0.746978867	0.203045784	0.437715838	0.123806145	0.166768879	-0.138517933	0.034073665	0.004563442	0.291480607	0.742121352	-0.033760889	0.887984986	-0.357958499	0.361306127	0.146253314	0.483940334	0.078029578	0.048364868	0.127337678	-0.254331477
OG-1062	Tbi_TRINITY_DN69649_c2_g1_i1;Tte_TRINITY_DN6792_c0_g2_i1;Tce_TRINITY_DN105223_c0_g2_i1;Tms_TRINITY_DN31396_c6_g8_i1;Tcm_TRINITY_DN105774_c2_g1_i2;Tsi_TRINITY_DN19320_c0_g2_i1;Tpa_TRINITY_DN143267_c0_g1_i2;Tge_TRINITY_DN45238_c7_g1_i3;Tps_TRINITY_DN89363_c1_g3_i1;Tdi_TRINITY_DN9929_c0_g1_i1	0.00E+00	NP_729369.2;NP_788476.1;NP_001137911.1;ACL83266.1;AAO41266.1;AAN12003.2;AAF50433.1;AAK77237.1;NP_729366.1	GO:0001561;GO:0006097;GO:0006099;GO:0006102	fatty acid alpha-oxidation;glyoxylate cycle;tricarboxylic acid cycle;isocitrate metabolic process	"socitrate dehydrogenase;GH01524p;AT04910p;lethal (1) G0156;Probable isocitrate dehydrogenase [NAD] subunit alpha, mitochondrial Isocitric dehydrogenase subunit alpha NAD(+)-specific ICDH subunit alpha Flags: Precursor;LP13001p1"	Idh;l(1)G0156	0	0	0	1	1	1	0.215602089	2.53E-05	0.915193139	0.167696743	-1.000143358	1.415099164	0.109894177	0.895303896	0.008668113	-0.38239183	0.507306201	-0.8967816	0.896390064	0.086595872	0.706416274	0.009576859	0.112569533	-0.5572691	-0.404882085	0.817029678	-0.336282245
OG-1063	Tbi_TRINITY_DN70951_c0_g1_i4;Tte_TRINITY_DN20441_c0_g1_i2;Tce_TRINITY_DN101780_c0_g1_i1;Tms_TRINITY_DN19367_c0_g2_i1;Tcm_TRINITY_DN100175_c0_g1_i1;Tsi_TRINITY_DN28948_c0_g1_i2;Tpa_TRINITY_DN137279_c1_g1_i1;Tge_TRINITY_DN46395_c0_g1_i1;Tps_TRINITY_DN90062_c0_g1_i1;Tdi_TRINITY_DN25782_c0_g1_i1	5.10E-165	AHN56573.1;NP_001286778.1	GO:0000422;GO:0002121;GO:0010259;GO:0030308;GO:1901031;GO:2000377	mitophagy;inter-male aggressive behavior;multicellular organism aging;negative regulation of cell growth;regulation of response to reactive oxygen species;regulation of reactive oxygen species metabolic process	sestrin;Sestrin homolo;LD39604p	Sesn	0	0	0	1	1	1	0.358615557	0.894084853	0.374130702	0.430291551	-0.065205056	0.463721492	0.286211172	0.323340121	0.120230348	-0.836178942	0.064107547	-1.564486222	-1.196762621	1.165090375	0.309878178	0.000519841	0.181523774	-0.195996719	0.342581597	1.42680223	-0.672739131
OG-1064	Tbi_TRINITY_DN64999_c0_g1_i3;Tte_TRINITY_DN25278_c0_g1_i1;Tce_TRINITY_DN101610_c0_g1_i4;Tms_TRINITY_DN28164_c0_g1_i1;Tcm_TRINITY_DN102876_c0_g1_i2;Tsi_TRINITY_DN28275_c0_g1_i1;Tpa_TRINITY_DN135651_c0_g1_i1;Tge_TRINITY_DN37262_c0_g1_i1;Tps_TRINITY_DN91133_c5_g1_i1;Tdi_TRINITY_DN32063_c5_g2_i2	0.00E+00	NP_523460.2;P21521.3;AAF51205.1	GO:0006886;GO:0007317;GO:0008345;GO:0017158;GO:0031340;GO:0046928;GO:0048167;GO:0048488;GO:0048791;GO:0050796;GO:0050803;GO:0060024;GO:1900073	intracellular protein transport;regulation of pole plasm oskar mRNA localization;larval locomotory behavior;regulation of calcium ion-dependent exocytosis;positive regulation of vesicle fusion;regulation of neurotransmitter secretion;regulation of synaptic plasticity;synaptic vesicle endocytosis;calcium ion-regulated exocytosis of neurotransmitter;regulation of insulin secretion;regulation of synapse structure or activity;rhythmic synaptic transmission;regulation of neuromuscular synaptic transmission	synaptotagmin 1;Synaptotagmin 1 p65;synaptotagmin 7;AF181098_1synaptotagmin IV;synaptotagmin 4;FI18813p1;RE44043p;MIP05618p;synaptotagmin alpha;synaptotagmin beta;FI17803p1;rabphilin;RE32027p	Syt1;Syt7;Sytalpha;Syt4;Rph;Sytbeta	0	0	0	1	1	1	0.477442439	0.449719465	-0.043698929	0.021048776	-0.343608433	-0.606568008	0.084317864	0.36631404	0.792551922	-0.39002484	-0.085799648	-0.275855097	-1.234355498	-0.117155119	0.207839853	0.264703645	-0.014292653	-0.168507357	0.024049701	-0.327371955	-1.359912273
OG-1065	Tbi_TRINITY_DN55289_c0_g1_i1;Tte_TRINITY_DN3907_c0_g1_i1;Tce_TRINITY_DN99027_c0_g1_i1;Tms_TRINITY_DN31362_c14_g1_i1;Tcm_TRINITY_DN100770_c5_g1_i2;Tsi_TRINITY_DN28764_c0_g1_i1;Tpa_TRINITY_DN135721_c0_g1_i3;Tge_TRINITY_DN46154_c0_g1_i4;Tps_TRINITY_DN82741_c1_g1_i2;Tdi_TRINITY_DN20018_c0_g1_i1	2.80E-58	NP_651538.1;Q9VB74.1;AAF56669.1	GO:0000398;GO:0007219;GO:0019233;GO:0022008;GO:0045892	"mRNA splicing, via spliceosome;Notch signaling pathway;sensory perception of pain;neurogenesis;negative regulation of transcription, DNA-templated"	CG6066;NKAP family protein CG6066	CG6066	0	0	0	1	1	1	0.411263315	0.904402175	0.208794785	0.153097571	0.27118312	-0.013437186	0.393479555	0.682094978	0.892783064	-0.013147946	-0.165438044	0.297767415	0.214458828	0.181628256	0.899945267	0.085422366	0.267833051	-0.435634369	0.442208491	0.19372046	-0.649764291
OG-1066	Tbi_TRINITY_DN67255_c0_g1_i1;Tte_TRINITY_DN12567_c0_g1_i1;Tce_TRINITY_DN97118_c0_g1_i2;Tms_TRINITY_DN22552_c0_g1_i1;Tcm_TRINITY_DN104251_c0_g1_i2;Tsi_TRINITY_DN20155_c0_g1_i3;Tpa_TRINITY_DN139116_c0_g4_i1;Tge_TRINITY_DN45655_c0_g1_i1;Tps_TRINITY_DN90503_c0_g1_i1;Tdi_TRINITY_DN9891_c0_g1_i1	0.00E+00	NP_732403.1;AAF55640.1;AAZ52532.2;NP_001027193.2;AFA28421.1	GO:0030150;GO:0071456	protein import into mitochondrial matrix;cellular response to hypoxia	CG11779;FI18634p1;AT24717p	CG11779	0	0	0	1	1	1	0.711730712	0.942716673	0.041438949	-0.227078332	-0.024859432	-0.09844421	-0.124524463	0.169943072	0.378831368	0.070311244	-0.469451576	-0.064037444	-0.056380409	-0.413870831	0.556108399	0.00018582	0.59185576	0.073299027	-0.30395669	-0.449615054	-0.442335669
OG-1067	Tbi_TRINITY_DN56379_c0_g1_i2;Tte_TRINITY_DN2245_c0_g2_i1;Tce_TRINITY_DN41766_c0_g2_i1;Tms_TRINITY_DN2644_c0_g1_i1;Tcm_TRINITY_DN92084_c0_g1_i1;Tsi_TRINITY_DN7938_c0_g1_i1;Tpa_TRINITY_DN121987_c0_g2_i2;Tge_TRINITY_DN38507_c0_g1_i2;Tps_TRINITY_DN88824_c0_g1_i1;Tdi_TRINITY_DN20310_c0_g1_i1	5.80E-85	AAM11125.1	GO:0000289;GO:0006355;GO:0007095;GO:0017148;GO:0019233;GO:0022008;GO:0046331	"nuclear-transcribed mRNA poly(A) tail shortening;regulation of transcription, DNA-templated;mitotic G2 DNA damage checkpoint;negative regulation of translation;sensory perception of pain;neurogenesis;lateral inhibition"	GM14102p;regena;Regulator of gene activity Short=Protein regena CCR4-NOT transcription complex subunit 2 homolog Short=CNOT2 Short=Not2;FI01108p;CG15262;FI22161p1;CG6576;IP10051p;CCR4-NOT transcription complex subunit 3;LD13864p;MIP07457p	Rga;Not3;CG15262	0	0	0	1	1	1	0.540097417	0.499389942	-0.00576733	-0.052388007	0.103754295	-0.205862074	-0.466421572	0.057736515	0.375274608	-0.053105154	-0.243062679	0.016862953	-0.402895186	-0.162668286	0.726525899	0.891188516	0.166329391	-0.055246142	-0.022807424	0.017216066	0.086924838
OG-1068	Tbi_TRINITY_DN71042_c0_g2_i1;Tte_TRINITY_DN30768_c0_g1_i1;Tce_TRINITY_DN95242_c0_g1_i1;Tms_TRINITY_DN27818_c0_g1_i1;Tcm_TRINITY_DN86081_c0_g1_i1;Tsi_TRINITY_DN30158_c0_g1_i1;Tpa_TRINITY_DN131744_c0_g1_i1;Tge_TRINITY_DN45628_c0_g1_i1;Tps_TRINITY_DN71818_c0_g1_i1;Tdi_TRINITY_DN10490_c0_g1_i1	2.30E-135	ACJ13201.1	GO:0006633	fatty acid biosynthetic process	"FI06474p;Probable malonyl-CoA-acyl carrier protein transacylase, mitochondrial Short=MCT Bad egg [Acyl-carrier-protein] malonyltransferase Flags: Precursor;bad e"	beg	0	0	0	1	1	1	0.835845077	0.825510657	-0.115820359	-0.243098134	-0.124554277	0.033553418	0.161364866	0.056279503	0.03778758	-0.242713828	-0.550667148	0.111974134	0.044138157	-0.202408786	0.091552678	0.276695956	-0.253139702	-0.438128279	0.178784662	-0.191314082	-0.233691201
OG-1069	Tbi_TRINITY_DN64602_c0_g1_i3;Tte_TRINITY_DN26423_c1_g1_i1;Tce_TRINITY_DN100217_c0_g1_i1;Tms_TRINITY_DN28404_c0_g1_i1;Tcm_TRINITY_DN104529_c0_g1_i2;Tsi_TRINITY_DN31140_c0_g1_i2;Tpa_TRINITY_DN134540_c0_g2_i3;Tge_TRINITY_DN36112_c0_g1_i1;Tps_TRINITY_DN92066_c0_g1_i1;Tdi_TRINITY_DN22445_c0_g1_i1	3.00E-34	AAA28534.1	GO:0000122;GO:0001706;GO:0001707;GO:0007380;GO:0007439;GO:0007443;GO:0008595;GO:0030308;GO:0035072;GO:0040015;GO:0042023;GO:0043066;GO:0045944;GO:0060914;GO:0061101	"negative regulation of transcription from RNA polymerase II promoter;endoderm formation;mesoderm formation;specification of segmental identity, head;ectodermal digestive tract development;Malpighian tubule morphogenesis;anterior/posterior axis specification, embryo;negative regulation of cell growth;ecdysone-mediated induction of salivary gland cell autophagic cell death;negative regulation of multicellular organism growth;DNA endoreduplication;negative regulation of apoptotic process;positive regulation of transcription from RNA polymerase II promoter;heart formation;neuroendocrine cell differentiation"	fork head domain DNA binding protein;Fork head domain-containing protein FD3;forkhead domain 59A;FI01123p;Fork head domain-containing protein crocodile FKH protein FD1;crocodile;RH24787p;forkhead domain 64A;Fork head domain-containing protein FD2;RT06062p;sp1 protein;sloppy paired 1;GH04704p;sloppy paired 2;FI19501p1;FI01001p;fork head;Protein fork head;fork head protein;FI21540p1;Fork head domain-containing protein FD5;forkhead domain 96Cb;RT01157p1	fkh;slp1;croc;fd64A;fd96Cb;fd59A;slp2	0	0	0	1	1	0	0.939768545	0.09301674	0.022880938	0.048873901	0.526805283	0.517196994	-1.430808127	0.990411457	0.687140649	-0.119308624	0.143792654	0.235244528	0.098816755	-0.342713001	NA	NA	NA	NA	NA	NA	NA
OG-107	Tbi_TRINITY_DN69933_c1_g2_i3;Tte_TRINITY_DN26687_c0_g2_i1;Tce_TRINITY_DN106672_c0_g1_i1;Tms_TRINITY_DN29448_c1_g1_i1;Tcm_TRINITY_DN103401_c1_g20_i2;Tsi_TRINITY_DN30675_c4_g1_i1;Tpa_TRINITY_DN142379_c1_g1_i1;Tge_TRINITY_DN47445_c4_g1_i1;Tps_TRINITY_DN74158_c0_g1_i1;Tdi_TRINITY_DN22053_c0_g1_i1	0.00E+00	AAA19868.1;ACI15757.1;AAF58479.1;NP_523719.1;NP_725204.1;NP_725203.1;AAM68638.1;Q24368.1;AAM68637.1	GO:0000122;GO:0006334;GO:0006909;GO:0007406;GO:0007409;GO:0007419;GO:0007474;GO:0007480;GO:0007517;GO:0008586;GO:0008587;GO:0016584;GO:0019233;GO:0030261;GO:0035042;GO:0035063;GO:0035076;GO:0035092;GO:0035172;GO:0035329;GO:0036335;GO:0042752;GO:0042766;GO:0043974;GO:0045088;GO:0045742;GO:0045944;GO:0048477;GO:0070983;GO:0071923;GO:2000134;GO:2000648	"negative regulation of transcription from RNA polymerase II promoter;nucleosome assembly;phagocytosis;negative regulation of neuroblast proliferation;axonogenesis;ventral cord development;imaginal disc-derived wing vein specification;imaginal disc-derived leg morphogenesis;muscle organ development;imaginal disc-derived wing vein morphogenesis;imaginal disc-derived wing margin morphogenesis;nucleosome positioning;sensory perception of pain;chromosome condensation;fertilization, exchange of chromosomal proteins;nuclear speck organization;ecdysone receptor-mediated signaling pathway;sperm chromatin condensation;hemocyte proliferation;hippo signaling;intestinal stem cell homeostasis;regulation of circadian rhythm;nucleosome mobilization;histone H3-K27 acetylation;regulation of innate immune response;positive regulation of epidermal growth factor receptor signaling pathway;positive regulation of transcription from RNA polymerase II promoter;oogenesis;dendrite guidance;negative regulation of cohesin loading;negative regulation of G1/S transition of mitotic cell cycle;positive regulation of stem cell proliferation"	mitation SWI;Chromatin-remodeling complex ATPase chain Iswi CHRAC 140 kDa subunit Nucleosome-remodeling factor 140 kDa subunit Short=NURF-140 Protein imitation sw;ISWI protein;FI04427p;brahma;RE61274p;ATP-dependent helicase brm Homeotic gene regulator Protein brahma;LD36356p;Chromodomain-helicase-DNA-binding protein 1;Chromodomain-helicase-DNA-binding protein 1 Short=CHD-1 ATP-dependent helicase Chd1;Mi-2;Chromodomain-helicase-DNA-binding protein Mi-2 homolog ATP-dependent helicase Mi-2 Short=dMi-2	brm;Iswi;Mi-2;Chd1	0	0	0	1	1	1	0.987479911	0.196723935	-0.356064052	-0.244591034	0.163157022	0.075838191	0.393787086	0.071269957	0.013853646	0.188058011	-0.389148077	0.363321117	0.430030096	0.324159078	0.981784573	0.030448399	0.22330986	0.199806006	0.017919496	-0.676435899	0.251496014
OG-1070	Tbi_TRINITY_DN53659_c0_g1_i1;Tte_TRINITY_DN257_c0_g2_i1;Tce_TRINITY_DN102159_c0_g1_i1;Tms_TRINITY_DN30971_c0_g1_i1;Tcm_TRINITY_DN91198_c0_g1_i1;Tsi_TRINITY_DN13690_c0_g1_i2;Tpa_TRINITY_DN133975_c0_g1_i3;Tge_TRINITY_DN44229_c0_g1_i1;Tps_TRINITY_DN86125_c0_g1_i1;Tdi_TRINITY_DN30850_c0_g2_i1	0.00E+00	AAF52777.1;NP_001285781.1;NP_523524.2;NP_001245953.1;AAL39842.1;AHN54295.1;AFH03627.1;AAO39567.1	GO:0007264;GO:0007269;GO:0015031;GO:0016192;GO:0018344;GO:0019233;GO:0055114	small GTPase mediated signal transduction;neurotransmitter secretion;protein transport;vesicle-mediated transport;protein geranylgeranylation;sensory perception of pain;oxidation-reduction process	GDP dissociation inhibitor;LD46767p;LP03430p;Rab proteins geranylgeranyltransferase component A Rab escort protein homolog Short=REP;Rab escort protein;LD02194p	Gdi;Rep	0	0	0	1	1	1	0.777695534	0.77558839	0.17341717	-0.06237273	-0.142944515	0.118951638	0.309284877	0.21952958	0.43007723	-0.223822602	-0.568095713	-0.270070082	-0.367626213	0.27530781	0.106948618	0.783359268	-0.12691284	-0.135938077	-0.393777512	-0.096460905	-0.118027526
OG-1071	Tbi_TRINITY_DN68944_c0_g2_i2;Tte_TRINITY_DN21056_c0_g1_i2;Tce_TRINITY_DN94965_c0_g1_i1;Tms_TRINITY_DN18318_c0_g2_i1;Tcm_TRINITY_DN89492_c0_g1_i1;Tsi_TRINITY_DN23604_c0_g1_i1;Tpa_TRINITY_DN119546_c0_g1_i1;Tge_TRINITY_DN34305_c0_g1_i1;Tps_TRINITY_DN87838_c0_g1_i2;Tdi_TRINITY_DN19941_c0_g1_i1	1.30E-135	AAL13878.1;Q7K3D8.1;AAF57436.1;NP_611503.1	GO:0002225;GO:0006281;GO:0006338;GO:0006909;GO:0043967;GO:0043968;GO:0045089;GO:0045892	"positive regulation of antimicrobial peptide production;DNA repair;chromatin remodeling;phagocytosis;histone H4 acetylation;histone H2A acetylation;positive regulation of innate immune response;negative regulation of transcription, DNA-templated"	DNA methyltransferase 1 associated protein 1;DNA methyltransferase 1-associated protein 1;LD35228p	DMAP1	0	0	0	1	1	1	0.786903575	0.937718924	-0.176217954	-0.098377805	-0.038332505	-0.015337434	0.051033978	0.143745147	0.687254996	0.194935208	0.005298797	0.35027495	0.328125794	0.035716419	0.458322261	0.151080429	0.126056367	-0.027568432	-0.184963529	-0.485177495	0.098133205
OG-1072	Tbi_TRINITY_DN5945_c0_g1_i1;Tte_TRINITY_DN30537_c0_g1_i1;Tce_TRINITY_DN83368_c0_g1_i1;Tms_TRINITY_DN50331_c0_g1_i1;Tcm_TRINITY_DN99988_c0_g1_i2;Tsi_TRINITY_DN21343_c0_g1_i1;Tpa_TRINITY_DN129421_c0_g1_i2;Tge_TRINITY_DN28975_c0_g1_i1;Tps_TRINITY_DN72920_c0_g1_i1;Tdi_TRINITY_DN66257_c0_g1_i1	1.10E-32	ADF79817.1;ADF79829.1;ADF79818.1;ADF79828.1;ADF79819.1;ADF79813.1;ADF79825.1;ADF79814.1;ADF79824.1;ADF79815.1;ADF79827.1;ADF79816.1;ADF79826.1;ADF79821.1;ADF79832.1;ADF79820.1;ADF79831.1;ADF79823.1;ADF79822.1;ADF79830.1	GO:0001764;GO:0003382;GO:0003402;GO:0007298;GO:0007303;GO:0007370;GO:0007391;GO:0007419;GO:0007482;GO:0007616;GO:0008045;GO:0008064;GO:0008286;GO:0008360;GO:0008586;GO:0010906;GO:0016199;GO:0018108;GO:0030718;GO:0031647;GO:0038202;GO:0042059;GO:0042127;GO:0043697;GO:0045742;GO:0045793;GO:0045873;GO:0045886;GO:0045927;GO:0046426;GO:0046620;GO:0046827;GO:0046854;GO:0048072;GO:0048802;GO:0048813;GO:0072499	"neuron migration;epithelial cell morphogenesis;planar cell polarity pathway involved in axis elongation;border follicle cell migration;cytoplasmic transport, nurse cell to oocyte;ventral furrow formation;dorsal closure;ventral cord development;haltere development;long-term memory;motor neuron axon guidance;regulation of actin polymerization or depolymerization;insulin receptor signaling pathway;regulation of cell shape;imaginal disc-derived wing vein morphogenesis;regulation of glucose metabolic process;axon midline choice point recognition;peptidyl-tyrosine phosphorylation;germ-line stem cell population maintenance;regulation of protein stability;TORC1 signaling;negative regulation of epidermal growth factor receptor signaling pathway;regulation of cell proliferation;cell dedifferentiation;positive regulation of epidermal growth factor receptor signaling pathway;positive regulation of cell size;negative regulation of sevenless signaling pathway;negative regulation of synaptic growth at neuromuscular junction;positive regulation of growth;negative regulation of JAK-STAT cascade;regulation of organ growth;positive regulation of protein export from nucleus;phosphatidylinositol phosphorylation;compound eye pigmentation;notum morphogenesis;dendrite morphogenesis;photoreceptor cell axon guidance"	CG8146;suppressor of cytokine signaling at 16D;AF435923_1suppressor of cytokine signaling at 44A;suppressor of cytokine signaling at 44A;LP02169p;suppressor of cytokine signaling at 36E;AF435838_1suppressor of cytokine signaling SOCS36E;Pi3K21B;phosphatidylinositol 3-kinase regulatory subunit;LD42724p;hypothetical protein;CG43921;Abl tyrosine kinase;Tyrosine-protein kinase Abl D-ash Protein abelson	Abl;Socs36E;Pi3K21B;CG43921;Socs44A;Socs16D	0	0	0	1	1	1	0.756614086	0.2826075	-0.099443961	-0.046917561	-0.215473015	0.283503778	0.490933633	0.707706009	0.594538624	-0.007384405	-0.505791407	0.085682334	0.077566503	-0.031125204	0.600607975	0.72199016	0.172589677	0.258259583	-0.033762389	0.034912643	-0.092832133
OG-1073	Tbi_TRINITY_DN69657_c1_g1_i5;Tte_TRINITY_DN29064_c3_g2_i8;Tce_TRINITY_DN106924_c0_g5_i3;Tms_TRINITY_DN30694_c1_g4_i3;Tcm_TRINITY_DN102872_c1_g1_i6;Tsi_TRINITY_DN31911_c2_g1_i11;Tpa_TRINITY_DN142336_c2_g5_i8;Tge_TRINITY_DN46759_c1_g2_i7;Tps_TRINITY_DN86746_c3_g1_i2;Tdi_TRINITY_DN28643_c1_g1_i9	1.80E-38	AAY54736.1	GO:0030431;GO:0055114	sleep;oxidation-reduction process	IP11337p;IP11237p;CG5321;CG14630;CG10814;LP01339p;CG4335	CG10814;CG4335;CG5321;CG14630	0	1	1	1	1	1	0.231991904	0.000153213	0.726818495	-0.964183143	-0.878576685	-0.119431731	0.039674356	0.024827811	0.074656888	0.244817547	-1.016681847	-0.237563394	-0.271834328	-0.593250969	0.03987422	0.316390314	0.156943595	-0.795559575	-0.466880669	-0.138917928	-0.534016844
OG-1074	Tbi_TRINITY_DN41144_c0_g1_i1;Tte_TRINITY_DN74603_c0_g1_i1;Tce_TRINITY_DN102493_c1_g4_i3;Tms_TRINITY_DN785_c0_g1_i1;Tcm_TRINITY_DN74715_c0_g1_i1;Tsi_TRINITY_DN13283_c0_g2_i1;Tpa_TRINITY_DN115335_c0_g1_i1;Tge_TRINITY_DN4594_c0_g1_i1;Tps_TRINITY_DN32474_c0_g2_i1;Tdi_TRINITY_DN20566_c0_g1_i1	0.00E+00	ACZ94122.1;ACZ94121.1;AAN12123.1;AAN12122.1;AAN12121.1;NP_730520.1;NP_649210.1;AAF51574.2;AAF51575.2;AAO41278.1;NP_788547.1;NP_730517.1;NP_730518.1;NP_730519.1;Q9VPH7.2;AAL39656.1	GO:0006415;GO:0007224;GO:0035071	translational termination;smoothened signaling pathway;salivary gland cell autophagic cell death	eukaryotic release factor 1;Eukaryotic peptide chain release factor subunit 1 Short=Eukaryotic release factor 1 Short=eRF1;LD23157p;LD07004p;LD01551p	eRF1	0	0	0	1	1	1	0.756614086	0.012706188	-0.592502121	-0.534459917	0.134102763	0.862829964	-0.367029989	0.22714323	0.000115814	0.445570248	-0.115057201	0.300778326	1.333696845	-0.797035278	0.597621537	0.020903479	-0.107407434	-0.727695213	0.327717541	0.540899801	-0.593723665
OG-1075	Tbi_TRINITY_DN75312_c0_g1_i1;Tte_TRINITY_DN11021_c0_g1_i1;Tce_TRINITY_DN97885_c2_g1_i1;Tms_TRINITY_DN14670_c0_g1_i1;Tcm_TRINITY_DN101706_c0_g1_i2;Tsi_TRINITY_DN15216_c0_g2_i1;Tpa_TRINITY_DN134599_c0_g1_i2;Tge_TRINITY_DN38410_c0_g1_i1;Tps_TRINITY_DN82262_c0_g1_i2;Tdi_TRINITY_DN40998_c0_g1_i1	7.90E-88	Q9VSZ6.1;AAF50262.1;AAL28734.1;NP_648320.1	GO:0006400;GO:0008616	tRNA modification;queuosine biosynthetic process	CG3434;Queuine tRNA-ribosyltransferase accessory subunit 2 Queuine tRNA-ribosyltransferase domain-containing protein 1;LD15005p;Queuine tRNA-ribosyltransferase catalytic subunit Guanine insertion enzyme tRNA-guanine transglycosylase;tRNA-guanine transglycosylase;LP01967p	Tgt;CG3434	0	0	0	1	1	1	0.003653343	0.027822622	-0.539530215	-1.150714803	-0.946033114	-0.246313635	0.239850366	0.03940254	0.00354211	0.0216848	-1.227359374	-0.23242813	-0.088803594	0.005061126	2.40E-09	4.70E-09	0.035164863	-1.704603576	-0.147126153	-0.897822344	-0.384121022
OG-1076	Tbi_TRINITY_DN68663_c0_g1_i1;Tte_TRINITY_DN12553_c1_g2_i1;Tce_TRINITY_DN88676_c0_g1_i1;Tms_TRINITY_DN49111_c0_g1_i1;Tcm_TRINITY_DN89117_c0_g1_i1;Tsi_TRINITY_DN61014_c0_g1_i1;Tpa_TRINITY_DN113131_c0_g1_i1;Tge_TRINITY_DN44415_c0_g1_i1;Tps_TRINITY_DN93399_c1_g1_i4;Tdi_TRINITY_DN66626_c0_g1_i1	NA	NA	NA	NA	NA	NA	0	0	0	1	1	0	0.787439771	0.625573365	0.50562705	0.094868361	1.056167752	1.73098951	-1.405527786	0.435465536	0.582178073	-0.206637655	0.731130494	-1.609907355	-3.558377147	-0.722967485	NA	NA	NA	NA	NA	NA	NA
OG-1077	Tbi_TRINITY_DN69579_c1_g1_i4;Tte_TRINITY_DN26503_c0_g2_i2;Tce_TRINITY_DN97077_c0_g2_i1;Tms_TRINITY_DN7148_c0_g1_i1;Tcm_TRINITY_DN102515_c0_g1_i1;Tsi_TRINITY_DN23895_c0_g1_i1;Tpa_TRINITY_DN140815_c0_g3_i2;Tge_TRINITY_DN35883_c0_g1_i1;Tps_TRINITY_DN92706_c1_g1_i4;Tdi_TRINITY_DN27489_c0_g1_i2	6.80E-99	AAM50226.1;NP_726153.2;AAM68202.2;NP_611634.1;AAF46793.1	GO:0006479;GO:2001020	protein methylation;regulation of response to DNA damage stimulus	CG11474;LD03212p;CG2921;LD38241p;CG4161;CG11475;CG11475-PA	CG11475;CG11474;CG2921;CG4161	0	0	0	1	1	1	0.702656282	0.667932117	-0.358115574	-0.073663143	0.070846711	-0.515730013	0.19073058	0.805545592	0.724069833	0.221163353	0.161649777	-0.128141476	-0.258957738	0.319991092	0.912780588	0.448150773	0.087628695	-0.050408473	0.108167585	-0.421160689	0.311909645
OG-1078	Tbi_TRINITY_DN66499_c0_g1_i2;Tte_TRINITY_DN16995_c0_g1_i2;Tce_TRINITY_DN87719_c0_g1_i2;Tms_TRINITY_DN19374_c0_g1_i2;Tcm_TRINITY_DN102944_c1_g1_i2;Tsi_TRINITY_DN28455_c0_g1_i2;Tpa_TRINITY_DN130209_c0_g1_i6;Tge_TRINITY_DN22236_c0_g1_i4;Tps_TRINITY_DN74425_c0_g1_i2;Tdi_TRINITY_DN25388_c0_g1_i1	0.00E+00	AAF48554.1;AAF48553.1;Q9VXK6.1;NP_727922.1;NP_996479.1;AAS65381.1;AAS65380.1;AAS65382.1;AAL28391.1;AAS65378.1;NP_996478.1;NP_996477.1;AAS65379.1;NP_573098.1;NP_996481.1;NP_996480.1	GO:0006413;GO:0016199;GO:0034976	translational initiation;axon midline choice point recognition;response to endoplasmic reticulum stress	eIF5;Eukaryotic translation initiation factor 5 Short=eIF-5;GM02147p;Eukaryotic translation initiation factor 2 subunit 2 Eukaryotic translation initiation factor 2 subunit beta Short=eIF-2-beta;eIF-2 beta-subunit;eukaryotic initiation factor 2beta;LD35750p	eIF5;eIF-2beta	0	0	0	1	1	1	0.609767121	0.205289253	0.10068317	-0.008360579	0.545843313	0.156548025	-0.264042793	0.293643816	0.297082485	0.339445333	0.206771681	0.223506366	0.420496757	-0.344663811	0.306599554	0.104205377	0.187233878	-0.229417935	-0.070900418	0.026621328	-0.464506434
OG-1079	Tbi_TRINITY_DN70880_c4_g1_i1;Tte_TRINITY_DN16110_c0_g1_i1;Tce_TRINITY_DN100817_c8_g1_i1;Tms_TRINITY_DN30450_c1_g1_i1;Tcm_TRINITY_DN107232_c3_g1_i1;Tsi_TRINITY_DN21203_c0_g1_i2;Tpa_TRINITY_DN138535_c5_g1_i2;Tge_TRINITY_DN20412_c0_g1_i1;Tps_TRINITY_DN78821_c0_g1_i1;Tdi_TRINITY_DN26237_c0_g1_i2	0.00E+00	AAF58121.1;NP_725476.1	GO:0007155;GO:0035011	cell adhesion;melanotic encapsulation of foreign target	flotillin 1;Flotillin-1;flotillin-1;SD10657p;flotillin 2;RE74011p;Flotillin-2;LD15975p;GH22754p;Flo-2-PH;Flo-2-PD	Flo2;Flo1	0	0	0	1	1	1	0.771157392	0.010622647	0.348797146	0.207914921	0.458476625	-0.7446691	-0.768749014	0.544714701	0.08208146	0.178055577	0.397568547	0.160116285	-0.875726847	-0.61003419	0.583660752	0.000721632	0.018010937	0.842596591	0.258746721	-0.86789348	-0.800479652
OG-108	Tbi_TRINITY_DN70861_c0_g1_i2;Tte_TRINITY_DN19022_c0_g1_i1;Tce_TRINITY_DN107128_c0_g1_i4;Tms_TRINITY_DN21980_c0_g1_i1;Tcm_TRINITY_DN107553_c0_g1_i3;Tsi_TRINITY_DN30014_c0_g1_i2;Tpa_TRINITY_DN141780_c0_g4_i2;Tge_TRINITY_DN46301_c0_g1_i1;Tps_TRINITY_DN95750_c0_g1_i3;Tdi_TRINITY_DN22619_c0_g1_i1	4.60E-96	NP_001246603.1;AFH04274.1	GO:0000184;GO:0007293;GO:0007317;GO:0007318;GO:0007319;GO:0007616;GO:0016246;GO:0016325;GO:0031023;GO:0035195;GO:0046843;GO:0048813;GO:0071456;GO:2000002;GO:2000624	"nuclear-transcribed mRNA catabolic process, nonsense-mediated decay;germarium-derived egg chamber formation;regulation of pole plasm oskar mRNA localization;pole plasm protein localization;negative regulation of oskar mRNA translation;long-term memory;RNA interference;oocyte microtubule cytoskeleton organization;microtubule organizing center organization;gene silencing by miRNA;dorsal appendage formation;dendrite morphogenesis;cellular response to hypoxia;negative regulation of DNA damage checkpoint;positive regulation of nuclear-transcribed mRNA catabolic process, nonsense-mediated decay"	armitage;Probable RNA helicase armi Protein armitage;IP15135p;CG6701;CG6967;CG9425;Upf1;Regulator of nonsense transcripts 1 homolo;LD30316p	armi;Upf1;CG6701;CG9425	0	0	0	1	1	1	0.761518113	0.22055425	0.447301652	0.726117936	-0.217491324	-0.402062771	0.033106332	0.682094978	0.001728329	-1.270030806	0.309146005	-0.214182389	0.407761512	1.377729653	0.623452764	0.001614611	-1.04071677	0.873755181	0.097484658	-0.715499834	0.190453536
OG-1080	Tbi_TRINITY_DN11675_c0_g1_i1;Tte_TRINITY_DN30434_c0_g1_i1;Tce_TRINITY_DN73419_c0_g2_i1;Tms_TRINITY_DN40085_c0_g1_i1;Tcm_TRINITY_DN43197_c0_g1_i1;Tsi_TRINITY_DN54454_c0_g1_i1;Tpa_TRINITY_DN128379_c0_g1_i1;Tge_TRINITY_DN24918_c0_g1_i1;Tps_TRINITY_DN65411_c0_g2_i1;Tdi_TRINITY_DN60930_c0_g1_i1	0.00E+00	AAD27850.1;AAF49412.1;NP_477385.1;AAC62307.1;O77410.1	NA	NA	Int6;Eukaryotic translation initiation factor 3 subunit E Short=eIF3e Eukaryotic translation initiation factor 3 subunit 6;AF132551_1GM01233p;similar to mouse mammary tumor associated gene Int-6 product	NA	0	0	0	1	1	1	0.826306522	0.36472847	-0.183194935	-0.265879294	0.20469825	0.192343797	0.360355439	0.397512162	0.121045872	0.300319515	-0.537004727	0.527831965	0.396138661	0.109017483	0.498294876	0.702282818	-0.000923343	-0.063614952	0.307589424	0.006561778	0.2186246
OG-1081	Tbi_TRINITY_DN70901_c1_g1_i4;Tte_TRINITY_DN12871_c0_g2_i1;Tce_TRINITY_DN98783_c1_g1_i1;Tms_TRINITY_DN10792_c0_g2_i1;Tcm_TRINITY_DN102724_c4_g3_i1;Tsi_TRINITY_DN24210_c0_g2_i1;Tpa_TRINITY_DN142776_c1_g1_i2;Tge_TRINITY_DN47538_c0_g1_i2;Tps_TRINITY_DN90631_c0_g1_i1;Tdi_TRINITY_DN60960_c0_g1_i1	7.00E-80	AAD38586.1;NP_649450.3;AAF52151.3	GO:0006909;GO:0006964;GO:0007311;GO:0030431;GO:0031638;GO:0034613;GO:0035008;GO:0045752;GO:0050830;GO:0050832;GO:0071230	"phagocytosis;positive regulation of biosynthetic process of antibacterial peptides active against Gram-negative bacteria;maternal specification of dorsal/ventral axis, oocyte, germ-line encoded;sleep;zymogen activation;cellular protein localization;positive regulation of melanization defense response;positive regulation of Toll signaling pathway;defense response to Gram-positive bacterium;defense response to fungus;cellular response to amino acid stimulus"	"melanization protease 1;AF145611_1BcDNA.GH02921;easter;RE55124p;serine protease precursor (put.) putative;Melanization protease 1 Flags: Precursor;serine protease 7;Serine protease 7 Melanization protease 2 Flags: Precursor;AF233093_1serine proteinase;Spatzle-Processing enzyme;GH28857p;CG9733;FI20229p1;CG9737;RE44245p;Gram-positive specific serine protease;BChain B, Crystal Structure Of Drosophila Grass Clip Serine Protease Of Toll Pathway;LP10895p;CG3505;LP02963p"	MP1;ea;Sp7;grass;SPE;CG9733;CG9737;CG3505	0	0	1	1	1	1	0.648054224	0.552157886	-0.469499456	-0.370972343	0.563331232	-0.163546179	-0.692374997	0.608298161	0.309034956	1.686946468	-2.46693655	0.05175377	-0.717102344	-0.939329575	0.000442171	0.701468692	-0.545868852	-0.361382323	-0.948010261	-0.609502887	-0.408334181
OG-1082	Tbi_TRINITY_DN42018_c0_g1_i1;Tte_TRINITY_DN4680_c0_g1_i1;Tce_TRINITY_DN95059_c0_g1_i1;Tms_TRINITY_DN9109_c0_g1_i1;Tcm_TRINITY_DN105660_c0_g1_i1;Tsi_TRINITY_DN52886_c0_g1_i1;Tpa_TRINITY_DN123201_c0_g1_i1;Tge_TRINITY_DN29494_c0_g1_i1;Tps_TRINITY_DN87504_c0_g1_i3;Tdi_TRINITY_DN46825_c0_g1_i1	1.10E-11	NP_609689.3;AAL48129.1;AAF53358.2	NA	NA	CG16885;RH04334p;CG30101;LD27203p;CG16886;RH73259p;TPA_inf: HDC01644;CG33299	CG33299	0	0	0	1	0	1	0.547131905	0.018902757	0.604858479	-0.80023492	1.566091803	-4.057006675	-1.300054534	NA	NA	NA	NA	NA	NA	NA	0.221539842	0.191608519	-2.280497697	0.298047692	-0.466959605	-3.650113999	0.277277405
OG-1083	Tbi_TRINITY_DN66095_c3_g2_i1;Tte_TRINITY_DN29229_c7_g33_i1;Tce_TRINITY_DN90640_c0_g1_i1;Tms_TRINITY_DN874_c0_g1_i1;Tcm_TRINITY_DN96544_c3_g1_i1;Tsi_TRINITY_DN5182_c0_g1_i1;Tpa_TRINITY_DN131528_c0_g2_i1;Tge_TRINITY_DN42358_c1_g2_i1;Tps_TRINITY_DN85921_c1_g2_i1;Tdi_TRINITY_DN67843_c0_g1_i1	0.00E+00	AAL48183.1;AAF56002.3;NP_732744.1;ACZ94982.1;CAA06785.1;NP_001163686.1;NP_651049.3;AAF14248.1;AAF56001.1	GO:0006727;GO:0006886;GO:0006887;GO:0007220;GO:0007269;GO:0007293;GO:0007411;GO:0008340;GO:0016183;GO:0019233;GO:0033227;GO:0033363;GO:0042051;GO:0045746;GO:0060429;GO:2001136	ommochrome biosynthetic process;intracellular protein transport;exocytosis;Notch receptor processing;neurotransmitter secretion;germarium-derived egg chamber formation;axon guidance;determination of adult lifespan;synaptic vesicle coating;sensory perception of pain;dsRNA transport;secretory granule organization;compound eye photoreceptor development;negative regulation of Notch signaling pathway;epithelium development;negative regulation of endocytic recycling	"adaptor protein complex 2, mu subunit;AF110232_1clathrin-associated adaptor complex AP-2 medium chain;clathrin-associated protein;SD05403p;AF110231_1clathrin-associated adaptor complex AP-1 medium chain;adaptor protein complex 1, mu subunit;LD31377p;carmine;AF110233_1clathrin-associated adaptor complex AP-3 medium chain;Mu3 subunit of clathrin-associated protein complex AP-3;LD09732p;stoned B;Protein stoned-B Short=Stn-B Short=StonedB;adaptor protein complex 1, sigma subunit;LD14109p;GEO05073p1;MIP02858p"	stnB;AP-1sigma;cm;AP-2mu;AP-1mu	0	0	0	1	1	1	0.857656668	0.080098694	0.01874858	-0.15796199	-0.22138698	0.058614429	0.540154734	0.158772526	0.516533021	-0.36228183	-0.460680999	-0.09092642	-0.216327106	0.110479502	0.347999037	0.262076773	-0.403511314	-0.125221256	-0.241803392	0.287662007	-0.159424425
OG-1084	Tbi_TRINITY_DN54941_c0_g1_i1;Tte_TRINITY_DN23255_c4_g1_i1;Tce_TRINITY_DN105166_c0_g1_i1;Tms_TRINITY_DN31059_c2_g2_i1;Tcm_TRINITY_DN102122_c2_g1_i1;Tsi_TRINITY_DN18044_c0_g1_i1;Tpa_TRINITY_DN139861_c3_g8_i1;Tge_TRINITY_DN36773_c0_g1_i1;Tps_TRINITY_DN94923_c1_g1_i1;Tdi_TRINITY_DN30406_c11_g1_i1	4.50E-147	NP_728963.1;NP_647877.1;AAN11595.1;AAN71143.1;AAF47867.1	GO:0055114	oxidation-reduction process	CG14997;GH04863p	CG14997	0	0	0	1	1	1	0.869349381	0.776220234	-0.141373773	0.149602939	0.079829108	-0.171444773	-0.178892428	0.501655838	0.121146798	0.426351829	0.463957272	0.174383009	-0.089191476	-0.400824836	0.186938706	0.149954646	-0.350385649	0.410930929	-0.254346332	-0.400490321	-0.612671785
OG-1085	Tbi_TRINITY_DN67626_c0_g2_i1;Tte_TRINITY_DN23646_c0_g2_i1;Tce_TRINITY_DN97114_c0_g1_i1;Tms_TRINITY_DN12360_c0_g1_i1;Tcm_TRINITY_DN103017_c0_g1_i1;Tsi_TRINITY_DN26373_c0_g1_i2;Tpa_TRINITY_DN138147_c0_g1_i3;Tge_TRINITY_DN38996_c0_g1_i1;Tps_TRINITY_DN87547_c0_g1_i1;Tdi_TRINITY_DN24953_c0_g1_i1	2.30E-63	AAM50542.1;AAF52895.2;NP_723549.1	GO:0006672;GO:0007280;GO:0007476;GO:0007602;GO:0007629;GO:0018991;GO:0035071;GO:0046834	ceramide metabolic process;pole cell migration;imaginal disc-derived wing morphogenesis;phototransduction;flight behavior;oviposition;salivary gland cell autophagic cell death;lipid phosphorylation	Multi-substrate lipid kinase;AT10584p;ceramide kinase;LD42647p;sphingosine kinase 1;RE64552p;LD11247p;sphingosine kinase 2	Cerk;Sk1;Sk2;Mulk	0	0	0	1	1	1	0.762638684	0.177778076	-0.419034766	-0.017540712	0.571819845	-0.342007195	-0.112501586	0.14672902	0.792551922	0.289239226	0.695154239	-0.048330952	0.606226734	0.38290307	0.444453331	0.043928854	0.366477903	-0.151403972	0.280466358	-0.474649951	0.819064976
OG-1086	Tbi_TRINITY_DN44194_c0_g1_i1;Tte_TRINITY_DN28029_c0_g3_i1;Tce_TRINITY_DN100914_c0_g1_i1;Tms_TRINITY_DN17812_c0_g1_i1;Tcm_TRINITY_DN106236_c0_g1_i2;Tsi_TRINITY_DN8634_c0_g2_i1;Tpa_TRINITY_DN133457_c0_g1_i2;Tge_TRINITY_DN41902_c0_g1_i1;Tps_TRINITY_DN83612_c0_g1_i1;Tdi_TRINITY_DN14176_c0_g1_i1	1.80E-24	NP_650316.1;Q9VFR1.1;AAL39727.1;AAF54989.1	NA	NA	CG9288;FAM206 family protein CG9288;LD32260p2;CG42375;LD32260p1	NA	0	0	0	1	1	1	0.609676619	0.393670305	0.728280118	-0.325601477	-0.024680355	0.146947914	0.316492384	0.927768779	0.002480307	0.261527574	-1.326614535	0.355976332	0.900707523	-0.405116052	0.640630118	1.90E-05	0.857512114	-0.484410389	-0.188543732	0.187136878	-0.906688491
OG-1087	Tbi_TRINITY_DN16637_c0_g1_i1;Tte_TRINITY_DN3774_c0_g2_i1;Tce_TRINITY_DN77902_c0_g1_i1;Tms_TRINITY_DN10947_c0_g2_i1;Tcm_TRINITY_DN97435_c0_g1_i1;Tsi_TRINITY_DN4819_c0_g1_i1;Tpa_TRINITY_DN126181_c0_g1_i1;Tge_TRINITY_DN25334_c0_g1_i2;Tps_TRINITY_DN78790_c0_g1_i1;Tdi_TRINITY_DN7334_c0_g1_i1	0.00E+00	AAL28956.1;AAF55146.1;CAL26335.1;CAL26330.1;Q24572.1;CAR93403.1;NP_524354.1;CAL26339.1;CAR93401.1;CAR93402.1;CAL26337.1;CAL26338.1;CAR93400.1;CAR93399.1;CAR93395.1;CAR93396.1;CAR93397.1;2XYI_A;CAR93398.1;CAR93392.1;CAR93393.1;CAR93394.1;CAL26323.1;CAL26322.1;CAL26325.1;CAL26324.1;AAB37257.1;CAL26342.1;CAL26340.1;CAL26341.1	GO:0000122;GO:0000281;GO:0000398;GO:0006281;GO:0006334;GO:0006342;GO:0006909;GO:0006979;GO:0007095;GO:0007141;GO:0007286;GO:0007307;GO:0007379;GO:0007517;GO:0007626;GO:0008284;GO:0009267;GO:0016243;GO:0016573;GO:0016584;GO:0018991;GO:0019233;GO:0022416;GO:0031065;GO:0032436;GO:0035220;GO:0042058;GO:0042335;GO:0042461;GO:0042766;GO:0043524;GO:0044829;GO:0045572;GO:0045725;GO:0045747;GO:0046329;GO:0046716;GO:0048813;GO:0051568;GO:0061085;GO:0070050;GO:0071482;GO:0075522	"negative regulation of transcription from RNA polymerase II promoter;mitotic cytokinesis;mRNA splicing, via spliceosome;DNA repair;nucleosome assembly;chromatin silencing;phagocytosis;response to oxidative stress;mitotic G2 DNA damage checkpoint;male meiosis I;spermatid development;eggshell chorion gene amplification;segment specification;muscle organ development;locomotory behavior;positive regulation of cell proliferation;cellular response to starvation;regulation of autophagosome size;histone acetylation;nucleosome positioning;oviposition;sensory perception of pain;chaeta development;positive regulation of histone deacetylation;positive regulation of proteasomal ubiquitin-dependent protein catabolic process;wing disc development;regulation of epidermal growth factor receptor signaling pathway;cuticle development;photoreceptor cell development;nucleosome mobilization;negative regulation of neuron apoptotic process;positive regulation by host of viral genome replication;positive regulation of imaginal disc growth;positive regulation of glycogen biosynthetic process;positive regulation of Notch signaling pathway;negative regulation of JNK cascade;muscle cell cellular homeostasis;dendrite morphogenesis;histone H3-K4 methylation;regulation of histone H3-K27 methylation;neuron cellular homeostasis;cellular response to light stimulus;IRES-dependent viral translational initiation"	"chromatin assembly factor 1, p55 subunit;Probable histone-binding protein Caf1 Chromatin assembly factor 1 p55 subunit Short=CAF-1 p55 subunit Nucleosome-remodeling factor 55 kDa subunit Short=NURF-55 dCAF-1;AChain A, Crystal Structure Of Nurf55 In Complex With A H4 Peptide;chromatin assembly factor 1 p55 subunit;LD33761p;CG4236;CG4236-PA;AChain A, Structural Basis Of Histone H4 Recognition By P55;SD22845p;BChain B, Crystal Structure Of Nurf55 In Complex With Histone H3;BChain B, Crystal Structure Of Nurf55 In Complex With Su(Z)12;lethal (2) 09851;RE55020p;RE17371p;peroxin 7;CG1109;LD24014p;AChain A, Crystal Structure Of The Nsl1-wds-nsl2 Complex.;will die slowly;Protein will die slowly;AF233288_1WDS;EG:BACR25B3.7;RE31658p;cannonball;receptor of activated protein kinase C 1;Guanine nucleotide-binding protein subunit beta-like protein Receptor of activated protein kinase C homolo;GGChain g, Structure Of The D. Melanogaster 40s Ribosomal Proteins;RE74715p;Ribosome biogenesis protein WDR12 homolo;CG6724;GM29372p;F-box-like/WD repeat-containing protein eb;AF146345_1Eb;eb;FI17838p1;CG3436;GM13767p"	Caf1-55;ebi;Rack1;wds;CG6724;can;CG3436;l(2)09851;Pex7;CG1109	0	0	0	1	1	1	0.484239658	0.337719943	-0.431153706	-0.073135822	-0.178525377	-0.244603561	0.24647766	0.335007015	0.756763544	-0.242416308	-0.310568184	-0.071998927	0.097239714	-0.162698204	0.945525664	0.20757236	-0.221063739	0.176525633	0.065802845	-0.218744413	0.227503474
OG-1088	Tbi_TRINITY_DN53996_c1_g1_i1;Tte_TRINITY_DN872_c0_g1_i1;Tce_TRINITY_DN41648_c0_g1_i2;Tms_TRINITY_DN21916_c0_g1_i1;Tcm_TRINITY_DN84245_c0_g1_i1;Tsi_TRINITY_DN20632_c0_g1_i2;Tpa_TRINITY_DN119473_c0_g1_i4;Tge_TRINITY_DN24762_c0_g1_i1;Tps_TRINITY_DN60820_c0_g1_i1;Tdi_TRINITY_DN13401_c0_g1_i1	1.80E-164	AAQ22474.1	GO:0006035;GO:0007179;GO:0007185;GO:0007346;GO:0007480;GO:0007507;GO:0008340;GO:0009950;GO:0010507;GO:0016319;GO:0030509;GO:0030707;GO:0030718;GO:0031290;GO:0035019;GO:0042078;GO:0045705;GO:0045887;GO:0060439;GO:0090256	cuticle chitin biosynthetic process;transforming growth factor beta receptor signaling pathway;transmembrane receptor protein tyrosine phosphatase signaling pathway;regulation of mitotic cell cycle;imaginal disc-derived leg morphogenesis;heart development;determination of adult lifespan;dorsal/ventral axis specification;negative regulation of autophagy;mushroom body development;BMP signaling pathway;ovarian follicle cell development;germ-line stem cell population maintenance;retinal ganglion cell axon guidance;somatic stem cell population maintenance;germ-line stem cell division;negative regulation of salivary gland boundary specification;positive regulation of synaptic growth at neuromuscular junction;trachea morphogenesis;regulation of cell proliferation involved in imaginal disc-derived wing morphogenesis	"RE28239p;expansion;FI03466p;rebuf;FI01543p;smad on X;AF109132_1Smad on X;transcription factor SMAD2;LD15813p;BChain B, Crystal Structure Of Mad Mh2 Domain;CChain C, Crystal Structure Of Mad Mh2 Domain;medea;Medea;maternal effect enhancer of dpp;LD22279p"	Med;Smox;exp;reb	0	0	0	1	1	1	0.721258189	0.064216235	0.354128672	-1.897607109	1.089783936	-1.231882153	0.155564846	0.893480716	0.028887103	1.046584412	-0.967921576	0.263073149	-0.57540987	0.427760092	0.00057309	0.017048404	-1.452514587	-2.364291435	-0.792601358	-1.106984845	0.433764238
OG-1089	Tbi_TRINITY_DN69960_c17_g4_i1;Tte_TRINITY_DN29531_c9_g2_i1;Tce_TRINITY_DN83653_c0_g1_i1;Tms_TRINITY_DN30567_c6_g1_i1;Tcm_TRINITY_DN106156_c0_g1_i2;Tsi_TRINITY_DN979_c0_g2_i1;Tpa_TRINITY_DN141513_c0_g1_i2;Tge_TRINITY_DN43334_c0_g1_i1;Tps_TRINITY_DN94828_c0_g1_i2;Tdi_TRINITY_DN31317_c0_g1_i2	0.00E+00	ADV37289.2;NP_001189197.2;ADV37288.2;NP_001189198.2	GO:0006099;GO:0007052;GO:0007291;GO:0010824;GO:0043280;GO:0048085	tricarboxylic acid cycle;mitotic spindle organization;sperm individualization;regulation of centrosome duplication;positive regulation of cysteine-type endopeptidase activity involved in apoptotic process;adult chitin-containing cuticle pigmentation	skpA associated protein;GH10480p;sucb;putative succinyl-coa ligase (GDP-forming) beta-chain precursor;LD44970p	skap;Sucb	0	0	0	1	1	1	0.421383466	0.01627077	0.685953425	0.183573328	0.993816576	-0.732965052	0.090169474	0.799139721	0.59230793	-0.118329182	0.799742929	0.317878591	-0.259695268	-0.217298672	0.412491965	0.068764371	0.08279819	-0.931398917	-0.745909781	-0.251945745	0.736238914
OG-109	Tbi_TRINITY_DN67366_c0_g1_i3;Tte_TRINITY_DN29816_c2_g1_i1;Tce_TRINITY_DN104232_c0_g1_i1;Tms_TRINITY_DN31773_c22_g11_i2;Tcm_TRINITY_DN107164_c3_g1_i2;Tsi_TRINITY_DN27829_c0_g1_i2;Tpa_TRINITY_DN141968_c0_g2_i1;Tge_TRINITY_DN45951_c0_g1_i1;Tps_TRINITY_DN95920_c5_g1_i8;Tdi_TRINITY_DN31915_c2_g1_i3	0.00E+00	AAQ64936.1	GO:0000281;GO:0002121;GO:0002229;GO:0006963;GO:0006967;GO:0007352;GO:0007416;GO:0007507;GO:0007526;GO:0008063;GO:0016201;GO:0030097;GO:0035007;GO:0035172;GO:0045610;GO:0045944;GO:0050830	mitotic cytokinesis;inter-male aggressive behavior;defense response to oomycetes;positive regulation of antibacterial peptide biosynthetic process;positive regulation of antifungal peptide biosynthetic process;zygotic specification of dorsal/ventral axis;synapse assembly;heart development;larval somatic muscle development;Toll signaling pathway;synaptic target inhibition;hemopoiesis;regulation of melanization defense response;hemocyte proliferation;regulation of hemocyte differentiation;positive regulation of transcription from RNA polymerase II promoter;defense response to Gram-positive bacterium	"Toll;toll;Protein toll Flags: Precursor;toll protein;FI21426p1;AChain A, Structure Of The Toll - Spatzle Complex, A Molecular Hub In Drosophila Development And Innate Immunity (glycosylated Form);tehao;Tehao"	Tl;Tehao	0	0	0	1	1	1	0.906984042	0.019785154	-0.605040711	-0.426620387	-0.279669693	1.02004767	0.085520246	0.913446866	1.40E-05	-0.463456891	0.452258385	-1.185758776	1.322975379	0.058936909	0.127399407	3.06E-05	-0.962581353	-0.112604612	-0.600280842	1.039077815	-0.641994285
OG-1090	Tbi_TRINITY_DN46840_c0_g1_i1;Tte_TRINITY_DN17525_c0_g1_i2;Tce_TRINITY_DN95275_c0_g1_i2;Tms_TRINITY_DN25833_c0_g1_i2;Tcm_TRINITY_DN83599_c0_g1_i1;Tsi_TRINITY_DN22568_c0_g2_i1;Tpa_TRINITY_DN129503_c0_g1_i1;Tge_TRINITY_DN23530_c0_g1_i2;Tps_TRINITY_DN66515_c0_g1_i2;Tdi_TRINITY_DN22097_c0_g1_i1	9.60E-127	AGB93453.1;NP_001260920.1	GO:0002052;GO:0006887;GO:0006937;GO:0007269;GO:0007279;GO:0007291;GO:0008104;GO:0014881;GO:0045214;GO:0045313;GO:0045746;GO:0045856;GO:0045860;GO:0048488;GO:0051124;GO:0071689	positive regulation of neuroblast proliferation;exocytosis;regulation of muscle contraction;neurotransmitter secretion;pole cell formation;sperm individualization;protein localization;regulation of myofibril size;sarcomere organization;rhabdomere membrane biogenesis;negative regulation of Notch signaling pathway;positive regulation of pole plasm oskar mRNA localization;positive regulation of protein kinase activity;synaptic vesicle endocytosis;synaptic growth at neuromuscular junction;muscle thin filament assembly	amphiphysin;AF171225_1amphiphysin;LD19810p;lasp;LIM and SH3 domain protein Lasp;AT23571p;dynamin associated protein 160;IP14822p	Dap160;Lasp;Amph	0	1	0	1	1	1	0.493555536	0.042999347	-0.348514412	0.411595989	0.029986936	-0.114909476	-0.826594825	0.025040946	0.500604173	-1.227071764	-0.09427665	-0.719667698	-0.910423519	-0.25052579	0.897636729	0.007356471	-0.860362473	0.437320483	-0.269304505	0.770099628	-0.229326711
OG-1091	Tbi_TRINITY_DN51420_c1_g1_i1;Tte_TRINITY_DN33820_c0_g1_i1;Tce_TRINITY_DN88696_c0_g1_i1;Tms_TRINITY_DN30126_c1_g1_i1;Tcm_TRINITY_DN107133_c10_g1_i1;Tsi_TRINITY_DN30468_c0_g1_i1;Tpa_TRINITY_DN133551_c1_g3_i1;Tge_TRINITY_DN45921_c1_g6_i1;Tps_TRINITY_DN89105_c0_g1_i2;Tdi_TRINITY_DN1853_c0_g1_i1	NA	NA	NA	NA	NA	NA	0	0	0	1	1	1	0.08268509	0.567234802	0.839406569	0.32609441	0.223250375	0.384601682	0.084112869	0.811251179	0.000219508	-1.27637305	0.813893593	-0.451642321	0.493230789	0.577881376	0.331476581	7.11E-07	-1.402191762	0.230232582	0.271313404	1.749577932	0.041562873
OG-1092	Tbi_TRINITY_DN60135_c0_g2_i1;Tte_TRINITY_DN27076_c0_g1_i2;Tce_TRINITY_DN95439_c0_g1_i1;Tms_TRINITY_DN8060_c0_g2_i1;Tcm_TRINITY_DN94333_c0_g1_i1;Tsi_TRINITY_DN27872_c0_g1_i1;Tpa_TRINITY_DN130676_c0_g4_i1;Tge_TRINITY_DN44905_c0_g2_i2;Tps_TRINITY_DN86583_c0_g1_i1;Tdi_TRINITY_DN22852_c0_g3_i1	1.30E-132	AAF55785.1;NP_650899.1	GO:0001522	pseudouridine synthesis	CG4159;CG34140;RE01995p;CG3045;GH14326p	CG34140;CG4159;CG3045	0	0	0	1	1	1	0.756614086	0.375782478	-0.253470555	0.17382198	-0.331905864	0.091336969	-0.003834901	0.18603259	0.128700026	0.255285286	-0.344432857	0.334198278	0.814184248	0.129460435	0.694789053	0.724914407	0.306771435	0.199051287	0.141756094	-0.092872388	-0.177447513
OG-1093	Tbi_TRINITY_DN71585_c6_g1_i1;Tte_TRINITY_DN28936_c12_g2_i2;Tce_TRINITY_DN105977_c3_g3_i4;Tms_TRINITY_DN29823_c7_g8_i2;Tcm_TRINITY_DN103778_c2_g1_i2;Tsi_TRINITY_DN19966_c1_g1_i2;Tpa_TRINITY_DN142575_c0_g5_i2;Tge_TRINITY_DN47102_c3_g2_i9;Tps_TRINITY_DN92867_c0_g2_i1;Tdi_TRINITY_DN14893_c0_g1_i1	5.60E-78	NP_723716.1;AAN10799.1;NP_609541.1;AAF53153.1	GO:0006650	glycerophospholipid metabolic process	CG14945;RE10370p;CG5895;CG10747;FI02810p	CG10747;CG14945;CG5895	0	0	0	1	1	1	0.988197642	0.050183852	-0.658196506	-0.04491891	0.791683702	0.907383505	-0.939729882	0.60515389	0.109625939	-1.128374753	1.91491797	-1.132622957	-1.083411756	0.076348734	0.100056122	0.998733511	-0.632999403	-0.475698261	-0.804376472	-0.735996804	-0.660269401
OG-1094	Tbi_TRINITY_DN69862_c0_g1_i6;Tte_TRINITY_DN378_c0_g2_i1;Tce_TRINITY_DN86211_c0_g1_i1;Tms_TRINITY_DN2478_c0_g1_i1;Tcm_TRINITY_DN99468_c1_g1_i4;Tsi_TRINITY_DN9543_c0_g1_i1;Tpa_TRINITY_DN131040_c0_g1_i2;Tge_TRINITY_DN41400_c0_g1_i2;Tps_TRINITY_DN76225_c0_g1_i1;Tdi_TRINITY_DN13444_c0_g1_i1	NA	NA	NA	NA	NA	NA	0	0	0	1	1	1	0.848964182	0.582039253	-0.2956777	-0.018434357	0.112535851	-0.194473484	0.124839423	0.5585387	0.649578893	0.021572998	0.424490657	0.252555261	-0.014734222	-0.139793907	0.377279388	0.871421301	0.017388036	0.146654705	0.282053537	0.328964266	-0.04149384
OG-1095	Tbi_TRINITY_DN35777_c0_g1_i1;Tte_TRINITY_DN1317_c0_g1_i1;Tce_TRINITY_DN85756_c0_g1_i1;Tms_TRINITY_DN2783_c0_g2_i1;Tcm_TRINITY_DN102190_c0_g1_i2;Tsi_TRINITY_DN63771_c0_g1_i1;Tpa_TRINITY_DN119105_c0_g1_i1;Tge_TRINITY_DN30924_c0_g1_i1;Tps_TRINITY_DN89319_c0_g2_i1;Tdi_TRINITY_DN33970_c0_g1_i1	0.00E+00	NP_511096.2;AAF46453.1;Q24319.2;AAQ22519.1	GO:0007030;GO:0018279;GO:0019233;GO:0022008;GO:0034389	Golgi organization;protein N-linked glycosylation via asparagine;sensory perception of pain;neurogenesis;lipid particle organization	oligosaccharyltransferase 48kD subunit;Dolichyl-diphosphooligosaccharide--protein glycosyltransferase 48 kDa subunit Short=DDOST 48 kDa subunit Short=Oligosaccharyl transferase 48 kDa subunit DmOST50 Short=DrOST OST5OP Flags: Precursor;LD21941p;oligosaccharyltransferase 48kDa subunit	Ost48	0	0	0	1	1	1	0.75490091	0.713774943	0.045065637	-0.083341111	0.149268267	-0.181234843	-0.372327436	0.002559481	0.002267952	-0.096548046	-0.668797921	-0.538415041	-0.797068899	0.333090164	0.949718204	0.005505198	-0.25687308	0.460497745	-0.072185908	-0.690085039	0.606400461
OG-1096	Tbi_TRINITY_DN66617_c3_g1_i1;Tte_TRINITY_DN26247_c0_g1_i1;Tce_TRINITY_DN91193_c0_g1_i2;Tms_TRINITY_DN27308_c0_g1_i1;Tcm_TRINITY_DN104320_c7_g3_i1;Tsi_TRINITY_DN18204_c0_g1_i1;Tpa_TRINITY_DN113222_c0_g1_i1;Tge_TRINITY_DN48105_c10_g3_i1;Tps_TRINITY_DN69947_c1_g1_i3;Tdi_TRINITY_DN25814_c0_g1_i2	1.20E-127	3MN8_C;3MN8_D;NP_996320.1;AAN73049.1;NP_001284743.1;ACX61594.1;AHN59214.1;3MN8_A;AAS65240.1;3MN8_B	GO:0006508;GO:0006909;GO:0007476;GO:0007616	proteolysis;phagocytosis;imaginal disc-derived wing morphogenesis;long-term memory	"silver;AChain A, Structure Of Drosophila Melanogaster Carboxypeptidase D Isoform 1b Short;BChain B, Structure Of Drosophila Melanogaster Carboxypeptidase D Isoform 1b Short;CChain C, Structure Of Drosophila Melanogaster Carboxypeptidase D Isoform 1b Short;DChain D, Structure Of Drosophila Melanogaster Carboxypeptidase D Isoform 1b Short;carboxypeptidase D B short;LP15968p;carboxypeptidase D A short;LP12324p;Carboxypeptidase D Metallocarboxypeptidase D Protein silver Flags: Precursor;EG:171D11.3;carboxypeptidase D B long tail-1;carboxypeptidase D B long tail-2;LD28490p;carboxypeptidase D A long tail-1;CG4678;LP04788p1;FI13044p"	svr;CG4678	0	0	0	1	1	1	0.976705147	0.026153583	0.389712183	-0.332116886	-0.216025071	0.758038661	-0.490537006	0.031993422	0.022902913	-0.84351646	-0.906009057	-0.833642969	0.089775786	0.38042442	0.074002405	8.22E-06	-0.925763547	-0.662149241	-0.16098399	0.924905172	-0.268183053
OG-1097	Tbi_TRINITY_DN55248_c0_g1_i1;Tte_TRINITY_DN25328_c0_g1_i1;Tce_TRINITY_DN74411_c0_g1_i1;Tms_TRINITY_DN43572_c0_g1_i1;Tcm_TRINITY_DN86088_c0_g2_i2;Tsi_TRINITY_DN22023_c0_g3_i1;Tpa_TRINITY_DN140506_c0_g1_i2;Tge_TRINITY_DN43124_c0_g1_i1;Tps_TRINITY_DN66138_c0_g1_i1;Tdi_TRINITY_DN24952_c0_g1_i2	1.40E-90	AAY55172.1	GO:0045892	"negative regulation of transcription, DNA-templated"	IP14752p;CG6843	CG6843	0	0	0	1	1	1	0.890319101	0.872207929	0.01838491	-0.10477058	-0.088435495	-0.223117093	0.186797295	0.801523975	0.026474128	-0.196702956	-0.132671097	0.133041431	-0.665774633	0.612237485	0.297696466	0.123947613	0.472033071	0.370999132	0.293118576	-0.548346858	0.266156388
OG-1098	Tbi_TRINITY_DN54632_c0_g1_i1;Tte_TRINITY_DN24818_c0_g2_i1;Tce_TRINITY_DN97225_c0_g1_i1;Tms_TRINITY_DN23015_c0_g1_i2;Tcm_TRINITY_DN99563_c0_g1_i1;Tsi_TRINITY_DN31691_c8_g4_i2;Tpa_TRINITY_DN137883_c1_g5_i3;Tge_TRINITY_DN42969_c0_g2_i6;Tps_TRINITY_DN90201_c0_g1_i2;Tdi_TRINITY_DN27715_c0_g1_i1	4.40E-174	ACT82951.1	GO:0000079;GO:0000082;GO:0000398;GO:0001111;GO:0006368;GO:0006909;GO:0007067;GO:0007095;GO:0007141;GO:0007155;GO:0007259;GO:0007284;GO:0007629;GO:0008045;GO:0008315;GO:0008340;GO:0008360;GO:0008582;GO:0009408;GO:0010906;GO:0019233;GO:0030707;GO:0032880;GO:0034126;GO:0035011;GO:0040018;GO:0046579;GO:0048142;GO:0051642;GO:0055059;GO:0070059;GO:0070374;GO:0090277	"regulation of cyclin-dependent protein serine/threonine kinase activity;G1/S transition of mitotic cell cycle;mRNA splicing, via spliceosome;promoter clearance from RNA polymerase II promoter;transcription elongation from RNA polymerase II promoter;phagocytosis;mitotic nuclear division;mitotic G2 DNA damage checkpoint;male meiosis I;cell adhesion;JAK-STAT cascade;spermatogonial cell division;flight behavior;motor neuron axon guidance;meiotic G2/MI transition;determination of adult lifespan;regulation of cell shape;regulation of synaptic growth at neuromuscular junction;response to heat;regulation of glucose metabolic process;sensory perception of pain;ovarian follicle cell development;regulation of protein localization;positive regulation of MyD88-dependent toll-like receptor signaling pathway;melanotic encapsulation of foreign target;positive regulation of multicellular organism growth;positive regulation of Ras protein signal transduction;germarium-derived cystoblast division;centrosome localization;asymmetric neuroblast division;intrinsic apoptotic signaling pathway in response to endoplasmic reticulum stress;positive regulation of ERK1 and ERK2 cascade;positive regulation of peptide hormone secretion"	GM29110p;Cdc2-related kinase;LP02532p;SD02166p;pitslre;GH14923p;GH16248p;Serine/threonine-protein kinase PITSLRE Cell division cycle 2-like;LD39519p;Cyclin-dependent kinase 5 homolog Cell division protein kinase 5;CDK5 kinase;Cyclin-dependent kinase 5;LD01910p;Cyclin-dependent kinase 12;Cyclin-dependent kinase 12 Cell division protein kinase 12 Short=dCdk12;FI05563p;positive transcription elongation factor b small subunit;Cyclin-dependent kinase 9;GH21935p;cdc2-like kinase;Cyclin-dependent kinase 1 Short=CDK1 Cell division control protein 2 homolog Cell division protein kinase 1 p34 protein kinase;CDC2;p34-cdc2 homologue;Cyclin-dependent kinase 1;LD38718p;CG5363;CG5363-PA;cyclin-dependent kinase 7;Cyclin-dependent kinase 7;IP01401p;Cyclin-dependent kinase 2;Cyclin-dependent kinase 2 Cell division control protein 2 cognate;LD22351p	Cdk1;Pitslre;Cdk5;Cdk12;Cdk9;Cdk2;Cdk7;Cdc2rk	0	0	0	1	1	1	0.755133556	0.495625619	0.066400571	0.288873324	-0.227466345	0.026453532	0.166836878	0.4561624	0.680077211	-0.021058149	0.427327807	-0.077518623	0.129520404	0.16134765	0.20655208	0.007063963	0.411498566	0.121937446	-0.518880255	0.231309356	0.395821376
OG-1099	Tbi_TRINITY_DN72175_c6_g1_i2;Tte_TRINITY_DN25312_c0_g2_i2;Tce_TRINITY_DN67938_c0_g1_i1;Tms_TRINITY_DN9831_c0_g1_i1;Tcm_TRINITY_DN23464_c0_g2_i1;Tsi_TRINITY_DN18953_c0_g1_i1;Tpa_TRINITY_DN130385_c0_g1_i1;Tge_TRINITY_DN15047_c0_g1_i1;Tps_TRINITY_DN82539_c0_g1_i1;Tdi_TRINITY_DN7540_c0_g1_i1	NA	NA	NA	NA	NA	NA	0	0	0	1	1	0	0.754788927	0.280277412	1.219957624	-0.891490747	-1.087267143	-0.082609366	-0.329950706	0.903875542	0.697804919	-0.356610021	-0.61246086	0.054749019	0.833750144	-0.240236887	NA	NA	NA	NA	NA	NA	NA
OG-11	Tbi_TRINITY_DN67193_c0_g1_i1;Tte_TRINITY_DN29381_c0_g1_i3;Tce_TRINITY_DN97597_c0_g1_i2;Tms_TRINITY_DN24496_c0_g1_i1;Tcm_TRINITY_DN107577_c0_g1_i2;Tsi_TRINITY_DN20807_c0_g2_i2;Tpa_TRINITY_DN142189_c1_g1_i1;Tge_TRINITY_DN46418_c0_g1_i1;Tps_TRINITY_DN89864_c0_g1_i1;Tdi_TRINITY_DN29008_c1_g1_i2	2.50E-79	NP_001261341.1;NP_647748.1;AAF47687.1;AAT94477.1;AGB94036.1	GO:0006623;GO:0009267;GO:0010506;GO:0014067;GO:0035096;GO:0042060;GO:0061723	protein targeting to vacuole;cellular response to starvation;regulation of autophagy;negative regulation of phosphatidylinositol 3-kinase signaling;larval midgut cell programmed cell death;wound healing;glycophagy	Autophagy-related 2;LP21012p;vacuolar protein sorting 13	Atg2;Vps13	0	0	0	1	1	1	0.602890858	0.877025301	-0.357348547	-0.141724933	-0.265990678	0.106835601	-0.092843532	0.982283829	0.006257107	-0.304284694	0.171954368	-0.401890374	-0.421224176	1.030579513	0.344480712	0.004306943	-0.124087827	-0.530503107	0.086753136	1.080987623	0.400939367
OG-110	Tbi_TRINITY_DN71672_c0_g2_i2;Tte_TRINITY_DN39016_c0_g1_i1;Tce_TRINITY_DN105912_c0_g1_i2;Tms_TRINITY_DN30761_c0_g1_i2;Tcm_TRINITY_DN106974_c0_g2_i1;Tsi_TRINITY_DN25107_c0_g1_i1;Tpa_TRINITY_DN141931_c0_g2_i2;Tge_TRINITY_DN47792_c0_g1_i3;Tps_TRINITY_DN91870_c0_g2_i2;Tdi_TRINITY_DN28575_c0_g1_i1	6.40E-26	AAF46809.2;NP_001014543.1;AAF37818.1;NP_524641.1;NP_726168.1;AAX52678.1;AAF37816.1;AAF37817.1;AAF46810.2;AAL13662.1	GO:0002121;GO:0002227;GO:0007298;GO:0042048;GO:0048749	inter-male aggressive behavior;innate immune response in mucosa;border follicle cell migration;olfactory behavior;compound eye development	arc;AF188473_1PDZ domain protein Arc;AF188474_1PDZ domain protein Arc;AF188475_1PDZ domain protein Arc;GH21134p;big ban;TPA_exp: PDZ domain-containing protein BBG-LP12;PDZ domain-containing protein BBG-LP10;spinophilin;TPA_exp: PDZ domain-containing protein BBG-LP29;TPA_exp: PDZ domain-containing protein BBG-LP15 transcript variant bbg-LP13;TPA_exp: PDZ domain-containing protein BBG-LP15 transcript variant bbg-LP15;TPA_exp: PDZ domain-containing protein BBG-LP15 transcript variant bbg-LP18;TPA_exp: PDZ domain-containing protein BBG-LP43	bbg;a;Spn	0	0	0	1	1	1	0.939768545	0.113435753	-0.273284137	0.233600385	-0.557194798	0.067065269	0.679348684	0.791167534	0.046077353	0.103809949	0.974306736	-0.187722004	-0.131334151	-0.411041596	0.46563186	0.48344759	0.346015357	-0.012970794	-0.116537196	-0.038688874	0.423125017
OG-1100	Tbi_TRINITY_DN30904_c0_g1_i1;Tte_TRINITY_DN25515_c0_g1_i1;Tce_TRINITY_DN84780_c0_g2_i1;Tms_TRINITY_DN23586_c0_g1_i1;Tcm_TRINITY_DN86850_c0_g1_i2;Tsi_TRINITY_DN24447_c0_g1_i1;Tpa_TRINITY_DN115634_c0_g1_i2;Tge_TRINITY_DN47647_c2_g1_i1;Tps_TRINITY_DN54144_c0_g1_i1;Tdi_TRINITY_DN6166_c0_g1_i1	2.70E-19	AAF54037.2;AEZ68798.1;AAD53186.1;NP_477464.1	GO:0007317;GO:0008345;GO:0031340;GO:0046928;GO:0048488;GO:0048791;GO:0048812;GO:0050803;GO:0060024;GO:0060291;GO:1900073	regulation of pole plasm oskar mRNA localization;larval locomotory behavior;positive regulation of vesicle fusion;regulation of neurotransmitter secretion;synaptic vesicle endocytosis;calcium ion-regulated exocytosis of neurotransmitter;neuron projection morphogenesis;regulation of synapse structure or activity;rhythmic synaptic transmission;long-term synaptic potentiation;regulation of neuromuscular synaptic transmission	synaptotagmin 4;AF181098_1synaptotagmin IV;FI18813p1;synaptotagmin 1;MIP05618p;synaptotagmin alpha;synaptotagmin 7;Synaptotagmin 1 p65;synaptotagmin 12;FI18604p1;synaptotagmin beta;FI17803p1;rabphilin;RE32027p;synaptotagmin 14;AT15369p	Syt1;Sytalpha;Rph;Syt7;Syt4;Sytbeta;Syt14;Syt12	0	0	0	1	1	1	0.167600561	0.233732315	-1.302178704	-0.015226981	-0.592392307	-0.04299048	-0.208627715	0.690138009	0.008219541	0.866676404	-0.532077924	-1.458272405	-1.147963982	1.416485038	0.029341782	0.000353022	-0.755882463	-0.118178618	0.653076944	-0.585896866	-0.788195317
OG-1101	Tbi_TRINITY_DN67687_c0_g1_i2;Tte_TRINITY_DN27751_c0_g7_i1;Tce_TRINITY_DN92000_c0_g2_i1;Tms_TRINITY_DN26523_c1_g7_i1;Tcm_TRINITY_DN101698_c1_g3_i7;Tsi_TRINITY_DN24297_c0_g3_i2;Tpa_TRINITY_DN138387_c0_g2_i1;Tge_TRINITY_DN48110_c0_g1_i1;Tps_TRINITY_DN81677_c0_g1_i1;Tdi_TRINITY_DN29371_c1_g1_i1	1.60E-53	NP_648274.1;AAM50671.1;AAF50340.1	GO:0019233;GO:0055070	sensory perception of pain;copper ion homeostasis	CG5644;GH22833p;AT04491p;CG14314;CG2004;LD10016p;CG1561;CG6830;RE03989p;CG6908;RE28849p;CG6834;FI23918p1;GH13495p;CG10513;CG31300;FI01822p;CG9497;CG10550	CG10550;CG6908;CG31300;CG5644;CG6834	0	0	0	1	1	1	0.493555536	0.615175538	-0.422746208	-0.397208481	0.410485207	-0.422724689	-0.436453438	0.085360715	0.487964755	0.382215542	1.669310417	-0.173882748	0.838171625	0.869213379	0.151401886	0.005158496	-0.075637602	-0.774320848	0.254588917	-0.618550731	0.206280121
OG-1102	Tbi_TRINITY_DN69546_c1_g5_i1;Tte_TRINITY_DN576_c0_g2_i1;Tce_TRINITY_DN106599_c0_g1_i2;Tms_TRINITY_DN31650_c0_g2_i1;Tcm_TRINITY_DN93135_c0_g1_i1;Tsi_TRINITY_DN67078_c0_g1_i1;Tpa_TRINITY_DN140696_c0_g1_i1;Tge_TRINITY_DN47693_c0_g1_i2;Tps_TRINITY_DN93831_c0_g1_i1;Tdi_TRINITY_DN10401_c0_g1_i1	3.40E-112	AAL48116.1	NA	NA	RH02901p;CG3246;FI04421p;CG2016;FI17305p1;MIP17270p	CG2016;CG3246	0	0	0	1	1	1	0.001724231	0.004748658	-0.556954856	-0.587392509	0.118584453	-0.279937055	-1.692379967	0.608298161	0.754140462	1.155743773	0.866913508	-0.712126445	0.287147408	0.216126543	0.203024638	0.037887384	1.063540027	-0.383438432	-0.645826712	-0.636056032	-2.989893648
OG-1103	Tbi_TRINITY_DN68749_c0_g1_i1;Tte_TRINITY_DN29564_c6_g1_i2;Tce_TRINITY_DN101856_c1_g1_i1;Tms_TRINITY_DN31741_c2_g1_i1;Tcm_TRINITY_DN90427_c0_g1_i1;Tsi_TRINITY_DN23797_c0_g2_i1;Tpa_TRINITY_DN140949_c2_g2_i1;Tge_TRINITY_DN46326_c0_g1_i10;Tps_TRINITY_DN92963_c1_g1_i2;Tdi_TRINITY_DN30304_c0_g3_i1	3.20E-151	NP_001260256.1;NP_001260255.1;AAF52691.1;ACH92465.1;AGB92791.1;Q9VLJ8.1;AGB92792.1;NP_609240.2	GO:0000209;GO:0002143;GO:0006777;GO:0006914;GO:0006959;GO:0008283;GO:0008340;GO:0010906;GO:0016319;GO:0016322;GO:0016925;GO:0019915;GO:0030707;GO:0031987;GO:0032447;GO:0034126;GO:0035096;GO:0040008;GO:0043067;GO:0045116;GO:0045879;GO:0046578;GO:0050808;GO:0051092	protein polyubiquitination;tRNA wobble position uridine thiolation;Mo-molybdopterin cofactor biosynthetic process;autophagy;humoral immune response;cell proliferation;determination of adult lifespan;regulation of glucose metabolic process;mushroom body development;neuron remodeling;protein sumoylation;lipid storage;ovarian follicle cell development;locomotion involved in locomotory behavior;protein urmylation;positive regulation of MyD88-dependent toll-like receptor signaling pathway;larval midgut cell programmed cell death;regulation of growth;regulation of programmed cell death;protein neddylation;negative regulation of smoothened signaling pathway;regulation of Ras protein signal transduction;synapse organization;positive regulation of NF-kappaB transcription factor activity	Uba4 ortholo;Adenylyltransferase and sulfurtransferase MOCS3 Molybdenum cofactor synthesis protein 3 Includes: RecNameMolybdopterin-synthase adenylyltransferase Adenylyltransferase MOCS3 Sulfur carrier protein MOCS2A adenylyltransferase Includes: RecNameMolybdopterin-synthase sulfurtransferase Sulfur carrier protein MOCS2A sulfurtransferase Sulfurtransferase MOCS3;FI08414p;ubiquitin activating enzyme 2;LD22577p;ubiquitin activating enzyme 1;GH24511p;Nedd8-activating enzyme E1 catalytic subunit Ubiquitin-activating enzyme 3 homolo;ubiquitin activating enzyme 3;CG1749-PA;Ubiquitin-like modifier-activating enzyme 5 Short=Ubiquitin-activating enzyme 5;ubiquitin activating enzyme 5;FI23937p1	Uba1;Uba5;Uba4;Uba2;Uba3	0	0	0	1	1	1	0.000977804	2.51E-07	1.528186377	-0.126352441	0.687323693	-0.263407233	0.371715546	0.028609249	0.003944661	1.443340305	0.542711536	0.699811152	0.642745362	-0.848827029	0.000150228	4.61E-07	1.247787151	-0.42787767	0.892412785	-0.053007898	0.499014004
OG-1104	Tbi_TRINITY_DN7179_c0_g2_i1;Tte_TRINITY_DN73949_c0_g1_i1;Tce_TRINITY_DN88256_c0_g1_i1;Tms_TRINITY_DN72101_c0_g1_i1;Tcm_TRINITY_DN103725_c3_g1_i1;Tsi_TRINITY_DN594_c0_g1_i1;Tpa_TRINITY_DN127161_c0_g1_i1;Tge_TRINITY_DN24363_c0_g1_i1;Tps_TRINITY_DN92508_c1_g1_i2;Tdi_TRINITY_DN54141_c0_g1_i1	9.60E-166	NP_609452.1;AAM50731.1;Q9VKQ3.1;AAF53009.1	GO:0000122;GO:0000281;GO:0000463;GO:0006281;GO:0006334;GO:0006342;GO:0006909;GO:0006979;GO:0007095;GO:0007096;GO:0007298;GO:0007307;GO:0007379;GO:0007411;GO:0007419;GO:0007517;GO:0008284;GO:0008355;GO:0008588;GO:0016322;GO:0016567;GO:0016573;GO:0016584;GO:0019233;GO:0022416;GO:0030178;GO:0030708;GO:0030713;GO:0030720;GO:0030727;GO:0031065;GO:0031145;GO:0032007;GO:0032436;GO:0035147;GO:0035220;GO:0042023;GO:0042058;GO:0042461;GO:0042766;GO:0043524;GO:0045451;GO:0045475;GO:0045572;GO:0045747;GO:0045849;GO:0045879;GO:0045926;GO:0046329;GO:0046331;GO:0046599;GO:0046627;GO:0046843;GO:0048813;GO:0051568;GO:0060253;GO:0060438;GO:0060623;GO:0061085;GO:0070050;GO:0071482;GO:0090162;GO:1900038;GO:1903146;GO:2000114	"negative regulation of transcription from RNA polymerase II promoter;mitotic cytokinesis;maturation of LSU-rRNA from tricistronic rRNA transcript (SSU-rRNA, 5.8S rRNA, LSU-rRNA);DNA repair;nucleosome assembly;chromatin silencing;phagocytosis;response to oxidative stress;mitotic G2 DNA damage checkpoint;regulation of exit from mitosis;border follicle cell migration;eggshell chorion gene amplification;segment specification;axon guidance;ventral cord development;muscle organ development;positive regulation of cell proliferation;olfactory learning;release of cytoplasmic sequestered NF-kappaB;neuron remodeling;protein ubiquitination;histone acetylation;nucleosome positioning;sensory perception of pain;chaeta development;negative regulation of Wnt signaling pathway;germarium-derived female germ-line cyst encapsulation;ovarian follicle cell stalk formation;oocyte localization involved in germarium-derived egg chamber formation;germarium-derived female germ-line cyst formation;positive regulation of histone deacetylation;anaphase-promoting complex-dependent catabolic process;negative regulation of TOR signaling;positive regulation of proteasomal ubiquitin-dependent protein catabolic process;branch fusion, open tracheal system;wing disc development;DNA endoreduplication;regulation of epidermal growth factor receptor signaling pathway;photoreceptor cell development;nucleosome mobilization;negative regulation of neuron apoptotic process;pole plasm oskar mRNA localization;locomotor rhythm;positive regulation of imaginal disc growth;positive regulation of Notch signaling pathway;negative regulation of nurse cell apoptotic process;negative regulation of smoothened signaling pathway;negative regulation of growth;negative regulation of JNK cascade;lateral inhibition;regulation of centriole replication;negative regulation of insulin receptor signaling pathway;dorsal appendage formation;dendrite morphogenesis;histone H3-K4 methylation;negative regulation of glial cell proliferation;trachea development;regulation of chromosome condensation;regulation of histone H3-K27 methylation;neuron cellular homeostasis;cellular response to light stimulus;establishment of epithelial cell polarity;negative regulation of cellular response to hypoxia;regulation of mitophagy;regulation of establishment of cell polarity"	"CG6724;Ribosome biogenesis protein WDR12 homolo;GM29372p;will die slowly;Protein will die slowly;AF233288_1WDS;EG:BACR25B3.7;RE31658p;AChain A, Crystal Structure Of The Nsl1-wds-nsl2 Complex.;Protein Notchless;AT08344p;notchless;archipelago;F-box/WD repeat-containing protein 7 F-box and WD-40 domain-containing protein 7 Protein archipelago;LD21322p;LD30271p;peroxin 7;CG12333;GH17724p;POC1 centriolar protein homolog Proteome of centrioles 1;proteome of centrioles 1;LD05671p;F-box-like/WD repeat-containing protein eb;AF146345_1Eb;eb;FI17838p1;supernumerary limbs;Slimb;LD08669p;chromatin assembly factor 1, p55 subunit;SD22845p"	slmb;ago;ebi;Caf1-55;wds;CG6724;Pex7;Nle;Poc1;CG12333	0	0	0	1	1	1	0.236939723	0.002573503	-0.687004899	-0.265372004	0.278837975	0.343570989	-0.778292078	0.037581081	0.001760515	0.268929384	-0.216138932	0.324755655	1.19887074	-0.060944545	0.430382535	0.202962787	-0.054769868	-0.17556535	0.326197704	0.430676945	-0.007758441
OG-1105	Tbi_TRINITY_DN62296_c0_g1_i1;Tte_TRINITY_DN5994_c0_g1_i1;Tce_TRINITY_DN101635_c0_g1_i1;Tms_TRINITY_DN55983_c0_g1_i1;Tcm_TRINITY_DN98369_c0_g1_i1;Tsi_TRINITY_DN5952_c0_g1_i1;Tpa_TRINITY_DN139990_c0_g3_i1;Tge_TRINITY_DN36811_c0_g1_i1;Tps_TRINITY_DN76162_c0_g1_i1;Tdi_TRINITY_DN52347_c0_g1_i1	0.00E+00	AAL13988.1;AHN57492.1;AAF56205.1;NP_524469.2;NP_001287493.1;P48601.2	GO:0000226;GO:0006974;GO:0007029;GO:0007030;GO:0007040;GO:0007279;GO:0007317;GO:0016320;GO:0030707;GO:0032436;GO:0043525;GO:0046598;GO:0046716;GO:0048813;GO:0097352;GO:0098586;GO:1901838	microtubule cytoskeleton organization;cellular response to DNA damage stimulus;endoplasmic reticulum organization;Golgi organization;lysosome organization;pole cell formation;regulation of pole plasm oskar mRNA localization;endoplasmic reticulum membrane fusion;ovarian follicle cell development;positive regulation of proteasomal ubiquitin-dependent protein catabolic process;positive regulation of neuron apoptotic process;positive regulation of viral entry into host cell;muscle cell cellular homeostasis;dendrite morphogenesis;autophagosome maturation;cellular response to virus;positive regulation of transcription of nuclear large rRNA transcript from RNA polymerase I promoter	regulatory particle triple-A ATPase 2;26S protease regulatory subunit 4 Short=P26s4;SD02658p;regulatory particle triple-A ATPase 3;AF145306_126S proteasome regulatory complex subunit p48A;GH06151p;CG16916 protein;regulatory particle triple-A ATPase 3-related;RE01104p;AF160882_1GH12068p;AF145305_126S proteasome regulatory complex subunit p50;regulatory particle triple-A ATPase 5;26S protease regulatory subunit 8;Pros45 proteosome subunit homolo;regulatory particle triple-A ATPase 6;LD26005p;regulatory particle triple-A ATPase 6-related;SD17676p;AF145307_126S proteasome regulatory complex subunit p48B;regulatory particle triple-A ATPase 1;SD07148p;regulatory particle triple-A ATPase 4;regulatory particle triple-A ATPase 4-related;AT06668p;TER94;Transitional endoplasmic reticulum ATPase TER94 Valosin-containing protein homolo;AF132553_1BcDNA.GM02885	Rpt3;TER94;Rpt6;Rpt2;Rpt1;Rpt5;Rpt3R;Rpt4R;Rpt4;Rpt6R	0	0	0	1	1	1	0.776948312	0.021983654	-0.223680772	0.654457757	-0.078659934	-0.001619553	-0.065297907	0.09285836	0.149820618	-0.328553082	-0.025821183	0.004029885	-0.715243475	-0.044374402	0.549668399	4.80E-05	-0.27093154	0.670510466	-0.164546884	-0.502022461	-0.069743338
OG-1106	Tbi_TRINITY_DN343_c0_g1_i1;Tte_TRINITY_DN40648_c0_g1_i1;Tce_TRINITY_DN87774_c0_g1_i1;Tms_TRINITY_DN18381_c0_g1_i1;Tcm_TRINITY_DN96567_c0_g1_i1;Tsi_TRINITY_DN47303_c0_g1_i1;Tpa_TRINITY_DN132917_c0_g7_i1;Tge_TRINITY_DN34990_c0_g1_i1;Tps_TRINITY_DN85827_c0_g1_i1;Tdi_TRINITY_DN18118_c0_g2_i1	1.00E-143	NP_524190.2;Q8SYG2.2;AAF51652.1	GO:0007095;GO:0019233;GO:0036099;GO:0046331;GO:0048140;GO:0048142;GO:0050821	mitotic G2 DNA damage checkpoint;sensory perception of pain;female germ-line stem cell population maintenance;lateral inhibition;male germ-line cyst encapsulation;germarium-derived cystoblast division;protein stabilization	COP9 signalosome subunit 3;COP9 signalosome complex subunit 3 Short=Dch3 Short=Signalosome subunit 3	CSN3	0	0	0	1	1	1	0.70717607	0.107410545	-0.246718071	-0.266157903	-0.20289061	-0.119421611	0.443092032	0.593088525	0.027059678	0.117163283	-0.705580069	0.37460902	-0.217019392	-0.000933549	0.977540117	0.530677052	-0.043077679	-0.0286178	0.197480784	-0.255272343	0.092172368
OG-1107	Tbi_TRINITY_DN68805_c5_g1_i1;Tte_TRINITY_DN19834_c0_g2_i1;Tce_TRINITY_DN106110_c0_g1_i1;Tms_TRINITY_DN18410_c0_g1_i1;Tcm_TRINITY_DN105863_c0_g1_i1;Tsi_TRINITY_DN63423_c0_g1_i1;Tpa_TRINITY_DN138004_c0_g1_i1;Tge_TRINITY_DN31510_c0_g1_i1;Tps_TRINITY_DN90591_c0_g1_i1;Tdi_TRINITY_DN7256_c0_g2_i1	7.10E-22	NP_608584.1;AAF51397.1;AAK93368.1	GO:0019233;GO:0045924	sensory perception of pain;regulation of female receptivity	CG5126;LD42035p;LD44791p;juvenile hormone-inducible protein 26;CG2004;LD10016p;CG13813;IP11764p;CG1561;GH13495p;CG10513;AT04491p;CG14314;CG31102;CG5644;GH22833p;RE35481p;CG9259;IP12580p1	JhI-26;CG5644	0	0	0	1	1	1	0.360113286	0.461835908	1.396832329	0.081859247	-0.114733381	0.107780306	1.291978472	0.069261652	0.978150533	0.895104428	0.884356236	1.191020293	1.256377833	1.797340344	0.749766098	0.165166533	-0.840961985	-0.307730231	0.551734997	0.062523441	-0.062475383
OG-1108	Tbi_TRINITY_DN54145_c0_g1_i1;Tte_TRINITY_DN39098_c0_g1_i1;Tce_TRINITY_DN81523_c0_g1_i1;Tms_TRINITY_DN18983_c0_g1_i1;Tcm_TRINITY_DN96705_c0_g1_i1;Tsi_TRINITY_DN39854_c0_g1_i1;Tpa_TRINITY_DN134621_c0_g1_i1;Tge_TRINITY_DN2659_c0_g1_i1;Tps_TRINITY_DN62618_c0_g1_i1;Tdi_TRINITY_DN7414_c0_g2_i1	0.00E+00	NP_573258.1;AAD38581.1;NP_001285396.1;AHN59866.1;AAF48783.1	GO:0000070;GO:0006909;GO:0007019;GO:0007626;GO:0009611;GO:0016322;GO:0016358;GO:0019226;GO:0019233;GO:0022416;GO:0030036;GO:0030336;GO:0031117;GO:0031122;GO:0035099;GO:0035220;GO:0043162;GO:0044130;GO:0045197;GO:0045463;GO:0045470;GO:0045742;GO:0045746;GO:0045834;GO:0045886;GO:0045887;GO:0046034;GO:0048167;GO:0050775;GO:0051013;GO:0097352;GO:1900074;GO:1900075;GO:2000331	mitotic sister chromatid segregation;phagocytosis;microtubule depolymerization;locomotory behavior;response to wounding;neuron remodeling;dendrite development;transmission of nerve impulse;sensory perception of pain;chaeta development;actin cytoskeleton organization;negative regulation of cell migration;positive regulation of microtubule depolymerization;cytoplasmic microtubule organization;hemocyte migration;wing disc development;ubiquitin-dependent protein catabolic process via the multivesicular body sorting pathway;negative regulation of growth of symbiont in host;establishment or maintenance of epithelial cell apical/basal polarity;R8 cell development;R8 cell-mediated photoreceptor organization;positive regulation of epidermal growth factor receptor signaling pathway;negative regulation of Notch signaling pathway;positive regulation of lipid metabolic process;negative regulation of synaptic growth at neuromuscular junction;positive regulation of synaptic growth at neuromuscular junction;ATP metabolic process;regulation of synaptic plasticity;positive regulation of dendrite morphogenesis;microtubule severing;autophagosome maturation;negative regulation of neuromuscular synaptic transmission;positive regulation of neuromuscular synaptic transmission;regulation of terminal button organization	vacuolar protein sorting 4;AF145606_1BcDNA.GH02678;katanin 60;FI18748p1;katanin p60-like 1;GH23455p;AT01259p;AT05655p;CG3326;Fidgetin-like protein 1;FI21244p1;spastin;LD23843p;Spastin D-Spastin Dm-Spastin Dspastin;FI06043p;AT25963p;CG10793;FI21292p1	spas;kat-60L1;Kat60;Vps4;CG3326;CG10793	0	0	0	1	1	1	0.866692123	0.538837599	-0.069934614	-0.095414473	0.32823737	-0.203668008	0.291633683	0.865519891	0.363714787	-0.123805161	-0.190861166	0.501860653	-0.105724136	0.08713168	0.135050851	0.128355282	-0.106935797	0.175695891	0.428013548	-0.070118433	0.276377145
OG-1109	Tbi_TRINITY_DN69197_c6_g8_i1;Tte_TRINITY_DN18889_c0_g1_i1;Tce_TRINITY_DN80708_c0_g1_i1;Tms_TRINITY_DN30187_c0_g2_i1;Tcm_TRINITY_DN95507_c1_g1_i2;Tsi_TRINITY_DN30290_c0_g1_i1;Tpa_TRINITY_DN132092_c2_g6_i2;Tge_TRINITY_DN46811_c0_g1_i1;Tps_TRINITY_DN78031_c0_g4_i1;Tdi_TRINITY_DN32039_c1_g32_i1	2.00E-174	Q9V438.1;AAL28897.1;NP_001285979.1;AHN54493.1;NP_609792.1;AAF53532.1	GO:0006457;GO:0006974;GO:0030431;GO:0044710;GO:0045454;GO:2000427	protein folding;cellular response to DNA damage stimulus;sleep;single-organism metabolic process;cell redox homeostasis;positive regulation of apoptotic cell clearance	calcium-binding protein 1;Protein disulfide-isomerase A6 homolog Calcium-binding protein 1 Short=DmCaBP1 Flags: Precursor;LD28038p;CG9302;FI21342p1;pretaporter;Thioredoxin domain-containing protein 5 homolog Protein pretaporter Flags: Precursor;LD24756p;protein disulfide isomerase;Protein disulfide-isomerase Short=PDI Short=dPDI Flags: Precursor;RE10429p;RH14470p;ERp60;Erp60;IP10683p;LD24073p;CG5027;CG5554;GH07506p;CG4670;RE62692p;CG9911;LD41494p;AT22380p;CG8517;GEO08746p1;CG10029;MIP10555p;thioredoxin T;GEO13083p1	Pdi;prtp;CaBP1;TrxT;ERp60;CG8517;CG9911;CG4670;CG5554;CG10029;CG5027;CG9302	0	0	0	1	1	1	0.589337869	0.001057395	0.009590384	-0.145366045	-0.364647028	0.827891473	0.19141804	0.173357491	0.648944952	-0.448987279	-0.404422069	-0.307585638	-0.058615405	0.06710995	0.853583569	0.159132172	-0.313140341	-0.106204523	-0.096333675	0.594096251	0.13099148
OG-111	Tbi_TRINITY_DN60203_c0_g1_i1;Tte_TRINITY_DN28218_c0_g1_i1;Tce_TRINITY_DN99851_c0_g1_i2;Tms_TRINITY_DN17143_c0_g2_i1;Tcm_TRINITY_DN102540_c0_g1_i2;Tsi_TRINITY_DN20796_c0_g2_i1;Tpa_TRINITY_DN136624_c0_g1_i1;Tge_TRINITY_DN45653_c0_g1_i5;Tps_TRINITY_DN93537_c1_g2_i3;Tdi_TRINITY_DN26167_c0_g2_i2	0.00E+00	AAN09247.1;NP_727320.1;AAN64918.1;ACD81696.1	GO:0006207;GO:0055114	'de novo' pyrimidine nucleobase biosynthetic process;oxidation-reduction process	"suppressor of rudimentary;dihydropyrimidine dehydrogenase;GH13260p;CG9674;GH26789p;dihydroorotate dehydrogenase;Dihydroorotate dehydrogenase (quinone), mitochondrial Short=DHOdehase Short=Dihydroorotate oxidase Flags: Precursor;RE68028p"	CG9674;Dhod;su(r)	0	0	0	1	1	0	0.838261011	0.285659345	0.279667187	0.153011653	-0.839002656	0.434135066	-0.601344957	0.140481747	0.288598914	-0.562613129	0.598852151	-0.96676953	-0.578308258	-1.160559425	NA	NA	NA	NA	NA	NA	NA
OG-1110	Tbi_TRINITY_DN70813_c0_g1_i1;Tte_TRINITY_DN72538_c0_g1_i1;Tce_TRINITY_DN105703_c0_g2_i1;Tms_TRINITY_DN3522_c0_g1_i1;Tcm_TRINITY_DN102181_c0_g1_i1;Tsi_TRINITY_DN45913_c0_g1_i1;Tpa_TRINITY_DN134986_c1_g1_i2;Tge_TRINITY_DN46267_c1_g1_i1;Tps_TRINITY_DN79397_c0_g1_i1;Tdi_TRINITY_DN45759_c0_g1_i1	6.90E-100	AGB94648.1;AAF49444.1;AAL89966.1;NP_001261955.1;NP_648905.1	GO:0006122;GO:0031122	"mitochondrial electron transport, ubiquinol to cytochrome c;cytoplasmic microtubule organization"	Ubiquinol-cytochrome c reductase core protein 2;AT02348p;CG8728;GH09295p;LD05680p;Ubiquinol-cytochrome c reductase core protein 1;GH01077p	UQCR-C1;UQCR-C2;CG8728	0	0	0	1	1	1	0.826800282	0.747065173	-0.101020603	0.222705122	0.049750862	-0.353979889	-0.198486896	0.356030058	0.023125743	0.073748001	0.44730594	-0.210595658	0.593936729	-0.268011324	0.122053551	0.069425732	-0.13158945	-0.695234778	-0.523026792	0.359337445	-0.208113416
OG-1111	Tbi_TRINITY_DN68482_c0_g1_i2;Tte_TRINITY_DN28801_c10_g1_i1;Tce_TRINITY_DN98938_c0_g1_i3;Tms_TRINITY_DN1477_c0_g2_i1;Tcm_TRINITY_DN94253_c0_g1_i1;Tsi_TRINITY_DN29678_c0_g1_i1;Tpa_TRINITY_DN138379_c3_g1_i2;Tge_TRINITY_DN30144_c0_g1_i1;Tps_TRINITY_DN92287_c1_g1_i2;Tdi_TRINITY_DN27854_c0_g1_i2	6.70E-37	NP_001262881.1;AGB96261.1	GO:0006607;GO:0006611;GO:0007184;GO:0007419;GO:0030178	NLS-bearing protein import into nucleus;protein export from nucleus;SMAD protein import into nucleus;ventral cord development;negative regulation of Wnt signaling pathway	Ran binding protein 3;LD02979p;nucleoporin 358kD	Nup358;RanBP3	0	0	0	1	1	1	0.543016892	0.242388424	-0.041310872	0.037162764	-0.090253528	0.073633563	-0.509208671	0.02600679	0.011322177	0.225127425	-0.182135903	-0.078574301	-0.46650812	-0.657227188	0.084347501	4.22E-10	0.394930216	-0.06731607	0.240234478	-0.31049573	-1.284533808
OG-1112	Tbi_TRINITY_DN20184_c0_g1_i1;Tte_TRINITY_DN50399_c0_g1_i1;Tce_TRINITY_DN80437_c0_g1_i1;Tms_TRINITY_DN25115_c0_g1_i1;Tcm_TRINITY_DN100057_c0_g2_i1;Tsi_TRINITY_DN13815_c0_g2_i1;Tpa_TRINITY_DN136159_c0_g1_i3;Tge_TRINITY_DN42837_c0_g1_i2;Tps_TRINITY_DN63886_c0_g1_i1;Tdi_TRINITY_DN18878_c0_g1_i1	2.20E-118	NP_648426.1;AAL28745.1;AAF50113.1	GO:0009058	biosynthetic process	CG6321;LD15494p	CG6321	0	1	0	1	1	0	0.576945222	0.266669408	0.025148201	-0.081213322	0.878270949	0.035384497	-0.018512203	0.007394978	0.092053633	-0.065167405	0.265056015	1.316605052	0.53924939	0.418278943	NA	NA	NA	NA	NA	NA	NA
OG-1113	Tbi_TRINITY_DN67886_c0_g1_i1;Tte_TRINITY_DN23500_c0_g2_i2;Tce_TRINITY_DN97716_c0_g5_i1;Tms_TRINITY_DN19108_c0_g2_i1;Tcm_TRINITY_DN98534_c0_g1_i1;Tsi_TRINITY_DN53356_c0_g1_i1;Tpa_TRINITY_DN136688_c0_g1_i1;Tge_TRINITY_DN44813_c0_g1_i1;Tps_TRINITY_DN54043_c0_g2_i1;Tdi_TRINITY_DN31396_c0_g1_i1	1.60E-50	AAL39627.1	GO:0006355;GO:0006367	"regulation of transcription, DNA-templated;transcription initiation from RNA polymerase II promoter"	LD21722p;TBP-associated factor 7;Transcription initiation factor TFIID subunit 7 Transcription initiation factor TFIID 55 kDa subunit Short=TAFII-55 Short=TAFII55;FI01305p	Taf7	0	0	0	1	1	1	0.350052251	0.015953289	-0.020257284	-0.176372056	-0.930258199	-0.037952676	0.242017823	0.50150668	0.034208642	0.463680391	-0.134484518	-0.215726895	-0.03219886	-0.534401484	0.588540158	0.001870867	0.752371744	-0.559789929	-0.704233715	-0.188245729	0.194390592
OG-1114	Tbi_TRINITY_DN69741_c3_g1_i5;Tte_TRINITY_DN29888_c3_g2_i1;Tce_TRINITY_DN105882_c2_g1_i1;Tms_TRINITY_DN16064_c0_g1_i1;Tcm_TRINITY_DN102384_c0_g1_i1;Tsi_TRINITY_DN31420_c8_g1_i1;Tpa_TRINITY_DN135588_c2_g2_i1;Tge_TRINITY_DN42139_c0_g1_i1;Tps_TRINITY_DN92007_c0_g1_i1;Tdi_TRINITY_DN30563_c0_g2_i1	3.40E-13	Q9V9Y9.1;AAL28594.1;NP_651858.1;AAF57139.1	GO:0007314;GO:0007317;GO:0008103;GO:0008407;GO:1904801	oocyte anterior/posterior axis specification;regulation of pole plasm oskar mRNA localization;oocyte microtubule cytoskeleton polarization;chaeta morphogenesis;positive regulation of neuron remodeling	spn-F;Protein spindle-F;LD01470p	spn-F	0	0	1	1	1	1	0.492584838	0.07049909	-0.031107607	-0.587551197	-0.576233927	-0.123800361	0.4003675	0.13206384	0.010867554	-0.162331531	-1.048979411	0.247252603	-0.28653072	0.009048403	0.00514958	0.344591847	-0.448846969	-0.901952316	-0.887760704	-0.499471901	-0.021795204
OG-1115	Tbi_TRINITY_DN67716_c3_g1_i1;Tte_TRINITY_DN56087_c0_g1_i1;Tce_TRINITY_DN95285_c1_g1_i1;Tms_TRINITY_DN24771_c0_g1_i1;Tcm_TRINITY_DN101710_c1_g2_i1;Tsi_TRINITY_DN30967_c15_g1_i1;Tpa_TRINITY_DN135081_c4_g2_i1;Tge_TRINITY_DN47829_c11_g1_i1;Tps_TRINITY_DN93989_c1_g1_i2;Tdi_TRINITY_DN31560_c3_g2_i1	1.00E-131	NP_651471.2;NP_733146.2;AAN14385.2;AAQ23576.1;AAF56581.2;ABY20432.1	GO:0006508	proteolysis	CG6154;RE32966p;GH03296p;CG42750;LP22157p;CG44837;CG5282;GH09573p	CG42750;CG44837;CG6154;CG5282	0	0	0	1	1	1	0.311354493	0.171999996	0.48328392	-0.288607847	0.230321853	0.705911007	0.017832246	0.088537187	0.014482392	0.638153773	-0.31966505	-0.295633941	0.800125158	0.647316569	0.000134052	0.000516254	0.899192286	1.148710509	-0.218787155	-0.182040243	1.475459183
OG-1116	Tbi_TRINITY_DN71757_c0_g1_i7;Tte_TRINITY_DN883_c0_g1_i1;Tce_TRINITY_DN104954_c3_g4_i1;Tms_TRINITY_DN27349_c0_g1_i1;Tcm_TRINITY_DN94425_c0_g2_i1;Tsi_TRINITY_DN18866_c0_g1_i1;Tpa_TRINITY_DN133684_c2_g1_i1;Tge_TRINITY_DN47860_c12_g18_i1;Tps_TRINITY_DN93499_c5_g3_i1;Tdi_TRINITY_DN18003_c0_g1_i1	0.00E+00	NP_001285268.1;AAF48453.1;AHN59738.1;NP_511164.2;Q27580.2	GO:0006730;GO:0019510	one-carbon metabolic process;S-adenosylhomocysteine catabolic process	adenosylhomocysteinase;Adenosylhomocysteinase Short=AdoHcyase S-adenosyl-L-homocysteine hydrolase;adenosylhomocysteinase like 1;FI03221p;Putative adenosylhomocysteinase 2 Short=AdoHcyase 2 S-adenosyl-L-homocysteine hydrolase 2;RE58316p;adenosylhomocysteinase like 2;S-adenosylhomocysteine hydrolase	Ahcy;AhcyL2;AhcyL1	0	1	0	1	1	1	0.204821238	0.072962557	-0.146826348	-0.21097576	1.072775759	0.193323057	0.894115993	7.22E-05	0.209274638	0.714770582	0.667699754	0.455823476	1.051562634	0.068638457	0.051442021	3.56E-10	1.026918381	1.007586035	-0.267726327	0.891722496	-1.167114588
OG-1117	Tbi_TRINITY_DN10829_c0_g1_i1;Tte_TRINITY_DN56989_c0_g1_i1;Tce_TRINITY_DN97473_c0_g1_i1;Tms_TRINITY_DN48046_c0_g1_i1;Tcm_TRINITY_DN57589_c0_g1_i1;Tsi_TRINITY_DN6883_c0_g1_i1;Tpa_TRINITY_DN133070_c0_g1_i1;Tge_TRINITY_DN12698_c0_g1_i1;Tps_TRINITY_DN73843_c0_g1_i1;Tdi_TRINITY_DN52055_c0_g1_i1	0.00E+00	NP_722745.1;AAN10437.1;ADU79244.1	GO:0006531;GO:0006537;GO:0007416;GO:0007476;GO:0045213	aspartate metabolic process;glutamate biosynthetic process;synapse assembly;imaginal disc-derived wing morphogenesis;neurotransmitter receptor metabolic process	lutamate oxaloacetate transaminase 2;AT13631p;lutamate oxaloacetate transaminase 1;LD23191p	Got2;Got1	0	0	0	1	1	1	0.610091026	0.852156466	-0.372825551	0.031155878	-0.098523934	-0.080474148	-0.070295842	0.219906579	0.207000654	0.407520349	0.568872464	-0.118868716	0.849813491	-0.293421085	0.22559791	0.181936845	0.234924198	-0.099045241	-0.268860494	-0.1269143	-0.483616214
OG-1118	Tbi_TRINITY_DN65956_c0_g1_i2;Tte_TRINITY_DN17605_c0_g2_i1;Tce_TRINITY_DN85101_c0_g1_i1;Tms_TRINITY_DN10243_c0_g1_i1;Tcm_TRINITY_DN97330_c0_g1_i1;Tsi_TRINITY_DN52657_c0_g1_i1;Tpa_TRINITY_DN128775_c0_g1_i1;Tge_TRINITY_DN40688_c0_g1_i1;Tps_TRINITY_DN84604_c0_g1_i1;Tdi_TRINITY_DN52109_c0_g1_i1	0.00E+00	AAF08388.1;AAF59219.1;AAL29154.1;NP_477473.1	GO:0000226;GO:0006974;GO:0007029;GO:0007030;GO:0007040;GO:0007279;GO:0007317;GO:0016320;GO:0030707;GO:0032436;GO:0043525;GO:0046598;GO:0046716;GO:0048813;GO:0097352;GO:0098586;GO:1901838	microtubule cytoskeleton organization;cellular response to DNA damage stimulus;endoplasmic reticulum organization;Golgi organization;lysosome organization;pole cell formation;regulation of pole plasm oskar mRNA localization;endoplasmic reticulum membrane fusion;ovarian follicle cell development;positive regulation of proteasomal ubiquitin-dependent protein catabolic process;positive regulation of neuron apoptotic process;positive regulation of viral entry into host cell;muscle cell cellular homeostasis;dendrite morphogenesis;autophagosome maturation;cellular response to virus;positive regulation of transcription of nuclear large rRNA transcript from RNA polymerase I promoter	regulatory particle triple-A ATPase 1;AF145307_126S proteasome regulatory complex subunit p48B;SD07148p;26S protease regulatory subunit 8;Pros45 proteosome subunit homolo;regulatory particle triple-A ATPase 6;LD26005p;regulatory particle triple-A ATPase 6-related;SD17676p;regulatory particle triple-A ATPase 4;regulatory particle triple-A ATPase 2;26S protease regulatory subunit 4 Short=P26s4;SD02658p;regulatory particle triple-A ATPase 4-related;AT06668p;AF160882_1GH12068p;AF145305_126S proteasome regulatory complex subunit p50;regulatory particle triple-A ATPase 5;regulatory particle triple-A ATPase 3;AF145306_126S proteasome regulatory complex subunit p48A;GH06151p;CG16916 protein;regulatory particle triple-A ATPase 3-related;RE01104p;CG5776;LD25466p;TER94;Transitional endoplasmic reticulum ATPase TER94 Valosin-containing protein homolo;AF132553_1BcDNA.GM02885	Rpt3;TER94;Rpt6;Rpt2;Rpt1;Rpt5;Rpt3R;Rpt4R;Rpt4;Rpt6R;CG5776	0	0	0	1	1	1	0.914579656	0.251493287	-0.434632312	0.014391	0.27473641	-0.084365383	0.099373335	0.934962479	0.611317803	-0.254222107	-0.213589763	0.098257422	0.2412626	0.035938667	0.710389692	0.295880123	-0.178274814	0.02459508	0.22307469	-0.118776947	0.278246603
OG-1119	Tbi_TRINITY_DN68088_c0_g2_i2;Tte_TRINITY_DN21963_c0_g2_i2;Tce_TRINITY_DN99315_c2_g1_i2;Tms_TRINITY_DN30918_c3_g1_i1;Tcm_TRINITY_DN105091_c0_g1_i2;Tsi_TRINITY_DN16556_c0_g2_i1;Tpa_TRINITY_DN139895_c0_g8_i1;Tge_TRINITY_DN46650_c2_g1_i1;Tps_TRINITY_DN84966_c0_g1_i1;Tdi_TRINITY_DN22504_c0_g1_i1	1.20E-06	AAO37650.1	GO:0001666;GO:0006382;GO:0007291;GO:0008049;GO:0008344;GO:0009408;GO:0009615;GO:0010906;GO:0016246;GO:0016556;GO:0031935;GO:0042391;GO:0042752;GO:0045475;GO:0060964	response to hypoxia;adenosine to inosine editing;sperm individualization;male courtship behavior;adult locomotory behavior;response to heat;response to virus;regulation of glucose metabolic process;RNA interference;mRNA modification;regulation of chromatin silencing;regulation of membrane potential;regulation of circadian rhythm;locomotor rhythm;regulation of gene silencing by miRNA	DIP1-d splice Drosophila melanogaster];AF175713_1dsRBD-containing protein dip1-a splice Drosophila melanogaster];AF182444_1disco-interacting protein;dsRBD-containing protein dip1-a;DISCO interacting protein 1;AF182444_2disco-interacting protein;dsRBD-containing protein dip1-b;LD14381p;RE10847p;GH20159p;AF175711_1dsRBD-containing protein dip1-c splice Drosophila melanogaster];AF182444_3disco-interacting protein;dsRBD-containing protein dip1-c;LD08867p;chromatin component KLETT;blanks;GH28067p;adenosine deaminase acting on RNA	DIP1;Adar;blanks	0	0	0	1	1	1	0.812014258	0.199239165	-0.245178154	0.195338263	0.450312856	-0.443077843	-0.35003502	0.472545152	0.340764588	-0.403198819	0.587038752	0.100078577	-0.944265627	-0.632245996	0.599202875	0.141011501	-0.111623168	-0.060627455	0.411187494	-0.483371068	-0.222219239
OG-112	Tbi_TRINITY_DN70416_c2_g1_i2;Tte_TRINITY_DN27279_c1_g1_i1;Tce_TRINITY_DN104633_c9_g1_i2;Tms_TRINITY_DN63231_c0_g1_i1;Tcm_TRINITY_DN104566_c4_g1_i2;Tsi_TRINITY_DN31536_c0_g2_i2;Tpa_TRINITY_DN141956_c2_g1_i2;Tge_TRINITY_DN46652_c0_g2_i4;Tps_TRINITY_DN93397_c1_g1_i2;Tdi_TRINITY_DN29172_c0_g1_i3	0.00E+00	NP_996249.1;AAS65185.1;AAS65184.1;NP_996247.1	GO:0001700;GO:0001894;GO:0006635;GO:0006813;GO:0006814;GO:0007274;GO:0007605;GO:0007629;GO:0007630;GO:0008340;GO:0008360;GO:0008610;GO:0009266;GO:0009612;GO:0010884;GO:0010906;GO:0019991;GO:0030317;GO:0030322;GO:0030707;GO:0035158;GO:0036335;GO:0048863;GO:0050905;GO:0051124;GO:0051282;GO:0060047;GO:0060439;GO:1901896	"embryonic development via the syncytial blastoderm;tissue homeostasis;fatty acid beta-oxidation;potassium ion transport;sodium ion transport;neuromuscular synaptic transmission;sensory perception of sound;flight behavior;jump response;determination of adult lifespan;regulation of cell shape;lipid biosynthetic process;response to temperature stimulus;response to mechanical stimulus;positive regulation of lipid storage;regulation of glucose metabolic process;septate junction assembly;flagellated sperm motility;stabilization of membrane potential;ovarian follicle cell development;regulation of tube diameter, open tracheal system;intestinal stem cell homeostasis;stem cell differentiation;neuromuscular process;synaptic growth at neuromuscular junction;regulation of sequestering of calcium ion;heart contraction;trachea morphogenesis;positive regulation of calcium-transporting ATPase activity"	Na pump alpha subunit;Sodium/potassium-transporting ATPase subunit alpha Short=Na(+)/K(+) ATPase alpha subunit Sodium pump subunit alpha;FI20006p1;FI05285p;JYalpha;CG45062;Sarco/endoplasmic reticulum Ca(2+)-ATPase;Calcium-transporting ATPase sarcoplasmic/endoplasmic reticulum type Calcium ATPase at 60A Calcium pump;LP08542p	Atpalpha;SERCA;JYalpha;CG45062	0	0	0	1	1	1	0.677636195	0.518740692	0.502157642	0.124647416	0.049905131	-0.25143417	0.142054378	0.886292189	0.63307205	-0.19350335	0.390402135	-0.473064566	-0.116763325	0.153463471	0.62837281	0.00535489	-0.585634724	-0.244258064	0.285047791	0.348394115	-0.114871549
OG-1120	Tbi_TRINITY_DN59638_c0_g1_i1;Tte_TRINITY_DN15217_c0_g2_i1;Tce_TRINITY_DN72030_c0_g1_i1;Tms_TRINITY_DN28772_c0_g1_i1;Tcm_TRINITY_DN96262_c0_g1_i1;Tsi_TRINITY_DN30055_c0_g1_i1;Tpa_TRINITY_DN135901_c0_g10_i1;Tge_TRINITY_DN28395_c0_g1_i2;Tps_TRINITY_DN85738_c1_g1_i1;Tdi_TRINITY_DN1765_c0_g2_i1	4.00E-143	AAO24992.1;AHN59538.1;AAL48565.1;NP_001285068.1;NP_511101.2;AAF46534.1;NP_727374.1;Q9W303.1;AAN09618.1	GO:0005975;GO:0006032;GO:0007444;GO:0018990;GO:0040003;GO:0042060	"carbohydrate metabolic process;chitin catabolic process;imaginal disc development;ecdysis, chitin-based cuticle;chitin-based cuticle development;wound healing"	"maginal disc growth factor 4;Chitinase-like protein Idgf4 Imaginal disk growth factor protein 4 Flags: Precursor;RE03918p;LP03216p;CG5210 protein;maginal disc growth factor 6;Chitinase-like protein CG5210 Drosophila Schneider line-2 47-kDa protein Short=DmDS47 Flags: Precursor;LD21619p;AChain A, Crystal Structure Of Imaginal Disc Growth Factor-2;Chitinase-like protein Idgf2 Imaginal disk growth factor protein 2 Flags: Precursor;maginal disc growth factor 2;GH12581p;Chitinase-like protein Idgf5 Imaginal disk growth factor protein 5 Flags: Precursor;maginal disc growth factor 5;GH01567p;FI09615p"	Idgf6;Idgf4;Idgf5;Idgf2	0	0	0	1	1	1	0.351620862	0.742007193	-0.832925397	-0.231278872	-0.412761562	-0.190815597	0.013926508	0.853651657	0.502776766	0.365976206	0.036763858	-0.933960872	0.310169704	-0.210068016	0.198731565	0.176296943	-0.199995072	-0.361362676	0.170046226	0.039905676	-0.944222045
OG-1121	Tbi_TRINITY_DN40325_c0_g1_i1;Tte_TRINITY_DN7007_c0_g1_i1;Tce_TRINITY_DN97854_c0_g1_i1;Tms_TRINITY_DN24054_c0_g1_i1;Tcm_TRINITY_DN97019_c0_g1_i1;Tsi_TRINITY_DN28179_c0_g1_i1;Tpa_TRINITY_DN128826_c0_g1_i2;Tge_TRINITY_DN32458_c0_g1_i1;Tps_TRINITY_DN90063_c0_g1_i1;Tdi_TRINITY_DN27461_c0_g2_i1	5.20E-42	NP_001137877.1;ACL83233.1;B7Z0I7.1	NA	NA	snurportin;Snurportin-1	Snup	0	0	0	1	1	1	0.826800282	0.170273666	-0.345375898	0.369733862	-0.232634253	0.167157809	0.327536617	0.623609272	0.09280289	-0.228338526	-0.174836918	0.297208451	0.580383895	-0.078110982	0.01534247	0.001773478	-0.093320342	0.377416608	0.043347903	0.045362976	1.079107686
OG-1122	Tbi_TRINITY_DN72085_c5_g2_i2;Tte_TRINITY_DN20049_c0_g2_i1;Tce_TRINITY_DN104985_c0_g1_i3;Tms_TRINITY_DN13888_c0_g2_i1;Tcm_TRINITY_DN104148_c1_g5_i1;Tsi_TRINITY_DN31072_c0_g2_i6;Tpa_TRINITY_DN136256_c0_g2_i2;Tge_TRINITY_DN40279_c0_g2_i1;Tps_TRINITY_DN90265_c1_g1_i4;Tdi_TRINITY_DN20393_c0_g2_i3	2.00E-90	AAF46945.1;NP_611750.1;AAL29058.1	NA	NA	CG9890;LD46465p	CG9890	0	0	0	1	1	1	0.767902412	0.579125952	-0.133127265	0.270849787	-0.067707158	-0.097734111	0.551206043	0.693860612	0.022387284	-0.117290418	0.181605665	0.296488359	0.714326301	-0.655350398	0.129832902	0.933311358	0.282952536	0.229035992	0.127491134	0.381783531	0.110906996
OG-1123	Tbi_TRINITY_DN40426_c0_g1_i1;Tte_TRINITY_DN30841_c0_g1_i1;Tce_TRINITY_DN98773_c0_g1_i2;Tms_TRINITY_DN28338_c0_g2_i1;Tcm_TRINITY_DN101229_c0_g1_i2;Tsi_TRINITY_DN20982_c0_g3_i2;Tpa_TRINITY_DN136769_c0_g1_i1;Tge_TRINITY_DN41728_c0_g2_i3;Tps_TRINITY_DN91771_c0_g2_i2;Tdi_TRINITY_DN17961_c0_g2_i1	0.00E+00	AAL39289.1;AAF47833.2;NP_524830.2	GO:0009072	aromatic amino acid family metabolic process	fumarylacetoacetase;GH16063p	Faa	0	0	0	1	1	1	0.662596947	0.614122579	-0.060299176	-0.180163346	0.162540129	0.380150308	0.303476999	0.071652784	0.157603377	0.346841135	1.339706992	0.698545994	0.588103203	-0.443669317	0.782221516	0.556089803	-0.185437265	-0.537446606	0.19282629	0.089238585	0.11503768
OG-1124	Tbi_TRINITY_DN7287_c0_g1_i1;Tte_TRINITY_DN47678_c0_g1_i1;Tce_TRINITY_DN95107_c0_g1_i1;Tms_TRINITY_DN5588_c0_g2_i1;Tcm_TRINITY_DN58499_c0_g1_i1;Tsi_TRINITY_DN39291_c0_g1_i1;Tpa_TRINITY_DN130452_c0_g1_i1;Tge_TRINITY_DN44212_c0_g1_i1;Tps_TRINITY_DN71242_c0_g1_i1;Tdi_TRINITY_DN15531_c0_g1_i1	0.00E+00	AAF56177.1;AAD46823.1;NP_524464.1;AAF08386.1	GO:0006974;GO:0022008;GO:0030707;GO:0043161;GO:0046331;GO:1901838	cellular response to DNA damage stimulus;neurogenesis;ovarian follicle cell development;proteasome-mediated ubiquitin-dependent protein catabolic process;lateral inhibition;positive regulation of transcription of nuclear large rRNA transcript from RNA polymerase I promoter	regulatory particle triple-A ATPase 5;AF160882_1GH12068p;AF145305_126S proteasome regulatory complex subunit p50;regulatory particle triple-A ATPase 2;26S protease regulatory subunit 4 Short=P26s4;SD02658p;26S protease regulatory subunit 8;Pros45 proteosome subunit homolo;regulatory particle triple-A ATPase 6;LD26005p;regulatory particle triple-A ATPase 6-related;SD17676p;regulatory particle triple-A ATPase 3;AF145306_126S proteasome regulatory complex subunit p48A;GH06151p;CG16916 protein;regulatory particle triple-A ATPase 3-related;RE01104p;AF145307_126S proteasome regulatory complex subunit p48B;regulatory particle triple-A ATPase 1;SD07148p;regulatory particle triple-A ATPase 4-related;AT06668p;regulatory particle triple-A ATPase 4;CG5776;LD25466p;CG6512;SD01613p	Rpt3;Rpt6;Rpt2;Rpt1;Rpt5;CG6512;Rpt3R;Rpt4R;Rpt4;Rpt6R;CG5776	0	0	0	1	1	1	0.478609603	0.545043819	-0.120028348	0.050274187	-0.060788989	-0.061120186	-0.462625802	0.756638689	0.121697317	-0.013486815	-0.508774213	0.247446285	0.275220663	-0.275476314	0.00514958	3.68E-05	-0.402199049	0.234139242	0.180498501	-0.748860943	-0.504886325
OG-1125	Tbi_TRINITY_DN11447_c0_g1_i1;Tte_TRINITY_DN38909_c0_g1_i1;Tce_TRINITY_DN89160_c0_g1_i1;Tms_TRINITY_DN9432_c0_g1_i1;Tcm_TRINITY_DN81386_c0_g1_i1;Tsi_TRINITY_DN19500_c0_g2_i1;Tpa_TRINITY_DN131694_c0_g1_i1;Tge_TRINITY_DN32510_c0_g1_i1;Tps_TRINITY_DN88700_c0_g1_i2;Tdi_TRINITY_DN33241_c0_g1_i1	0.00E+00	AAG22346.2;AAM12252.1;AAF06355.1;AAF06356.1;Q9I7S8.2;NP_572826.1	GO:0002121;GO:0006189;GO:0007476	inter-male aggressive behavior;'de novo' IMP biosynthetic process;imaginal disc-derived wing morphogenesis	ade5;Multifunctional protein ADE2 Protein adenosine-5 Includes: RecNamePhosphoribosylaminoimidazole-succinocarboxamide synthase SAICAR synthetase Includes: RecNamePhosphoribosylaminoimidazole carboxylase AIR carboxylase Short=AIRC;AF102579_15'-phosphoribosylaminoimidazole carboxylase-5'-phosphoribosyl-4-(N-succinocarboxamide)-5-aminoimidazole synthetase;AF102580_15'-phosphoribosylaminoimidazole carboxylase-5'-phosphoribosyl-4-(N-succinocarboxamide)-5-aminoimidazole synthetase;HL08006p;RH01319p	ade5	0	0	0	1	1	1	0.493555536	0.448828141	0.119115059	-0.931513357	-0.43724717	-0.529222828	0.299793071	0.110551226	0.023785231	0.816078076	0.269438773	-0.270712183	0.728004504	-0.193062352	0.734445299	0.021045167	0.263616034	0.074548922	0.294964275	0.297475689	-1.54516573
OG-1126	Tbi_TRINITY_DN66751_c0_g1_i1;Tte_TRINITY_DN66429_c0_g1_i1;Tce_TRINITY_DN103575_c0_g1_i1;Tms_TRINITY_DN57653_c0_g1_i1;Tcm_TRINITY_DN104226_c1_g5_i1;Tsi_TRINITY_DN30991_c0_g1_i1;Tpa_TRINITY_DN125971_c0_g1_i1;Tge_TRINITY_DN21642_c0_g1_i1;Tps_TRINITY_DN93764_c0_g1_i3;Tdi_TRINITY_DN31837_c0_g1_i3	NA	NA	NA	NA	NA	NA	0	1	0	1	1	0	0.526754253	0.175879182	1.517120975	0.444467677	-0.644862072	-0.079979672	0.496289292	0.004732295	0.938751399	2.818590319	1.515005952	2.122935005	1.752200199	1.541420083	NA	NA	NA	NA	NA	NA	NA
OG-1127	Tbi_TRINITY_DN49079_c0_g1_i1;Tte_TRINITY_DN64163_c0_g1_i1;Tce_TRINITY_DN101615_c0_g1_i1;Tms_TRINITY_DN29245_c0_g1_i1;Tcm_TRINITY_DN107110_c0_g3_i1;Tsi_TRINITY_DN9709_c0_g1_i1;Tpa_TRINITY_DN133965_c1_g1_i2;Tge_TRINITY_DN45493_c0_g1_i2;Tps_TRINITY_DN95770_c0_g1_i1;Tdi_TRINITY_DN53085_c0_g1_i1	4.20E-51	AAN10509.2;NP_722608.2;ACZ94132.1;NP_001162840.1	GO:0055070	copper ion homeostasis	CG31975;CG31974;AT24407p;CG6830;RE03989p;CG6834;FI23918p1;RE28849p;CG10559;CG6908;AT04491p;CG14314;CHKov1;CG2004;LD10016p;CG9498;FI04444p	CG6908;CG6834	0	0	0	1	1	1	0.336833194	0.071281109	-0.885805997	-0.713671811	0.095347677	-0.47788069	0.526433809	0.868228286	0.842409628	0.251651574	-0.12109629	-0.225390593	-0.248227782	0.749844539	0.814330173	0.279724255	0.943362084	0.222357461	-0.562233822	-0.324842075	-0.904523595
OG-1128	Tbi_TRINITY_DN54004_c0_g1_i1;Tte_TRINITY_DN23704_c0_g1_i1;Tce_TRINITY_DN88866_c0_g1_i1;Tms_TRINITY_DN23753_c0_g1_i1;Tcm_TRINITY_DN91904_c0_g1_i1;Tsi_TRINITY_DN24372_c0_g2_i1;Tpa_TRINITY_DN133318_c0_g2_i1;Tge_TRINITY_DN43867_c0_g1_i1;Tps_TRINITY_DN90310_c0_g1_i2;Tdi_TRINITY_DN14897_c0_g1_i1	2.90E-118	NP_001188958.1;AAF58045.2;ACJ13244.1;NP_611097.2;ADV37204.1;AAM11149.1	GO:0008090;GO:0009249	retrograde axonal transport;protein lipoylation	CG44243;LD22815p;LD05679p;CG42837	CG44243;CG42837	0	0	1	1	1	1	0.921704187	0.903113528	0.069912461	-0.204877814	0.224894413	-0.099783796	0.217112471	0.181004443	0.487964755	-0.502491354	-0.43770254	-0.234298724	-0.337900821	0.250933245	0.006419574	0.227397573	-0.514373378	-0.499070164	-0.270831336	0.109850858	-0.348874232
OG-1129	Tbi_TRINITY_DN16040_c0_g1_i1;Tte_TRINITY_DN27312_c0_g2_i3;Tce_TRINITY_DN101570_c0_g1_i1;Tms_TRINITY_DN9166_c0_g1_i1;Tcm_TRINITY_DN98902_c0_g1_i1;Tsi_TRINITY_DN28482_c0_g1_i2;Tpa_TRINITY_DN138328_c0_g1_i1;Tge_TRINITY_DN36413_c0_g2_i2;Tps_TRINITY_DN92539_c0_g1_i2;Tdi_TRINITY_DN53020_c0_g1_i1	1.50E-138	NP_650366.1;BAE72064.1;AAF55062.1;Q9VFJ3.1;AGB95946.1;NP_001262565.1;AAL68074.1	GO:0007005;GO:0007283;GO:0035234;GO:0043065;GO:2001056	mitochondrion organization;spermatogenesis;ectopic germ cell programmed cell death;positive regulation of apoptotic process;positive regulation of cysteine-type endopeptidase activity	"HTRA2-related serine protease;Serine protease HTRA2, mitochondrial High temperature requirement protein A2 Short=DmHtrA2 Short=HtrA2 Omi stress-regulated endoprotease Short=dOmi Contains: RecNameSerine protease HTRA2, mitochondrial, long Contains: RecNameSerine protease HTRA2, mitochondrial, short Flags: Precursor;AT14262p;HtrA2"	HtrA2	0	0	0	1	1	1	0.881688967	0.601518141	0.293621843	-0.317578601	0.007114823	-0.201985295	-0.016803182	0.041915796	0.027351757	-0.035449755	-0.873225306	0.092758496	-0.124354435	-0.348174618	0.060614138	0.000775138	0.284562772	-0.650396207	0.101868597	-0.121446292	-0.777236445
OG-113	Tbi_TRINITY_DN70202_c5_g1_i1;Tte_TRINITY_DN26850_c0_g2_i1;Tce_TRINITY_DN101707_c3_g1_i2;Tms_TRINITY_DN26607_c0_g2_i2;Tcm_TRINITY_DN87459_c0_g1_i1;Tsi_TRINITY_DN28603_c0_g1_i1;Tpa_TRINITY_DN136721_c4_g1_i1;Tge_TRINITY_DN46518_c9_g1_i2;Tps_TRINITY_DN92323_c7_g1_i1;Tdi_TRINITY_DN24338_c0_g1_i1	0.00E+00	NP_788518.1;AAS93737.1;AAO41241.2;NP_788520.2;AAN11721.1	GO:0006099	tricarboxylic acid cycle	"neural conserved at 73EF;RE42354p;SD10782p;CG33791;GH27234p;Probable 2-oxoglutarate dehydrogenase E1 component DHKTD1 homolog, mitochondrial Flags: Precursor;CG1544;FI21467p1"	Nc73EF;CG33791;CG1544	0	0	0	1	1	1	0.648054224	0.714882218	1.043371355	0.22925348	0.159497071	0.406203201	-0.374119293	0.952573961	0.067804166	-0.819210707	-0.573462821	-0.124053648	0.841902904	0.432403195	0.104397721	5.16E-05	-1.520038622	-1.198040971	-0.939396328	2.23692681	-0.896855871
OG-1130	Tbi_TRINITY_DN27085_c0_g1_i1;Tte_TRINITY_DN10498_c0_g1_i1;Tce_TRINITY_DN91801_c0_g1_i2;Tms_TRINITY_DN2211_c0_g2_i1;Tcm_TRINITY_DN82287_c0_g1_i1;Tsi_TRINITY_DN98_c0_g2_i1;Tpa_TRINITY_DN117820_c0_g1_i1;Tge_TRINITY_DN31236_c0_g1_i1;Tps_TRINITY_DN84889_c0_g1_i1;Tdi_TRINITY_DN20315_c0_g1_i6	8.20E-110	NP_524917.1;AAF56981.1;AAL48699.1	GO:0006909;GO:0016311	phagocytosis;dephosphorylation	acid phosphatase 1;RE14694p;RE40943p;CG9451;GH28721p;CG9449;CG6656;GH19849p;CG9452;IP12781p	CG9449;Acph-1;CG9451;CG9452;CG6656	0	0	0	1	1	1	0.537939534	0.270212562	0.210000655	0.483645831	-0.493332313	0.299217099	0.309526653	0.939087425	0.459396459	0.460655205	-0.127500933	0.09615268	-0.295369061	-0.03825198	0.085832548	0.108368916	0.421127974	0.88297795	0.189146757	-0.428376041	0.89806543
OG-1131	Tbi_TRINITY_DN63779_c0_g1_i1;Tte_TRINITY_DN7100_c0_g1_i1;Tce_TRINITY_DN88535_c0_g1_i1;Tms_TRINITY_DN55936_c0_g1_i1;Tcm_TRINITY_DN95350_c0_g1_i1;Tsi_TRINITY_DN52688_c0_g1_i1;Tpa_TRINITY_DN128688_c0_g1_i1;Tge_TRINITY_DN25155_c0_g1_i1;Tps_TRINITY_DN92344_c0_g2_i1;Tdi_TRINITY_DN31636_c0_g1_i1	0.00E+00	NP_722722.1;NP_722723.1;NP_722724.1;AAF51344.2;ACM16712.1;AAN10456.1;AAN10455.1;P15007.2;AAN10457.1;NP_722721.1	GO:0006096;GO:0010906	glycolytic process;regulation of glucose metabolic process	enolase;Enolase 2-phospho-D-glycerate hydro-lyase 2-phosphoglycerate dehydratase;FI05715p;AT25373p;MIP03217p	Eno	0	0	0	1	1	1	0.55194715	0.11664336	-0.384682408	0.189112866	0.385898777	-0.619145994	-0.3508248	0.360580408	0.536131545	0.368312493	0.815197363	0.242758774	0.44419178	-0.420012413	0.118673873	0.031058427	0.137326866	0.041203873	0.029451529	-0.622384005	-0.592232465
OG-1132	Tbi_TRINITY_DN71456_c1_g1_i2;Tte_TRINITY_DN12371_c0_g1_i1;Tce_TRINITY_DN98797_c0_g1_i1;Tms_TRINITY_DN15022_c0_g1_i2;Tcm_TRINITY_DN106152_c0_g4_i1;Tsi_TRINITY_DN27489_c0_g2_i3;Tpa_TRINITY_DN142350_c0_g2_i4;Tge_TRINITY_DN47985_c2_g3_i6;Tps_TRINITY_DN95159_c0_g4_i2;Tdi_TRINITY_DN2728_c0_g1_i1	0.00E+00	AAL89870.1;NP_611051.2;AAF58116.2	GO:0009058;GO:0035167	biosynthetic process;larval lymph gland hemopoiesis	CG8207;RE21160p;CG1129;Mannose-1-phosphate guanyltransferase beta GDP-mannose pyrophosphorylase B GTP-mannose-1-phosphate guanylyltransferase beta;HL02883p;RE49494p	CG1129;CG8207	0	0	1	1	1	1	0.132941381	0.000281149	0.435030105	-0.305140473	1.080518685	0.500021174	-0.365950515	0.2702592	0.00366797	0.518792991	-0.219819987	0.876085653	-0.282070123	-0.045287848	2.05E-09	0.053017517	0.55433645	0.84453377	1.305214529	0.815010194	0.18693474
OG-1133	Tbi_TRINITY_DN7345_c0_g1_i1;Tte_TRINITY_DN66060_c0_g1_i1;Tce_TRINITY_DN94239_c0_g1_i1;Tms_TRINITY_DN30451_c0_g2_i2;Tcm_TRINITY_DN83763_c0_g1_i1;Tsi_TRINITY_DN60124_c0_g1_i1;Tpa_TRINITY_DN125017_c0_g1_i1;Tge_TRINITY_DN68604_c0_g1_i1;Tps_TRINITY_DN75704_c0_g1_i1;Tdi_TRINITY_DN39748_c0_g1_i1	7.40E-131	AAL49202.1;AAF48357.2;NP_511152.2	GO:0001745;GO:0002759;GO:0032504;GO:0032543;GO:0050829;GO:0050830	compound eye morphogenesis;regulation of antimicrobial humoral response;multicellular organism reproduction;mitochondrial translation;defense response to Gram-negative bacterium;defense response to Gram-positive bacterium	"mitochondrial ribosomal protein L38;RE63629p;CG10298;GH28351p;CG17917;CG17919;GH14494p;GH25425p;CG6180;Phosphatidylethanolamine-binding protein 1;LP12095p;Putative odorant-binding protein A5 Antennal protein 5 Flags: Precursor;antennal protein 5;AChain A, Cg7054 Solution Structure;CG7054;GH14779p;CG30060;IP07080p"	mRpL38;CG17919;CG30060;Pebp1;a5;CG6180;CG10298;CG17917	0	0	0	1	1	1	0.374032415	0.592289607	-0.349245626	-0.152243593	0.103277328	-0.527018443	-0.084602816	0.535518673	0.016722765	-0.097264065	-0.380879641	0.524358018	-0.034350117	-0.439269815	0.053624488	0.150100919	0.07682661	-0.26489907	0.042083006	-0.42127834	-0.514100549
OG-1134	Tbi_TRINITY_DN72206_c0_g1_i3;Tte_TRINITY_DN29067_c7_g4_i4;Tce_TRINITY_DN97318_c0_g1_i1;Tms_TRINITY_DN71821_c0_g1_i1;Tcm_TRINITY_DN92505_c0_g1_i1;Tsi_TRINITY_DN16676_c0_g1_i1;Tpa_TRINITY_DN141029_c2_g1_i3;Tge_TRINITY_DN46814_c0_g1_i2;Tps_TRINITY_DN70310_c0_g2_i1;Tdi_TRINITY_DN60386_c0_g1_i1	0.00E+00	Q9VW26.1;AAF49127.1;NP_649139.1;AAK77249.1	GO:0006109;GO:0006591;GO:0022008;GO:0035094;GO:0042749;GO:2000211	regulation of carbohydrate metabolic process;ornithine metabolic process;neurogenesis;response to nicotine;regulation of circadian sleep/wake cycle;regulation of glutamate metabolic process	"ornithine aminotransferase precursor;Ornithine aminotransferase, mitochondrial Ornithine--oxo-acid aminotransferase Flags: Precursor;GH01984p;CG11241;FI06595p;IP18034p;Alanine--glyoxylate aminotransferase 2-like;LD09584p;CG8745;amma-aminobutyric acid transaminase"	Gabat;Oat;CG8745;CG11241	0	0	0	1	1	1	0.272632003	0.057201322	0.03384023	0.258086209	0.118175753	1.799616567	-0.072456144	0.689450684	0.035487171	-0.709750319	0.340735215	0.572437782	0.945210518	-0.551960295	0.499031542	0.015766535	-0.691588742	-0.947340337	0.003547775	1.074070659	-0.269141055
OG-1135	Tbi_TRINITY_DN80242_c0_g1_i1;Tte_TRINITY_DN73906_c0_g1_i1;Tce_TRINITY_DN95225_c0_g1_i2;Tms_TRINITY_DN13295_c0_g1_i1;Tcm_TRINITY_DN91938_c0_g1_i2;Tsi_TRINITY_DN67424_c0_g1_i1;Tpa_TRINITY_DN117715_c0_g1_i1;Tge_TRINITY_DN24222_c0_g1_i1;Tps_TRINITY_DN83848_c0_g1_i2;Tdi_TRINITY_DN31926_c5_g8_i1	5.40E-31	AAM50771.1;NP_609088.1;AAF52466.1	GO:0006338;GO:0043966;GO:0043967	chromatin remodeling;histone H3 acetylation;histone H4 acetylation	Ada2a-containing complex component 1;LD21610p	Atac1	0	0	0	1	1	1	0.402680124	0.007918473	0.233420069	-0.596572726	-0.088367451	-0.559168773	0.307176262	0.697465642	0.239629824	0.322987753	-0.100151465	-0.03846587	-0.022233643	-0.424878731	0.018520621	0.001422131	0.532524283	-0.436144269	-0.18175594	-0.627577171	-0.637070697
OG-1136	Tbi_TRINITY_DN56273_c0_g1_i4;Tte_TRINITY_DN26663_c0_g1_i1;Tce_TRINITY_DN106470_c0_g1_i1;Tms_TRINITY_DN30003_c0_g1_i1;Tcm_TRINITY_DN105738_c1_g1_i5;Tsi_TRINITY_DN28465_c0_g1_i4;Tpa_TRINITY_DN134036_c0_g2_i6;Tge_TRINITY_DN42345_c0_g1_i6;Tps_TRINITY_DN93314_c0_g4_i2;Tdi_TRINITY_DN27038_c0_g1_i3	1.10E-149	NP_728856.1;NP_728857.1;NP_728858.1;NP_728859.1;AAF47754.1;AAF47755.1;NP_647801.1;AAL13750.1;AGB94060.1;AAN11554.1;NP_001261365.1;AAN11555.1;AAN11556.1	GO:0006882;GO:0010043;GO:0071577	cellular zinc ion homeostasis;response to zinc ion;zinc II ion transmembrane transport	zinc transporter 63C;LD22804p;zinc transporter 77C;FI23527p1;zinc transporter 86D;LD23375p;RE72238p;RE54080p;zinc transporter 35C;zinc transporter 33D;IP13286p;zinc transporter 41F;LD05335p	ZnT63C;ZnT41F;ZnT35C;ZnT33D;ZnT77C;ZnT86D	0	0	0	1	1	1	0.858622661	0.878247659	0.152701744	-0.218922611	0.030983559	0.100811774	0.259139203	0.057147331	0.692864119	-0.51566029	-0.203180926	-0.74249803	-0.803057075	-0.074610274	0.521707493	0.12032088	0.063223387	-0.190060717	0.258933375	0.604043131	-0.312965159
OG-1137	Tbi_TRINITY_DN52399_c0_g1_i1;Tte_TRINITY_DN55952_c0_g1_i1;Tce_TRINITY_DN79810_c0_g1_i1;Tms_TRINITY_DN40426_c0_g1_i1;Tcm_TRINITY_DN98742_c0_g1_i1;Tsi_TRINITY_DN17340_c0_g1_i1;Tpa_TRINITY_DN128752_c0_g1_i1;Tge_TRINITY_DN4927_c0_g1_i1;Tps_TRINITY_DN78638_c0_g1_i1;Tdi_TRINITY_DN27355_c0_g1_i1	0.00E+00	AAF58213.2;ACT98662.1;NP_725412.2	GO:0006909;GO:0007095;GO:0022008;GO:0036099;GO:0043161;GO:0043248;GO:0045892;GO:0048140;GO:0048142;GO:0050821	"phagocytosis;mitotic G2 DNA damage checkpoint;neurogenesis;female germ-line stem cell population maintenance;proteasome-mediated ubiquitin-dependent protein catabolic process;proteasome assembly;negative regulation of transcription, DNA-templated;male germ-line cyst encapsulation;germarium-derived cystoblast division;protein stabilization"	"regulatory particle non-ATPase 6;GH14689p;26S proteasome non-ATPase regulatory subunit 11 26S proteasome regulatory complex subunit p42B 26S proteasome regulatory subunit Rpn6;AF160939_1BcDNA.LD18931;AF145309_126S proteasome regulatory complex subunit p42B;AChain A, Crystal Structure Of Rpn6 From Drosophila Melanogaster, Native Data;alien;COP9 signalosome complex subunit 2 Short=Dch2 Short=Signalosome subunit 2 Alien protein;AF129079_1COP9 signalosome subunit 2 CSN2;SD08021p"	alien;Rpn6	0	0	0	1	1	1	0.461402192	0.667932117	-0.007122009	0.156280092	-0.070825305	0.380696316	0.303540133	0.6486049	0.523074072	0.026417437	-0.46775302	0.15219032	-0.209989596	0.069061233	0.115919136	0.614637319	0.146282337	0.427337895	0.09105961	0.160461002	0.022025921
OG-1138	Tbi_TRINITY_DN72279_c3_g1_i4;Tte_TRINITY_DN24540_c0_g1_i2;Tce_TRINITY_DN103371_c0_g1_i4;Tms_TRINITY_DN31215_c0_g5_i1;Tcm_TRINITY_DN104896_c0_g1_i1;Tsi_TRINITY_DN52841_c0_g1_i1;Tpa_TRINITY_DN137876_c1_g1_i2;Tge_TRINITY_DN39342_c0_g1_i2;Tps_TRINITY_DN85908_c0_g1_i1;Tdi_TRINITY_DN618_c0_g1_i1	6.70E-92	NP_611356.1;NP_725812.1;AAM68442.1;AAL39755.1;AAF57657.2;ACO51541.1;NP_725813.1;AAF57656.2	NA	NA	GDI interacting protein 3;LD37137p;MIP06640p;CG42306;CG33722;GH28815p	CG33722	0	0	0	1	1	1	0.819214441	0.203311879	-0.535915242	-0.00687344	0.03429932	0.067207674	0.156288507	0.254644359	0.127862543	0.027859727	0.090671821	0.551160129	0.216098622	-0.188567307	0.331322171	0.358003663	0.57962524	0.180931841	0.262772856	0.112898909	-0.262943169
OG-1139	Tbi_TRINITY_DN59701_c0_g2_i3;Tte_TRINITY_DN28563_c7_g7_i1;Tce_TRINITY_DN100403_c0_g1_i2;Tms_TRINITY_DN9806_c0_g1_i1;Tcm_TRINITY_DN100897_c2_g1_i1;Tsi_TRINITY_DN23050_c0_g1_i1;Tpa_TRINITY_DN140655_c1_g7_i1;Tge_TRINITY_DN46522_c0_g3_i1;Tps_TRINITY_DN85014_c1_g1_i1;Tdi_TRINITY_DN32015_c5_g1_i1	0.00E+00	AAF52395.1;AAL13534.1;NP_609040.1	GO:0006554;GO:0006568;GO:0006909;GO:0019395;GO:0046948;GO:0048813	lysine catabolic process;tryptophan metabolic process;phagocytosis;fatty acid oxidation;hydroxylysine catabolic process;dendrite morphogenesis	"CG9547;GH06693p;CG4860;RE05302p;CG3902;FI09602p;Arc42;SD24551p;CG7461;Probable medium-chain specific acyl-CoA dehydrogenase, mitochondrial Short=MCAD Flags: Precursor;CG12262;LD22634p;CG12262-PA;CG6638;RE62833p;CG17544;FI09711p;CG4586;LD40103p;CG9527;FI01419p;Probable peroxisomal acyl-coenzyme A oxidase 1;AF145642_1BcDNA.GH07485;CG5009;FI03677p"	CG12262;CG9527;CG17544;CG5009;CG9547;Arc42;CG7461;CG4586;CG6638;CG3902;CG4860	0	0	0	1	1	1	0.429036653	0.577401971	0.168936671	0.034145411	0.232355549	-0.023828712	0.713794104	0.863554099	0.436020476	0.085713713	-0.168978439	0.089165766	-0.375299377	0.67793176	0.965147594	0.259610509	0.475114058	-0.240655934	-0.389702214	0.064440465	-0.059576111
OG-114	Tbi_TRINITY_DN68519_c1_g3_i1;Tte_TRINITY_DN47597_c0_g1_i1;Tce_TRINITY_DN101177_c2_g2_i3;Tms_TRINITY_DN27171_c0_g1_i1;Tcm_TRINITY_DN90969_c0_g1_i2;Tsi_TRINITY_DN23161_c0_g2_i1;Tpa_TRINITY_DN140055_c0_g1_i5;Tge_TRINITY_DN45737_c0_g3_i1;Tps_TRINITY_DN89870_c0_g1_i1;Tdi_TRINITY_DN4578_c0_g1_i1	0.00E+00	AFD10747.1	GO:0007015;GO:0007498;GO:0007605;GO:0008407;GO:0008586;GO:0030048;GO:0032529;GO:0035293;GO:0035317;GO:0042742;GO:0048800;GO:0048803;GO:0071907	actin filament organization;mesoderm development;sensory perception of sound;chaeta morphogenesis;imaginal disc-derived wing vein morphogenesis;actin filament-based movement;follicle cell microvillus organization;chitin-based larval cuticle pattern formation;imaginal disc-derived wing hair organization;defense response to bacterium;antennal morphogenesis;imaginal disc-derived male genitalia morphogenesis;determination of digestive tract left/right asymmetry	"FI19407p1;Myosin-IB Short=MIB Brush border myosin IB Short=BBMIB;myosin 61F;myosin 31DF;Myosin-IA Short=MIA Brush border myosin IA Short=BBMIA;myosin-IA;SD01662p;crinkled;Myosin-VIIa Short=DmVIIa Protein crinkled;LD10736p1;myosin 28B1;FI20293p1;CChain C, The First X-ray Crystal Structure Of An Insect Muscle Myosin. Drosophila Melanogaster, Skeletal Muscle Myosin Ii, An Embryonic Isoform, Subfragment-1"	ck;Myo61F;Myo31DF;Myo28B1	0	0	0	1	1	1	0.634670945	0.052847809	0.329884569	-0.12435501	-0.422223268	0.994480855	-0.021626132	0.359043929	0.000276648	-0.779593551	-1.153423506	-0.067261463	0.226484314	0.811094126	0.170583549	0.038748755	-0.542311681	0.354611809	0.044958802	-0.272218813	-0.543929456
OG-1140	Tbi_TRINITY_DN71126_c6_g1_i1;Tte_TRINITY_DN21927_c0_g1_i1;Tce_TRINITY_DN106622_c0_g1_i1;Tms_TRINITY_DN28952_c0_g1_i2;Tcm_TRINITY_DN106310_c3_g1_i3;Tsi_TRINITY_DN28313_c0_g1_i1;Tpa_TRINITY_DN135670_c0_g1_i1;Tge_TRINITY_DN36440_c0_g1_i1;Tps_TRINITY_DN70612_c0_g1_i2;Tdi_TRINITY_DN3418_c0_g1_i1	0.00E+00	AAL28829.1;AAB52512.1;AAF55783.1;NP_524417.1;P54359.2	GO:0000281;GO:0000915;GO:0006915;GO:0007295;GO:0007349;GO:0007444;GO:0010906;GO:0022008;GO:0043065;GO:0051726	mitotic cytokinesis;actomyosin contractile ring assembly;apoptotic process;growth of a germarium-derived egg chamber;cellularization;imaginal disc development;regulation of glucose metabolic process;neurogenesis;positive regulation of apoptotic process;regulation of cell cycle	septin 2;Septin-2;septin;LD20082p;septin 5;AF167578_1Sep5;LD28935p;LD41037p;peanut;Protein peanut;LD37170p;Septin-1 DIFF6 protein homolog Protein innocent bystander;Drosophila homologue of Diff 6;filament protein homolo;nnocent bystander;septin 1;RE30523p;septin 4;FI17309p1	pnut;Sep2;Sep1;Sep4;Sep5	0	0	0	1	1	1	0.676136237	0.067010968	-0.007574039	0.086037398	-0.371245974	0.489346505	0.201042593	0.158173903	0.194485877	-0.551990564	-0.245312136	-0.34340891	-0.208990145	0.305244026	0.872795834	0.009930461	-0.252723437	0.073008444	-0.237204337	0.585241296	-0.018843228
OG-1141	Tbi_TRINITY_DN67683_c0_g1_i1;Tte_TRINITY_DN14959_c0_g1_i2;Tce_TRINITY_DN94696_c0_g1_i2;Tms_TRINITY_DN30386_c0_g1_i2;Tcm_TRINITY_DN100990_c0_g1_i1;Tsi_TRINITY_DN46283_c0_g1_i1;Tpa_TRINITY_DN141495_c0_g4_i3;Tge_TRINITY_DN39045_c0_g1_i1;Tps_TRINITY_DN92519_c4_g1_i1;Tdi_TRINITY_DN30905_c0_g1_i7	2.40E-73	AGB94101.1;NP_001261406.1	GO:0006964;GO:0007311;GO:0031638;GO:0034613;GO:0035006;GO:0045752;GO:0048812;GO:0050830;GO:0050832;GO:0071230	"positive regulation of biosynthetic process of antibacterial peptides active against Gram-negative bacteria;maternal specification of dorsal/ventral axis, oocyte, germ-line encoded;zymogen activation;cellular protein localization;melanization defense response;positive regulation of Toll signaling pathway;neuron projection morphogenesis;defense response to Gram-positive bacterium;defense response to fungus;cellular response to amino acid stimulus"	CG1299;CG32260;Spatzle-Processing enzyme;GH28857p;CG9372;RE17417p;CG4386;LD47230p;AF145611_1BcDNA.GH02921;melanization protease 1;easter;RE55124p;serine protease precursor (put.) putative;CG18735;MIP24941p;Melanization protease 1 Flags: Precursor;LP17264p;CG7432;CG3355;LP11612p;CG4914;Gram-positive specific serine protease	MP1;SPE;ea;grass;CG9372;CG1299;CG4914;CG18735;CG4386;CG7432;CG3355;CG32260	0	0	0	1	1	1	0.565835608	0.33313275	0.199952212	-0.448288922	0.271960863	0.439660693	0.334219191	0.295356829	0.000441692	0.283473296	-2.578197571	0.17985073	0.409035375	-0.348163397	0.246875258	0.003680045	0.3394165	-0.744323707	0.300874438	0.4465746	0.531480688
OG-1142	Tbi_TRINITY_DN86027_c0_g1_i1;Tte_TRINITY_DN56888_c0_g1_i1;Tce_TRINITY_DN96737_c0_g1_i1;Tms_TRINITY_DN47686_c0_g1_i1;Tcm_TRINITY_DN94571_c0_g1_i1;Tsi_TRINITY_DN66939_c0_g1_i1;Tpa_TRINITY_DN133003_c0_g1_i1;Tge_TRINITY_DN20356_c0_g1_i1;Tps_TRINITY_DN84507_c0_g2_i1;Tdi_TRINITY_DN52174_c0_g1_i1	0.00E+00	AAN71367.1	GO:0006414;GO:0006749;GO:0019233;GO:0035071	translational elongation;glutathione metabolic process;sensory perception of pain;salivary gland cell autophagic cell death	RE32823p;Ef1gamma;Elongation factor 1-gamma Short=EF-1-gamma eEF-1B gamma;lutathione S transferase T2;lutathione S transferase Z2;FI18802p1;RE63575p;lutathione S transferase T1;Probable maleylacetoacetate isomerase 2 Short=MAAI 2 Glutathione S-transferase zeta 2;lutathione S transferase E13;LD22317p;RH09246p;aaRS-interacting multifunctional protein 3;Probable maleylacetoacetate isomerase 1 Short=MAAI 1 Glutathione S-transferase zeta 1;lutathione S transferase Z1;LD48010p;IP06876p1	Ef1gamma;GstZ2;GstZ1;GstE13;GstT1;GstT2;AIMP3	0	1	0	1	1	1	0.993669821	0.143930401	-0.597561269	-0.232773113	0.137144656	0.248207481	0.423060292	0.014533665	0.713263593	0.230073569	0.279156235	0.416396065	0.731442443	0.260784019	0.710389692	0.854074807	-0.133567997	0.189608062	0.158742128	0.062038194	0.005939796
OG-1143	Tbi_TRINITY_DN49800_c0_g1_i1;Tte_TRINITY_DN12824_c0_g2_i1;Tce_TRINITY_DN99965_c0_g1_i1;Tms_TRINITY_DN63846_c0_g1_i1;Tcm_TRINITY_DN95650_c0_g1_i1;Tsi_TRINITY_DN27227_c0_g1_i2;Tpa_TRINITY_DN135763_c0_g3_i2;Tge_TRINITY_DN37352_c1_g1_i2;Tps_TRINITY_DN85593_c0_g1_i1;Tdi_TRINITY_DN7630_c0_g2_i1	3.30E-133	AHN54316.1;AAF52904.1;NP_001285802.1;ACH92349.1;NP_609374.1	GO:0006508;GO:0035208;GO:0050830	proteolysis;positive regulation of hemocyte proliferation;defense response to Gram-positive bacterium	CG5390;FI06461p;CG40160;LD13269p;IP12536p;CG8738;RE07247p;CG4998;CG8586;FI19801p1;CG14990;CG31827;CG18478;serine protease homolog 93;RH50269p;RE16127p;CG13318;CG31780;CG18477;LP15124p;CG9377;GH08193p;CG3117;CG4793;FI14126p	CG40160;CG8586;CG5390;SPH93;CG4998;CG18477;CG31780;CG31827;CG13318;CG9377;CG4793;CG18478;CG3117;CG8738;CG14990	0	0	0	1	1	1	0.423918228	0.67290585	-0.591629376	-0.013305257	-0.270497927	-0.421706877	0.097690189	0.005726661	0.005815397	0.629768831	1.34939311	-0.75510771	0.882346574	0.711463282	0.481493451	0.125170693	0.062501949	-0.066631024	-0.372093886	-0.49751116	0.330783058
OG-1144	Tbi_TRINITY_DN70020_c0_g1_i2;Tte_TRINITY_DN47427_c0_g1_i1;Tce_TRINITY_DN106579_c3_g1_i1;Tms_TRINITY_DN9718_c0_g1_i1;Tcm_TRINITY_DN105315_c2_g1_i3;Tsi_TRINITY_DN21552_c0_g1_i1;Tpa_TRINITY_DN142273_c0_g5_i2;Tge_TRINITY_DN41341_c0_g1_i1;Tps_TRINITY_DN90109_c0_g1_i1;Tdi_TRINITY_DN31427_c0_g1_i2	7.70E-171	NP_649517.1;AAN13263.1;NP_730896.1;AAL68073.1;AAF52062.1;NP_730897.1;AAF52063.1	GO:0022416;GO:0031060;GO:0034969;GO:0035220;GO:0055114	chaeta development;regulation of histone methylation;histone arginine methylation;wing disc development;oxidation-reduction process	CG2604;AT14148p;CG5167;RH49330p;lysine ketoglutarate reductase/saccharopine dehydrogenase	CG2604;LKRSDH;CG5167	0	0	0	1	1	1	0.617269357	0.225513439	0.394912251	0.272245512	0.326925393	0.084584807	-0.455921315	0.84445249	0.766467282	-0.017775689	0.303342785	-0.067819018	-0.289344702	-0.177532767	0.914383057	0.88114125	-0.089004153	0.171061868	0.009958851	-0.242008084	0.035340184
OG-1145	Tbi_TRINITY_DN65078_c0_g1_i1;Tte_TRINITY_DN27576_c0_g1_i3;Tce_TRINITY_DN104986_c0_g1_i2;Tms_TRINITY_DN28071_c0_g1_i1;Tcm_TRINITY_DN100972_c0_g1_i1;Tsi_TRINITY_DN19725_c0_g1_i1;Tpa_TRINITY_DN142026_c0_g1_i2;Tge_TRINITY_DN41718_c0_g1_i1;Tps_TRINITY_DN87331_c0_g1_i1;Tdi_TRINITY_DN22439_c0_g2_i1	0.00E+00	AGB95881.1;NP_001262499.1	GO:0006357;GO:0006697;GO:0007270;GO:0007298;GO:0007419;GO:0007462;GO:0007464;GO:0007465;GO:0007503;GO:0007510;GO:0007517;GO:0007553;GO:0007620;GO:0008049;GO:0010906;GO:0014019;GO:0016042;GO:0016319;GO:0016322;GO:0018990;GO:0018991;GO:0018993;GO:0019730;GO:0021782;GO:0031103;GO:0034440;GO:0035073;GO:0035206;GO:0040034;GO:0042331;GO:0042594;GO:0043401;GO:0045475;GO:0045596;GO:0045892;GO:0045893;GO:0045924;GO:0046620;GO:0048047;GO:0048526;GO:0048813;GO:0048842;GO:0061331;GO:0071390	"regulation of transcription from RNA polymerase II promoter;ecdysone biosynthetic process;neuron-neuron synaptic transmission;border follicle cell migration;ventral cord development;R1/R6 cell fate commitment;R3/R4 cell fate commitment;R7 cell fate commitment;fat body development;cardioblast cell fate determination;muscle organ development;regulation of ecdysteroid metabolic process;copulation;male courtship behavior;regulation of glucose metabolic process;neuroblast development;lipid catabolic process;mushroom body development;neuron remodeling;ecdysis, chitin-based cuticle;oviposition;somatic sex determination;antimicrobial humoral response;glial cell development;axon regeneration;lipid oxidation;pupariation;regulation of hemocyte proliferation;regulation of development, heterochronic;phototaxis;response to starvation;steroid hormone mediated signaling pathway;locomotor rhythm;negative regulation of cell differentiation;negative regulation of transcription, DNA-templated;positive regulation of transcription, DNA-templated;regulation of female receptivity;regulation of organ growth;mating behavior, sex discrimination;imaginal disc-derived wing expansion;dendrite morphogenesis;positive regulation of axon extension involved in axon guidance;epithelial cell proliferation involved in Malpighian tubule morphogenesis;cellular response to ecdysone"	"seven up;Steroid receptor seven-up, isoforms B/C Nuclear receptor subfamily 2 group F member 3, isoforms B/C;seven-up protein type 1;AT29920p;Steroid receptor seven-up,  Nuclear receptor subfamily 2 group F member 3;hepatocyte nuclear factor 4;Transcription factor HNF-4 homolog Short=dHNF4 Nuclear receptor subfamily 2 group A member 4;RE09535p;ultraspiracle;Protein ultraspiracle Chorion factor 1 Nuclear receptor subfamily 2 group B member 4 XR2C;unnamed protein product;EG:22E5.1;LD09973p;dissatisfaction;hormone receptor 51;RT06950p1;Ecdysone-induced protein 75B"	svp;usp;Hnf4;dsf;Hr51;Eip75B	1	0	0	1	1	1	0.044214671	0.67098215	-0.119187812	-0.781539665	-0.38248505	-0.605910619	-0.258131506	0.990411457	0.297629548	0.41856538	1.125467672	-1.051290351	0.17432414	-0.575000003	0.321064024	0.016139547	0.301981631	0.181078079	-0.050081383	-0.68378107	-0.475278067
OG-1146	Tbi_TRINITY_DN33171_c0_g1_i1;Tte_TRINITY_DN47446_c0_g1_i1;Tce_TRINITY_DN88683_c0_g1_i1;Tms_TRINITY_DN15641_c0_g2_i1;Tcm_TRINITY_DN75110_c1_g2_i1;Tsi_TRINITY_DN18186_c0_g3_i1;Tpa_TRINITY_DN124213_c0_g1_i1;Tge_TRINITY_DN47934_c0_g1_i2;Tps_TRINITY_DN48116_c0_g1_i1;Tdi_TRINITY_DN21948_c1_g2_i1	0.00E+00	AAR96131.1	GO:0002181;GO:0019233;GO:0051298	cytoplasmic translation;sensory perception of pain;centrosome duplication	"RH62603p;ribosomal protein L3;60S ribosomal protein L3;BChain B, Structure Of The D. Melanogaster 60s Ribosomal Proteins"	RpL3	0	0	1	1	1	1	0.856294918	0.645398708	-0.157950132	-0.231768049	0.194552991	0.284218923	0.204355402	0.700418591	0.064560242	0.462744645	-0.543865573	0.320452031	0.207130264	-0.108713532	0.01534247	0.494363295	0.548357436	0.359727831	0.30153562	-0.037759212	0.341994001
OG-1147	Tbi_TRINITY_DN61226_c0_g1_i1;Tte_TRINITY_DN15740_c1_g1_i1;Tce_TRINITY_DN100900_c0_g1_i1;Tms_TRINITY_DN18267_c0_g1_i1;Tcm_TRINITY_DN104649_c2_g1_i1;Tsi_TRINITY_DN30894_c2_g1_i1;Tpa_TRINITY_DN138074_c6_g2_i1;Tge_TRINITY_DN38087_c0_g1_i1;Tps_TRINITY_DN89042_c0_g1_i1;Tdi_TRINITY_DN68826_c0_g1_i1	4.90E-13	NP_572910.1;AAF48301.1	GO:0008610;GO:0055114	lipid biosynthetic process;oxidation-reduction process	CG11162;CG1998;RE26969p	CG1998;CG11162	0	0	1	1	0	1	0.993464447	0.173804291	1.747020318	-0.391966351	-1.152713753	0.219003503	-0.239707945	NA	NA	NA	NA	NA	NA	NA	0.041101224	0.120967622	0.555869392	-1.126219458	-0.125355809	-1.500317269	-1.246302719
OG-1148	Tbi_TRINITY_DN69268_c0_g1_i2;Tte_TRINITY_DN47638_c0_g1_i1;Tce_TRINITY_DN97791_c0_g1_i1;Tms_TRINITY_DN27366_c0_g1_i1;Tcm_TRINITY_DN98341_c0_g1_i1;Tsi_TRINITY_DN21581_c0_g1_i1;Tpa_TRINITY_DN133025_c0_g2_i1;Tge_TRINITY_DN25454_c0_g1_i1;Tps_TRINITY_DN80393_c0_g1_i6;Tdi_TRINITY_DN31895_c0_g1_i1	1.70E-48	NP_649889.1;AAM50602.1;NP_731347.1;AAF54371.1;AAN13423.1	GO:0007030;GO:0043001	Golgi organization;Golgi to plasma membrane protein transport	CG9356;GH05665p	CG9356	0	0	1	1	1	1	0.166469842	0.155102379	-0.439088517	-1.067012882	0.028409297	0.011302664	-0.189712831	7.80E-05	0.006341619	-0.478540763	-0.67181015	0.284885515	-0.525958826	-0.773968123	0.000108423	0.39723093	-0.402695498	-0.681689292	-0.085778124	-0.517304643	-0.601247787
OG-1149	Tbi_TRINITY_DN59169_c0_g1_i1;Tte_TRINITY_DN22508_c0_g1_i1;Tce_TRINITY_DN103312_c0_g1_i1;Tms_TRINITY_DN338_c0_g1_i1;Tcm_TRINITY_DN97589_c0_g1_i1;Tsi_TRINITY_DN62546_c0_g1_i1;Tpa_TRINITY_DN137256_c0_g1_i1;Tge_TRINITY_DN40543_c0_g1_i1;Tps_TRINITY_DN88738_c0_g2_i1;Tdi_TRINITY_DN67418_c0_g1_i1	1.90E-29	NP_647853.1;AAF47829.1;AAK93052.1	GO:0040003	chitin-based cuticle development	CG1136;GH27759p;cuticular protein 72Eb;RT03140p	Cpr72Eb;CG1136	0	0	0	1	1	1	0.739478879	0.511052704	0.854657868	-0.578107352	0.529302862	-0.093496674	0.303411523	0.175636809	0.280023242	0.953345466	-0.227933763	1.087175679	-0.386444067	1.365519044	0.234135812	8.26E-06	-1.218290313	-1.08668389	0.028470342	0.973842005	0.12811277
OG-115	Tbi_TRINITY_DN66290_c0_g1_i4;Tte_TRINITY_DN28052_c0_g1_i5;Tce_TRINITY_DN98970_c0_g1_i1;Tms_TRINITY_DN24231_c0_g2_i1;Tcm_TRINITY_DN103734_c0_g1_i3;Tsi_TRINITY_DN26590_c0_g2_i2;Tpa_TRINITY_DN141136_c0_g2_i2;Tge_TRINITY_DN44871_c0_g1_i3;Tps_TRINITY_DN89604_c0_g1_i2;Tdi_TRINITY_DN26613_c0_g1_i1	4.50E-49	NP_611475.3;AAF57477.3	GO:0010529;GO:1990511	negative regulation of transposition;piRNA biosynthetic process	tapas;MIP19735p;unknown;FI17112p1;pap;GH18329p	tapas;papi	0	0	0	1	1	1	0.749791456	0.726980663	-0.073841856	-0.058752786	-0.089524143	0.335426481	0.649729055	0.482073265	0.149929513	-0.189534886	-0.780236592	0.431591943	-0.134362486	-0.055186378	0.383855982	0.013834367	-0.080528131	-0.454060587	0.414305735	0.268416445	-0.925862972
OG-1150	Tbi_TRINITY_DN49277_c0_g1_i1;Tte_TRINITY_DN18654_c0_g1_i1;Tce_TRINITY_DN98751_c0_g2_i1;Tms_TRINITY_DN17056_c0_g1_i1;Tcm_TRINITY_DN106637_c3_g1_i2;Tsi_TRINITY_DN31898_c0_g1_i1;Tpa_TRINITY_DN138750_c0_g4_i1;Tge_TRINITY_DN47182_c1_g1_i1;Tps_TRINITY_DN93868_c6_g1_i1;Tdi_TRINITY_DN27915_c0_g1_i1	1.20E-18	AAF58966.2;AAO25036.1;NP_724770.1;AAF58965.1;NP_610470.1	GO:0015991;GO:0019233	ATP hydrolysis coupled proton transport;sensory perception of pain	vacuolar H[+] ATPase AC45 accessory subunit;LD09158p;CG31030	VhaAC45;CG31030	0	0	0	1	1	1	0.505138716	0.694773834	0.210812099	0.571407501	-0.224788012	0.298312721	0.225484897	0.350104015	0.291522881	-0.351831557	0.142252166	-0.369711135	-0.554601583	0.252505525	0.281860227	8.81E-08	-0.978453702	0.44869947	-0.280134976	0.668471302	0.972720765
OG-1151	Tbi_TRINITY_DN54311_c0_g2_i1;Tte_TRINITY_DN25261_c1_g1_i1;Tce_TRINITY_DN100470_c0_g1_i2;Tms_TRINITY_DN26423_c0_g1_i2;Tcm_TRINITY_DN88968_c0_g1_i1;Tsi_TRINITY_DN60203_c0_g1_i1;Tpa_TRINITY_DN123836_c0_g1_i1;Tge_TRINITY_DN14701_c0_g1_i1;Tps_TRINITY_DN85721_c0_g1_i2;Tdi_TRINITY_DN27714_c0_g1_i1	8.60E-34	NP_572383.1;NP_001259308.1;AAK93420.1;AAF46243.2;AGB95153.1	GO:0000122;GO:0006909;GO:0007305;GO:0007306;GO:0007411;GO:0007417;GO:0007480;GO:0030111;GO:0031936;GO:0045596;GO:0045823;GO:0045944;GO:1903703	negative regulation of transcription from RNA polymerase II promoter;phagocytosis;vitelline membrane formation involved in chorion-containing eggshell formation;eggshell chorion assembly;axon guidance;central nervous system development;imaginal disc-derived leg morphogenesis;regulation of Wnt signaling pathway;negative regulation of chromatin silencing;negative regulation of cell differentiation;positive regulation of heart contraction;positive regulation of transcription from RNA polymerase II promoter;enterocyte differentiation	"CG4617;LD46272p;SoxNeuro;LD44245p;Sox21b;GH07353p;dichaete;SOX domain-containing protein dichaete Protein fish-hook;SOX-domain protein;SOX HMG domain protein;FI01304p;Sox21a;IP01552p;polybromo;HMG protein Z;High mobility group protein Z Short=HMG-Z;Hmg-Z protein;RE28596p;BChain B, Crystal Structure Of The Complex Of Hmg-D And Dna;Sox102F;FI18025p1"	SoxN;polybromo;Sox21a;CG4617;Sox102F	0	0	0	1	1	1	0.946986073	0.428552414	-0.167711811	0.240859436	-0.246139706	-0.034395709	0.125836671	0.209606008	0.099031355	0.205821508	0.555294034	-0.073822099	0.433118955	-0.237327317	0.454525622	0.0891988	0.550663854	-0.063778498	0.011731543	-0.109717332	-0.002280027
OG-1152	Tbi_TRINITY_DN38528_c0_g2_i1;Tte_TRINITY_DN13024_c0_g3_i1;Tce_TRINITY_DN96440_c3_g1_i1;Tms_TRINITY_DN20615_c0_g1_i1;Tcm_TRINITY_DN96175_c4_g1_i4;Tsi_TRINITY_DN29863_c0_g1_i1;Tpa_TRINITY_DN126319_c0_g1_i1;Tge_TRINITY_DN40401_c0_g1_i2;Tps_TRINITY_DN76248_c0_g1_i2;Tdi_TRINITY_DN15526_c0_g1_i1	0.00E+00	AAF52317.2;AFH03581.1;AAD38596.1;ACX32995.1;AAM51950.1;NP_723137.1;NP_001260117.1;NP_723138.1;NP_723139.1;Q02748.3;AAN10568.1;AAN10567.1;AAN10566.1;AGB92653.1;NP_476595.1;AAL39428.1;NP_001245907.1	GO:0000070;GO:0000381;GO:0002168;GO:0006338;GO:0006406;GO:0006413;GO:0007095;GO:0007279;GO:0007286;GO:0007446;GO:0010906;GO:0016246;GO:0019730;GO:0022008;GO:0030707;GO:0033962;GO:0035072;GO:0035195;GO:0036098;GO:0045451;GO:0046579;GO:0046959;GO:0048132;GO:0050688;GO:0051297;GO:0070374;GO:0090328;GO:1903040	"mitotic sister chromatid segregation;regulation of alternative mRNA splicing, via spliceosome;instar larval development;chromatin remodeling;mRNA export from nucleus;translational initiation;mitotic G2 DNA damage checkpoint;pole cell formation;spermatid development;imaginal disc growth;regulation of glucose metabolic process;RNA interference;antimicrobial humoral response;neurogenesis;ovarian follicle cell development;cytoplasmic mRNA processing body assembly;ecdysone-mediated induction of salivary gland cell autophagic cell death;gene silencing by miRNA;male germ-line stem cell population maintenance;pole plasm oskar mRNA localization;positive regulation of Ras protein signal transduction;habituation;female germ-line stem cell asymmetric division;regulation of defense response to virus;centrosome organization;positive regulation of ERK1 and ERK2 cascade;regulation of olfactory learning;exon-exon junction complex assembly"	eukaryotic initiation factor 4a;Eukaryotic initiation factor 4A Short=eIF-4A ATP-dependent RNA helicase eIF4A;AF145621_1eukaryotic initiation factor-4a;GM14109p;GH17619p;LD22268p;Eukaryotic initiation factor 4A-III Short=eIF-4A-III Short=eIF4A-III;eIF4AIII;FI20117p1;maternal expression at 31B;Putative ATP-dependent RNA helicase me31b Maternal expression at 31B;LD21247p;DEAD-box helicase;dead box protein 80;helicase at 25E;ATP-dependent RNA helicase WM6 Short=DEAD box protein UAP56 Short=Dmrnahel HEL/UAP56;DECD family putative RNA helicase;WM6;LD23644p;CG10077;GH10652p;belle;ATP-dependent RNA helicase bel Protein belle;FI24601p1;Rm62;RE56857p	eIF-4a;bel;Hel25E;me31B;Rm62;eIF4AIII;CG10077;Dbp80	0	0	0	1	1	1	0.526480096	0.747261437	-0.402001286	-0.303608649	-0.059585938	0.126616968	-0.169574893	0.608298161	0.058573301	0.074548541	0.24579206	0.18546688	0.469442167	-0.559374805	0.399244199	0.189994419	-0.218370147	-0.213855435	0.113379443	0.229059669	-0.57244978
OG-1153	Tbi_TRINITY_DN64127_c0_g1_i1;Tte_TRINITY_DN55819_c0_g1_i1;Tce_TRINITY_DN93866_c0_g1_i1;Tms_TRINITY_DN63040_c0_g1_i1;Tcm_TRINITY_DN91891_c0_g1_i1;Tsi_TRINITY_DN2812_c0_g1_i1;Tpa_TRINITY_DN136999_c0_g3_i2;Tge_TRINITY_DN40861_c0_g1_i1;Tps_TRINITY_DN86976_c0_g1_i1;Tdi_TRINITY_DN53700_c0_g1_i1	4.10E-86	NP_649076.1;AAF49208.1	GO:0000001;GO:0006979;GO:0007286;GO:0009617;GO:0019233;GO:0035234;GO:0090305;GO:1901562	mitochondrion inheritance;response to oxidative stress;spermatid development;response to bacterium;sensory perception of pain;ectopic germ cell programmed cell death;nucleic acid phosphodiester bond hydrolysis;response to paraquat	"CG6839;CG14120;CG3819;RE59221p;CG14118;MIP11263p;LP23408p;CG14062;IP10640p;IP10440p;CG12917;CG33346;stress induced DNase;LP02841p;IP21418p;endonuclease G;LD35517p;BChain B, Crystal Structure Of The EndogENDOGI COMPLEX: MECHANISM OF ENDOG Inhibition"	Sid;EndoG;CG3819;CG12917;CG14062;CG14118;CG33346;CG14120;CG6839	0	0	0	1	0	0	0.580384202	0.466601729	1.715932681	0.460709199	-0.95274041	0.708560013	0.469044221	NA	NA	NA	NA	NA	NA	NA	NA	NA	NA	NA	NA	NA	NA
OG-1154	Tbi_TRINITY_DN65772_c6_g1_i1;Tte_TRINITY_DN29531_c5_g1_i3;Tce_TRINITY_DN106582_c0_g1_i2;Tms_TRINITY_DN27101_c0_g1_i1;Tcm_TRINITY_DN105447_c1_g1_i1;Tsi_TRINITY_DN13384_c0_g3_i1;Tpa_TRINITY_DN141261_c4_g6_i1;Tge_TRINITY_DN46525_c3_g4_i2;Tps_TRINITY_DN95399_c1_g6_i2;Tdi_TRINITY_DN28079_c0_g2_i2	0.00E+00	AAL90283.1;AAF57663.1;AHN56373.1;NP_611352.1;NP_001286578.1	GO:0000096;GO:0006750	sulfur amino acid metabolic process;glutathione biosynthetic process	Eip55E;LD22255p	Eip55E	0	0	0	1	1	1	0.687613837	0.651538848	0.07237627	0.208230824	0.361415889	0.701708186	-0.389284418	0.963684813	0.711677287	-0.235392554	0.229321664	-0.216479415	0.433893345	-0.296491233	0.17507147	0.007330421	-0.527035063	-0.463690136	0.021970948	0.7186137	-1.315767341
OG-1155	Tbi_TRINITY_DN67887_c0_g1_i1;Tte_TRINITY_DN29974_c9_g15_i1;Tce_TRINITY_DN105005_c0_g1_i2;Tms_TRINITY_DN31399_c7_g6_i1;Tcm_TRINITY_DN104235_c0_g1_i1;Tsi_TRINITY_DN30891_c0_g1_i1;Tpa_TRINITY_DN138707_c1_g2_i1;Tge_TRINITY_DN48017_c0_g1_i1;Tps_TRINITY_DN92991_c0_g2_i1;Tdi_TRINITY_DN39782_c0_g1_i1	2.90E-61	AAY55531.1	GO:0006508;GO:0009620;GO:0048812	proteolysis;response to fungus;neuron projection morphogenesis	IP10861p;CG30371;CG30375;CG14760;CG11836;LP11612p;CG4914;CG4613;CG3355;CG18735;MIP24941p;CG9372;RE17417p;CG4386;LD47230p;LD25830p;CG9294;CG1299	CG11836;CG9372;CG4613;CG1299;CG4914;CG18735;CG4386;CG3355;CG14760;CG30371;CG9294;CG30375	0	0	0	1	0	0	0.982745369	0.092449314	0.649233826	0.200057076	-0.447258241	0.775445288	-1.311256725	NA	NA	NA	NA	NA	NA	NA	NA	NA	NA	NA	NA	NA	NA
OG-1156	Tbi_TRINITY_DN70250_c2_g3_i2;Tte_TRINITY_DN28889_c4_g1_i1;Tce_TRINITY_DN105426_c4_g1_i2;Tms_TRINITY_DN31062_c8_g1_i2;Tcm_TRINITY_DN103618_c3_g7_i1;Tsi_TRINITY_DN31021_c7_g7_i1;Tpa_TRINITY_DN135913_c2_g8_i1;Tge_TRINITY_DN47734_c4_g10_i1;Tps_TRINITY_DN83103_c0_g2_i1;Tdi_TRINITY_DN31810_c11_g5_i1	1.60E-139	AAK77264.1;AAG22139.1;NP_650004.1	GO:0006508;GO:0006520	proteolysis;cellular amino acid metabolic process	CG6465;GH04054p;CG6726;CG6733;RE20374p;CG17109;CG6738;FI02833p;CG17110;AT09807p;CG17337;RE11562p	CG17110;CG17337;CG6726;CG6465;CG17109;CG6738;CG6733	0	0	0	1	1	1	0.357346635	0.032320574	1.084190653	-0.455029022	-0.157404036	0.83599804	0.127941475	0.248796429	0.660292422	1.168378655	0.449177251	0.939188737	-0.477293334	0.854330072	0.334449409	0.049248588	0.805006417	0.025741293	-0.39249619	-0.927197992	-0.833022874
OG-1157	Tbi_TRINITY_DN48253_c0_g1_i1;Tte_TRINITY_DN31498_c0_g1_i1;Tce_TRINITY_DN89696_c0_g1_i1;Tms_TRINITY_DN10060_c0_g1_i1;Tcm_TRINITY_DN101253_c0_g1_i1;Tsi_TRINITY_DN8587_c0_g2_i1;Tpa_TRINITY_DN134514_c0_g4_i1;Tge_TRINITY_DN39194_c0_g1_i1;Tps_TRINITY_DN92131_c0_g2_i1;Tdi_TRINITY_DN25536_c0_g1_i2	8.30E-37	CAA37652.1;CAA36517.1;AAL13675.1;NP_524482.1;P17644.1;NP_733001.1;AAF56303.1;AAF56302.2	GO:0006812;GO:0007271;GO:0017085;GO:0030431;GO:0046716	"cation transport;synaptic transmission, cholinergic;response to insecticide;sleep;muscle cell cellular homeostasis"	nicotinic acetylcholine receptor alpha2;Acetylcholine receptor subunit alpha-like 2 Nicotinic acetylcholine receptor alpha 2 Flags: Precursor;nicotinic acetylcholine receptor alpha subunit;alpha-2-subunit nicotinic acetylcholine receptor precursor;GH22843p;nicotinic acetylcholine receptor alpha1;Acetylcholine receptor subunit alpha-like 1 Nicotinic acetylcholine receptor alpha 1 Flags: Precursor;1701297Anicotinic acetylcholine receptor beta;Acetylcholine receptor subunit beta-like 2 Nicotinic acetylcholine receptor beta 2 Flags: Precursor;nicotinic acetylcholine receptor beta2;nicotinic acetylcholine receptor alpha4;nicotinic acetylcholine receptor alpha3;nicotinic acetylcholine receptor alpha6;nicotinic acetylcholine receptor beta3;nicotinic acetylcholine receptor beta subunit;nicotinic acetylcholine receptor beta 3 (Dbeta3) subunit	nAChRalpha2;nAChRalpha1;nAChRalpha4;nAChRbeta3;nAChRalpha3;nAChRbeta2;nAChRalpha6	0	0	0	1	1	0	0.405276868	0.031383055	1.074039923	0.057339882	-1.343516789	-1.696553698	-0.364552914	0.128440851	0.181570698	-0.953161374	0.086735872	-2.042305122	-2.896847021	0.512831369	NA	NA	NA	NA	NA	NA	NA
OG-1158	Tbi_TRINITY_DN67842_c0_g1_i1;Tte_TRINITY_DN13390_c0_g1_i1;Tce_TRINITY_DN103741_c0_g1_i1;Tms_TRINITY_DN16940_c0_g1_i1;Tcm_TRINITY_DN104761_c0_g3_i1;Tsi_TRINITY_DN15382_c0_g1_i1;Tpa_TRINITY_DN141410_c1_g4_i1;Tge_TRINITY_DN42563_c0_g1_i1;Tps_TRINITY_DN91454_c0_g1_i2;Tdi_TRINITY_DN30910_c0_g1_i1	1.20E-101	NP_477380.1;AAD27853.1;AAF58670.1;AAL49067.1	GO:0008299;GO:0008354;GO:0035220	isoprenoid biosynthetic process;germ cell migration;wing disc development	farnesyl pyrophosphate synthase;AF132554_1GM06581p;RE52884p	Fpps	0	0	0	1	1	1	0.595714155	0.985951607	-0.132277003	-0.155123306	-0.371808995	-0.076581172	-0.180973233	0.096928768	0.640915507	0.399377958	1.768226128	0.513692608	0.496282728	0.431257913	0.225524137	0.541455229	-0.348317533	-0.189206734	0.098451542	-0.05195404	-0.58344647
OG-1159	Tbi_TRINITY_DN72213_c11_g4_i5;Tte_TRINITY_DN27225_c0_g1_i6;Tce_TRINITY_DN107172_c1_g3_i6;Tms_TRINITY_DN31272_c3_g8_i6;Tcm_TRINITY_DN105157_c1_g1_i6;Tsi_TRINITY_DN20854_c0_g1_i1;Tpa_TRINITY_DN119647_c0_g1_i3;Tge_TRINITY_DN46935_c7_g19_i3;Tps_TRINITY_DN92294_c0_g1_i3;Tdi_TRINITY_DN31506_c0_g1_i4	0.00E+00	NP_001247371.1;AFH06688.1	GO:0007476;GO:0051694	imaginal disc-derived wing morphogenesis;pointed-end actin filament capping	tropomodulin;sanpodo protein;FI18705p1;GH23271p;RH11839p;LP15256p;FI20012p1	tmod	0	0	0	1	1	1	0.856294918	0.202981684	0.502344344	-0.093934999	0.175552627	-0.423951731	-0.489649294	0.566130813	0.828694512	-0.03720868	0.109047136	-0.036050884	-0.426741913	-0.281414983	0.256450803	0.175439651	0.053066957	-0.68855782	-0.339279867	0.328407118	-0.448201856
OG-116	Tbi_TRINITY_DN71493_c1_g13_i1;Tte_TRINITY_DN28067_c0_g1_i1;Tce_TRINITY_DN102094_c0_g1_i1;Tms_TRINITY_DN27217_c0_g1_i1;Tcm_TRINITY_DN106968_c0_g1_i3;Tsi_TRINITY_DN30140_c0_g1_i1;Tpa_TRINITY_DN143066_c1_g1_i1;Tge_TRINITY_DN44675_c0_g1_i1;Tps_TRINITY_DN93074_c1_g1_i2;Tdi_TRINITY_DN28671_c0_g2_i2	0.00E+00	NP_001263055.1;AGB96435.1;NP_733277.1;AAF56863.2	GO:0006508;GO:0007638;GO:0033227;GO:0035019;GO:0036098;GO:0042391;GO:0043697;GO:0046331;GO:0060250;GO:2001020	proteolysis;mechanosensory behavior;dsRNA transport;somatic stem cell population maintenance;male germ-line stem cell population maintenance;regulation of membrane potential;cell dedifferentiation;lateral inhibition;germ-line stem-cell niche homeostasis;regulation of response to DNA damage stimulus	CG14516;SP1029;FI20034p1;CG31445;GH07390p;CG8773;FI17854p1;CG32473;RE43108p;FI18373p1;slamdance;AF480087_1slamdance;AT30002p	sda;SP1029;CG32473;CG14516;CG31445;CG8773	0	0	0	1	1	1	0.987479911	0.182248811	0.560740725	0.030052369	-0.045291722	-0.282371615	-0.290196443	0.784696882	0.321523383	-0.096159994	-0.215601241	0.281611972	0.350782464	-0.697909782	0.797312524	0.287711419	-0.107599264	-0.217030912	-0.072973845	0.37553944	0.219683113
OG-1160	Tbi_TRINITY_DN69410_c0_g1_i1;Tte_TRINITY_DN29541_c0_g1_i1;Tce_TRINITY_DN102211_c0_g1_i1;Tms_TRINITY_DN17475_c0_g1_i1;Tcm_TRINITY_DN105623_c0_g1_i1;Tsi_TRINITY_DN42290_c0_g1_i1;Tpa_TRINITY_DN136480_c4_g1_i2;Tge_TRINITY_DN45598_c1_g4_i1;Tps_TRINITY_DN94306_c0_g1_i4;Tdi_TRINITY_DN31680_c0_g2_i1	6.90E-68	AAF56376.3;ACY36944.1;NP_001247300.1;ACY36945.1;NP_651318.3;AFH06617.1	GO:0007476;GO:0035296;GO:0048619;GO:0048803	imaginal disc-derived wing morphogenesis;regulation of tube diameter;embryonic hindgut morphogenesis;imaginal disc-derived male genitalia morphogenesis	tenectin;CG17211	tnc;CG17211	0	0	0	1	0	1	0.988891707	0.333646356	0.268455588	0.168464996	-0.041756101	-1.350805898	0.870421685	NA	NA	NA	NA	NA	NA	NA	0.005498095	0.012283611	0.864451725	0.95666831	-0.054886302	-0.189711971	0.54294932
OG-1161	Tbi_TRINITY_DN64992_c0_g1_i1;Tte_TRINITY_DN24717_c0_g1_i1;Tce_TRINITY_DN96888_c0_g1_i1;Tms_TRINITY_DN880_c0_g1_i1;Tcm_TRINITY_DN92181_c0_g1_i1;Tsi_TRINITY_DN23428_c0_g4_i1;Tpa_TRINITY_DN137022_c0_g6_i2;Tge_TRINITY_DN40072_c0_g1_i1;Tps_TRINITY_DN84183_c0_g1_i1;Tdi_TRINITY_DN15600_c0_g3_i1	5.00E-26	AAM50702.1	GO:0000184;GO:0000381;GO:0001178;GO:0002121;GO:0006405;GO:0007286;GO:0007297;GO:0007319;GO:0007476;GO:0008069;GO:0014881;GO:0016325;GO:0022008;GO:0030720;GO:0031440;GO:0031536;GO:0033119;GO:0036099;GO:0045214;GO:0045451;GO:0046579;GO:0070374;GO:2000738	"nuclear-transcribed mRNA catabolic process, nonsense-mediated decay;regulation of alternative mRNA splicing, via spliceosome;regulation of transcriptional start site selection at RNA polymerase II promoter;inter-male aggressive behavior;RNA export from nucleus;spermatid development;ovarian follicle cell migration;negative regulation of oskar mRNA translation;imaginal disc-derived wing morphogenesis;dorsal/ventral axis specification, ovarian follicular epithelium;regulation of myofibril size;oocyte microtubule cytoskeleton organization;neurogenesis;oocyte localization involved in germarium-derived egg chamber formation;regulation of mRNA 3'-end processing;positive regulation of exit from mitosis;negative regulation of RNA splicing;female germ-line stem cell population maintenance;sarcomere organization;pole plasm oskar mRNA localization;positive regulation of Ras protein signal transduction;positive regulation of ERK1 and ERK2 cascade;positive regulation of stem cell differentiation"	GM13065p;CG12288;CG10466;SR family splicing factor SC35;AF232775_1SR family splicing factor SC35;LD32469p;caper;LD35730p;squid;LD29474p;RNA-binding protein squid Heterogeneous nuclear ribonucleoprotein 40 Short=HNRNP 40;bruno 2;LD19052p;hrp40.1;LD09691p;AF170082_1cleavage stimulation factor 64 kilodalton subunit;cleavage stimulation factor 64 kilodalton subunit;FI01908p;bruno 1;FI19388p1	sqd;bru1;SC35;bru2;Caper;CG10466;CstF-64;CG12288	0	0	0	1	1	1	0.857656668	0.878247659	-0.260148965	-0.049531785	-0.166524895	0.179824106	-0.017563527	0.540473439	0.067978767	-0.137622193	-0.335741123	0.390308766	0.730526027	-0.069338261	0.633931199	0.32864021	-0.093562881	-0.077836382	0.312605705	-0.478241873	-0.06712793
OG-1162	Tbi_TRINITY_DN70557_c1_g1_i1;Tte_TRINITY_DN26978_c0_g1_i1;Tce_TRINITY_DN107536_c0_g1_i1;Tms_TRINITY_DN30486_c0_g1_i1;Tcm_TRINITY_DN107343_c0_g2_i1;Tsi_TRINITY_DN27998_c0_g1_i1;Tpa_TRINITY_DN135788_c0_g1_i1;Tge_TRINITY_DN7604_c0_g1_i1;Tps_TRINITY_DN92385_c0_g1_i3;Tdi_TRINITY_DN20571_c0_g2_i1	8.30E-81	NP_611859.1;AAF47118.1;AAK93027.1	GO:0019233;GO:0055114	sensory perception of pain;oxidation-reduction process	Flavin-containing monooxygenase 1;GH24271p;Flavin-containing monooxygenase 2;GH12207p	Fmo-1;Fmo-2	0	0	0	1	1	0	0.29214343	0.561140448	0.526525978	0.841707768	-0.410093556	1.007407294	0.540421751	0.08084941	0.898162735	0.159464971	1.094988672	1.147289942	1.083589737	1.530385812	NA	NA	NA	NA	NA	NA	NA
OG-1163	Tbi_TRINITY_DN55055_c0_g2_i1;Tte_TRINITY_DN30278_c0_g1_i1;Tce_TRINITY_DN100901_c0_g1_i1;Tms_TRINITY_DN73778_c0_g1_i1;Tcm_TRINITY_DN86080_c0_g1_i1;Tsi_TRINITY_DN34580_c0_g1_i1;Tpa_TRINITY_DN131711_c0_g1_i1;Tge_TRINITY_DN35343_c0_g1_i1;Tps_TRINITY_DN77644_c0_g1_i1;Tdi_TRINITY_DN34583_c0_g1_i1	1.90E-45	NP_608705.1;AAF51219.1;ABY20513.1	GO:0045892	"negative regulation of transcription, DNA-templated"	Cwc25;LD47748p;CG6843	Cwc25;CG6843	0	0	0	1	1	1	0.227063858	0.000263754	0.563222189	0.062404862	-1.180235473	-0.613174882	-0.124461816	0.445046368	0.029785823	0.562992219	-0.70428693	-0.435085194	-0.182113241	0.066399436	0.206079058	5.59E-10	1.324045387	0.137223668	-0.904960342	-0.92258679	-0.671051168
OG-1164	Tbi_TRINITY_DN2958_c0_g1_i1;Tte_TRINITY_DN38591_c0_g1_i1;Tce_TRINITY_DN87487_c0_g1_i1;Tms_TRINITY_DN32240_c0_g1_i1;Tcm_TRINITY_DN75437_c0_g1_i1;Tsi_TRINITY_DN45966_c0_g1_i1;Tpa_TRINITY_DN120189_c0_g1_i1;Tge_TRINITY_DN43967_c0_g1_i1;Tps_TRINITY_DN40353_c0_g1_i1;Tdi_TRINITY_DN17356_c0_g1_i1	0.00E+00	AAF14247.1;CAA06918.1;NP_649906.1;AAL13850.1;AAF54399.1	GO:0006727;GO:0006886;GO:0006887;GO:0007220;GO:0007269;GO:0007293;GO:0007411;GO:0008340;GO:0016183;GO:0019233;GO:0033227;GO:0033363;GO:0042051;GO:0045746;GO:0060429;GO:1900242;GO:2001136	ommochrome biosynthetic process;intracellular protein transport;exocytosis;Notch receptor processing;neurotransmitter secretion;germarium-derived egg chamber formation;axon guidance;determination of adult lifespan;synaptic vesicle coating;sensory perception of pain;dsRNA transport;secretory granule organization;compound eye photoreceptor development;negative regulation of Notch signaling pathway;epithelium development;regulation of synaptic vesicle endocytosis;negative regulation of endocytic recycling	"adaptor protein complex 1, mu subunit;AF110231_1clathrin-associated adaptor complex AP-1 medium chain;clathrin-associated protein;LD31377p;adaptor protein complex 2, mu subunit;AF110232_1clathrin-associated adaptor complex AP-2 medium chain;SD05403p;carmine;AF110233_1clathrin-associated adaptor complex AP-3 medium chain;Mu3 subunit of clathrin-associated protein complex AP-3;LD09732p;LD14109p;adaptor protein complex 1, sigma subunit;GEO05073p1;MIP02858p;stoned B;Protein stoned-B Short=Stn-B Short=StonedB"	stnB;AP-1sigma;cm;AP-2mu;AP-1mu	0	0	0	1	1	1	0.533126461	0.112317013	-0.023134201	0.364565102	-0.519747514	0.381104686	0.658322464	0.420753842	0.217600075	-0.034299284	-0.048041254	0.365587476	-0.187663965	0.579972669	0.446102069	0.053226227	-0.272158283	0.489260891	0.097881243	-0.09711872	0.242257762
OG-1165	Tbi_TRINITY_DN3872_c0_g2_i1;Tte_TRINITY_DN56566_c0_g1_i1;Tce_TRINITY_DN93227_c0_g2_i1;Tms_TRINITY_DN71699_c0_g1_i1;Tcm_TRINITY_DN71259_c0_g1_i1;Tsi_TRINITY_DN15730_c0_g2_i1;Tpa_TRINITY_DN125807_c0_g1_i1;Tge_TRINITY_DN39712_c0_g1_i1;Tps_TRINITY_DN46714_c0_g1_i2;Tdi_TRINITY_DN17485_c0_g1_i1	2.00E-11	AAF54838.1;NP_731727.2;AAN13550.2;AAL49053.1;NP_650214.1	GO:0000045;GO:0001956;GO:0006909;GO:0030032;GO:0035220;GO:0046907;GO:0050821;GO:0061357;GO:0061359;GO:0071456;GO:0090263;GO:1990709	autophagosome assembly;positive regulation of neurotransmitter secretion;phagocytosis;lamellipodium assembly;wing disc development;intracellular transport;protein stabilization;positive regulation of Wnt protein secretion;regulation of Wnt signaling pathway by Wnt protein secretion;cellular response to hypoxia;positive regulation of canonical Wnt signaling pathway;presynaptic active zone organization	sorting nexin 3;RE52028p;AF223381_1sorting nexin DSH3PX1;SH3 and PX domain containing 1;LD47602p;sorting nexin 1;FI18122p1	SH3PX1;Snx3;Snx1	0	0	0	1	1	1	0.753025678	0.031199796	0.121840918	-0.200918095	-0.654567113	-0.141572655	0.490962876	0.255555739	0.432309231	0.100734623	-0.386292823	-0.102283224	-0.501716994	-0.009145584	0.349062836	0.018197434	0.431668507	0.072163245	-0.23523841	-0.341160778	-0.458340923
OG-1166	Tbi_TRINITY_DN61125_c0_g1_i1;Tte_TRINITY_DN75235_c0_g1_i1;Tce_TRINITY_DN91469_c0_g1_i1;Tms_TRINITY_DN22746_c0_g1_i1;Tcm_TRINITY_DN97892_c0_g1_i1;Tsi_TRINITY_DN32620_c0_g1_i1;Tpa_TRINITY_DN124083_c0_g1_i1;Tge_TRINITY_DN23817_c0_g2_i1;Tps_TRINITY_DN89181_c0_g1_i1;Tdi_TRINITY_DN66453_c0_g1_i1	3.80E-23	NP_573325.1;AAL28978.1;AAF48885.2	GO:0000398;GO:0006406;GO:0019233;GO:2001020	"mRNA splicing, via spliceosome;mRNA export from nucleus;sensory perception of pain;regulation of response to DNA damage stimulus"	CG6961;LD35981p;CG18259;FI13061p;AF172637_1LD24793p;RNA and export factor binding protein 1	Ref1;CG6961;CG18259	0	0	0	1	1	1	0.874822386	0.190212239	-0.270868271	0.220052175	0.373385892	0.239775605	-0.313215896	0.938695445	0.06807874	-0.415110894	0.696432587	-0.479679106	0.465010756	-0.33693437	0.959360322	0.131976861	0.11333024	0.512719328	-0.70743181	0.078364557	-0.036190581
OG-1167	Tbi_TRINITY_DN69145_c0_g3_i2;Tte_TRINITY_DN28327_c0_g2_i1;Tce_TRINITY_DN101455_c1_g1_i2;Tms_TRINITY_DN27192_c0_g1_i4;Tcm_TRINITY_DN106015_c1_g2_i3;Tsi_TRINITY_DN31402_c4_g1_i6;Tpa_TRINITY_DN140786_c0_g1_i2;Tge_TRINITY_DN41402_c0_g1_i2;Tps_TRINITY_DN94610_c0_g1_i2;Tdi_TRINITY_DN31168_c0_g1_i3	0.00E+00	Q7K284.1;AAF58372.1;NP_610876.1;AAL28735.1	GO:0006364;GO:0006388;GO:0022008;GO:0031124	"rRNA processing;tRNA splicing, via endonucleolytic cleavage and ligation;neurogenesis;mRNA 3'-end processing"	crowded by cid;Protein CLP1 homolog Crowded by cid;LD15072p;Polynucleotide 5'-hydroxyl-kinase NOL9 Nucleolar protein 9 homolo;CG8414	cbc;CG8414	0	0	0	1	1	1	0.984216214	0.194755272	0.157459282	-0.266972241	0.269558281	0.160340366	-0.274304849	0.632398611	0.607384147	-0.240970926	-0.451770318	-0.054275347	0.206174803	0.043785026	0.414785334	0.019103646	-0.202788584	-0.697583439	-0.133667256	0.390103651	0.005020727
OG-1168	Tbi_TRINITY_DN72142_c12_g13_i1;Tte_TRINITY_DN29167_c10_g13_i1;Tce_TRINITY_DN105077_c0_g1_i2;Tms_TRINITY_DN31813_c10_g19_i1;Tcm_TRINITY_DN107381_c10_g2_i1;Tsi_TRINITY_DN31948_c13_g5_i3;Tpa_TRINITY_DN142743_c12_g9_i2;Tge_TRINITY_DN32629_c0_g1_i1;Tps_TRINITY_DN79778_c1_g2_i2;Tdi_TRINITY_DN22447_c0_g2_i1	1.90E-112	AAL49263.1;NP_612042.3;AAF47396.2	GO:0006810;GO:0030431	transport;sleep	CG13893;RE68566p;real-time;Protein real-time;FI03669p;CG32485;GH16843p;cellular retinaldehyde binding protein;LD41874p;CG10237;MIP27352p;CG5958;MIP26555p1;CG5973;HL01515p;SD01558p;CG10026;AT17811p	CG5973;CG10026;CG10237;retm;CG13893;CG5958;Cralbp;CG32485	0	0	0	1	1	1	0.67497967	0.254576993	0.470783871	-0.108753449	0.006778805	-0.670944406	-0.426615038	0.087457674	0.103253427	-0.182187363	-1.379695761	-0.036320414	-0.769339005	0.166689858	0.700323574	0.652049598	0.027498661	0.005143845	-0.141316006	0.009699006	0.525847477
OG-1169	Tbi_TRINITY_DN60524_c0_g1_i1;Tte_TRINITY_DN74719_c0_g1_i1;Tce_TRINITY_DN92350_c0_g1_i2;Tms_TRINITY_DN14929_c0_g1_i1;Tcm_TRINITY_DN91485_c0_g2_i1;Tsi_TRINITY_DN8518_c0_g1_i1;Tpa_TRINITY_DN126414_c0_g1_i1;Tge_TRINITY_DN1024_c0_g1_i1;Tps_TRINITY_DN70042_c0_g1_i1;Tdi_TRINITY_DN9394_c0_g1_i1	3.00E-70	5L80_B;5L80_A	GO:0000398;GO:0001700;GO:0007283;GO:0007300;GO:0007317;GO:0045450;GO:0046331	"mRNA splicing, via spliceosome;embryonic development via the syncytial blastoderm;spermatogenesis;ovarian nurse cell to oocyte transport;regulation of pole plasm oskar mRNA localization;bicoid mRNA localization;lateral inhibition"	"AChain A, Structure Of Exuperantia Exo-like And Sam-like Domains;BChain B, Structure Of Exuperantia Exo-like And Sam-like Domains;exuperantia;Maternal protein exuperantia;LD26657p;AT02443p;1805249Aexuperantia gene"	exu	0	0	0	1	1	1	0.921704187	0.046884589	0.452166123	-0.200840293	0.098613359	-0.312389388	-0.137963861	0.413888478	0.571288984	-0.03483463	0.130991587	-0.247127255	-0.326836226	-0.071788419	0.867032339	0.093580222	0.277568115	-0.045457457	-0.166450765	0.194547144	-0.219488687
OG-117	Tbi_TRINITY_DN56128_c0_g1_i1;Tte_TRINITY_DN24001_c0_g1_i1;Tce_TRINITY_DN70252_c0_g1_i1;Tms_TRINITY_DN17776_c0_g1_i1;Tcm_TRINITY_DN101134_c0_g1_i6;Tsi_TRINITY_DN19997_c0_g2_i1;Tpa_TRINITY_DN124305_c0_g2_i1;Tge_TRINITY_DN22563_c0_g1_i1;Tps_TRINITY_DN94628_c2_g1_i1;Tdi_TRINITY_DN17753_c0_g1_i1	0.00E+00	AGB96576.1;NP_001259086.1	GO:0001737;GO:0007156;GO:0007157;GO:0007268;GO:0007293;GO:0007367;GO:0007412;GO:0007431;GO:0007440;GO:0007442;GO:0008285;GO:0016318;GO:0016319;GO:0016339;GO:0018149;GO:0019233;GO:0030178;GO:0030950;GO:0031290;GO:0032880;GO:0035159;GO:0035329;GO:0042247;GO:0044331;GO:0045089;GO:0045198;GO:0045317;GO:0045463;GO:0045467;GO:0045571;GO:0045746;GO:0045773;GO:0048057;GO:0048105;GO:0048841;GO:0050774;GO:0050829;GO:0051963;GO:0070593;GO:0090175;GO:0090176;GO:1902669	"establishment of imaginal disc-derived wing hair orientation;homophilic cell adhesion via plasma membrane adhesion molecules;heterophilic cell-cell adhesion via plasma membrane cell adhesion molecules;chemical synaptic transmission;germarium-derived egg chamber formation;segment polarity determination;axon target recognition;salivary gland development;foregut morphogenesis;hindgut morphogenesis;negative regulation of cell proliferation;ommatidial rotation;mushroom body development;calcium-dependent cell-cell adhesion via plasma membrane cell adhesion molecules;peptide cross-linking;sensory perception of pain;negative regulation of Wnt signaling pathway;establishment or maintenance of actin cytoskeleton polarity;retinal ganglion cell axon guidance;regulation of protein localization;regulation of tube length, open tracheal system;hippo signaling;establishment of planar polarity of follicular epithelium;cell-cell adhesion mediated by cadherin;positive regulation of innate immune response;establishment of epithelial cell apical/basal polarity;equator specification;R8 cell development;R7 cell development;negative regulation of imaginal disc growth;negative regulation of Notch signaling pathway;positive regulation of axon extension;R3/R4 development;establishment of body hair planar orientation;regulation of axon extension involved in axon guidance;negative regulation of dendrite morphogenesis;defense response to Gram-negative bacterium;regulation of synapse assembly;dendrite self-avoidance;regulation of establishment of planar polarity;microtubule cytoskeleton organization involved in establishment of planar polarity;positive regulation of axon guidance"	Calsyntenin-1;Calsyntenin-1 Cadherin-102F Flags: Precursor;calsyntenin-1 protein;LD11689p;Cadherin-related tumor suppressor Protein fat Contains: RecNameFt-mito Flags: Precursor;fat;starry night;Protocadherin-like wing polarity protein stan Protein flamingo Protein starry night Flags: Precursor;Fat-like cadherin-related tumor suppressor homolog Protein kugelei Flags: Precursor;kugele;Cadherin-N	stan;CadN;kug;ft;Cals	0	0	0	1	1	1	0.913325957	0.092449314	1.027399986	-0.557155299	0.308591464	-0.013654116	-1.101198851	0.054603353	0.053734781	-0.651505447	-1.19783607	-0.634771816	-1.041074872	0.81148377	0.041341466	0.000162472	-1.29813484	-1.287639208	0.068568805	0.509855596	-0.044499524
OG-1170	Tbi_TRINITY_DN40774_c0_g2_i1;Tte_TRINITY_DN56455_c0_g1_i1;Tce_TRINITY_DN96289_c0_g2_i3;Tms_TRINITY_DN40695_c0_g1_i1;Tcm_TRINITY_DN99709_c0_g1_i1;Tsi_TRINITY_DN40007_c0_g1_i1;Tpa_TRINITY_DN134863_c0_g1_i7;Tge_TRINITY_DN12997_c0_g1_i1;Tps_TRINITY_DN92888_c0_g1_i1;Tdi_TRINITY_DN18775_c0_g1_i1	2.60E-57	AAC72375.1;NP_725680.2;NP_523772.1;AAM70877.2;AAM70876.1;NP_725679.1;AAM12294.1;AAF57857.1	GO:0000381;GO:0006915;GO:0007288;GO:0007291;GO:0010608;GO:0019233;GO:0022008;GO:0046331	"regulation of alternative mRNA splicing, via spliceosome;apoptotic process;sperm axoneme assembly;sperm individualization;posttranscriptional regulation of gene expression;sensory perception of pain;neurogenesis;lateral inhibition"	quaking related 54B;Sam50;RE34120p;quaking related 58E-1;GH05812p;quaking related 58E-3;QKR58E-3;CG4021;CG3927;CG10384;IP21806p;quaking related 58E-2;RE27549p;novel spermatogenesis regulator	qkr58E-3;qkr58E-1;nsr;qkr54B;qkr58E-2;CG4021;CG3927;CG10384	0	0	0	1	1	1	0.560294612	0.034089932	-0.425479943	-0.073510356	0.235096251	-0.563417054	0.248914572	0.915167301	0.58949213	-0.099287576	0.149382003	0.428420813	-0.461419223	0.165292303	0.820546843	0.632944975	0.311727448	-0.299979032	0.068660367	-0.342451895	-0.082437493
OG-1171	Tbi_TRINITY_DN67557_c0_g1_i1;Tte_TRINITY_DN28955_c2_g1_i3;Tce_TRINITY_DN99794_c3_g2_i1;Tms_TRINITY_DN13379_c0_g2_i2;Tcm_TRINITY_DN87100_c0_g1_i1;Tsi_TRINITY_DN40233_c0_g1_i1;Tpa_TRINITY_DN129634_c0_g1_i2;Tge_TRINITY_DN46616_c0_g1_i5;Tps_TRINITY_DN91880_c0_g1_i3;Tdi_TRINITY_DN3671_c0_g1_i1	0.00E+00	CAA08768.1;AAF46231.1;AAL39533.1;AGB95147.1;NP_001259302.1;NP_788873.1;AAF14249.1	GO:0006727;GO:0006886;GO:0006887;GO:0007040;GO:0007220;GO:0007269;GO:0007293;GO:0008340;GO:0016183;GO:0019233;GO:0022008;GO:0033227;GO:0033363;GO:0045746;GO:0048749;GO:0060429;GO:2001136	ommochrome biosynthetic process;intracellular protein transport;exocytosis;lysosome organization;Notch receptor processing;neurotransmitter secretion;germarium-derived egg chamber formation;determination of adult lifespan;synaptic vesicle coating;sensory perception of pain;neurogenesis;dsRNA transport;secretory granule organization;negative regulation of Notch signaling pathway;compound eye development;epithelium development;negative regulation of endocytic recycling	"carmine;AF110233_1clathrin-associated adaptor complex AP-3 medium chain;Mu3 subunit of clathrin-associated protein complex AP-3;LD09732p;AF110231_1clathrin-associated adaptor complex AP-1 medium chain;clathrin-associated protein;adaptor protein complex 1, mu subunit;LD31377p;adaptor protein complex 2, mu subunit;AF110232_1clathrin-associated adaptor complex AP-2 medium chain;SD05403p"	cm;AP-2mu;AP-1mu	0	0	0	1	1	1	0.786763139	0.382634031	-0.170586489	0.026507724	0.231924543	0.332321971	-0.124514897	0.267496778	0.08379567	-0.107496701	-0.841009178	0.341704104	-0.40297797	-0.01192642	8.75E-05	3.73E-07	-0.310948197	0.913527754	0.777555078	0.304972393	-0.002884713
OG-1172	Tbi_TRINITY_DN40265_c0_g1_i1;Tte_TRINITY_DN55657_c0_g1_i1;Tce_TRINITY_DN97559_c0_g1_i1;Tms_TRINITY_DN71169_c0_g1_i1;Tcm_TRINITY_DN91272_c0_g1_i1;Tsi_TRINITY_DN39577_c0_g1_i1;Tpa_TRINITY_DN135506_c0_g2_i1;Tge_TRINITY_DN29701_c0_g1_i1;Tps_TRINITY_DN92014_c0_g1_i2;Tdi_TRINITY_DN45330_c0_g1_i1	6.10E-116	ACI16535.1	GO:0006508;GO:0022008	proteolysis;neurogenesis	FI04406p;Zinc carboxypeptidase A 1 Flags: Precursor;CG17633;CG18585;CG4017;RH39904p;CG7025;CG2915;FI16720p1;RE62864p;CG14820;LD41739p;CG4408;CG8560;GH20109p;CG12374;RH58587p;CG3108;LP17541p;CG8562;FI02848p	CG2915;CG8560;CG4408;CG17633;CG18585;CG14820;CG4017;CG3108;CG8562;CG12374;CG7025	0	0	0	1	0	0	0.960091847	0.788895695	1.028077147	-0.195444667	-0.062450885	0.266557117	-0.717255945	NA	NA	NA	NA	NA	NA	NA	NA	NA	NA	NA	NA	NA	NA
OG-1173	Tbi_TRINITY_DN72259_c1_g2_i3;Tte_TRINITY_DN47234_c0_g1_i1;Tce_TRINITY_DN91007_c0_g1_i1;Tms_TRINITY_DN11199_c0_g1_i1;Tcm_TRINITY_DN98482_c0_g1_i1;Tsi_TRINITY_DN25576_c0_g1_i1;Tpa_TRINITY_DN118296_c1_g1_i1;Tge_TRINITY_DN47242_c0_g1_i1;Tps_TRINITY_DN92583_c0_g1_i3;Tdi_TRINITY_DN25334_c0_g1_i1	3.40E-159	NP_524293.2;CAA45791.1;AAF54416.1;AAN71425.1;AGB95812.1;NP_001262430.1;P29413.2	GO:0001895;GO:0001964;GO:0006457;GO:0007422;GO:0007476;GO:0010522;GO:0016063;GO:0022008;GO:0030431;GO:0031987;GO:0042048;GO:0048854	retina homeostasis;startle response;protein folding;peripheral nervous system development;imaginal disc-derived wing morphogenesis;regulation of calcium ion transport into cytosol;rhodopsin biosynthetic process;neurogenesis;sleep;locomotion involved in locomotory behavior;olfactory behavior;brain morphogenesis	calreticulin;Calreticulin Flags: Precursor;RE50082p;calnexin 99A;FI03837p;calnexin 14D;CG1924	Calr;Cnx99A;Cnx14D;CG1924	0	0	0	1	1	1	0.779960711	0.686775126	0.02417549	-0.041502461	0.365120144	0.175369283	-0.145348123	0.065283532	0.599233045	0.058818723	-0.556994853	-0.482566562	-0.668181044	-0.215755385	0.938469702	0.527584731	0.036689838	0.109245225	-0.166332371	-0.397801602	0.327291376
OG-1174	Tbi_TRINITY_DN46750_c0_g1_i1;Tte_TRINITY_DN4707_c0_g1_i1;Tce_TRINITY_DN104028_c1_g1_i1;Tms_TRINITY_DN27719_c0_g1_i1;Tcm_TRINITY_DN96438_c0_g1_i1;Tsi_TRINITY_DN4827_c0_g1_i1;Tpa_TRINITY_DN129074_c0_g1_i2;Tge_TRINITY_DN26107_c0_g1_i1;Tps_TRINITY_DN88218_c0_g1_i2;Tdi_TRINITY_DN32098_c1_g3_i1	2.20E-118	NP_569963.1;AAG22387.1;Q9I7X6.1;AAK93375.1	NA	NA	CG11596;Carnosine N-methyltransferase;LD42227p;EG:39E1.1;LD23570p	CG11596	0	0	0	1	1	1	0.855347603	0.789924475	0.066664131	-0.124453472	0.042725962	0.029902786	-0.260075011	0.248116287	0.375274608	-0.138340451	0.087039436	0.227845991	0.347582348	0.122958087	0.359246427	0.002330691	0.388724575	-0.388341581	0.000473199	0.751847058	-0.205719893
OG-1175	Tbi_TRINITY_DN67898_c1_g1_i1;Tte_TRINITY_DN29734_c5_g1_i1;Tce_TRINITY_DN48653_c0_g1_i1;Tms_TRINITY_DN28126_c0_g1_i2;Tcm_TRINITY_DN104532_c0_g1_i2;Tsi_TRINITY_DN13668_c0_g2_i1;Tpa_TRINITY_DN135796_c2_g1_i3;Tge_TRINITY_DN47591_c2_g1_i1;Tps_TRINITY_DN88323_c0_g2_i3;Tdi_TRINITY_DN53280_c0_g1_i1	0.00E+00	AAK93283.1;AGB94254.1;AAF50488.1;NP_523968.1;NP_001261559.1;P32392.3	GO:0000281;GO:0002121;GO:0006909;GO:0007291;GO:0007413;GO:0007507;GO:0007520;GO:0010592;GO:0014866;GO:0016319;GO:0016573;GO:0022416;GO:0030037;GO:0030589;GO:0030713;GO:0032507;GO:0034314;GO:0035148;GO:0043486;GO:0045747;GO:0045887;GO:0051297;GO:0051491;GO:0051533;GO:0071689;GO:0072553;GO:0097320;GO:0098529	"mitotic cytokinesis;inter-male aggressive behavior;phagocytosis;sperm individualization;axonal fasciculation;heart development;myoblast fusion;positive regulation of lamellipodium assembly;skeletal myofibril assembly;mushroom body development;histone acetylation;chaeta development;actin filament reorganization involved in cell cycle;pseudocleavage involved in syncytial blastoderm formation;ovarian follicle cell stalk formation;maintenance of protein location in cell;Arp2/3 complex-mediated actin nucleation;tube formation;histone exchange;positive regulation of Notch signaling pathway;positive regulation of synaptic growth at neuromuscular junction;centrosome organization;positive regulation of filopodium assembly;positive regulation of NFAT protein import into nucleus;muscle thin filament assembly;terminal button organization;plasma membrane tubulation;neuromuscular junction development, skeletal muscle fiber"	"Actin-related protein 3;Actin-related protein 3 Actin-2 Actin-like protein 3 Actin-like protein 66B;LD35711p;2111232Aactin-related protein;DChain D, Crystal Structure Of An Actin Dimer In Complex With The Actin Nucleator Cordon-bleu;AChain A, Crystal Structure Of Monomeric Actin In Its Atp-Bound State;AChain A, Structures Of Actin-Bound Wh2 Domains Of Spire And The Implication For Filament Nucleation;FChain F, Structures Of Actin-Bound Wh2 Domains Of Spire And The Implication For Filament Nucleation;KChain K, Structures Of Actin-Bound Wh2 Domains Of Spire And The Implication For Filament Nucleation;AChain A, Crystal Structure Of Monomeric Actin Bound To Cytochalasin D;AChain A, Crystal Structure Of Monomeric Actin Bound To Ca-Atp;actin 5C;Actin-5C Flags: Precursor;RE02927p;actin 87E;Actin-87E Flags: Precursor;87E actin;actin;RE14441p;AT14584p;Actin-42A Flags: Precursor;actin 42A;LD18090p;Actin-57B Flags: Precursor;actin 57B;LD47405p;actin 79B;Actin, larval muscle Actin-79B Flags: Precursor;GH04529p;BChain B, Structure Of Actin-lmod Complex;DChain D, Crystal Structure Of A Filament-like Actin Trimer Bound To The Bacterial Effector Vopl;EChain E, Crystal Structure Of A Filament-like Actin Trimer Bound To The Bacterial Effector Vopl;EChain E, Crystal Structure Of An Actin Dimer In Complex With The Actin Nucleator Cordon-bleu;Actin, indirect flight muscle Actin-88F Flags: Precursor;actin 88F;RH70883p"	Act5C;Arp3;Act87E;Act57B;Act88F;Act42A;Act79B	0	0	0	1	1	1	0.851818328	0.790228957	-0.051468234	-0.289306267	-0.06449787	0.137626714	0.020138646	0.876539846	0.489615249	-0.007920219	0.400390859	-0.444041227	0.005101634	0.250721038	0.193207446	0.074394884	-0.005843531	-0.056587611	-0.156644948	0.534608729	0.575597521
OG-1176	Tbi_TRINITY_DN47035_c0_g1_i1;Tte_TRINITY_DN48320_c0_g1_i1;Tce_TRINITY_DN101260_c0_g1_i1;Tms_TRINITY_DN6802_c0_g1_i1;Tcm_TRINITY_DN71054_c0_g1_i1;Tsi_TRINITY_DN20489_c0_g1_i1;Tpa_TRINITY_DN124264_c0_g1_i1;Tge_TRINITY_DN41119_c0_g1_i1;Tps_TRINITY_DN77260_c0_g1_i1;Tdi_TRINITY_DN25678_c0_g1_i1	4.50E-141	AAM29606.1;AHN54461.1;NP_523570.3;NP_001285947.1;AAF53432.3	GO:0006583;GO:0042435;GO:0048065;GO:0048067;GO:0048082	"melanin biosynthetic process from tyrosine;indole-containing compound biosynthetic process;male courtship behavior, veined wing extension;cuticle pigmentation;regulation of adult chitin-containing cuticle pigmentation"	yellow-c;RH54244p;yellow-b;AF237613_1YELLOW-B;LD43175p;Protein yellow Flags: Precursor;yellow gene;EG:125H10.2;yellow;L-dopachrome tautomerase yellow-f2 Flags: Precursor;GH17451p;yellow-f2;yellow-f;L-dopachrome tautomerase yellow-f Flags: Precursor;yellow-h;yellow-e2;yellow-d;GH10609p;yellow-d2;RH49821p;yellow-e;RE55542p;yellow-e3;RE14803p;yellow-g2;TA01530p;IP19120p;IP19520p	y;yellow-f;yellow-f2	0	0	0	1	1	1	0.407875622	0.448515373	-0.47889249	-0.922454442	-0.495695401	-0.562574717	0.568941311	0.59666137	0.987440343	-0.441610689	-0.541616042	-0.196187038	0.028891968	-0.361323551	0.266410581	0.279092543	-0.683305354	-0.084881954	-0.198864587	-0.368147369	0.282844628
OG-1177	Tbi_TRINITY_DN66227_c5_g1_i1;Tte_TRINITY_DN29878_c6_g1_i1;Tce_TRINITY_DN106242_c0_g1_i1;Tms_TRINITY_DN30524_c3_g3_i2;Tcm_TRINITY_DN104630_c0_g1_i2;Tsi_TRINITY_DN30229_c0_g1_i1;Tpa_TRINITY_DN140851_c2_g3_i2;Tge_TRINITY_DN44688_c0_g1_i1;Tps_TRINITY_DN94364_c0_g3_i3;Tdi_TRINITY_DN30651_c0_g2_i8	1.30E-124	AAQ01663.1	GO:0006531;GO:0006537;GO:0007416;GO:0007476;GO:0045213	aspartate metabolic process;glutamate biosynthetic process;synapse assembly;imaginal disc-derived wing morphogenesis;neurotransmitter receptor metabolic process	aminotransferase;lutamate oxaloacetate transaminase 1;LD23191p;lutamate oxaloacetate transaminase 2;AT13631p	Got2;Got1	0	0	0	1	1	0	0.919240964	0.534121964	0.546393779	0.279308751	-0.077525728	-0.435352377	-0.622870705	0.64774354	0.418567367	1.009825675	1.693719811	-0.517230605	-0.181701653	-0.374419438	NA	NA	NA	NA	NA	NA	NA
OG-1178	Tbi_TRINITY_DN100066_c0_g1_i1;Tte_TRINITY_DN57016_c0_g1_i1;Tce_TRINITY_DN61664_c0_g1_i1;Tms_TRINITY_DN9362_c0_g1_i1;Tcm_TRINITY_DN95422_c0_g1_i1;Tsi_TRINITY_DN10422_c0_g1_i1;Tpa_TRINITY_DN122409_c0_g1_i1;Tge_TRINITY_DN35097_c0_g1_i1;Tps_TRINITY_DN81056_c0_g1_i1;Tdi_TRINITY_DN14557_c0_g1_i2	2.50E-132	CAL26011.1	NA	NA	CG5276;LD30472p;CG5276-PA	CG5276	0	0	0	1	1	1	0.520130496	0.590790791	0.10867462	-0.17549041	0.078088769	0.386838928	0.354000672	0.537368221	0.0641839	0.100020233	-0.660934213	0.013259738	-0.134814835	0.231650099	0.364633749	0.275766705	-0.116381227	0.152375274	0.034908564	0.023432574	0.369840314
OG-1179	Tbi_TRINITY_DN66537_c0_g1_i1;Tte_TRINITY_DN72646_c0_g1_i1;Tce_TRINITY_DN101443_c0_g3_i1;Tms_TRINITY_DN31024_c0_g1_i1;Tcm_TRINITY_DN83192_c0_g1_i1;Tsi_TRINITY_DN53782_c0_g1_i1;Tpa_TRINITY_DN139877_c2_g2_i1;Tge_TRINITY_DN47105_c5_g1_i1;Tps_TRINITY_DN92280_c0_g3_i1;Tdi_TRINITY_DN35052_c0_g1_i1	1.30E-154	NP_524270.2;AAF54157.3;AAL90409.1	GO:0032543	mitochondrial translation	mitochondrial ribosomal protein S9;RH44312p	mRpS9	0	0	1	1	1	1	0.633466174	0.786998091	-0.089056163	-0.051020321	-0.338566763	-0.249062406	0.127467031	0.898526361	0.919241404	-0.16130645	0.081511659	0.03490325	0.031297924	0.136793594	0.029397566	0.10923577	0.217541289	-0.142221439	-0.491840836	-0.886802812	-0.53428683
OG-118	Tbi_TRINITY_DN71119_c0_g1_i3;Tte_TRINITY_DN1841_c0_g1_i1;Tce_TRINITY_DN106692_c0_g1_i2;Tms_TRINITY_DN29697_c0_g1_i1;Tcm_TRINITY_DN106061_c0_g3_i1;Tsi_TRINITY_DN17290_c0_g1_i2;Tpa_TRINITY_DN138013_c0_g1_i2;Tge_TRINITY_DN40038_c0_g1_i2;Tps_TRINITY_DN93828_c0_g1_i5;Tdi_TRINITY_DN29301_c0_g1_i1	NA	NA	NA	NA	NA	NA	1	0	0	1	1	1	0.01503462	0.208764721	0.136800039	0.41332917	0.193426177	0.31321878	1.076365507	0.604804026	0.189474357	0.191408833	-0.468136679	0.813988542	-0.051483475	0.138505755	0.063883561	0.000456676	0.202389709	0.56157244	0.941994299	-0.854536943	0.248955486
OG-1180	Tbi_TRINITY_DN24334_c0_g1_i1;Tte_TRINITY_DN9360_c0_g2_i1;Tce_TRINITY_DN87825_c0_g1_i5;Tms_TRINITY_DN27438_c0_g1_i1;Tcm_TRINITY_DN43177_c0_g1_i3;Tsi_TRINITY_DN27285_c0_g2_i5;Tpa_TRINITY_DN90697_c0_g1_i3;Tge_TRINITY_DN31903_c0_g1_i1;Tps_TRINITY_DN47929_c0_g1_i2;Tdi_TRINITY_DN5991_c0_g2_i1	0.00E+00	NP_727548.1;AAN09640.1;AHN59604.1;NP_001285134.1;AAK93059.1	GO:0005978;GO:0006007;GO:0006468;GO:0007017;GO:0007268;GO:0007616;GO:0008049;GO:0008582;GO:0010906;GO:0019233;GO:0048598;GO:0051489;GO:0060278	glycogen biosynthetic process;glucose catabolic process;protein phosphorylation;microtubule-based process;chemical synaptic transmission;long-term memory;male courtship behavior;regulation of synaptic growth at neuromuscular junction;regulation of glucose metabolic process;sensory perception of pain;embryonic morphogenesis;regulation of filopodium assembly;regulation of ovulation	"phosphorylase kinase gamma;GH28523p;GH22314p;AChain A, Drosophila Camkii-wt In Complex With A Fragment Of The Eag Potassium Channel And Mg2+/amppn;Calcium/calmodulin-dependent protein kinase II;calmodulin-dependent protein kinase;FI03620p;Calcium/calmodulin-dependent protein kinase type II alpha chain Short=CaM-kinase II alpha chain;Calcium/calmodulin-dependent protein kinase I;calcium/calmodulin dependent protein kinase I;RE39750p;CG17528;Serine/threonine-protein kinase CG17528 Doublecortin-like and CAM kinase-like protein Protein Pk1"	CaMKII;PhKgamma;CaMKI;CG17528	0	0	0	1	1	1	0.386362235	0.16363868	0.535486911	0.248179297	-0.024899975	-0.32224012	0.504323143	0.071652784	0.396642541	0.584034398	-0.230399404	0.351089447	0.517086675	0.382173286	0.636609738	0.002213302	0.507747349	0.197236345	-0.269496621	-0.486862885	0.283243467
OG-1181	Tbi_TRINITY_DN50111_c0_g1_i1;Tte_TRINITY_DN6974_c0_g1_i1;Tce_TRINITY_DN87733_c0_g1_i1;Tms_TRINITY_DN2939_c0_g1_i1;Tcm_TRINITY_DN77041_c0_g1_i1;Tsi_TRINITY_DN7025_c0_g1_i1;Tpa_TRINITY_DN125793_c0_g5_i1;Tge_TRINITY_DN163_c0_g1_i1;Tps_TRINITY_DN89213_c0_g2_i2;Tdi_TRINITY_DN33879_c0_g1_i1	0.00E+00	NP_730958.1;NP_730959.1;NP_730963.1;NP_730961.1;AAF51996.1;NP_730962.1;AAF51995.1;AAG22214.1;AAK01218.1;NP_524238.1;AAN13246.1;NP_730960.1;AAN13249.1;AAN13248.1;AAL13734.1;AAN13247.1;Q9VNE2.1	GO:0007616;GO:0016199;GO:0017148;GO:0030707;GO:0048149;GO:0051491	long-term memory;axon midline choice point recognition;negative regulation of translation;ovarian follicle cell development;behavioral response to ethanol;positive regulation of filopodium assembly	krasavietz;Protein krasavietz Eukaryotic translation initiation factor 5C domain-containing protein Short=Decp Short=eIF5C domain-containing protein Protein extra bases;AF325529_1elongation initiation factor 5C;LD21309p	kra	0	0	0	1	1	1	0.906526301	0.567234802	-0.233713888	-0.070937886	-0.012045033	0.3134668	-0.157953382	0.345999117	0.687254996	-0.1709722	-0.313908495	-0.003040817	-0.333493014	0.090427489	0.711443153	0.032821541	-0.220977802	0.047328162	0.338379877	0.289535515	-0.251046813
OG-1182	Tbi_TRINITY_DN61413_c1_g1_i1;Tte_TRINITY_DN11972_c0_g1_i1;Tce_TRINITY_DN96949_c0_g1_i1;Tms_TRINITY_DN13359_c0_g2_i1;Tcm_TRINITY_DN102957_c0_g1_i4;Tsi_TRINITY_DN41317_c0_g1_i1;Tpa_TRINITY_DN137198_c0_g1_i1;Tge_TRINITY_DN44326_c0_g1_i1;Tps_TRINITY_DN93383_c1_g4_i2;Tdi_TRINITY_DN31266_c7_g3_i4	2.10E-160	NP_511074.1;AAF46289.1;P51406.2;AAL28724.1	GO:0022008	neurogenesis	by S6;Bystin Protein bys;LD14510p	bys	0	0	0	1	1	1	0.7215607	0.540943065	-0.073359006	0.329259833	-0.196818083	0.459143905	0.043184868	0.445416678	0.799769111	0.460640805	-0.071228923	0.018244287	0.092608704	0.407645983	0.241287758	0.414701046	0.578999123	0.15078981	0.001925141	-0.115643532	0.267124908
OG-1183	Tbi_TRINITY_DN67998_c4_g3_i2;Tte_TRINITY_DN55707_c0_g1_i1;Tce_TRINITY_DN76109_c0_g1_i1;Tms_TRINITY_DN47858_c0_g1_i1;Tcm_TRINITY_DN98431_c0_g1_i2;Tsi_TRINITY_DN25920_c0_g1_i1;Tpa_TRINITY_DN139217_c0_g4_i1;Tge_TRINITY_DN44315_c0_g1_i1;Tps_TRINITY_DN81750_c0_g1_i1;Tdi_TRINITY_DN45296_c0_g1_i1	3.90E-163	NP_001259856.1;AAF51408.2;NP_001033869.1;AGB92393.1	GO:0008103;GO:0008154;GO:0008360;GO:0008407;GO:0042052;GO:0046716;GO:0048190;GO:0072499	oocyte microtubule cytoskeleton polarization;actin polymerization or depolymerization;regulation of cell shape;chaeta morphogenesis;rhabdomere development;muscle cell cellular homeostasis;wing disc dorsal/ventral pattern formation;photoreceptor cell axon guidance	capulet;RH08748p	capt	0	1	0	1	1	1	0.874822386	0.789406358	0.294533194	0.015903684	0.035060203	-0.23837906	0.151828547	0.007680397	0.093303237	-0.093065293	0.011328317	-0.596622944	-0.436055352	-0.15060414	0.081389868	0.070796282	-0.163167618	0.020995273	-1.194254858	-0.547980943	0.111078654
OG-1184	Tbi_TRINITY_DN68365_c0_g1_i4;Tte_TRINITY_DN23741_c0_g1_i7;Tce_TRINITY_DN102306_c1_g1_i1;Tms_TRINITY_DN24207_c0_g2_i2;Tcm_TRINITY_DN102552_c0_g3_i1;Tsi_TRINITY_DN30278_c0_g1_i3;Tpa_TRINITY_DN133904_c0_g3_i2;Tge_TRINITY_DN38150_c0_g2_i1;Tps_TRINITY_DN87658_c0_g1_i1;Tdi_TRINITY_DN17888_c0_g1_i1	NA	NA	NA	NA	NA	NA	0	0	0	1	1	1	0.872811331	0.000348202	0.785311096	0.667449555	-0.201318987	-1.304802262	-0.246957724	0.919608455	4.97E-07	0.784758964	2.420199082	-0.160054332	-2.378065295	-0.3854134	0.024150973	0.011311525	0.455671005	0.202025492	-0.490032505	-1.151316634	-1.79087032
OG-1185	Tbi_TRINITY_DN65672_c5_g1_i2;Tte_TRINITY_DN28437_c0_g1_i1;Tce_TRINITY_DN95690_c0_g1_i1;Tms_TRINITY_DN30685_c8_g2_i1;Tcm_TRINITY_DN100802_c0_g1_i1;Tsi_TRINITY_DN53536_c0_g1_i1;Tpa_TRINITY_DN137562_c0_g1_i1;Tge_TRINITY_DN44973_c0_g1_i1;Tps_TRINITY_DN92679_c0_g1_i2;Tdi_TRINITY_DN66913_c0_g1_i1	1.80E-65	P40796.2;AGK36637.1;AAA21776.1;AAF53885.1;NP_477014.1	GO:0000001;GO:0006396;GO:0007053;GO:0019233;GO:0035071;GO:0035186	mitochondrion inheritance;RNA processing;spindle assembly involved in male meiosis;sensory perception of pain;salivary gland cell autophagic cell death;syncytial blastoderm mitotic cell cycle	La autoantigen-like;La protein homolog La autoantigen homolog La ribonucleoprotein;La ribonucleoprotein;FI21003p1;La related protein 7;LD09531p;CG17386;FI03833p;CG11505;FI24706p1;La-related protein CG11505 La ribonucleoprotein domain family member CG11505;La related protein;FI14823p1;La-related protein 1 dLarp	larp;La;CG11505;Larp7;CG17386	0	0	0	1	1	1	0.737324723	0.319363674	0.125821672	0.371498655	0.171108328	0.473708607	-0.542529263	0.102070124	0.167722746	-1.221622306	-0.034487892	-0.19678294	-0.41484729	0.010050658	0.832804619	0.077770032	-0.672355612	0.445507959	-0.26352079	0.58229089	-0.42585749
OG-1186	Tbi_TRINITY_DN54160_c0_g1_i1;Tte_TRINITY_DN74046_c0_g1_i1;Tce_TRINITY_DN89515_c0_g1_i2;Tms_TRINITY_DN18225_c0_g1_i1;Tcm_TRINITY_DN78857_c0_g1_i1;Tsi_TRINITY_DN32949_c0_g1_i1;Tpa_TRINITY_DN129828_c0_g1_i1;Tge_TRINITY_DN36260_c0_g1_i1;Tps_TRINITY_DN86476_c0_g1_i1;Tdi_TRINITY_DN52924_c0_g1_i1	0.00E+00	AAC63219.1;AAK93156.1;AAF50835.1;O18413.2;NP_608447.1	GO:0000226;GO:0006974;GO:0007029;GO:0007030;GO:0007040;GO:0007279;GO:0007317;GO:0016320;GO:0030707;GO:0032436;GO:0043525;GO:0046598;GO:0046716;GO:0048813;GO:0097352;GO:0098586;GO:1901838	microtubule cytoskeleton organization;cellular response to DNA damage stimulus;endoplasmic reticulum organization;Golgi organization;lysosome organization;pole cell formation;regulation of pole plasm oskar mRNA localization;endoplasmic reticulum membrane fusion;ovarian follicle cell development;positive regulation of proteasomal ubiquitin-dependent protein catabolic process;positive regulation of neuron apoptotic process;positive regulation of viral entry into host cell;muscle cell cellular homeostasis;dendrite morphogenesis;autophagosome maturation;cellular response to virus;positive regulation of transcription of nuclear large rRNA transcript from RNA polymerase I promoter	regulatory particle triple-A ATPase 6;26S protease regulatory subunit 8;Pros45 proteosome subunit homolo;LD26005p;regulatory particle triple-A ATPase 6-related;SD17676p;AF145307_126S proteasome regulatory complex subunit p48B;regulatory particle triple-A ATPase 1;SD07148p;regulatory particle triple-A ATPase 2;26S protease regulatory subunit 4 Short=P26s4;SD02658p;regulatory particle triple-A ATPase 4;AF160882_1GH12068p;AF145305_126S proteasome regulatory complex subunit p50;regulatory particle triple-A ATPase 5;regulatory particle triple-A ATPase 4-related;AT06668p;regulatory particle triple-A ATPase 3;AF145306_126S proteasome regulatory complex subunit p48A;GH06151p;CG16916 protein;regulatory particle triple-A ATPase 3-related;RE01104p;Transitional endoplasmic reticulum ATPase TER94 Valosin-containing protein homolo;AF132553_1BcDNA.GM02885;TER94	Rpt3;TER94;Rpt6;Rpt2;Rpt1;Rpt5;Rpt3R;Rpt4R;Rpt4;Rpt6R	0	0	0	1	1	1	0.257472082	0.444503924	-0.122931536	0.097788983	-0.206205509	-0.195118876	-0.527566398	0.973491562	0.380286139	0.030578213	0.543858553	-0.406419947	0.275018694	-0.383159295	0.53222775	0.295583759	0.187037529	-0.066615914	-0.342580632	-0.003891304	-0.133568343
OG-1187	Tbi_TRINITY_DN40568_c0_g1_i1;Tte_TRINITY_DN16756_c0_g1_i1;Tce_TRINITY_DN95540_c0_g1_i1;Tms_TRINITY_DN18413_c0_g1_i1;Tcm_TRINITY_DN104372_c0_g1_i1;Tsi_TRINITY_DN31850_c7_g4_i1;Tpa_TRINITY_DN125494_c0_g1_i1;Tge_TRINITY_DN40296_c0_g1_i1;Tps_TRINITY_DN89636_c0_g1_i3;Tdi_TRINITY_DN28434_c0_g4_i1	0.00E+00	NP_477160.1;AAD13113.1;AAD38390.1;AFH08114.1;NP_788370.1;AAF58050.1;AAS64845.1;AAX33552.1;NP_995852.1;Q7KNS3.2;NP_001246361.1;AAO41380.1	GO:0000398;GO:0006338;GO:0006886;GO:0006890;GO:0006979;GO:0007095;GO:0007096;GO:0007221;GO:0007283;GO:0007294;GO:0007298;GO:0007303;GO:0007312;GO:0007405;GO:0007419;GO:0007626;GO:0008090;GO:0008298;GO:0009267;GO:0010883;GO:0016243;GO:0016319;GO:0016573;GO:0018991;GO:0019827;GO:0022416;GO:0030381;GO:0030473;GO:0030510;GO:0031065;GO:0031145;GO:0031146;GO:0032436;GO:0034501;GO:0035147;GO:0035220;GO:0042023;GO:0042052;GO:0042058;GO:0042335;GO:0042676;GO:0043524;GO:0044829;GO:0045478;GO:0045494;GO:0045572;GO:0045725;GO:0045747;GO:0045892;GO:0045926;GO:0046329;GO:0046716;GO:0048135;GO:0050775;GO:0050790;GO:0050965;GO:0051225;GO:0051299;GO:0051383;GO:0051568;GO:0051642;GO:0060253;GO:0060438;GO:0070050;GO:0071482;GO:0072499;GO:0075522;GO:1900038;GO:1903146	"mRNA splicing, via spliceosome;chromatin remodeling;intracellular protein transport;retrograde vesicle-mediated transport, Golgi to ER;response to oxidative stress;mitotic G2 DNA damage checkpoint;regulation of exit from mitosis;positive regulation of transcription of Notch receptor target;spermatogenesis;germarium-derived oocyte fate determination;border follicle cell migration;cytoplasmic transport, nurse cell to oocyte;oocyte nucleus migration involved in oocyte dorsal/ventral axis specification;neuroblast proliferation;ventral cord development;locomotory behavior;retrograde axonal transport;intracellular mRNA localization;cellular response to starvation;regulation of lipid storage;regulation of autophagosome size;mushroom body development;histone acetylation;oviposition;stem cell population maintenance;chaeta development;chorion-containing eggshell pattern formation;nuclear migration along microtubule;regulation of BMP signaling pathway;positive regulation of histone deacetylation;anaphase-promoting complex-dependent catabolic process;SCF-dependent proteasomal ubiquitin-dependent protein catabolic process;positive regulation of proteasomal ubiquitin-dependent protein catabolic process;protein localization to kinetochore;branch fusion, open tracheal system;wing disc development;DNA endoreduplication;rhabdomere development;regulation of epidermal growth factor receptor signaling pathway;cuticle development;compound eye cone cell fate commitment;negative regulation of neuron apoptotic process;positive regulation by host of viral genome replication;fusome organization;photoreceptor cell maintenance;positive regulation of imaginal disc growth;positive regulation of glycogen biosynthetic process;positive regulation of Notch signaling pathway;negative regulation of transcription, DNA-templated;negative regulation of growth;negative regulation of JNK cascade;muscle cell cellular homeostasis;female germ-line cyst formation;positive regulation of dendrite morphogenesis;regulation of catalytic activity;detection of temperature stimulus involved in sensory perception of pain;spindle assembly;centrosome separation;kinetochore organization;histone H3-K4 methylation;centrosome localization;negative regulation of glial cell proliferation;trachea development;neuron cellular homeostasis;cellular response to light stimulus;photoreceptor cell axon guidance;IRES-dependent viral translational initiation;negative regulation of cellular response to hypoxia;regulation of mitophagy"	"Lissencephaly-1;Lissencephaly-1 homolog Short=DLis-1 Short=Dlis1 Short=Lissencephaly1;AF152419_1WD-40 protein LIS1;lissencephaly-1;LD11219p;AChain A, Crystal Structure Of The Nsl1-wds-nsl2 Complex.;will die slowly;Protein will die slowly;AF233288_1WDS;EG:BACR25B3.7;RE31658p;archipelago;F-box/WD repeat-containing protein 7 F-box and WD-40 domain-containing protein 7 Protein archipelago;LD21322p;LD30271p;CG10931;IP10415p;POC1 centriolar protein homolog Proteome of centrioles 1;proteome of centrioles 1;LD05671p;receptor of activated protein kinase C 1;Guanine nucleotide-binding protein subunit beta-like protein Receptor of activated protein kinase C homolo;GGChain g, Structure Of The D. Melanogaster 40s Ribosomal Proteins;RE74715p;Protein Notchless;AT08344p;notchless;1913437Atranscription factor IID;Transcription initiation factor TFIID subunit 5 TAFII-80 Transcription initiation factor TFIID 85 kDa subunit Short=p85;transcription initiation factor TFIID 85 kDa subunit;TBP-associated factor 5;LD42828p;CG3436;GM13767p;Coatomer subunit beta' Beta'-coat protein Short=Beta'-COP;coat protein (coatomer) beta';GH18655p;coatomer, beta-prime subunit;F-box-like/WD repeat-containing protein eb;AF146345_1Eb;eb;FI17838p1"	Lis-1;ago;ebi;Rack1;wds;Taf5;beta'COP;CG3436;CG10931;Nle;Poc1	0	0	0	1	1	1	0.34232887	0.121699157	0.538517264	0.212712528	0.34185284	-0.322917063	0.120809116	0.15513833	0.344914774	-0.016123109	-0.273972682	-0.305584541	-0.862259283	0.053654431	0.68804812	0.219784785	-0.059254279	0.181101038	0.236422927	-0.461810733	-0.177802291
OG-1188	Tbi_TRINITY_DN69480_c0_g1_i2;Tte_TRINITY_DN17395_c0_g1_i1;Tce_TRINITY_DN102808_c0_g1_i1;Tms_TRINITY_DN33835_c0_g1_i1;Tcm_TRINITY_DN102633_c0_g1_i2;Tsi_TRINITY_DN34596_c0_g1_i1;Tpa_TRINITY_DN133108_c0_g1_i1;Tge_TRINITY_DN39782_c0_g1_i1;Tps_TRINITY_DN86929_c0_g1_i1;Tdi_TRINITY_DN32226_c6_g6_i1	1.60E-100	AAK93136.1;AAF53607.1;NP_609837.1	NA	NA	CG15141;LD24839p	CG15141	0	0	0	1	1	1	0.767902412	0.41483941	-0.013890334	-0.061134183	-0.387488561	-0.44294174	0.495915468	0.105233581	0.066964578	-1.067222344	-0.984052642	0.37134875	0.020821309	-0.311789076	0.466187423	0.435113599	-0.451139695	-0.725015076	0.11574183	0.307750907	-0.489722102
OG-1189	Tbi_TRINITY_DN69982_c0_g1_i1;Tte_TRINITY_DN29397_c13_g1_i1;Tce_TRINITY_DN103414_c0_g1_i1;Tms_TRINITY_DN28387_c0_g1_i1;Tcm_TRINITY_DN106322_c0_g1_i2;Tsi_TRINITY_DN54026_c0_g1_i1;Tpa_TRINITY_DN139203_c2_g1_i5;Tge_TRINITY_DN40979_c0_g1_i1;Tps_TRINITY_DN95206_c2_g1_i3;Tdi_TRINITY_DN19162_c0_g1_i2	1.50E-107	NP_652013.1;AAF23824.1;NP_001334714.1;API64961.1;NP_001334713.1;AAK93543.1;API64960.1;AAF59186.1	GO:0006508;GO:0007306;GO:0019233;GO:0035071;GO:0045476;GO:0050829	proteolysis;eggshell chorion assembly;sensory perception of pain;salivary gland cell autophagic cell death;nurse cell apoptotic process;defense response to Gram-negative bacterium	cathD;AF220040_1cathepsin D precursor;SD07085p;CG10104;beta-site APP-cleaving enzyme;GH11417p;CG17134;RE02351p;CG33128;LP12231p;CG6508;CG5863;CG31926;pepsinogen-like;FI01813p;CG31928;IP19242p;IP19348p;IP19042p;CG17283;CG31661;MIP16848p;CG5860	cathD;CG31928;CG31926;CG31661;Bace;CG33128;CG17283;CG10104;CG17134;CG5860;CG6508;CG5863	0	0	0	1	1	1	0.549804712	0.553397281	0.24367219	-0.216428913	-0.013537061	0.963202347	0.369988643	0.620030157	0.306772461	0.808435238	-1.010717086	-0.187502169	0.250803953	1.703231986	0.776191099	0.242053557	-0.501111256	-0.703586379	0.690198309	-0.295788557	0.265473433
OG-119	Tbi_TRINITY_DN61807_c0_g1_i1;Tte_TRINITY_DN55788_c0_g1_i1;Tce_TRINITY_DN95964_c0_g1_i1;Tms_TRINITY_DN5233_c0_g1_i1;Tcm_TRINITY_DN92813_c0_g1_i1;Tsi_TRINITY_DN25409_c0_g1_i1;Tpa_TRINITY_DN140905_c0_g1_i1;Tge_TRINITY_DN32631_c0_g1_i1;Tps_TRINITY_DN76142_c0_g1_i1;Tdi_TRINITY_DN67092_c0_g1_i1	0.00E+00	AGB96437.1;NP_001263057.1	GO:0006974;GO:0042176;GO:0043161	cellular response to DNA damage stimulus;regulation of protein catabolic process;proteasome-mediated ubiquitin-dependent protein catabolic process	regulatory particle non-ATPase 2;26S proteasome non-ATPase regulatory subunit 1 26S proteasome regulatory complex subunit p110 26S proteasome regulatory subunit RPN2;AF145303_126S proteasome regulatory complex subunit p110;FI02136p;AF145304_126S proteasome regulatory complex subunit p97;unknown;regulatory particle non-ATPase 1	Rpn2;Rpn1	0	0	0	1	1	1	0.766086028	0.67609878	0.042436626	0.199073149	0.257388884	-0.135468981	-0.041464404	0.065283532	0.390637978	-0.20668233	-0.171856778	-0.2145394	-0.837167303	-0.104331213	0.940990328	0.739364938	0.158047755	0.148065521	-0.0293331	-0.246061292	-0.10082991
OG-1190	Tbi_TRINITY_DN56684_c0_g1_i1;Tte_TRINITY_DN38718_c0_g1_i1;Tce_TRINITY_DN102056_c0_g1_i1;Tms_TRINITY_DN47564_c0_g1_i1;Tcm_TRINITY_DN86144_c0_g1_i1;Tsi_TRINITY_DN59869_c0_g1_i1;Tpa_TRINITY_DN135964_c0_g2_i1;Tge_TRINITY_DN337_c0_g1_i1;Tps_TRINITY_DN89764_c0_g1_i1;Tdi_TRINITY_DN59169_c0_g1_i1	5.40E-115	NP_609310.2;Q9VL86.1;AAF52810.1	GO:0006508;GO:0022008	proteolysis;neurogenesis	CG17633;Zinc carboxypeptidase A 1 Flags: Precursor;CG18585;CG4017;RH39904p;CG7025;CG2915;FI16720p1;LD41739p;CG4408;RE62864p;CG14820;CG3108;LP17541p;CG12374;RH58587p;CG8560;GH20109p;RE43153p;CG3097	CG2915;CG8560;CG4408;CG17633;CG18585;CG14820;CG3097;CG4017;CG3108;CG12374;CG7025	0	0	0	1	0	0	0.913278067	0.690162238	1.117881038	0.17391982	-0.396011602	0.324536193	-0.642548895	NA	NA	NA	NA	NA	NA	NA	NA	NA	NA	NA	NA	NA	NA
OG-1191	Tbi_TRINITY_DN68166_c0_g2_i2;Tte_TRINITY_DN21171_c0_g1_i1;Tce_TRINITY_DN101808_c1_g3_i3;Tms_TRINITY_DN23569_c0_g1_i1;Tcm_TRINITY_DN102044_c1_g2_i4;Tsi_TRINITY_DN24809_c0_g2_i1;Tpa_TRINITY_DN138164_c0_g1_i3;Tge_TRINITY_DN47182_c0_g1_i1;Tps_TRINITY_DN91525_c2_g1_i2;Tdi_TRINITY_DN32063_c3_g3_i1	4.00E-145	NP_001285735.1;Q9VLU5.1;AAM50228.1;AHN54249.1;AAF52587.1;NP_609171.1	GO:0008586;GO:0008587;GO:0016348;GO:0016567;GO:0019915;GO:0031623;GO:0032880;GO:0045746;GO:0050829;GO:2000377	imaginal disc-derived wing vein morphogenesis;imaginal disc-derived wing margin morphogenesis;imaginal disc-derived leg joint morphogenesis;protein ubiquitination;lipid storage;receptor internalization;regulation of protein localization;negative regulation of Notch signaling pathway;defense response to Gram-negative bacterium;regulation of reactive oxygen species metabolic process	WW domain containing oxidoreductase;WW domain-containing oxidoreductase;LD03827p;CG2065;RH23455p;CG2064;CG2070;LP06328p;CG30495;CG7675;GH26851p;CG30491;AT09608p;CG3842;GH10714p;CG31235;RE17220p;carbonyl reductase;GH19857p;suppressor of deltex;E3 ubiquitin-protein ligase Su(dx) HECT-type E3 ubiquitin transferase Su(dx) Protein suppressor of deltex;AF152865_1Suppressor of deltex;LD32282p	Su(dx);Wwox;CG7675;CG11200;CG2064	0	1	0	1	1	1	0.897426209	0.340321565	-0.046421543	-0.33574767	0.080038194	0.276968685	0.162731448	0.033244334	0.43971481	0.122767906	0.140485384	0.114556296	0.651758726	0.487241718	0.03460626	0.006005678	0.201928949	0.071393842	-0.133893336	0.166206181	0.981760391
OG-1192	Tbi_TRINITY_DN60409_c0_g1_i1;Tte_TRINITY_DN13220_c0_g1_i2;Tce_TRINITY_DN104685_c2_g1_i1;Tms_TRINITY_DN29508_c0_g1_i1;Tcm_TRINITY_DN91729_c0_g1_i1;Tsi_TRINITY_DN3957_c0_g2_i1;Tpa_TRINITY_DN137145_c1_g1_i2;Tge_TRINITY_DN41093_c0_g1_i1;Tps_TRINITY_DN85370_c0_g1_i1;Tdi_TRINITY_DN34948_c0_g1_i1	NA	NA	NA	NA	NA	NA	0	0	0	1	1	1	0.981930401	0.67290585	-0.148649611	-0.019765346	0.335877316	-0.205072608	-0.00759951	0.563832356	0.023785231	0.338541518	0.823088953	0.06659959	-0.278402848	-0.421637462	0.054241386	0.015521196	1.060588458	0.270250515	0.275975418	0.167468739	-0.396264515
OG-1193	Tbi_TRINITY_DN7311_c0_g1_i1;Tte_TRINITY_DN13091_c0_g1_i1;Tce_TRINITY_DN104490_c0_g1_i1;Tms_TRINITY_DN30849_c0_g4_i1;Tcm_TRINITY_DN92719_c0_g1_i1;Tsi_TRINITY_DN26511_c0_g1_i1;Tpa_TRINITY_DN130186_c0_g2_i1;Tge_TRINITY_DN39368_c0_g1_i1;Tps_TRINITY_DN89638_c3_g1_i1;Tdi_TRINITY_DN32330_c11_g16_i1	0.00E+00	AAK93366.1;AAF52946.1;NP_609400.1;NP_001188779.1;ADV37029.1	GO:0001933;GO:0003382;GO:0006338;GO:0006897;GO:0007095;GO:0007140;GO:0007221;GO:0007298;GO:0008293;GO:0008593;GO:0010458;GO:0016079;GO:0016322;GO:0016573;GO:0031145;GO:0031398;GO:0032436;GO:0032509;GO:0033619;GO:0042059;GO:0045743;GO:0045752;GO:0048598;GO:0051568;GO:1990182;GO:2000274	"negative regulation of protein phosphorylation;epithelial cell morphogenesis;chromatin remodeling;endocytosis;mitotic G2 DNA damage checkpoint;male meiosis;positive regulation of transcription of Notch receptor target;border follicle cell migration;torso signaling pathway;regulation of Notch signaling pathway;exit from mitosis;synaptic vesicle exocytosis;neuron remodeling;histone acetylation;anaphase-promoting complex-dependent catabolic process;positive regulation of protein ubiquitination;positive regulation of proteasomal ubiquitin-dependent protein catabolic process;endosome transport via multivesicular body sorting pathway;membrane protein proteolysis;negative regulation of epidermal growth factor receptor signaling pathway;positive regulation of fibroblast growth factor receptor signaling pathway;positive regulation of Toll signaling pathway;embryonic morphogenesis;histone H3-K4 methylation;exosomal secretion;regulation of epithelial cell migration, open tracheal system"	"CG5168;LD41958p;1913437Atranscription factor IID;Transcription initiation factor TFIID subunit 5 TAFII-80 Transcription initiation factor TFIID 85 kDa subunit Short=p85;transcription initiation factor TFIID 85 kDa subunit;TBP-associated factor 5;LD42828p;will die slowly;Protein will die slowly;AF233288_1WDS;EG:BACR25B3.7;RE31658p;AChain A, Crystal Structure Of The Nsl1-wds-nsl2 Complex.;CG41099;retina aberrant in pattern;RE20929p;hepatocyte growth factor regulated tyrosine kinase substrate;Hepatocyte growth factor-regulated tyrosine kinase substrate;LD30575p;hepatocyte growth factor-regulated tyrosine kinase substrate;FI04478p;GH12653p;Protein Notchless;AT08344p;notchless;fizzy-related 2;GH18995p"	Hrs;wds;Taf5;CG41099;fzr2;Nle;CG5168	0	0	0	1	1	1	0.595714155	1.84E-06	1.032954381	0.466754274	0.375820889	-0.703872676	-0.605682422	0.973667284	0.213289124	0.56043827	1.000585074	-0.483892044	-0.723953376	-0.253403049	0.452307698	0.002313141	0.968010872	0.453503973	0.007508045	-0.476029911	-0.349493374
OG-1194	Tbi_TRINITY_DN21280_c0_g1_i1;Tte_TRINITY_DN8899_c0_g1_i1;Tce_TRINITY_DN90965_c0_g1_i2;Tms_TRINITY_DN19204_c0_g1_i2;Tcm_TRINITY_DN94438_c0_g1_i1;Tsi_TRINITY_DN39216_c0_g1_i1;Tpa_TRINITY_DN99125_c0_g1_i1;Tge_TRINITY_DN33631_c0_g3_i1;Tps_TRINITY_DN87464_c0_g1_i3;Tdi_TRINITY_DN49563_c0_g1_i1	2.80E-145	AAO15385.1	GO:0006915;GO:0032543	apoptotic process;mitochondrial translation	AF348494_1DAP3;mitochondrial ribosomal protein S29;LD41023p	mRpS29	0	0	0	1	1	1	0.001547443	0.037903993	-0.78052007	-0.620300064	0.100193641	-1.072318775	-0.152743833	0.066060219	0.010226072	-0.321990436	-0.392081969	0.54865097	-0.711095478	-0.44398109	2.72E-06	3.90E-08	-0.859537373	-0.095507864	0.39543295	-1.715325523	-0.737994246
OG-1195	Tbi_TRINITY_DN59986_c0_g1_i1;Tte_TRINITY_DN207_c0_g1_i1;Tce_TRINITY_DN94900_c0_g1_i1;Tms_TRINITY_DN10102_c0_g1_i1;Tcm_TRINITY_DN85416_c0_g1_i1;Tsi_TRINITY_DN3404_c0_g1_i1;Tpa_TRINITY_DN136225_c0_g1_i2;Tge_TRINITY_DN418_c0_g1_i1;Tps_TRINITY_DN87764_c0_g1_i1;Tdi_TRINITY_DN13056_c0_g1_i1	4.70E-47	ABY20484.1	GO:0019233	sensory perception of pain	IP22107p;GH13495p;CG10513;CG9497;CG31300;FI01822p;CG11889;CG31104;IP12282p;CG9498;FI04444p;CG10514;LP23833p;CG11891;CG13659;IP11858p;EG:34F3.5;CG13360;LP09811p;CG32195	CG32195;CG31300	0	1	0	1	1	1	0.489013901	0.720461338	1.266470966	-0.014734522	0.538166257	0.619423741	-0.117615225	0.027848851	0.547320981	0.585928547	1.943970233	2.829400354	0.632671561	1.093010887	0.629205469	1.13E-13	0.867616852	1.00772218	0.159282855	0.163063632	-1.791508676
OG-1196	Tbi_TRINITY_DN65252_c0_g1_i1;Tte_TRINITY_DN30018_c0_g1_i1;Tce_TRINITY_DN101927_c0_g1_i2;Tms_TRINITY_DN29736_c0_g1_i2;Tcm_TRINITY_DN90911_c0_g2_i2;Tsi_TRINITY_DN29913_c2_g1_i1;Tpa_TRINITY_DN142856_c2_g5_i1;Tge_TRINITY_DN45212_c0_g1_i2;Tps_TRINITY_DN83708_c0_g1_i1;Tdi_TRINITY_DN3285_c0_g1_i1	5.80E-48	ACO51531.1	GO:0019233;GO:0055070	sensory perception of pain;copper ion homeostasis	MIP05263p;CG31975;CG31974;AT24407p;CG9498;FI04444p;CG6830;RE03989p;CG6908;CG11878;IP11925p;RE28849p;CG6834;FI23918p1;CHKov1;GH13495p;CG10513;GH10454p;CG10562	CG6908;CG11878;CG6834	0	0	0	1	1	1	0.604814619	0.387192404	0.712421007	0.038746136	0.166435392	0.264692713	-0.334429988	0.933429356	0.533490966	-0.220475316	0.878973096	-0.415444008	-0.148962323	0.122686288	0.241264858	0.049131222	1.123015878	0.021226792	0.000363209	0.296921087	-0.256510025
OG-1197	Tbi_TRINITY_DN23468_c0_g2_i1;Tte_TRINITY_DN1913_c0_g2_i1;Tce_TRINITY_DN123368_c0_g1_i1;Tms_TRINITY_DN55716_c0_g1_i1;Tcm_TRINITY_DN96772_c0_g1_i1;Tsi_TRINITY_DN3664_c0_g1_i1;Tpa_TRINITY_DN106396_c0_g1_i1;Tge_TRINITY_DN48476_c0_g1_i1;Tps_TRINITY_DN82039_c0_g1_i1;Tdi_TRINITY_DN34124_c0_g1_i1	9.20E-144	AAF56224.1;NP_732943.1;AAF56225.1;NP_732942.1	GO:0000381;GO:0007112;GO:0007268;GO:0007289;GO:0009953;GO:0036093;GO:0045314;GO:0045727;GO:0048599;GO:0050775;GO:0050965;GO:0060856;GO:1901215	"regulation of alternative mRNA splicing, via spliceosome;male meiosis cytokinesis;chemical synaptic transmission;spermatid nucleus differentiation;dorsal/ventral pattern formation;germ cell proliferation;regulation of compound eye photoreceptor development;positive regulation of translation;oocyte development;positive regulation of dendrite morphogenesis;detection of temperature stimulus involved in sensory perception of pain;establishment of blood-brain barrier;negative regulation of neuron death"	Rox8;FI04408p;polyadenylate-binding protein;CG34354;RE10833p;trivet;spliceosomal protein on the X;RE50839p;poly(A) binding protein;Polyadenylate-binding protein Short=PABP Short=Poly(A)-binding protein;LD24412p;RNA-binding protein 9;RNA-binding protein;GH26440p	pAbp;Rox8;Rbp9;trv;CG34354;Spx	0	0	0	1	1	1	0.963374458	0.613187108	-0.20809953	-0.038944899	0.326264016	0.078697319	-0.086795828	0.363717201	0.307650244	-0.035709521	0.129821391	-0.030364932	-0.624751179	-0.175234334	0.899945267	0.080247175	0.307671245	0.025324201	0.059824047	-0.489105834	-0.040956943
OG-1198	Tbi_TRINITY_DN35381_c0_g1_i1;Tte_TRINITY_DN68173_c0_g1_i1;Tce_TRINITY_DN98080_c0_g1_i3;Tms_TRINITY_DN14534_c0_g1_i1;Tcm_TRINITY_DN95475_c0_g1_i2;Tsi_TRINITY_DN40711_c0_g1_i1;Tpa_TRINITY_DN119983_c0_g1_i1;Tge_TRINITY_DN40435_c0_g1_i1;Tps_TRINITY_DN94212_c0_g3_i5;Tdi_TRINITY_DN23524_c0_g1_i1	4.00E-131	NP_727446.1;AAF46619.2	GO:0007030;GO:0009306;GO:0016337	Golgi organization;protein secretion;single organismal cell-cell adhesion	transport and golgi organization 5;FI17817p1;AT12644p;CG32087	Tango5;CG32087	0	0	0	1	1	1	0.884018596	0.001140307	-0.303000368	0.391017479	0.459349525	0.126619548	-0.895447057	0.933429356	0.18546975	0.01486304	0.833594574	0.010041729	-0.164030348	-0.541373348	0.919335742	0.032337205	-0.042541576	0.506885895	-0.164764696	0.189304497	-0.60479425
OG-1199	Tbi_TRINITY_DN51976_c0_g1_i1;Tte_TRINITY_DN24187_c0_g3_i1;Tce_TRINITY_DN90728_c0_g1_i1;Tms_TRINITY_DN40772_c0_g1_i1;Tcm_TRINITY_DN98039_c0_g1_i1;Tsi_TRINITY_DN16572_c0_g2_i1;Tpa_TRINITY_DN122497_c0_g1_i1;Tge_TRINITY_DN40381_c0_g1_i1;Tps_TRINITY_DN48137_c0_g1_i1;Tdi_TRINITY_DN24862_c0_g2_i1	1.20E-165	AAF51879.2;AGB94920.1;NP_649427.1;AAK77306.1;NP_001262227.1	GO:0001111;GO:0001113;GO:0006289	promoter clearance from RNA polymerase II promoter;transcriptional open complex formation at RNA polymerase II promoter;nucleotide-excision repair	suppressor of stem-loop mutation;GH08526p	Ssl1	0	0	0	1	1	1	0.200741681	1.20E-08	-0.064032146	0.231088612	0.276909239	-1.110680141	-0.225130063	0.695766596	0.146024105	0.129364724	0.206492141	0.169776665	-0.441938112	0.162308185	0.084347501	5.21E-09	0.350309574	0.051045858	0.841167961	-1.168805095	0.544801171
OG-12	Tbi_TRINITY_DN67389_c0_g1_i7;Tte_TRINITY_DN29032_c1_g1_i1;Tce_TRINITY_DN106897_c1_g1_i2;Tms_TRINITY_DN30778_c0_g3_i4;Tcm_TRINITY_DN106707_c0_g1_i10;Tsi_TRINITY_DN31385_c0_g1_i6;Tpa_TRINITY_DN137475_c0_g1_i3;Tge_TRINITY_DN47046_c0_g2_i3;Tps_TRINITY_DN90051_c0_g2_i3;Tdi_TRINITY_DN30393_c1_g3_i5	3.80E-76	ABF02286.1	GO:0001654;GO:0002121;GO:0006909;GO:0007379;GO:0007480;GO:0007526;GO:0008586;GO:0009880;GO:0030261;GO:0035065;GO:0042059;GO:0045879;GO:0045892	"eye development;inter-male aggressive behavior;phagocytosis;segment specification;imaginal disc-derived leg morphogenesis;larval somatic muscle development;imaginal disc-derived wing vein morphogenesis;embryonic pattern specification;chromosome condensation;regulation of histone acetylation;negative regulation of epidermal growth factor receptor signaling pathway;negative regulation of smoothened signaling pathway;negative regulation of transcription, DNA-templated"	IP16051p;runge;metastasis associated 1-like;LD04853p	Gug;MTA1-like	0	0	0	1	1	1	0.824512242	0.227281277	-0.100533358	-0.419648657	-0.29434671	0.065086742	0.409732001	0.258736826	0.392169027	-0.079246104	-0.594310205	0.085197426	0.001398312	-0.346885656	0.640630118	0.026779919	-0.03771121	-0.418622449	0.527644181	0.060203808	-0.512995144
OG-120	Tbi_TRINITY_DN66457_c1_g1_i2;Tte_TRINITY_DN29715_c1_g2_i2;Tce_TRINITY_DN105158_c0_g1_i1;Tms_TRINITY_DN28958_c0_g2_i1;Tcm_TRINITY_DN88279_c0_g1_i2;Tsi_TRINITY_DN30262_c0_g1_i1;Tpa_TRINITY_DN140652_c0_g2_i1;Tge_TRINITY_DN42902_c0_g2_i1;Tps_TRINITY_DN93813_c1_g1_i1;Tdi_TRINITY_DN14886_c0_g1_i1	0.00E+00	AAQ23546.1	GO:0009267;GO:0016072;GO:0016573;GO:0022008;GO:0034470	cellular response to starvation;rRNA metabolic process;histone acetylation;neurogenesis;ncRNA processing	RE64686p;RNA cytidine acetyltransferase 18S rRNA cytosine acetyltransferase Polycomb protein l(1)G0020 p110;lethal (1) G0020;FI17323p1;CG1994	l(1)G0020	0	0	0	1	1	1	0.438976798	0.22055425	0.018180214	0.113789066	0.387279679	-0.231458146	0.375076678	0.140481747	0.217483996	0.217364353	-0.036680395	0.449135802	-0.137832145	0.447316528	0.964488957	5.98E-07	0.527671756	0.350738204	0.423498087	-0.683683965	-0.698169308
OG-1200	Tbi_TRINITY_DN70597_c0_g1_i2;Tte_TRINITY_DN22704_c0_g2_i5;Tce_TRINITY_DN90556_c0_g1_i2;Tms_TRINITY_DN30963_c5_g1_i1;Tcm_TRINITY_DN89409_c4_g1_i1;Tsi_TRINITY_DN9656_c0_g1_i1;Tpa_TRINITY_DN138466_c1_g2_i2;Tge_TRINITY_DN35214_c0_g1_i2;Tps_TRINITY_DN93821_c3_g2_i3;Tdi_TRINITY_DN28155_c0_g1_i1	1.90E-05	AAK93500.1	GO:0002775;GO:0007299;GO:0007419;GO:0016322;GO:0019233;GO:0040008;GO:0045742;GO:0045752;GO:0051225	antimicrobial peptide production;ovarian follicle cell-cell adhesion;ventral cord development;neuron remodeling;sensory perception of pain;regulation of growth;positive regulation of epidermal growth factor receptor signaling pathway;positive regulation of Toll signaling pathway;spindle assembly	SD03094p;myopic	mop	0	0	0	1	1	1	0.858366501	0.71830061	-0.021151034	0.030211581	-0.127785157	-0.235084181	0.1526297	0.297968364	0.240772816	-0.671161078	0.277330015	-0.355712437	-0.742068074	0.211026903	0.459984835	0.67874512	-0.216273416	-0.075841913	-0.358174065	-0.266081723	0.215154259
OG-1201	Tbi_TRINITY_DN64723_c0_g1_i1;Tte_TRINITY_DN3016_c0_g2_i1;Tce_TRINITY_DN96244_c0_g1_i1;Tms_TRINITY_DN33745_c0_g1_i1;Tcm_TRINITY_DN96546_c0_g1_i1;Tsi_TRINITY_DN9415_c0_g1_i1;Tpa_TRINITY_DN132179_c0_g1_i1;Tge_TRINITY_DN33194_c0_g1_i1;Tps_TRINITY_DN89894_c3_g3_i1;Tdi_TRINITY_DN19902_c0_g2_i1	0.00E+00	NP_001285108.1;NP_572686.1;CBA35185.1;CBA35184.1;CBA35187.1;CBA35186.1;AAF48001.1;CBA35180.1;CBA35181.1;CBA35182.1;CBA35183.1;CBA35189.1;CBA35179.1;AAF08387.1;AHN59578.1;ACI46532.1	GO:0000226;GO:0006974;GO:0007029;GO:0007030;GO:0007040;GO:0007279;GO:0007317;GO:0016320;GO:0030707;GO:0032436;GO:0043525;GO:0046598;GO:0046716;GO:0048813;GO:0097352;GO:0098586;GO:1901838	microtubule cytoskeleton organization;cellular response to DNA damage stimulus;endoplasmic reticulum organization;Golgi organization;lysosome organization;pole cell formation;regulation of pole plasm oskar mRNA localization;endoplasmic reticulum membrane fusion;ovarian follicle cell development;positive regulation of proteasomal ubiquitin-dependent protein catabolic process;positive regulation of neuron apoptotic process;positive regulation of viral entry into host cell;muscle cell cellular homeostasis;dendrite morphogenesis;autophagosome maturation;cellular response to virus;positive regulation of transcription of nuclear large rRNA transcript from RNA polymerase I promoter	regulatory particle triple-A ATPase 3;AF145306_126S proteasome regulatory complex subunit p48A;GH06151p;CG16916 protein;regulatory particle triple-A ATPase 3-related;RE01104p;regulatory particle triple-A ATPase 2;26S protease regulatory subunit 4 Short=P26s4;SD02658p;26S protease regulatory subunit 8;Pros45 proteosome subunit homolo;regulatory particle triple-A ATPase 6;LD26005p;AF160882_1GH12068p;AF145305_126S proteasome regulatory complex subunit p50;regulatory particle triple-A ATPase 5;regulatory particle triple-A ATPase 6-related;SD17676p;regulatory particle triple-A ATPase 4;regulatory particle triple-A ATPase 4-related;AT06668p;AF145307_126S proteasome regulatory complex subunit p48B;regulatory particle triple-A ATPase 1;SD07148p;CG5776;LD25466p;TER94	Rpt3;Rpt6;Rpt2;TER94;Rpt1;Rpt5;Rpt3R;Rpt4R;Rpt4;Rpt6R;CG5776	0	0	0	1	1	1	0.964425943	0.213811181	0.162056688	-0.033692425	0.284905939	-0.353507193	-0.114139931	0.502113842	0.50108078	0.185733045	-0.088665539	-0.073747017	-0.504821176	-0.104638203	0.925297278	0.226593083	0.28963414	-0.033026635	-0.228736456	-0.257654567	0.293130768
OG-1202	Tbi_TRINITY_DN48221_c0_g1_i1;Tte_TRINITY_DN6908_c0_g1_i1;Tce_TRINITY_DN83762_c0_g1_i1;Tms_TRINITY_DN27080_c0_g1_i1;Tcm_TRINITY_DN98865_c0_g1_i1;Tsi_TRINITY_DN3476_c0_g1_i1;Tpa_TRINITY_DN133893_c0_g1_i1;Tge_TRINITY_DN40237_c0_g1_i1;Tps_TRINITY_DN92146_c0_g1_i1;Tdi_TRINITY_DN22449_c0_g1_i1	8.10E-93	AAN13980.1;NP_732948.1;AAF56228.1;AAM51975.1;AAN13979.1;NP_732949.1;NP_651208.1	GO:0008654	phospholipid biosynthetic process	CG5991;LD21713p	CG5991	0	0	1	1	1	1	0.666383094	0.629741816	0.041363883	-0.219309489	0.020905056	0.055645229	-0.275678949	0.186681143	0.375723832	-0.199729087	-0.144371587	0.037359568	0.016038443	-0.475787374	0.000893644	0.082604968	-0.037762213	-0.168269313	-0.194886424	-0.589315621	-0.648123187
OG-1203	Tbi_TRINITY_DN54876_c0_g1_i1;Tte_TRINITY_DN29881_c6_g1_i1;Tce_TRINITY_DN104671_c2_g3_i5;Tms_TRINITY_DN17688_c1_g1_i1;Tcm_TRINITY_DN96750_c0_g1_i1;Tsi_TRINITY_DN35284_c0_g1_i1;Tpa_TRINITY_DN138059_c1_g1_i1;Tge_TRINITY_DN32630_c0_g1_i2;Tps_TRINITY_DN89327_c1_g1_i1;Tdi_TRINITY_DN31429_c6_g7_i2	1.60E-51	NP_001260130.1;AGB92666.1;AAF52368.3;NP_609014.3	NA	NA	CG9497;GH13495p;CG10513;CG7135;CG10514;LP23833p;EG:34F3.5;CG13360;LP09811p;CG9498;FI04444p;CG31098;CHKov1	NA	0	0	0	1	0	0	0.399008921	0.32004818	2.025329508	0.020117168	2.201785121	0.190507874	-0.430521739	NA	NA	NA	NA	NA	NA	NA	NA	NA	NA	NA	NA	NA	NA
OG-1204	Tbi_TRINITY_DN71295_c1_g1_i2;Tte_TRINITY_DN64059_c0_g1_i1;Tce_TRINITY_DN105929_c2_g1_i1;Tms_TRINITY_DN40711_c0_g1_i1;Tcm_TRINITY_DN103719_c0_g1_i1;Tsi_TRINITY_DN28918_c0_g2_i3;Tpa_TRINITY_DN132684_c0_g6_i2;Tge_TRINITY_DN3202_c0_g1_i1;Tps_TRINITY_DN85728_c1_g1_i4;Tdi_TRINITY_DN27720_c0_g2_i2	1.40E-41	NP_610850.1;AAN71481.1;AAF58402.1	GO:0016560;GO:0019082;GO:0048137	"protein import into peroxisome matrix, docking;viral protein processing;spermatocyte division"	peroxin 13;RE69884p	Pex13	0	0	0	1	1	1	0.960791006	0.448279512	0.082940608	-0.014949545	0.328750138	-0.220661107	-0.261327004	0.785980615	0.278499365	-0.11986838	0.795802588	0.019066096	-0.17066713	-0.160307641	0.352275062	0.082910084	-0.199736635	-0.214221776	0.408670255	-0.621415412	-0.1901559
OG-1205	Tbi_TRINITY_DN63855_c0_g1_i1;Tte_TRINITY_DN57804_c0_g1_i1;Tce_TRINITY_DN94705_c0_g1_i1;Tms_TRINITY_DN28276_c0_g1_i1;Tcm_TRINITY_DN95840_c0_g1_i1;Tsi_TRINITY_DN20831_c0_g2_i1;Tpa_TRINITY_DN123352_c0_g1_i1;Tge_TRINITY_DN35717_c0_g1_i1;Tps_TRINITY_DN89636_c0_g2_i1;Tdi_TRINITY_DN28434_c0_g1_i1	0.00E+00	NP_477160.1;AAD13113.1;AAD38390.1;AFH08114.1;NP_788370.1;AAF58050.1;AAS64845.1;AAX33552.1;NP_995852.1;Q7KNS3.2;NP_001246361.1;AAO41380.1	GO:0000398;GO:0006338;GO:0006886;GO:0007095;GO:0007096;GO:0007221;GO:0007283;GO:0007294;GO:0007298;GO:0007303;GO:0007312;GO:0007405;GO:0007419;GO:0007626;GO:0008090;GO:0008298;GO:0009267;GO:0016243;GO:0016319;GO:0018991;GO:0019827;GO:0030381;GO:0030473;GO:0030510;GO:0031145;GO:0031146;GO:0032436;GO:0034501;GO:0035147;GO:0035220;GO:0042023;GO:0042052;GO:0042335;GO:0043966;GO:0044829;GO:0045478;GO:0045494;GO:0045725;GO:0045926;GO:0046716;GO:0048135;GO:0050775;GO:0050790;GO:0050965;GO:0051225;GO:0051299;GO:0051383;GO:0051568;GO:0051642;GO:0060253;GO:0060438;GO:0072499;GO:0075522;GO:1900038;GO:1903146	"mRNA splicing, via spliceosome;chromatin remodeling;intracellular protein transport;mitotic G2 DNA damage checkpoint;regulation of exit from mitosis;positive regulation of transcription of Notch receptor target;spermatogenesis;germarium-derived oocyte fate determination;border follicle cell migration;cytoplasmic transport, nurse cell to oocyte;oocyte nucleus migration involved in oocyte dorsal/ventral axis specification;neuroblast proliferation;ventral cord development;locomotory behavior;retrograde axonal transport;intracellular mRNA localization;cellular response to starvation;regulation of autophagosome size;mushroom body development;oviposition;stem cell population maintenance;chorion-containing eggshell pattern formation;nuclear migration along microtubule;regulation of BMP signaling pathway;anaphase-promoting complex-dependent catabolic process;SCF-dependent proteasomal ubiquitin-dependent protein catabolic process;positive regulation of proteasomal ubiquitin-dependent protein catabolic process;protein localization to kinetochore;branch fusion, open tracheal system;wing disc development;DNA endoreduplication;rhabdomere development;cuticle development;histone H3 acetylation;positive regulation by host of viral genome replication;fusome organization;photoreceptor cell maintenance;positive regulation of glycogen biosynthetic process;negative regulation of growth;muscle cell cellular homeostasis;female germ-line cyst formation;positive regulation of dendrite morphogenesis;regulation of catalytic activity;detection of temperature stimulus involved in sensory perception of pain;spindle assembly;centrosome separation;kinetochore organization;histone H3-K4 methylation;centrosome localization;negative regulation of glial cell proliferation;trachea development;photoreceptor cell axon guidance;IRES-dependent viral translational initiation;negative regulation of cellular response to hypoxia;regulation of mitophagy"	"Lissencephaly-1;Lissencephaly-1 homolog Short=DLis-1 Short=Dlis1 Short=Lissencephaly1;AF152419_1WD-40 protein LIS1;lissencephaly-1;LD11219p;AChain A, Crystal Structure Of The Nsl1-wds-nsl2 Complex.;will die slowly;Protein will die slowly;AF233288_1WDS;EG:BACR25B3.7;RE31658p;archipelago;F-box/WD repeat-containing protein 7 F-box and WD-40 domain-containing protein 7 Protein archipelago;LD21322p;LD30271p;CG10931;IP10415p;POC1 centriolar protein homolog Proteome of centrioles 1;proteome of centrioles 1;LD05671p;Protein Notchless;AT08344p;notchless;Transcription initiation factor TFIID subunit 5 TAFII-80 Transcription initiation factor TFIID 85 kDa subunit Short=p85;transcription initiation factor TFIID 85 kDa subunit;TBP-associated factor 5;LD42828p;1913437Atranscription factor IID;receptor of activated protein kinase C 1;Guanine nucleotide-binding protein subunit beta-like protein Receptor of activated protein kinase C homolo;GGChain g, Structure Of The D. Melanogaster 40s Ribosomal Proteins;RE74715p;CG3436;GM13767p;U4-U6 small nuclear riboprotein factor 60K;SD09427p;CG9062;WD repeat-containing protein 48 homolo;FI01026p"	Lis-1;ago;Rack1;wds;Taf5;CG3436;U4-U6-60K;CG9062;CG10931;Nle;Poc1	0	0	0	1	1	1	0.739478879	0.786998091	0.056949203	0.123558592	0.041530072	-0.119369269	0.177993364	0.161516993	0.228739915	0.093938081	-0.481384324	0.078474419	-0.298514468	-0.241739078	0.369270864	8.69E-05	0.297465978	0.135829867	-0.053573231	-0.604839187	-0.184397044
OG-1206	Tbi_TRINITY_DN61366_c0_g1_i1;Tte_TRINITY_DN30818_c0_g1_i1;Tce_TRINITY_DN98253_c0_g1_i2;Tms_TRINITY_DN29488_c0_g1_i1;Tcm_TRINITY_DN100904_c0_g1_i2;Tsi_TRINITY_DN69664_c0_g1_i1;Tpa_TRINITY_DN135320_c0_g3_i2;Tge_TRINITY_DN44601_c0_g1_i1;Tps_TRINITY_DN90254_c0_g1_i1;Tdi_TRINITY_DN32619_c0_g1_i1	4.70E-16	ADN05218.1	GO:0000281;GO:0001764;GO:0002121;GO:0003151;GO:0007175;GO:0007185;GO:0007432;GO:0007502;GO:0007509;GO:0008347;GO:0008406;GO:0016199;GO:0019233;GO:0022409;GO:0035050;GO:0035385;GO:0046331;GO:0048477;GO:0048749;GO:0048813;GO:0050919;GO:2000274	"mitotic cytokinesis;neuron migration;inter-male aggressive behavior;outflow tract morphogenesis;negative regulation of epidermal growth factor-activated receptor activity;transmembrane receptor protein tyrosine phosphatase signaling pathway;salivary gland boundary specification;digestive tract mesoderm development;mesoderm migration involved in gastrulation;glial cell migration;gonad development;axon midline choice point recognition;sensory perception of pain;positive regulation of cell-cell adhesion;embryonic heart tube development;Roundabout signaling pathway;lateral inhibition;oogenesis;compound eye development;dendrite morphogenesis;negative chemotaxis;regulation of epithelial cell migration, open tracheal system"	RT09990p;kekkon-2;RT02914p;CG18480;RE50361p;kek6;MIP14186p;kekkon-1;kekkon-3;IP22191p;slit;Gp150;p150 protein;RE46351p	sli;Gp150;kek1;kek6;kek2;CG18480;kek3	0	0	0	1	1	0	0.939086223	0.112317013	-1.582846784	-0.221130006	-0.510130978	0.353942906	1.637896199	0.189811727	0.742837405	0.364719303	0.231475193	0.097323716	0.375190761	-0.050675085	NA	NA	NA	NA	NA	NA	NA
OG-1207	Tbi_TRINITY_DN69696_c2_g1_i1;Tte_TRINITY_DN16753_c0_g1_i1;Tce_TRINITY_DN103513_c4_g2_i1;Tms_TRINITY_DN63048_c0_g1_i1;Tcm_TRINITY_DN100575_c1_g1_i1;Tsi_TRINITY_DN53318_c0_g1_i1;Tpa_TRINITY_DN131376_c1_g1_i1;Tge_TRINITY_DN54535_c0_g1_i1;Tps_TRINITY_DN91912_c5_g1_i1;Tdi_TRINITY_DN31812_c0_g2_i1	1.00E-165	CAQ53526.1;CAQ53530.1	GO:0000209;GO:0006914;GO:0006959;GO:0008283;GO:0008340;GO:0010906;GO:0016319;GO:0016322;GO:0016925;GO:0019915;GO:0030707;GO:0031987;GO:0032447;GO:0034126;GO:0035096;GO:0040008;GO:0043067;GO:0046578;GO:0050808;GO:0051092;GO:0071569	protein polyubiquitination;autophagy;humoral immune response;cell proliferation;determination of adult lifespan;regulation of glucose metabolic process;mushroom body development;neuron remodeling;protein sumoylation;lipid storage;ovarian follicle cell development;locomotion involved in locomotory behavior;protein urmylation;positive regulation of MyD88-dependent toll-like receptor signaling pathway;larval midgut cell programmed cell death;regulation of growth;regulation of programmed cell death;regulation of Ras protein signal transduction;synapse organization;positive regulation of NF-kappaB transcription factor activity;protein ufmylation	CG1749-PA;Ubiquitin-like modifier-activating enzyme 5 Short=Ubiquitin-activating enzyme 5;ubiquitin activating enzyme 5;FI23937p1;ubiquitin activating enzyme 2;LD22577p;Uba4 ortholo;Adenylyltransferase and sulfurtransferase MOCS3 Molybdenum cofactor synthesis protein 3 Includes: RecNameMolybdopterin-synthase adenylyltransferase Adenylyltransferase MOCS3 Sulfur carrier protein MOCS2A adenylyltransferase Includes: RecNameMolybdopterin-synthase sulfurtransferase Sulfur carrier protein MOCS2A sulfurtransferase Sulfurtransferase MOCS3;FI08414p;GH24511p;ubiquitin activating enzyme 1	Uba1;Uba5;Uba4;Uba2	0	0	0	1	1	1	0.432582317	0.0250702	-0.73878818	-0.29758727	0.188436714	0.474452437	-0.572616206	0.174171757	1.79E-05	-0.258433964	-0.257911973	0.709979762	-0.111733319	-0.974449836	0.726668107	1.12E-06	-0.996259271	-0.223389722	0.899429153	0.686601731	-0.690335758
OG-1208	Tbi_TRINITY_DN94074_c0_g1_i1;Tte_TRINITY_DN74874_c0_g1_i1;Tce_TRINITY_DN133347_c0_g1_i1;Tms_TRINITY_DN71722_c0_g1_i1;Tcm_TRINITY_DN61527_c0_g1_i1;Tsi_TRINITY_DN32291_c0_g1_i1;Tpa_TRINITY_DN122422_c0_g1_i1;Tge_TRINITY_DN15791_c0_g1_i1;Tps_TRINITY_DN74016_c0_g1_i1;Tdi_TRINITY_DN39068_c0_g1_i1	1.50E-143	AEO12085.1;AEO12071.1	GO:0001666;GO:0030431;GO:0055114;GO:0071361	response to hypoxia;sleep;oxidation-reduction process;cellular response to ethanol	CG1600-PA;death resistor Adh domain containing target;GH18014p	Drat	0	0	1	1	1	1	0.948609179	0.008435866	0.582359738	0.396501607	-0.784432505	-0.051439081	-0.2574088	0.658486866	0.034836758	0.070001452	-1.114344931	-0.856363535	-0.006915758	1.135259222	0.000532225	0.307117932	0.365056401	0.390846255	0.258028429	0.198798221	0.83659872
OG-1209	Tbi_TRINITY_DN50897_c0_g1_i1;Tte_TRINITY_DN28297_c0_g3_i2;Tce_TRINITY_DN99147_c0_g1_i2;Tms_TRINITY_DN14327_c0_g3_i1;Tcm_TRINITY_DN101068_c0_g1_i2;Tsi_TRINITY_DN15692_c0_g1_i1;Tpa_TRINITY_DN137219_c1_g1_i1;Tge_TRINITY_DN37193_c0_g1_i1;Tps_TRINITY_DN93281_c0_g1_i1;Tdi_TRINITY_DN16150_c0_g2_i1	1.60E-59	AAT94500.1;Q9VJZ7.1;AAF53287.1;NP_651976.1	GO:0006364	rRNA processing	Nnp-1;Ribosomal RNA processing protein 1 homolog NNP-1 homolog RRP1-like protein;LD23193p	Nnp-1	0	0	0	1	1	1	0.363320638	0.113435753	0.008520696	0.046219615	-1.031143846	-0.159694598	-0.016274779	0.109137461	0.968664902	-0.149447742	-0.337011765	-0.342931177	-0.404724353	-0.181525716	0.341702361	0.017702045	0.711344722	0.000522869	-0.799401565	-0.455159694	-0.358531467
OG-121	Tbi_TRINITY_DN68946_c0_g1_i2;Tte_TRINITY_DN18134_c0_g1_i1;Tce_TRINITY_DN105806_c0_g1_i1;Tms_TRINITY_DN70760_c0_g1_i1;Tcm_TRINITY_DN106351_c0_g1_i1;Tsi_TRINITY_DN27217_c0_g2_i1;Tpa_TRINITY_DN141964_c0_g2_i1;Tge_TRINITY_DN42159_c0_g1_i1;Tps_TRINITY_DN95131_c0_g1_i2;Tdi_TRINITY_DN19896_c0_g1_i1	3.50E-73	NP_649937.1;AAF54439.1	GO:0046331	lateral inhibition	CG16908	CG16908	0	0	0	1	1	1	0.018040005	0.000204134	0.049680328	-0.273848327	0.044984525	0.748984129	1.614452964	0.005099915	0.007507112	-0.068141185	0.089557364	0.089660023	1.131285145	1.314242328	3.34E-05	3.99E-05	0.196638452	-0.171039043	-0.010313756	1.072166848	1.096202595
OG-1210	Tbi_TRINITY_DN63984_c0_g1_i1;Tte_TRINITY_DN64849_c0_g1_i1;Tce_TRINITY_DN94256_c0_g1_i1;Tms_TRINITY_DN14121_c0_g1_i2;Tcm_TRINITY_DN92566_c0_g1_i1;Tsi_TRINITY_DN60859_c0_g1_i1;Tpa_TRINITY_DN133444_c0_g1_i3;Tge_TRINITY_DN41350_c0_g1_i1;Tps_TRINITY_DN89053_c0_g2_i1;Tdi_TRINITY_DN12401_c0_g2_i1	0.00E+00	CAA04229.1;AAF58266.1;AAM70998.1;O18373.1;NP_725374.1;NP_725375.1;AAM11386.1	GO:0006541;GO:0007005;GO:0007444;GO:0008283;GO:0008284;GO:0010906;GO:0016260;GO:0022008;GO:2000378	glutamine metabolic process;mitochondrion organization;imaginal disc development;cell proliferation;positive regulation of cell proliferation;regulation of glucose metabolic process;selenocysteine biosynthetic process;neurogenesis;negative regulation of reactive oxygen species metabolic process	"Selenide,water dikinase;Selenide, water dikinase Protein patufet Selenium donor protein Selenophosphate synthase dSelD;SelD protein;LD46437p;selenophosphate synthetase 2;Selenide, water dikinase 2 Selenium donor protein 2 Short=Dsps2 Selenophosphate synthase 2"	SelD;Sps2	0	1	0	1	1	1	0.995779721	0.834033096	-0.102540242	0.247812413	0.036759178	-0.057633849	-0.136557876	0.008553727	0.149131047	-0.223463238	-0.812547917	-0.043066645	-1.00842575	-0.19440121	0.179905335	0.283058803	0.023104209	0.053301024	-0.077632688	-0.305603155	-0.460877927
OG-1211	Tbi_TRINITY_DN50627_c0_g1_i1;Tte_TRINITY_DN30091_c0_g1_i1;Tce_TRINITY_DN94102_c0_g1_i1;Tms_TRINITY_DN70828_c0_g1_i1;Tcm_TRINITY_DN88044_c0_g1_i1;Tsi_TRINITY_DN18536_c0_g1_i1;Tpa_TRINITY_DN130103_c0_g1_i1;Tge_TRINITY_DN28424_c0_g1_i1;Tps_TRINITY_DN71308_c0_g1_i1;Tdi_TRINITY_DN66165_c0_g1_i1	6.20E-86	NP_651048.1;Q9V3G7.1;AAF08389.1;AAK93432.1;AAF56000.1	GO:0007095;GO:0022008;GO:0036099;GO:0043161;GO:0046331;GO:0048140;GO:0048142;GO:0050821	mitotic G2 DNA damage checkpoint;neurogenesis;female germ-line stem cell population maintenance;proteasome-mediated ubiquitin-dependent protein catabolic process;lateral inhibition;male germ-line cyst encapsulation;germarium-derived cystoblast division;protein stabilization	regulatory particle non-ATPase 7;26S proteasome non-ATPase regulatory subunit 6 26S proteasome regulatory subunit S10 Protein Rpn7;AF145308_126S proteasome regulatory complex subunit p42A;LD47143p;COP9 signalosome complex subunit 1b Short=Dch1-2 Short=Signalosome subunit 1b;COP9 signalosome subunit 1b;LD43563p	CSN1b;Rpn7	0	1	0	1	1	1	0.851818328	0.921366547	0.220709678	0.117448857	-0.129872081	0.021886976	0.059814319	0.005003593	0.084955664	-0.352861316	-1.179513899	-0.240082905	-0.866605173	0.062175272	0.547035101	0.033410913	-0.489350359	-0.051773384	-0.280367742	0.032966808	0.402521369
OG-1212	Tbi_TRINITY_DN41514_c0_g1_i1;Tte_TRINITY_DN29941_c0_g5_i1;Tce_TRINITY_DN78175_c0_g2_i1;Tms_TRINITY_DN63298_c0_g1_i1;Tcm_TRINITY_DN77724_c0_g1_i1;Tsi_TRINITY_DN16602_c0_g1_i1;Tpa_TRINITY_DN109201_c0_g1_i1;Tge_TRINITY_DN13283_c0_g1_i1;Tps_TRINITY_DN16884_c0_g1_i1;Tdi_TRINITY_DN4134_c0_g1_i1	3.50E-41	NP_730525.2;AAD38623.1;AAN12125.2	GO:0007034;GO:0016197	vacuolar transport;endosomal transport	CG5498;AF145648_1BcDNA.GH08385	CG5498	0	0	0	1	1	1	0.575713322	0.486168814	0.096004647	0.152436875	-0.223799583	0.214861244	0.258295792	0.379079975	0.271201906	0.415994389	-0.179698641	0.33153666	0.445690551	-0.225405477	0.779301513	0.001128016	0.780944469	0.147891081	0.119290692	-0.461383222	-0.379584395
OG-1213	Tbi_TRINITY_DN46088_c0_g2_i1;Tte_TRINITY_DN13638_c0_g2_i1;Tce_TRINITY_DN99486_c1_g2_i4;Tms_TRINITY_DN28793_c0_g1_i7;Tcm_TRINITY_DN53164_c0_g1_i1;Tsi_TRINITY_DN60831_c0_g1_i1;Tpa_TRINITY_DN128863_c0_g1_i1;Tge_TRINITY_DN16219_c0_g1_i1;Tps_TRINITY_DN86865_c0_g1_i1;Tdi_TRINITY_DN17859_c0_g1_i1	0.00E+00	AAF55709.1;AAM51129.1;NP_650840.1	GO:0001745;GO:0006367;GO:0006552;GO:0006635;GO:0009068;GO:0032504;GO:0034976;GO:0048813;GO:0055088;GO:1900408	compound eye morphogenesis;transcription initiation from RNA polymerase II promoter;leucine catabolic process;fatty acid beta-oxidation;aspartate family amino acid catabolic process;multicellular organism reproduction;response to endoplasmic reticulum stress;dendrite morphogenesis;lipid homeostasis;negative regulation of cellular response to oxidative stress	"Arc42;SD24551p;CG4860;RE05302p;CG3902;FI09602p;Probable medium-chain specific acyl-CoA dehydrogenase, mitochondrial Short=MCAD Flags: Precursor;CG12262;LD22634p;CG12262-PA;CG6638;RE62833p;CG7461;CG9547;GH06693p;CG17544;FI09711p;enigma;LP02372p"	CG12262;CG17544;Egm;CG9547;Arc42;CG7461;CG6638;CG3902;CG4860	0	0	0	1	1	1	0.55194715	0.246509054	0.378036048	-0.524303047	-0.227648409	-0.093489163	-0.222731051	0.040810995	0.038026249	-0.019974472	-0.881785647	-0.071422983	-0.330057594	-0.007128694	2.27E-07	0.002213302	-0.651300352	-0.921821746	-0.414214521	-1.018582981	0.147753154
OG-1214	Tbi_TRINITY_DN31253_c0_g1_i1;Tte_TRINITY_DN2883_c0_g1_i1;Tce_TRINITY_DN89425_c0_g1_i1;Tms_TRINITY_DN14707_c0_g1_i2;Tcm_TRINITY_DN88139_c0_g1_i3;Tsi_TRINITY_DN21806_c0_g1_i1;Tpa_TRINITY_DN121634_c0_g1_i1;Tge_TRINITY_DN45530_c0_g1_i1;Tps_TRINITY_DN72356_c1_g1_i4;Tdi_TRINITY_DN28993_c0_g1_i2	3.00E-167	AAF55709.1;AAM51129.1;NP_650840.1	GO:0001745;GO:0006367;GO:0006552;GO:0006635;GO:0006909;GO:0009068;GO:0032504;GO:0034976;GO:0048813;GO:0055088;GO:1900408	compound eye morphogenesis;transcription initiation from RNA polymerase II promoter;leucine catabolic process;fatty acid beta-oxidation;phagocytosis;aspartate family amino acid catabolic process;multicellular organism reproduction;response to endoplasmic reticulum stress;dendrite morphogenesis;lipid homeostasis;negative regulation of cellular response to oxidative stress	"Arc42;SD24551p;CG4860;RE05302p;CG3902;FI09602p;Probable medium-chain specific acyl-CoA dehydrogenase, mitochondrial Short=MCAD Flags: Precursor;CG12262;LD22634p;CG12262-PA;CG6638;RE62833p;CG7461;CG9547;GH06693p;CG9527;FI01419p;CG17544;FI09711p;enigma;LP02372p;acyl-Coenzyme A oxidase at 57D distal;LD22081p;CG4586;LD40103p;Probable peroxisomal acyl-coenzyme A oxidase 1;AF145642_1BcDNA.GH07485;CG5009;FI03677p"	CG12262;CG9527;CG17544;CG5009;Egm;CG9547;Arc42;CG7461;CG4586;Acox57D-d;CG6638;CG3902;CG4860	0	0	0	1	1	1	0.187335055	0.149906457	0.013317628	0.6777914	-0.04283091	0.526951462	0.011332157	0.987982935	0.536579301	-0.382322246	-0.07626221	-0.00983669	0.396951891	0.051620285	0.436086541	0.000126988	-0.349718065	1.076625353	-0.094862179	-0.121163388	0.048642533
OG-1215	Tbi_TRINITY_DN68140_c0_g1_i1;Tte_TRINITY_DN49927_c0_g1_i1;Tce_TRINITY_DN101816_c0_g1_i1;Tms_TRINITY_DN15965_c0_g2_i1;Tcm_TRINITY_DN95406_c0_g1_i1;Tsi_TRINITY_DN8966_c0_g1_i1;Tpa_TRINITY_DN133126_c0_g3_i1;Tge_TRINITY_DN32818_c0_g1_i1;Tps_TRINITY_DN87550_c0_g1_i1;Tdi_TRINITY_DN22130_c0_g1_i4	4.30E-177	AAL39556.1;AAF50025.1;AGB94416.1;NP_648496.1;NP_001261722.1;NP_729735.1;AAN11880.1	GO:0006909;GO:0017183	phagocytosis;peptidyl-diphthamide biosynthetic process from peptidyl-histidine	CG11652;LD10878p;CG7265;LD09414p	CG11652;CG7265	0	0	0	1	1	1	0.296357646	0.126194189	-0.185569173	-0.365738731	-0.198568435	0.309328367	-0.259958186	0.66326558	0.467756002	-0.151323304	0.36113314	-0.169447126	0.503579444	-0.065408649	0.386154103	0.649301549	0.01805386	-0.187265688	-0.442175604	0.087037076	-0.151417402
OG-1216	Tbi_TRINITY_DN54202_c0_g1_i1;Tte_TRINITY_DN47296_c0_g1_i1;Tce_TRINITY_DN104660_c0_g1_i1;Tms_TRINITY_DN10765_c0_g2_i1;Tcm_TRINITY_DN107586_c1_g1_i3;Tsi_TRINITY_DN23953_c0_g1_i1;Tpa_TRINITY_DN134247_c1_g2_i3;Tge_TRINITY_DN42482_c0_g1_i1;Tps_TRINITY_DN80223_c0_g1_i1;Tdi_TRINITY_DN6038_c0_g1_i1	1.40E-131	AAF52131.5;NP_649465.6	GO:0002121;GO:0006813;GO:0007268;GO:0008049;GO:0008306;GO:0008343;GO:0008344;GO:0035556;GO:0045187;GO:0051260;GO:0090327	"inter-male aggressive behavior;potassium ion transport;chemical synaptic transmission;male courtship behavior;associative learning;adult feeding behavior;adult locomotory behavior;intracellular signal transduction;regulation of circadian sleep/wake cycle, sleep;protein homooligomerization;negative regulation of locomotion involved in locomotory behavior"	CG14647;nsomniac;LD43051p;MIP18912p;tiwaz;RE04768p;CG10465;RE57120p;Kctd12-like;GH08630p;CG9467;LD44003p;CG13164;Potassium voltage-gated channel protein Shal Shaker cognate l Shal2;shaker cognate l;Sha12 protein;RE45089p;Potassium voltage-gated channel protein Shaw Shaw2;Shaw2 protein;shaker cognate w;RE54962p;Shaw-like	Shaw;Shal;inc;Ktl;twz;Shawl;CG9467;CG13164;CG10465;CG14647	0	0	0	1	1	1	0.231991904	0.520600208	-0.007740451	0.056648926	0.131267448	0.388477799	0.443878029	0.293782784	0.260216889	-0.400399206	-0.66053845	0.139554865	-0.248916524	0.193213591	0.66341701	0.001637063	-0.626921214	-0.21611378	0.162242756	1.132575185	-0.534386233
OG-1217	Tbi_TRINITY_DN62606_c3_g1_i3;Tte_TRINITY_DN10813_c0_g1_i1;Tce_TRINITY_DN88650_c0_g1_i1;Tms_TRINITY_DN32268_c0_g1_i1;Tcm_TRINITY_DN88211_c0_g1_i1;Tsi_TRINITY_DN59622_c0_g1_i1;Tpa_TRINITY_DN122684_c0_g1_i1;Tge_TRINITY_DN78684_c0_g1_i1;Tps_TRINITY_DN79029_c0_g1_i1;Tdi_TRINITY_DN9637_c0_g1_i1	0.00E+00	NP_001163080.1;ACZ94359.1;NP_477444.1;Q9V345.1;AAO45239.1;AAF59157.1	GO:0000338;GO:0001751;GO:0007095;GO:0007281;GO:0032435;GO:0036099;GO:0046331;GO:0048140;GO:0050821	protein deneddylation;compound eye photoreceptor cell differentiation;mitotic G2 DNA damage checkpoint;germ cell development;negative regulation of proteasomal ubiquitin-dependent protein catabolic process;female germ-line stem cell population maintenance;lateral inhibition;male germ-line cyst encapsulation;protein stabilization	COP9 signalosome subunit 4;COP9 signalosome complex subunit 4 Short=Dch4 Short=Signalosome subunit 4;GH09439p	CSN4	0	0	0	1	1	1	0.857189548	0.200797644	-0.13237636	0.093108028	-0.364472949	0.266232774	0.374791818	0.780514464	0.796595239	-0.075229196	-0.101834773	0.255315792	0.006262753	0.157169266	0.334005515	0.704800761	-0.099500333	0.287065409	0.076727514	0.10621526	0.336048627
OG-1218	Tbi_TRINITY_DN72054_c0_g7_i1;Tte_TRINITY_DN25929_c0_g1_i4;Tce_TRINITY_DN93549_c0_g1_i1;Tms_TRINITY_DN12863_c0_g1_i1;Tcm_TRINITY_DN74310_c0_g1_i1;Tsi_TRINITY_DN28485_c0_g1_i1;Tpa_TRINITY_DN131191_c0_g1_i1;Tge_TRINITY_DN41753_c0_g1_i1;Tps_TRINITY_DN93088_c2_g1_i1;Tdi_TRINITY_DN30693_c2_g1_i1	8.30E-17	ADO16259.1	GO:0000281;GO:0007175;GO:0007186;GO:0019233;GO:0022008;GO:0048477	mitotic cytokinesis;negative regulation of epidermal growth factor-activated receptor activity;G-protein coupled receptor signaling pathway;sensory perception of pain;neurogenesis;oogenesis	RT10145p;CG18480;RE50361p;kekkon-1;kekkon-2;RT02914p;IP11226p;Leucine-rich repeat-containing G protein-coupled receptor 4;RT10545p;LD30178p;CG7896	kek1;Lgr4;kek2;CG18480	0	0	0	1	1	0	0.313406656	0.242141808	0.270990548	0.431284816	-0.534595524	1.019588762	0.687028568	0.045608635	0.037192449	-0.535334693	1.223623441	1.866964742	-0.204878991	1.529077284	NA	NA	NA	NA	NA	NA	NA
OG-1219	Tbi_TRINITY_DN72313_c1_g3_i3;Tte_TRINITY_DN20955_c0_g1_i1;Tce_TRINITY_DN95279_c0_g1_i4;Tms_TRINITY_DN28262_c0_g3_i5;Tcm_TRINITY_DN102054_c0_g1_i4;Tsi_TRINITY_DN24031_c0_g3_i1;Tpa_TRINITY_DN124224_c6_g1_i3;Tge_TRINITY_DN43507_c1_g1_i2;Tps_TRINITY_DN89748_c0_g8_i1;Tdi_TRINITY_DN23001_c0_g1_i1	0.00E+00	AGB92647.1;NP_001260111.1;CAA32379.1;AAA28593.1;NP_476567.1;AAN10563.1	GO:0005975;GO:0006641;GO:0007629;GO:0046168;GO:0055093;GO:0055114	carbohydrate metabolic process;triglyceride metabolic process;flight behavior;glycerol-3-phosphate catabolic process;response to hyperoxia;oxidation-reduction process	lycerol 3 phosphate dehydrogenase;sn-glycerol-3-phosphate dehydrogenase;GPDH;FI03663p;CG3215;CG43343;FI18425p1	Gpdh;CG43343;CG3215	0	0	0	1	1	1	0.566184101	0.00145468	0.30849334	-0.350980081	0.113740533	-1.610701339	0.463749217	0.382356864	0.36610339	0.379667375	-0.234017324	-0.233540053	-0.483854127	-0.250033781	0.026291515	0.0137565	0.674483256	-0.509392668	-0.774764027	-0.820419174	-0.657041947
OG-122	Tbi_TRINITY_DN56192_c0_g1_i3;Tte_TRINITY_DN12240_c0_g2_i1;Tce_TRINITY_DN104244_c0_g1_i1;Tms_TRINITY_DN23645_c0_g2_i1;Tcm_TRINITY_DN91010_c1_g2_i1;Tsi_TRINITY_DN27610_c0_g1_i1;Tpa_TRINITY_DN143154_c11_g1_i1;Tge_TRINITY_DN43777_c1_g1_i1;Tps_TRINITY_DN94939_c0_g1_i1;Tdi_TRINITY_DN31562_c0_g1_i1	0.00E+00	AAF52474.2;NP_001285698.1;NP_523497.2;AHN54213.1	GO:0006189;GO:0009113	'de novo' IMP biosynthetic process;purine nucleobase biosynthetic process	adenosine 3;Gart polypeptide 4.7 kb transcript;Gart polypeptide 1.7 kb transcript;LD26552p;IP15613p	ade3	0	0	0	1	1	1	0.565835608	0.249004935	-0.673222333	-0.926490186	0.198171407	-0.262533834	0.447631416	0.779532333	0.299853592	-0.075698283	0.809371306	-0.4748816	0.082961773	0.092808846	0.28671813	0.023354081	0.058276686	-0.77373068	0.539054392	0.136169908	-1.517020348
OG-1220	Tbi_TRINITY_DN70612_c0_g2_i1;Tte_TRINITY_DN28843_c5_g10_i2;Tce_TRINITY_DN105895_c4_g3_i1;Tms_TRINITY_DN49657_c0_g1_i1;Tcm_TRINITY_DN103230_c0_g1_i4;Tsi_TRINITY_DN32058_c1_g4_i1;Tpa_TRINITY_DN130309_c0_g1_i1;Tge_TRINITY_DN43640_c0_g1_i1;Tps_TRINITY_DN85584_c0_g1_i1;Tdi_TRINITY_DN27720_c0_g1_i1	1.60E-167	AAV36985.2	NA	NA	LD30448p;CG10576;uninitiated;GH03119p	und	0	0	0	1	1	1	0.568987341	0.860814945	0.037088438	0.346111936	0.045036282	0.037370295	0.115448224	0.053006318	0.399871712	-0.594876338	-0.255729989	-0.343125959	-0.72586986	0.133518159	0.003877675	0.005519743	-0.077134172	0.777439108	0.210977876	0.32561111	0.040100892
OG-1221	Tbi_TRINITY_DN65657_c8_g2_i1;Tte_TRINITY_DN29482_c10_g4_i2;Tce_TRINITY_DN94149_c0_g3_i2;Tms_TRINITY_DN75105_c0_g1_i1;Tcm_TRINITY_DN96488_c1_g1_i1;Tsi_TRINITY_DN12667_c0_g2_i1;Tpa_TRINITY_DN129524_c0_g1_i1;Tge_TRINITY_DN19291_c0_g1_i1;Tps_TRINITY_DN82017_c0_g1_i2;Tdi_TRINITY_DN54178_c0_g1_i1	2.70E-115	NP_477340.1;AAA28307.1;P27091.1;AAA28306.1;NP_001286786.1;AAF47075.1;AHN56581.1	GO:0001715;GO:0007179;GO:0007274;GO:0007313;GO:0007352;GO:0007354;GO:0007378;GO:0007393;GO:0007411;GO:0007419;GO:0007425;GO:0007427;GO:0007440;GO:0007446;GO:0007450;GO:0007455;GO:0007458;GO:0007473;GO:0007474;GO:0007479;GO:0007502;GO:0007516;GO:0007528;GO:0008285;GO:0008340;GO:0008354;GO:0008406;GO:0008586;GO:0010002;GO:0010507;GO:0010629;GO:0016049;GO:0016319;GO:0030721;GO:0032924;GO:0032927;GO:0035147;GO:0035156;GO:0035158;GO:0035168;GO:0035217;GO:0035224;GO:0035263;GO:0035309;GO:0036099;GO:0042078;GO:0045476;GO:0045570;GO:0045595;GO:0045705;GO:0045887;GO:0046843;GO:0046845;GO:0046928;GO:0048066;GO:0048100;GO:0048636;GO:0048813;GO:0050796;GO:0060323;GO:0061320;GO:0061327;GO:0061353;GO:0099504	"ectodermal cell fate specification;transforming growth factor beta receptor signaling pathway;neuromuscular synaptic transmission;maternal specification of dorsal/ventral axis, oocyte, soma encoded;zygotic specification of dorsal/ventral axis;zygotic determination of anterior/posterior axis, embryo;amnioserosa formation;dorsal closure, leading edge cell fate determination;axon guidance;ventral cord development;epithelial cell fate determination, open tracheal system;epithelial cell migration, open tracheal system;foregut morphogenesis;imaginal disc growth;dorsal/ventral pattern formation, imaginal disc;eye-antennal disc morphogenesis;progression of morphogenetic furrow involved in compound eye morphogenesis;wing disc proximal/distal pattern formation;imaginal disc-derived wing vein specification;leg disc proximal/distal pattern formation;digestive tract mesoderm development;hemocyte development;neuromuscular junction development;negative regulation of cell proliferation;determination of adult lifespan;germ cell migration;gonad development;imaginal disc-derived wing vein morphogenesis;cardioblast differentiation;negative regulation of autophagy;negative regulation of gene expression;cell growth;mushroom body development;spectrosome organization;activin receptor signaling pathway;positive regulation of activin receptor signaling pathway;branch fusion, open tracheal system;fusion cell fate specification;regulation of tube diameter, open tracheal system;larval lymph gland hemocyte differentiation;labial disc development;genital disc anterior/posterior pattern formation;genital disc sexually dimorphic development;wing and notum subfield formation;female germ-line stem cell population maintenance;germ-line stem cell division;nurse cell apoptotic process;regulation of imaginal disc growth;regulation of cell differentiation;negative regulation of salivary gland boundary specification;positive regulation of synaptic growth at neuromuscular junction;dorsal appendage formation;branched duct epithelial cell fate determination, open tracheal system;regulation of neurotransmitter secretion;developmental pigmentation;wing disc anterior/posterior pattern formation;positive regulation of muscle organ development;dendrite morphogenesis;regulation of insulin secretion;head morphogenesis;pericardial nephrocyte differentiation;anterior Malpighian tubule development;BMP signaling pathway involved in Malpighian tubule cell chemotaxis;synaptic vesicle cycle"	"lass bottom boat;Protein 60A Protein glass bottom boat Flags: Precursor;'precursor TGF-B-like protein from 60A gene' Potential glycosylation sites are located at positions 421-429, 1117-1125, and 1153-1161;60A protein;screw;Protein screw Flags: Precursor;LD30945p;decapentaplegic;Protein decapentaplegic Short=Protein DPP-C Flags: Precursor;Inhibin beta chain Activin beta chain Short=dAct Short=dActivin Flags: Precursor;RE37047p;Activin-beta;dawdle;GH14433p;myoglianin;LD29161p;AF252386_1Maverick;maverick"	dpp;gbb;scw;daw;Actbeta;myo;mav	0	0	0	1	1	1	0.693377264	0.746929804	-0.059325669	-0.271196978	0.190255586	-0.09171316	-0.350583106	0.209606008	0.27096658	-0.180442966	0.696955215	-0.036709361	0.607777422	0.330219814	0.77914568	5.77E-08	0.305146605	-0.750282828	0.639446618	0.201645689	-0.740497886
OG-1222	Tbi_TRINITY_DN68117_c0_g1_i1;Tte_TRINITY_DN63936_c0_g1_i1;Tce_TRINITY_DN107068_c0_g1_i3;Tms_TRINITY_DN26526_c0_g1_i1;Tcm_TRINITY_DN107024_c0_g2_i1;Tsi_TRINITY_DN52961_c0_g1_i1;Tpa_TRINITY_DN142811_c0_g1_i2;Tge_TRINITY_DN46292_c0_g1_i1;Tps_TRINITY_DN92746_c0_g1_i1;Tdi_TRINITY_DN7838_c0_g1_i1	0.00E+00	AAF50434.1;NP_652044.1	GO:0001561;GO:0006097;GO:0006099;GO:0006102	fatty acid alpha-oxidation;glyoxylate cycle;tricarboxylic acid cycle;isocitrate metabolic process	"socitrate dehydrogenase;GH01524p;AT04910p;lethal (1) G0156;Probable isocitrate dehydrogenase [NAD] subunit alpha, mitochondrial Isocitric dehydrogenase subunit alpha NAD(+)-specific ICDH subunit alpha Flags: Precursor;LP13001p1"	Idh;l(1)G0156	0	0	0	1	1	1	0.914579656	0.213135949	0.067040432	-0.812673721	0.373372871	0.041728505	0.102498955	0.01185202	0.004956222	-0.532470664	-1.81400537	-0.152169608	-1.096114885	0.495207075	0.129715805	8.85E-08	-0.623732451	-1.320238607	0.309479801	0.254035049	0.282261428
OG-1223	Tbi_TRINITY_DN52310_c0_g1_i1;Tte_TRINITY_DN64488_c0_g1_i1;Tce_TRINITY_DN98622_c1_g1_i1;Tms_TRINITY_DN33837_c0_g1_i1;Tcm_TRINITY_DN101317_c0_g1_i2;Tsi_TRINITY_DN60848_c0_g1_i1;Tpa_TRINITY_DN131826_c0_g1_i1;Tge_TRINITY_DN45159_c0_g1_i1;Tps_TRINITY_DN76160_c1_g1_i1;Tdi_TRINITY_DN60113_c0_g1_i1	0.00E+00	AAL13926.1;AAF48579.2;NP_727948.1;NP_727947.1;AAF48580.2;NP_573111.1;AAN09390.1	GO:0006457;GO:0006662;GO:0006974;GO:0006979;GO:0008340;GO:0030431;GO:0043277;GO:0045454;GO:0050832;GO:2000427	protein folding;glycerol ether metabolic process;cellular response to DNA damage stimulus;response to oxidative stress;determination of adult lifespan;sleep;apoptotic cell clearance;cell redox homeostasis;defense response to fungus;positive regulation of apoptotic cell clearance	"CG9911;LD41494p;CG10029;MIP10555p;protein disulfide isomerase;Protein disulfide-isomerase Short=PDI Short=dPDI Flags: Precursor;RE10429p;ERp60;Erp60;IP10683p;pretaporter;Thioredoxin domain-containing protein 5 homolog Protein pretaporter Flags: Precursor;LD24756p;calcium-binding protein 1;Protein disulfide-isomerase A6 homolog Calcium-binding protein 1 Short=DmCaBP1 Flags: Precursor;LD28038p;CG5554;GH07506p;AT22380p;CG8517;GEO08746p1;thioredoxinT;SD03042p;thioredoxin T;GEO13083p1;BChain B, Drospohila Thioredoxin, Oxidized, P41212;CChain C, Drospohila Thioredoxin, Oxidized, P41212;DChain D, Drospohila Thioredoxin, Oxidized, P41212;thioredoxin-2;AChain A, Drosophila Thioredoxin, Oxidized, P21;BChain B, Drosophila Thioredoxin, Oxidized, P21;CChain C, Drosophila Thioredoxin, Oxidized, P21;DChain D, Drosophila Thioredoxin, Oxidized, P21;AChain A, Drospohila Thioredoxin, Oxidized, P42212;BChain B, Drospohila Thioredoxin, Oxidized, P42212;CChain C, Drospohila Thioredoxin, Oxidized, P42212;DChain D, Drospohila Thioredoxin, Oxidized, P42212;AChain A, Drosophila Thioredoxin, Reduced, P6522;AF220362_1thioredoxin;RE24425p;LD24073p;CG5027"	Pdi;prtp;Trx-2;CaBP1;TrxT;ERp60;CG8517;CG9911;CG10029;CG5554;CG5027	0	0	0	1	1	1	0.230922431	0.426774496	-0.358610479	-0.381475442	-0.14108253	0.053264364	-0.021900109	0.292206542	0.293097953	0.138493961	-0.391241513	-0.32930903	-0.348242878	0.152546665	0.463297923	0.946457292	-0.150547118	0.033129598	-0.102587883	-0.130961778	-0.051307749
OG-1224	Tbi_TRINITY_DN54731_c0_g1_i1;Tte_TRINITY_DN16576_c0_g1_i1;Tce_TRINITY_DN81644_c0_g1_i1;Tms_TRINITY_DN5621_c0_g1_i1;Tcm_TRINITY_DN100591_c0_g1_i2;Tsi_TRINITY_DN28475_c0_g1_i3;Tpa_TRINITY_DN133227_c1_g1_i1;Tge_TRINITY_DN45131_c0_g3_i4;Tps_TRINITY_DN31515_c0_g1_i1;Tdi_TRINITY_DN12310_c0_g1_i2	3.90E-122	NP_650111.3;AAL39625.1;AAF54692.2;Q8T088.1	GO:0000398;GO:0006338;GO:0007067;GO:0007095;GO:0022008;GO:0032436;GO:0043966;GO:0046843;GO:0050829;GO:0051568	"mRNA splicing, via spliceosome;chromatin remodeling;mitotic nuclear division;mitotic G2 DNA damage checkpoint;neurogenesis;positive regulation of proteasomal ubiquitin-dependent protein catabolic process;histone H3 acetylation;dorsal appendage formation;defense response to Gram-negative bacterium;histone H3-K4 methylation"	"CG14722;WD repeat-containing protein 55 homolo;LD21659p;DDB1- and CUL4-associated factor 10 homolog WD repeat-containing protein 32 homolo;CG1523;CG7568;CG10931;IP10415p;CG3436;GM13767p;will die slowly;Protein will die slowly;AF233288_1WDS;EG:BACR25B3.7;RE31658p;lethal (2) 09851;RE55020p;RE17371p;AChain A, Crystal Structure Of The Nsl1-wds-nsl2 Complex.;transport and golgi organization 4;LD24662p;WD repeat-containing protein 48 homolo;CG9062;FI01026p;U4-U6 small nuclear riboprotein factor 60K;SD09427p;Bub3;FI07632p;hypothetical protein CG1796;katanin 80"	wds;CG3436;Tango4;U4-U6-60K;Bub3;CG9062;l(2)09851;CG10931;kat80;CG1523;CG14722	0	0	0	1	1	1	0.245737138	0.900247784	0.031963419	0.180743869	0.167935501	0.303146069	0.337552853	0.029312826	0.037192449	0.159591607	0.317052094	0.29890832	0.628453887	-0.233899363	0.170583549	0.083911623	0.07764469	0.653027194	-0.199149844	0.142568597	0.109976808
OG-1225	Tbi_TRINITY_DN57022_c0_g1_i2;Tte_TRINITY_DN29315_c6_g1_i2;Tce_TRINITY_DN107756_c2_g2_i8;Tms_TRINITY_DN31575_c11_g1_i2;Tcm_TRINITY_DN94908_c0_g1_i1;Tsi_TRINITY_DN29274_c0_g1_i2;Tpa_TRINITY_DN143318_c0_g1_i1;Tge_TRINITY_DN39370_c0_g1_i4;Tps_TRINITY_DN95057_c3_g1_i1;Tdi_TRINITY_DN32262_c0_g2_i3	0.00E+00	AAF56016.2;AGB96224.1;NP_651061.1;NP_732758.1;Q9VCY8.2;AFH06557.1;AAN71242.1;AAN13909.1;AFC35457.1;AFC35446.1;NP_001247239.1;NP_001262844.1	GO:0019395;GO:0032024;GO:0033211;GO:0036099;GO:0042593;GO:0046331;GO:0070328	fatty acid oxidation;positive regulation of insulin secretion;adiponectin-activated signaling pathway;female germ-line stem cell population maintenance;glucose homeostasis;lateral inhibition;triglyceride homeostasis	adiponectin receptor;Adiponectin receptor protein;LD23846p;MIP33713p1;MIP33813p1;IP14059p;CG7530;LD44720p;CG33203;HL06052p	AdipoR;CG33203;CG7530	0	0	0	1	1	1	0.791232633	0.020525695	-0.123942164	0.73629329	-0.625224404	0.495555456	-1.033721918	0.338439593	0.406510575	-0.507928991	0.608863211	-1.084241747	-0.536707651	-0.30083845	0.638419698	1.45E-05	-1.700408339	0.850995464	-0.590547108	1.27458354	0.309242297
OG-1226	Tbi_TRINITY_DN67732_c2_g1_i1;Tte_TRINITY_DN18083_c0_g1_i1;Tce_TRINITY_DN104431_c1_g1_i3;Tms_TRINITY_DN31583_c6_g1_i2;Tcm_TRINITY_DN97857_c0_g1_i1;Tsi_TRINITY_DN46063_c0_g1_i1;Tpa_TRINITY_DN142358_c0_g4_i1;Tge_TRINITY_DN43322_c1_g1_i1;Tps_TRINITY_DN94814_c0_g2_i1;Tdi_TRINITY_DN31153_c8_g2_i1	2.30E-104	AFH36360.1	GO:0000281;GO:0001764;GO:0003151;GO:0007175;GO:0007423;GO:0007432;GO:0007502;GO:0007509;GO:0008347;GO:0008406;GO:0016199;GO:0022409;GO:0035050;GO:0035385;GO:0046331;GO:0048477;GO:0048813;GO:0050919;GO:0060271;GO:2000274	"mitotic cytokinesis;neuron migration;outflow tract morphogenesis;negative regulation of epidermal growth factor-activated receptor activity;sensory organ development;salivary gland boundary specification;digestive tract mesoderm development;mesoderm migration involved in gastrulation;glial cell migration;gonad development;axon midline choice point recognition;positive regulation of cell-cell adhesion;embryonic heart tube development;Roundabout signaling pathway;lateral inhibition;oogenesis;dendrite morphogenesis;negative chemotaxis;cilium assembly;regulation of epithelial cell migration, open tracheal system"	FI20027p1;CG6959;artichoke;Protein artichoke Flags: Precursor;slit;Protein slit Short=dSlit Contains: RecNameProtein slit N-product Contains: RecNameProtein slit C-product Flags: Precursor;kekkon-1	sli;kek1;atk	0	0	0	1	1	1	0.08673587	0.073326403	0.027843948	0.066492252	-0.062567832	0.640203551	0.742722615	0.784696882	0.042534919	-0.245260771	-0.453517655	-0.349994925	-0.294062829	1.011980879	0.554299236	7.89E-05	-0.367573443	-0.603532015	0.277858735	1.007915212	0.134678474
OG-1227	Tbi_TRINITY_DN72531_c0_g1_i1;Tte_TRINITY_DN18484_c0_g2_i1;Tce_TRINITY_DN100266_c2_g1_i1;Tms_TRINITY_DN55425_c0_g1_i1;Tcm_TRINITY_DN3994_c0_g2_i1;Tsi_TRINITY_DN67061_c0_g1_i1;Tpa_TRINITY_DN124282_c0_g1_i1;Tge_TRINITY_DN12951_c0_g1_i1;Tps_TRINITY_DN65013_c0_g1_i1;Tdi_TRINITY_DN29393_c0_g1_i1	NA	NA	NA	NA	NA	NA	0	0	0	0	1	0	NA	NA	NA	NA	NA	NA	NA	0.288535393	0.899778265	0.130959829	-1.34824554	-0.632525825	-1.787536927	-1.167379084	NA	NA	NA	NA	NA	NA	NA
OG-1228	Tbi_TRINITY_DN67279_c0_g1_i1;Tte_TRINITY_DN73127_c0_g1_i1;Tce_TRINITY_DN101744_c0_g1_i2;Tms_TRINITY_DN30334_c0_g1_i1;Tcm_TRINITY_DN106645_c0_g1_i1;Tsi_TRINITY_DN31511_c0_g1_i1;Tpa_TRINITY_DN139612_c0_g6_i1;Tge_TRINITY_DN39927_c0_g1_i1;Tps_TRINITY_DN79702_c0_g1_i1;Tdi_TRINITY_DN19801_c0_g1_i1	0.00E+00	P48592.2;AAK93360.1;NP_525111.1;AAF58599.2	GO:0006919;GO:0009263;GO:0022008;GO:0055114	activation of cysteine-type endopeptidase activity involved in apoptotic process;deoxyribonucleotide biosynthetic process;neurogenesis;oxidation-reduction process	ribonucleoside diphosphate reductase small subunit;Ribonucleoside-diphosphate reductase subunit M2 Ribonucleotide reductase small subunit;LD41588p	RnrS	0	1	0	1	1	1	0.616647918	0.175879182	-0.226110163	0.173403252	-0.349848715	0.510814438	0.677865238	0.045926036	0.509545096	-0.645755187	-0.874377124	-0.548132217	-0.129810903	-0.020946376	0.178946308	0.336015858	-0.268056486	-0.286130529	-0.381249156	0.336548422	-0.297760502
OG-1229	Tbi_TRINITY_DN67010_c0_g1_i1;Tte_TRINITY_DN31615_c0_g1_i1;Tce_TRINITY_DN107020_c0_g1_i1;Tms_TRINITY_DN4832_c0_g1_i1;Tcm_TRINITY_DN107092_c0_g1_i1;Tsi_TRINITY_DN40113_c0_g1_i1;Tpa_TRINITY_DN142652_c0_g1_i1;Tge_TRINITY_DN30525_c0_g2_i1;Tps_TRINITY_DN95603_c0_g2_i3;Tdi_TRINITY_DN7320_c0_g1_i1	4.10E-99	AAF54948.1;AAL49111.1;NP_524344.1	GO:0006583;GO:0042435;GO:0048065;GO:0048067;GO:0048082	"melanin biosynthetic process from tyrosine;indole-containing compound biosynthetic process;male courtship behavior, veined wing extension;cuticle pigmentation;regulation of adult chitin-containing cuticle pigmentation"	yellow-e;RE55542p;yellow-h;yellow-d;GH10609p;yellow-d2;RH49821p;yellow-e2;yellow-b;AF237613_1YELLOW-B;LD43175p;yellow-c;RH54244p;Protein yellow Flags: Precursor;yellow gene;EG:125H10.2;yellow;L-dopachrome tautomerase yellow-f2 Flags: Precursor;GH17451p;yellow-f2;yellow-f;L-dopachrome tautomerase yellow-f Flags: Precursor;yellow-e3;RE14803p	y;yellow-f;yellow-f2	0	0	0	1	1	1	0.607220907	0.018902757	1.043377124	-0.837378018	-0.528345858	-0.880146252	0.135055433	0.057223341	0.569078797	-0.421559209	-1.250118914	-1.168435352	0.033801687	-0.672151577	0.755352908	4.61E-07	0.571410903	-1.624139837	-0.589811241	1.010688345	0.07558294
OG-123	Tbi_TRINITY_DN70372_c0_g1_i4;Tte_TRINITY_DN18858_c0_g2_i1;Tce_TRINITY_DN87407_c0_g1_i1;Tms_TRINITY_DN24563_c0_g2_i2;Tcm_TRINITY_DN102096_c0_g1_i3;Tsi_TRINITY_DN27044_c0_g1_i1;Tpa_TRINITY_DN138885_c0_g1_i1;Tge_TRINITY_DN45570_c0_g1_i2;Tps_TRINITY_DN88131_c0_g1_i2;Tdi_TRINITY_DN31709_c0_g1_i1	0.00E+00	AAB00735.1	GO:0001700;GO:0001894;GO:0006635;GO:0007274;GO:0007605;GO:0007629;GO:0007630;GO:0008340;GO:0008360;GO:0008610;GO:0009266;GO:0009612;GO:0010884;GO:0010906;GO:0019722;GO:0019991;GO:0030317;GO:0030322;GO:0030707;GO:0035158;GO:0036335;GO:0042044;GO:0048863;GO:0050905;GO:0051124;GO:0051282;GO:0060047;GO:0060439;GO:1901896	"embryonic development via the syncytial blastoderm;tissue homeostasis;fatty acid beta-oxidation;neuromuscular synaptic transmission;sensory perception of sound;flight behavior;jump response;determination of adult lifespan;regulation of cell shape;lipid biosynthetic process;response to temperature stimulus;response to mechanical stimulus;positive regulation of lipid storage;regulation of glucose metabolic process;calcium-mediated signaling;septate junction assembly;flagellated sperm motility;stabilization of membrane potential;ovarian follicle cell development;regulation of tube diameter, open tracheal system;intestinal stem cell homeostasis;fluid transport;stem cell differentiation;neuromuscular process;synaptic growth at neuromuscular junction;regulation of sequestering of calcium ion;heart contraction;trachea morphogenesis;positive regulation of calcium-transporting ATPase activity"	sarco/endoplasmic reticulum-type Ca-2+-ATPase;Sarco/endoplasmic reticulum Ca(2+)-ATPase;Calcium-transporting ATPase sarcoplasmic/endoplasmic reticulum type Calcium ATPase at 60A Calcium pump;LP08542p;secretory pathway calcium atpase;FI18119p1;MIP02852p;JYalpha;Na pump alpha subunit	SERCA;Atpalpha;SPoCk;JYalpha	0	0	0	1	1	1	0.874732168	0.165091988	1.078452699	0.330257162	0.520861311	-1.408258247	-0.000783795	0.416072791	0.232712478	-0.230012599	0.276859024	-0.453271375	-1.14569954	0.26808267	0.684185811	0.064564052	0.541459596	-0.855372558	-0.890003238	0.862987883	-0.386428196
OG-1230	Tbi_TRINITY_DN72037_c13_g1_i1;Tte_TRINITY_DN27959_c0_g1_i1;Tce_TRINITY_DN99461_c0_g1_i1;Tms_TRINITY_DN30100_c0_g1_i2;Tcm_TRINITY_DN98094_c2_g1_i1;Tsi_TRINITY_DN29208_c0_g1_i1;Tpa_TRINITY_DN135841_c5_g9_i2;Tge_TRINITY_DN46352_c1_g2_i1;Tps_TRINITY_DN81789_c1_g1_i2;Tdi_TRINITY_DN30705_c1_g1_i2	1.80E-125	NP_723607.1;AAO39522.1;AAF52985.2	GO:0006629;GO:0007586;GO:0032504;GO:0042632;GO:0048812;GO:0070328	lipid metabolic process;digestion;multicellular organism reproduction;cholesterol homeostasis;neuron projection morphogenesis;triglyceride homeostasis	CG31871;RE24765p;lipase 4;RE12242p;Lipase 3 Short=DmLip3 Flags: Precursor;lipase 3;Lip3;IP02721p;CG8093;IP11363p;CG18301;IP12249p;lipase 1;Lipase 1 Short=DmLip1 Flags: Precursor;RE54405p;CG7329;CG6753;FI17381p1;magro;LP10120p;CG18302;FI18410p1;CG18284;GH10507p	CG18284;CG8093;Lip1;mag;Lip3;Lip4;CG18302;CG6753;CG18301;CG31871	0	0	0	1	1	0	0.782847063	0.19289176	0.571624135	0.386164316	-1.111641029	2.280735619	-0.492499586	0.932032017	0.028970903	0.810674086	0.60240175	-0.641267924	4.973846683	-7.274154811	NA	NA	NA	NA	NA	NA	NA
OG-1231	Tbi_TRINITY_DN33136_c0_g1_i1;Tte_TRINITY_DN15885_c0_g1_i1;Tce_TRINITY_DN92508_c0_g1_i1;Tms_TRINITY_DN29166_c2_g2_i2;Tcm_TRINITY_DN91885_c1_g1_i2;Tsi_TRINITY_DN31776_c4_g1_i1;Tpa_TRINITY_DN128551_c0_g1_i2;Tge_TRINITY_DN45651_c2_g1_i1;Tps_TRINITY_DN93063_c1_g1_i2;Tdi_TRINITY_DN31280_c4_g1_i1	0.00E+00	AAK93342.1;NP_722598.1;NP_722597.1;NP_722596.1;AAN10506.1;NP_722595.1;AAN10505.1;NP_722594.1;NP_995602.1;AAN10507.1;AAS64636.1;AAF51555.1;AAF51554.1;P40320.2	GO:0006556;GO:0008340;GO:0022416;GO:0035220	S-adenosylmethionine biosynthetic process;determination of adult lifespan;chaeta development;wing disc development	S-adenosylmethionine synthetase;S-adenosylmethionine synthase Short=AdoMet synthase Methionine adenosyltransferase Short=MAT;LD40460p;LD43104p;MIP27448p	Sam-S	0	0	0	1	1	1	0.807279837	0.650759891	-0.288285094	0.124516483	0.21592676	0.161133158	0.118543327	0.547179811	0.034375079	0.074307236	-0.321197729	-0.016854363	0.970698691	-0.099323566	0.139258991	0.26334248	0.412804322	0.317017232	0.115516788	0.334617581	-0.227906177
OG-1232	Tbi_TRINITY_DN67382_c1_g1_i1;Tte_TRINITY_DN26059_c0_g1_i1;Tce_TRINITY_DN102010_c2_g1_i1;Tms_TRINITY_DN31384_c3_g2_i1;Tcm_TRINITY_DN104783_c0_g2_i1;Tsi_TRINITY_DN9544_c0_g1_i1;Tpa_TRINITY_DN133993_c0_g1_i1;Tge_TRINITY_DN41903_c0_g2_i3;Tps_TRINITY_DN92500_c1_g1_i2;Tdi_TRINITY_DN31231_c0_g1_i1	8.80E-65	AAF47115.2;ACH92379.1;NP_611857.3	NA	NA	CG16787;FI07217p	NA	0	0	0	1	1	1	0.654236174	0.252705055	0.099175	0.129322961	0.687430693	-0.232193822	-0.10349195	0.819827225	0.046526538	-0.762208353	1.047271265	-0.074923121	0.271989233	-0.060534203	0.790313588	0.003483388	-0.423980462	-0.726305066	0.13888807	1.349837998	-0.584803407
OG-1233	Tbi_TRINITY_DN38526_c0_g1_i1;Tte_TRINITY_DN200_c0_g1_i1;Tce_TRINITY_DN94369_c0_g1_i1;Tms_TRINITY_DN27099_c0_g1_i1;Tcm_TRINITY_DN57505_c0_g1_i1;Tsi_TRINITY_DN52819_c0_g1_i1;Tpa_TRINITY_DN114285_c0_g1_i1;Tge_TRINITY_DN41961_c0_g1_i1;Tps_TRINITY_DN57084_c0_g1_i1;Tdi_TRINITY_DN59024_c0_g1_i1	1.50E-65	NP_788320.1;AAO41431.1;BAC67637.1;BAC67617.1;BAC67577.1;BAC67597.1	GO:0001964;GO:0002121;GO:0007464;GO:0007526;GO:0008406;GO:0010906;GO:0016199;GO:0019730;GO:0031987;GO:0035167;GO:0044719;GO:0045467;GO:0045476;GO:0045893;GO:0048813;GO:0048854	"startle response;inter-male aggressive behavior;R3/R4 cell fate commitment;larval somatic muscle development;gonad development;regulation of glucose metabolic process;axon midline choice point recognition;antimicrobial humoral response;locomotion involved in locomotory behavior;larval lymph gland hemopoiesis;regulation of imaginal disc-derived wing size;R7 cell development;nurse cell apoptotic process;positive regulation of transcription, DNA-templated;dendrite morphogenesis;brain morphogenesis"	"longitudinals lackin;Lola protein;FI13033p;Longitudinals lacking protein, isoforms H/M/V;LD03274p"	lola	0	0	0	1	1	1	0.826800282	0.71830061	0.316876413	0.048354692	-0.108008695	0.282930409	-0.172527515	0.550778789	0.764811666	0.113588229	-0.119308671	0.044337595	0.275672575	0.097094572	0.59677965	0.032863429	0.284123553	-0.341791781	0.347619308	0.432106084	-0.326462256
OG-1234	Tbi_TRINITY_DN62403_c0_g1_i1;Tte_TRINITY_DN29660_c9_g13_i1;Tce_TRINITY_DN85054_c0_g1_i1;Tms_TRINITY_DN28056_c0_g1_i1;Tcm_TRINITY_DN99739_c0_g1_i1;Tsi_TRINITY_DN18046_c0_g1_i1;Tpa_TRINITY_DN126404_c0_g1_i1;Tge_TRINITY_DN43601_c0_g1_i1;Tps_TRINITY_DN86735_c0_g1_i1;Tdi_TRINITY_DN28973_c0_g1_i1	6.40E-130	AAL90071.2	GO:0000070;GO:0006974;GO:0043161	mitotic sister chromatid segregation;cellular response to DNA damage stimulus;proteasome-mediated ubiquitin-dependent protein catabolic process	AT14053p;regulatory particle non-ATPase 10;26S proteasome non-ATPase regulatory subunit 4 26S proteasome regulatory subunit RPN10 26S proteasome regulatory subunit S5A 54 kDa subunit of mu particle Multiubiquitin chain-binding protein p54	Rpn10	0	0	0	1	1	1	0.992484151	0.389509393	-0.228863443	-0.073238298	0.205436592	-0.123248339	0.199868964	0.955017287	0.005039527	-0.220313093	-0.209085044	0.249771141	-0.383705984	0.513333694	0.044428005	0.032821541	0.196842656	-0.019120016	0.487241982	-0.178568064	0.730834352
OG-1235	Tbi_TRINITY_DN49165_c0_g1_i1;Tte_TRINITY_DN41075_c0_g1_i1;Tce_TRINITY_DN43916_c0_g1_i1;Tms_TRINITY_DN21521_c0_g2_i1;Tcm_TRINITY_DN21128_c0_g1_i1;Tsi_TRINITY_DN45798_c0_g1_i1;Tpa_TRINITY_DN124630_c0_g1_i1;Tge_TRINITY_DN34352_c0_g1_i1;Tps_TRINITY_DN77987_c0_g1_i3;Tdi_TRINITY_DN31766_c1_g1_i2	1.10E-138	NP_648486.1;AAF50037.2;Q9VTL1.2;AAL13917.1	GO:0043161	proteasome-mediated ubiquitin-dependent protein catabolic process	PCI domain-containing protein 2;PCI domain-containing protein 2 homolog Short=dmPCID2 CSN12-like protein;LD40777p;regulatory particle non-ATPase 3;Probable 26S proteasome non-ATPase regulatory subunit 3 Short=26S proteasome subunit S3 Diphenol oxidase A2 component Short=DOX-A2 Regulatory particle non-ATPase 3;diphenol oxidase A2 component;FI06020p	Rpn3;PCID2	0	0	0	1	1	1	0.547131905	0.057882584	-0.39107924	-0.198348356	0.424932012	0.558416589	0.299910273	0.003556534	0.000275726	0.292823331	-0.793793968	1.129025534	1.413924543	0.771057883	0.003926979	0.016065162	-0.01664556	0.215775446	0.966116086	0.102550526	1.320954593
OG-1236	Tbi_TRINITY_DN60867_c0_g1_i1;Tte_TRINITY_DN18465_c0_g1_i1;Tce_TRINITY_DN97646_c0_g1_i1;Tms_TRINITY_DN21776_c0_g1_i1;Tcm_TRINITY_DN87327_c0_g1_i2;Tsi_TRINITY_DN20215_c0_g1_i1;Tpa_TRINITY_DN130948_c0_g1_i3;Tge_TRINITY_DN40584_c1_g1_i2;Tps_TRINITY_DN82070_c0_g1_i1;Tdi_TRINITY_DN9545_c0_g2_i1	7.00E-64	AHN54570.1;AAF53692.2;AFH89820.1;NP_001286056.1;NP_609897.2	NA	NA	CG10338;FI20169p1	NA	0	1	0	1	1	1	0.205763442	0.751662816	-0.322061208	-0.146004302	-0.040986469	-0.651349648	-0.382716292	0.02670162	0.285572329	0.154070484	-0.38761132	-0.259645636	-0.601923578	-0.513265945	0.198530212	0.001957045	0.117786457	-0.02904545	0.457913971	-0.659291711	-1.076345458
OG-1237	Tbi_TRINITY_DN72233_c8_g1_i5;Tte_TRINITY_DN28007_c0_g2_i2;Tce_TRINITY_DN101614_c0_g1_i3;Tms_TRINITY_DN31758_c0_g7_i1;Tcm_TRINITY_DN95183_c0_g1_i1;Tsi_TRINITY_DN25508_c0_g1_i1;Tpa_TRINITY_DN130627_c12_g3_i7;Tge_TRINITY_DN43423_c0_g1_i2;Tps_TRINITY_DN88374_c0_g3_i1;Tdi_TRINITY_DN21402_c0_g1_i1	3.50E-173	NP_609582.3;AAF53213.2;AAL68277.1	GO:0045055;GO:0045887;GO:0048149;GO:0071329	regulated exocytosis;positive regulation of synaptic growth at neuromuscular junction;behavioral response to ethanol;cellular response to sucrose stimulus	protein interacting with C kinase 1;RE18409p;arfaptin;LD44124p	PICK1;Arfip	0	0	0	1	1	1	0.542962523	0.767669298	0.228617365	0.183111072	0.056246029	0.419812076	-0.120235886	0.001624925	0.000129225	0.07355613	-0.04558984	-0.049099113	1.021461117	0.804616319	0.726076053	0.000354032	-0.271037446	0.251171664	-0.407385181	0.104836551	1.077851305
OG-1238	Tbi_TRINITY_DN47491_c0_g2_i2;Tte_TRINITY_DN24886_c0_g1_i1;Tce_TRINITY_DN103282_c1_g2_i2;Tms_TRINITY_DN24373_c0_g1_i1;Tcm_TRINITY_DN96711_c0_g1_i1;Tsi_TRINITY_DN39597_c0_g1_i1;Tpa_TRINITY_DN106180_c0_g1_i1;Tge_TRINITY_DN1936_c0_g1_i1;Tps_TRINITY_DN81013_c0_g1_i1;Tdi_TRINITY_DN30165_c0_g1_i1	3.60E-51	AAO38861.1	GO:0006355;GO:0006393	"regulation of transcription, DNA-templated;termination of mitochondrial transcription"	"mitochondrial transcription termination factor;Transcription termination factor, mitochondrial Mitochondrial transcription termination factor Short=mTTF Flags: Precursor;AT17625p"	mTTF	0	1	1	1	1	1	0.438925311	0.144499556	-0.171153078	-0.577137025	-0.158087497	0.229628515	0.009258461	0.000721937	0.278499365	-0.20093049	-0.863161346	-0.305992715	-0.267227153	-0.409055156	0.001190668	0.252475617	-0.188419352	-0.395212853	-0.35809866	0.002584754	-0.580342872
OG-1239	Tbi_TRINITY_DN57953_c0_g1_i1;Tte_TRINITY_DN23372_c0_g1_i1;Tce_TRINITY_DN11634_c0_g1_i1;Tms_TRINITY_DN9044_c0_g1_i1;Tcm_TRINITY_DN59508_c0_g1_i1;Tsi_TRINITY_DN3508_c0_g1_i1;Tpa_TRINITY_DN126052_c0_g1_i1;Tge_TRINITY_DN36657_c0_g1_i1;Tps_TRINITY_DN91047_c0_g1_i2;Tdi_TRINITY_DN12566_c0_g1_i1	0.00E+00	CAL26190.1	GO:0019919;GO:0034970;GO:0043985	"peptidyl-arginine methylation, to asymmetrical-dimethyl arginine;histone H3-R2 methylation;histone H4-R3 methylation"	CG6554;arginine methyltransferase 1;LD28808p;CG6554-PA;arginine methyltransferase 2;IP11218p;arginine methyltransferase 6;IP11481p;arginine methyltransferase 3;SD23052p;LD34544p;CG32152;arginine methyltransferase 4;Probable histone-arginine methyltransferase CARMER Coactivator arginine methyltransferase for EcR/Usp Protein arginine N-methyltransferase 4 Short=DART4;FI04404p;RE49877p;arginine methyltransferase 8;arginine methyltransferase 9;Protein arginine N-methyltransferase 7 Short=Dart7;arginine methyltransferase 7	Art1;Art4;Art2;Art8;Art3;Art7;Art6;CG32152;Art9	0	0	0	1	1	1	0.987479911	0.386757373	-0.335142614	0.075796112	-0.030489447	0.134559192	0.17761304	0.968038712	0.041601313	-0.352818036	-0.172780861	0.146486039	0.527210938	-0.181512627	0.696552961	0.055859681	-0.248835343	0.275838157	-0.043334678	0.374721214	-0.118718662
OG-124	Tbi_TRINITY_DN70838_c0_g1_i1;Tte_TRINITY_DN16726_c0_g2_i2;Tce_TRINITY_DN104596_c0_g1_i1;Tms_TRINITY_DN29823_c10_g3_i2;Tcm_TRINITY_DN105179_c0_g1_i1;Tsi_TRINITY_DN13127_c0_g1_i1;Tpa_TRINITY_DN139406_c0_g4_i1;Tge_TRINITY_DN22686_c0_g1_i1;Tps_TRINITY_DN92629_c0_g1_i1;Tdi_TRINITY_DN85_c0_g1_i1	5.50E-133	Q9W020.1;AAF47640.1;NP_647717.1;AAQ23616.1	GO:0006909;GO:0022008	phagocytosis;neurogenesis	CG9004;Nucleolar MIF4G domain-containing protein 1 homolo;LD10043p;Pre-mRNA-splicing factor CWC22 homolog Nucampholin;nucampholin;LD29051p	ncm;CG9004	0	1	0	1	1	1	0.999042207	0.157087485	-0.126222942	-0.187219718	-0.230458114	0.085364154	0.449357779	0.045166853	0.259589655	-0.078066261	0.530729156	0.308634627	0.533247832	0.038690756	0.914383057	0.364460696	0.113329074	0.234541547	-0.078844963	-0.333810992	0.161668807
OG-1240	Tbi_TRINITY_DN72066_c2_g2_i1;Tte_TRINITY_DN74059_c0_g1_i1;Tce_TRINITY_DN104648_c0_g2_i2;Tms_TRINITY_DN31630_c9_g6_i2;Tcm_TRINITY_DN98382_c2_g1_i1;Tsi_TRINITY_DN24513_c1_g1_i1;Tpa_TRINITY_DN135154_c0_g1_i2;Tge_TRINITY_DN42200_c0_g2_i1;Tps_TRINITY_DN91887_c3_g2_i1;Tdi_TRINITY_DN30443_c1_g1_i1	0.00E+00	AGB92496.1;AGB92495.1;AGB92494.1;AGB92493.1;ABH06593.1;ABH06592.1;ABH06595.1;ABH06594.1;ABH06611.1;ABH06610.1;ABH06591.1;ABH06590.1;ABH06597.1;ABH06596.1;ABH06599.1;ABH06598.1;NP_001259959.1;NP_001259958.1;ABH06609.1;NP_001259957.1;ABH06608.1;NP_001259956.1;ABH06607.1;AAF51218.1;ABH06606.1;ABH06605.1;ABH06604.1;ABH06603.1;NP_476676.1;ABH06601.1;ABH06600.1;ABH06589.1;Q01604.2;ABH06587.1;ABH06588.1	GO:0006096;GO:0007268;GO:0007520;GO:0007525;GO:0046716	glycolytic process;chemical synaptic transmission;myoblast fusion;somatic muscle development;muscle cell cellular homeostasis	phosphoglycerate kinase;Phosphoglycerate kinase;CG9961	Pgk;CG9961	0	0	1	1	1	1	0.952888005	0.688907945	0.19660438	0.122764659	-0.008090756	-0.242835328	0.007892631	0.492873546	0.053964419	0.076505408	-0.881040798	0.041124624	-0.068469551	0.206078692	0.002612694	0.11265625	0.064573145	-0.505098842	-0.938911832	-0.442726093	-0.281122083
OG-1241	Tbi_TRINITY_DN5113_c0_g1_i1;Tte_TRINITY_DN774_c0_g1_i1;Tce_TRINITY_DN133304_c0_g1_i1;Tms_TRINITY_DN10017_c0_g1_i1;Tcm_TRINITY_DN101019_c3_g1_i3;Tsi_TRINITY_DN29954_c0_g3_i1;Tpa_TRINITY_DN67401_c0_g1_i1;Tge_TRINITY_DN41600_c0_g1_i1;Tps_TRINITY_DN74930_c0_g1_i3;Tdi_TRINITY_DN20486_c0_g1_i1	0.00E+00	NP_001097923.1;ACQ57833.1;ABW08763.1	GO:0006099;GO:0022416	tricarboxylic acid cycle;chaeta development	"CG5028;MIP04243p;RH49423p;CG6439;GH26270p;lethal (1) G0156;Probable isocitrate dehydrogenase [NAD] subunit alpha, mitochondrial Isocitric dehydrogenase subunit alpha NAD(+)-specific ICDH subunit alpha Flags: Precursor;LP13001p1;GH12815p;CG32026;CG3483-PA;CG3483;CG7755;FI08254p1"	l(1)G0156;CG5028;CG6439;CG3483;CG32026;CG7755	0	1	0	1	1	1	0.9122593	0.229411294	0.917153818	-0.219774947	-0.028466369	-1.077175073	0.045022117	0.04466584	0.056271669	0.108354818	-1.167418781	-0.063409505	-0.402006602	-0.259575446	0.019096496	0.038822336	0.500845607	-1.20776952	-1.094771108	-0.56385464	-0.341868969
OG-1242	Tbi_TRINITY_DN67383_c1_g2_i3;Tte_TRINITY_DN26021_c0_g1_i1;Tce_TRINITY_DN104500_c6_g1_i2;Tms_TRINITY_DN30895_c0_g1_i2;Tcm_TRINITY_DN103766_c0_g8_i3;Tsi_TRINITY_DN26387_c0_g2_i2;Tpa_TRINITY_DN141790_c1_g5_i1;Tge_TRINITY_DN47741_c10_g4_i2;Tps_TRINITY_DN86596_c0_g1_i1;Tdi_TRINITY_DN9217_c0_g1_i1	1.30E-130	AAF49406.2;AAG29564.1;NP_524120.1	GO:0006464;GO:0007293;GO:0007430;GO:0015031;GO:0016322;GO:0032509;GO:0035090;GO:0036258;GO:0044130;GO:0045571;GO:0060439	"cellular protein modification process;germarium-derived egg chamber formation;terminal branching, open tracheal system;protein transport;neuron remodeling;endosome transport via multivesicular body sorting pathway;maintenance of apical/basal cell polarity;multivesicular body assembly;negative regulation of growth of symbiont in host;negative regulation of imaginal disc growth;trachea morphogenesis"	tumor susceptibility gene 101;AF315343_1tumor suppressor protein 101	TSG101	0	0	0	1	1	1	0.756003619	0.155337109	0.328080594	-0.054770788	-0.215803554	-0.064988902	0.291576218	0.934724572	0.806994319	0.199852087	0.242559609	-0.190161526	-0.059404459	-0.08675422	0.934200156	0.000175901	0.305743546	-0.287532621	-0.4203984	-0.055471707	0.405212808
OG-1243	Tbi_TRINITY_DN72036_c7_g4_i8;Tte_TRINITY_DN28919_c6_g2_i1;Tce_TRINITY_DN103462_c3_g1_i1;Tms_TRINITY_DN31563_c6_g4_i2;Tcm_TRINITY_DN107434_c1_g1_i2;Tsi_TRINITY_DN29191_c2_g1_i2;Tpa_TRINITY_DN142815_c3_g1_i3;Tge_TRINITY_DN47915_c7_g8_i3;Tps_TRINITY_DN84657_c0_g1_i1;Tdi_TRINITY_DN26118_c0_g2_i2	9.60E-44	AAK92995.1	GO:0002121;GO:0007156;GO:0007286;GO:0007415;GO:0008045;GO:0008594;GO:0016331;GO:0016337;GO:0019991;GO:0035151;GO:0035160;GO:0045199;GO:0045214;GO:0051643;GO:0051646;GO:0051647;GO:0061343;GO:0072347;GO:2001262	"inter-male aggressive behavior;homophilic cell adhesion via plasma membrane adhesion molecules;spermatid development;defasciculation of motor neuron axon;motor neuron axon guidance;photoreceptor cell morphogenesis;morphogenesis of embryonic epithelium;single organismal cell-cell adhesion;septate junction assembly;regulation of tube size, open tracheal system;maintenance of epithelial integrity, open tracheal system;maintenance of epithelial cell apical/basal polarity;sarcomere organization;endoplasmic reticulum localization;mitochondrion localization;nucleus localization;cell adhesion involved in heart morphogenesis;response to anesthetic;positive regulation of semaphorin-plexin signaling pathway"	"GH21853p;basigin;LD19437p;LD05560p;Lachesin Flags: Precursor;lachesin;LD33460p;CG15630;RE62123p;terribly reduced optic lobes, H;terribly reduced optic lobes, U;terribly reduced optic lobes, F;terribly reduced optic lobes, T;terribly reduced optic lobes, K;terribly reduced optic lobes, Q;perlecan;terribly reduced optic lobes, E;terribly reduced optic lobes, A;terribly reduced optic lobes, Y;terribly reduced optic lobes, O;terribly reduced optic lobes, G;terribly reduced optic lobes, N;terribly reduced optic lobes, W"	trol;Bsg;Lac	0	0	0	1	1	1	0.057250057	0.483422123	0.401080832	0.668286626	0.309134233	0.524884494	-0.089114796	0.567060281	0.206184575	-0.058330959	0.74422101	-0.032266846	-0.343373881	0.328333552	0.501772226	0.006785616	-0.232992678	0.383156628	-0.073477854	0.491648445	-0.16974961
OG-1244	Tbi_TRINITY_DN63271_c0_g1_i1;Tte_TRINITY_DN22336_c0_g5_i1;Tce_TRINITY_DN95569_c0_g1_i1;Tms_TRINITY_DN1331_c0_g1_i1;Tcm_TRINITY_DN103129_c0_g1_i1;Tsi_TRINITY_DN3969_c0_g2_i1;Tpa_TRINITY_DN134663_c0_g3_i1;Tge_TRINITY_DN44147_c0_g1_i1;Tps_TRINITY_DN79822_c0_g1_i1;Tdi_TRINITY_DN59389_c0_g1_i1	7.80E-37	AAF46110.1;AAL13956.1;NP_572286.1	GO:0006629;GO:0007476;GO:0022008;GO:0032504	lipid metabolic process;imaginal disc-derived wing morphogenesis;neurogenesis;multicellular organism reproduction	CG5966;LD47264p;CG6847;FI22312p1;CG13282;CG6277;FI01825p;CG34447;IP13478p;CG6271;LP08709p;CG14034;CG6472;CG17191;RE51539p;CG6283;RE56633p	CG14034;CG5966;CG34447;CG6847;CG13282;CG6277;CG6283;CG17191;CG6271;CG6472	0	0	0	1	1	1	0.300349159	0.00205552	-1.328555664	0.200879544	1.140466973	-0.53990368	-1.557994608	0.474930151	0.022085009	2.244020949	0.64792936	-1.416068627	-0.410846572	0.828183761	0.078327344	0.448121761	-0.20370954	0.492924654	0.453292756	0.660290417	1.187113616
OG-1245	Tbi_TRINITY_DN67268_c0_g1_i1;Tte_TRINITY_DN25386_c0_g1_i1;Tce_TRINITY_DN103141_c0_g3_i2;Tms_TRINITY_DN27808_c0_g1_i1;Tcm_TRINITY_DN99939_c0_g1_i1;Tsi_TRINITY_DN14300_c0_g1_i1;Tpa_TRINITY_DN139515_c2_g3_i1;Tge_TRINITY_DN45676_c4_g4_i1;Tps_TRINITY_DN90844_c2_g1_i4;Tdi_TRINITY_DN26887_c0_g1_i3	7.00E-117	NP_570062.1;AAL39569.1;AAF45874.2	GO:0006419	alanyl-tRNA aminoacylation	CG10802;LD13611p	CG10802	0	0	0	1	1	1	0.857189548	0.001389452	0.4170006	0.040861267	0.362287239	0.159679399	-0.714428506	0.706892031	0.027246692	0.518423156	-0.127162016	0.273527871	-0.134731515	-0.263871039	0.089635443	0.071411967	0.713872364	-0.25780978	0.269862311	0.270897826	0.152844197
OG-1246	Tbi_TRINITY_DN69329_c1_g1_i7;Tte_TRINITY_DN23633_c0_g2_i1;Tce_TRINITY_DN107015_c1_g9_i1;Tms_TRINITY_DN31200_c1_g2_i6;Tcm_TRINITY_DN102745_c1_g1_i1;Tsi_TRINITY_DN26425_c0_g1_i1;Tpa_TRINITY_DN132202_c2_g6_i5;Tge_TRINITY_DN44262_c0_g1_i6;Tps_TRINITY_DN89990_c0_g1_i2;Tdi_TRINITY_DN5761_c0_g1_i1	NA	NA	NA	NA	NA	NA	1	1	0	1	1	1	9.97E-05	0.181537642	0.938679562	0.008904225	0.498783451	0.996675141	0.713504437	0.009081459	0.938751399	0.515370522	0.312550619	0.273883744	0.420483416	0.58094068	0.348984057	0.000961551	0.74756413	-0.219507065	-0.567695306	0.155328913	0.650985549
OG-1247	Tbi_TRINITY_DN53991_c0_g1_i2;Tte_TRINITY_DN11468_c0_g1_i1;Tce_TRINITY_DN98457_c0_g1_i2;Tms_TRINITY_DN14468_c0_g1_i1;Tcm_TRINITY_DN102229_c0_g2_i1;Tsi_TRINITY_DN12448_c0_g1_i1;Tpa_TRINITY_DN134557_c0_g3_i2;Tge_TRINITY_DN36862_c0_g1_i1;Tps_TRINITY_DN86612_c0_g1_i2;Tdi_TRINITY_DN2672_c0_g2_i1	NA	NA	NA	NA	NA	NA	0	0	1	1	1	1	0.592281639	0.139332717	0.648345256	-0.445832265	0.073124361	0.423143634	0.036218193	0.435465536	0.004726292	0.043685436	-0.909544015	-0.156803597	0.600658467	1.483758106	0.001100997	0.171072379	-0.138046139	-0.777107628	-1.289887228	-0.430767118	-0.380765907
OG-1248	Tbi_TRINITY_DN51644_c0_g1_i1;Tte_TRINITY_DN6814_c0_g2_i1;Tce_TRINITY_DN104324_c0_g1_i3;Tms_TRINITY_DN31750_c8_g2_i4;Tcm_TRINITY_DN101787_c0_g1_i1;Tsi_TRINITY_DN32044_c9_g5_i1;Tpa_TRINITY_DN139453_c0_g1_i3;Tge_TRINITY_DN47782_c1_g1_i2;Tps_TRINITY_DN89964_c0_g1_i3;Tdi_TRINITY_DN22684_c0_g1_i2	4.20E-110	AAM68320.2;AHN56644.1;AAW51949.1;AAO41478.1;NP_001286849.1;NP_001163295.1;AAR96174.1;ACZ94567.1;NP_726461.1	GO:0007424;GO:0007475;GO:0008362;GO:0040005;GO:0044719;GO:0046331	open tracheal system development;apposition of dorsal and ventral imaginal disc-derived wing surfaces;chitin-based embryonic cuticle biosynthetic process;chitin-based cuticle attachment to epithelium;regulation of imaginal disc-derived wing size;lateral inhibition	"piopio;GH04558p;LP02738p;piopio protein;dumpy;dumpy, A"	dpy;pio	0	0	0	1	1	1	0.987479911	0.590069591	0.464095696	0.469991845	-0.645605956	-0.337688103	-0.014158116	0.960718949	0.005815397	-1.207603625	1.595873635	-0.547290721	-0.326898538	0.501508593	0.542945422	1.29E-08	-2.065372516	0.074671669	-0.274857647	1.419682796	-0.00474677
OG-1249	Tbi_TRINITY_DN6035_c0_g1_i1;Tte_TRINITY_DN23430_c0_g2_i1;Tce_TRINITY_DN90637_c0_g1_i1;Tms_TRINITY_DN24670_c0_g1_i1;Tcm_TRINITY_DN70493_c0_g1_i1;Tsi_TRINITY_DN23889_c0_g1_i1;Tpa_TRINITY_DN108632_c0_g1_i1;Tge_TRINITY_DN2501_c0_g2_i1;Tps_TRINITY_DN41641_c0_g1_i1;Tdi_TRINITY_DN1181_c0_g1_i1	3.00E-130	AAF49471.1;NP_730161.1;AAN71301.1;NP_648888.1;AAN11750.1;AAN11751.1;NP_730160.1	GO:0008152	metabolic process	CG4729;RE10780p;MIP21173p;CG4753;RE72803p;GH25976p;GEO04450p1	CG4729;CG4753	0	0	0	1	1	1	0.84155666	0.450676883	0.231120234	-0.32415328	-0.099491184	0.058463504	0.485944439	0.552549607	0.135615994	0.264232458	-0.372645678	0.584402584	0.068739093	-0.038424263	0.671558343	0.036456098	0.278261583	0.403971844	-0.220745601	-0.093495908	-0.136796761
OG-125	Tbi_TRINITY_DN70616_c0_g2_i1;Tte_TRINITY_DN9814_c0_g1_i1;Tce_TRINITY_DN105965_c0_g1_i1;Tms_TRINITY_DN25458_c0_g1_i3;Tcm_TRINITY_DN103206_c0_g1_i1;Tsi_TRINITY_DN31529_c0_g1_i1;Tpa_TRINITY_DN141844_c0_g9_i2;Tge_TRINITY_DN44729_c0_g1_i2;Tps_TRINITY_DN89769_c0_g1_i2;Tdi_TRINITY_DN31078_c0_g1_i2	0.00E+00	NP_725369.1;AAF58275.2	GO:0001661;GO:0001738;GO:0006915;GO:0007291;GO:0007293;GO:0007298;GO:0007370;GO:0007427;GO:0007435;GO:0007602;GO:0007614;GO:0007637;GO:0008355;GO:0009408;GO:0010636;GO:0016185;GO:0030198;GO:0030382;GO:0030536;GO:0032956;GO:0034334;GO:0035152;GO:0035186;GO:0040008;GO:0045747;GO:0046667;GO:0046843;GO:0048172;GO:0048499;GO:0050803;GO:0051646;GO:0070584;GO:0072659;GO:0090141;GO:0090148;GO:1903475	"conditioned taste aversion;morphogenesis of a polarized epithelium;apoptotic process;sperm individualization;germarium-derived egg chamber formation;border follicle cell migration;ventral furrow formation;epithelial cell migration, open tracheal system;salivary gland morphogenesis;phototransduction;short-term memory;proboscis extension reflex;olfactory learning;response to heat;positive regulation of mitochondrial fusion;synaptic vesicle budding from presynaptic endocytic zone membrane;extracellular matrix organization;sperm mitochondrion organization;larval feeding behavior;regulation of actin cytoskeleton organization;adherens junction maintenance;regulation of tube architecture, open tracheal system;syncytial blastoderm mitotic cell cycle;regulation of growth;positive regulation of Notch signaling pathway;compound eye retinal cell programmed cell death;dorsal appendage formation;regulation of short-term neuronal synaptic plasticity;synaptic vesicle membrane organization;regulation of synapse structure or activity;mitochondrion localization;mitochondrion morphogenesis;protein localization to plasma membrane;positive regulation of mitochondrial fission;membrane fission;mitotic actomyosin contractile ring assembly"	optic atrophy 1;GH13793p;dynamin related protein 1;FI19305p1;dynamnin-like protein;shibire;1712319Adynamin;Dynamin Protein shibire dDyn;LD21622p;CG18102	shi;Opa1;Drp1	0	0	0	1	1	1	0.868992271	0.765874106	0.168680151	-0.002680307	-0.101952973	-0.056274966	-0.199455151	0.262888809	0.726655284	0.257775272	0.275932821	0.013863428	0.155884117	-0.034944415	0.823812507	0.027643956	0.45588887	-0.036190647	-0.144395275	-0.488326868	0.038048392
OG-1250	Tbi_TRINITY_DN72110_c5_g1_i1;Tte_TRINITY_DN2668_c0_g1_i1;Tce_TRINITY_DN91222_c0_g1_i1;Tms_TRINITY_DN65062_c0_g1_i1;Tcm_TRINITY_DN70245_c0_g2_i1;Tsi_TRINITY_DN30981_c1_g1_i11;Tpa_TRINITY_DN142662_c0_g1_i1;Tge_TRINITY_DN27477_c0_g1_i1;Tps_TRINITY_DN94172_c7_g1_i1;Tdi_TRINITY_DN31939_c0_g1_i1	NA	NA	NA	NA	NA	NA	0	0	0	1	1	1	0.325091898	0.697591456	0.470004559	0.053581749	-0.019306579	0.235849268	0.228762473	0.797538389	0.002185659	-0.688948582	0.018142849	-0.121007137	-0.049322108	1.160859715	0.048369584	2.90E-06	-0.59228178	0.094450075	0.232810272	1.110703568	0.31781836
OG-1251	Tbi_TRINITY_DN68905_c0_g1_i1;Tte_TRINITY_DN3922_c0_g1_i1;Tce_TRINITY_DN76411_c0_g1_i1;Tms_TRINITY_DN47982_c0_g1_i1;Tcm_TRINITY_DN97308_c0_g1_i2;Tsi_TRINITY_DN21742_c0_g1_i1;Tpa_TRINITY_DN138513_c0_g1_i4;Tge_TRINITY_DN30872_c0_g1_i1;Tps_TRINITY_DN84017_c0_g1_i3;Tdi_TRINITY_DN30114_c0_g1_i2	0.00E+00	NP_609199.1;AAL39637.1;AAF52625.2	GO:0006909;GO:0035220;GO:0042147;GO:0050821;GO:0061357;GO:0061359;GO:0090263	"phagocytosis;wing disc development;retrograde transport, endosome to Golgi;protein stabilization;positive regulation of Wnt protein secretion;regulation of Wnt signaling pathway by Wnt protein secretion;positive regulation of canonical Wnt signaling pathway"	sorting nexin 6;LD22082p;sorting nexin 1;FI18122p1;sorting nexin 3;RE52028p	Snx3;Snx6;Snx1	0	0	0	1	1	1	0.327247924	0.180310432	-0.121442834	-0.104412027	0.191354547	0.486105846	0.338786	0.200196039	0.237131536	-0.38437747	-0.480498762	0.181901232	-0.178086616	0.00138721	0.36729108	0.083015838	-0.209017313	0.414055724	0.160934467	0.324665057	-0.097779934
OG-1252	Tbi_TRINITY_DN55590_c0_g1_i1;Tte_TRINITY_DN16936_c0_g2_i1;Tce_TRINITY_DN69915_c0_g1_i1;Tms_TRINITY_DN7638_c0_g2_i1;Tcm_TRINITY_DN58206_c0_g1_i1;Tsi_TRINITY_DN39234_c0_g1_i1;Tpa_TRINITY_DN126613_c0_g3_i1;Tge_TRINITY_DN27919_c0_g2_i1;Tps_TRINITY_DN89218_c0_g1_i2;Tdi_TRINITY_DN32973_c0_g1_i1	0.00E+00	AAQ22551.1;Q24093.2;AAF51139.1;AFH03529.1;NP_608751.2;NP_001245852.1	GO:0006629;GO:0022416;GO:0035220	lipid metabolic process;chaeta development;wing disc development	alpha/beta hydrolase2;Abhydrolase domain-containing protein 2;LD07767p;MIP20594p;alpha/beta hydrolase 1;FI21405p1	Hydr2;Hydr1	0	0	0	1	1	1	0.14374418	0.134256286	-0.50650541	-0.479917818	-0.355406044	-0.632171705	0.471873457	0.069261652	0.015602356	-0.410067403	-0.413312373	-0.868168501	0.139320602	0.263753618	0.854814431	0.159046916	-0.770165595	0.076420656	-0.283736878	0.716877008	-0.097591082
OG-1253	Tbi_TRINITY_DN60579_c0_g1_i1;Tte_TRINITY_DN8828_c0_g1_i1;Tce_TRINITY_DN92900_c0_g1_i1;Tms_TRINITY_DN17731_c0_g1_i1;Tcm_TRINITY_DN96471_c0_g1_i1;Tsi_TRINITY_DN46918_c0_g1_i1;Tpa_TRINITY_DN125486_c0_g1_i1;Tge_TRINITY_DN32756_c0_g1_i1;Tps_TRINITY_DN84452_c0_g1_i1;Tdi_TRINITY_DN35102_c0_g1_i1	0.00E+00	P19107.2;NP_523976.1;AAF50380.1;ABV82399.1	GO:0002168;GO:0006897;GO:0007369;GO:0007605;GO:0016060;GO:0016062;GO:0019233;GO:0031647;GO:0035204;GO:0035641;GO:0042335;GO:0045494;GO:0045746;GO:0045751;GO:0050728;GO:0060189;GO:0061099	instar larval development;endocytosis;gastrulation;sensory perception of sound;metarhodopsin inactivation;adaptation of rhodopsin mediated signaling;sensory perception of pain;regulation of protein stability;negative regulation of lamellocyte differentiation;locomotory exploration behavior;cuticle development;photoreceptor cell maintenance;negative regulation of Notch signaling pathway;negative regulation of Toll signaling pathway;negative regulation of inflammatory response;positive regulation of protein desumoylation;negative regulation of protein tyrosine kinase activity	arrestin 2;Phosrestin-1 49 kDa arrestin-like protein Arrestin-2 Arrestin-B Phosrestin I;RH02588p;kurtz;AF221066_1kurtz arrestin;LD31082p;arrestin 1;Phosrestin-2 Arrestin-1 Arrestin-A Phosrestin II;arrestin;GH19095p;CG32683;FI20035p1	Arr1;krz;Arr2;CG32683	0	0	0	1	0	0	0.753865133	0.671364645	-1.078085794	0.179811946	0.399546601	-0.784464035	-0.058164352	NA	NA	NA	NA	NA	NA	NA	NA	NA	NA	NA	NA	NA	NA
OG-1254	Tbi_TRINITY_DN49315_c0_g1_i1;Tte_TRINITY_DN22567_c0_g1_i1;Tce_TRINITY_DN98573_c0_g1_i2;Tms_TRINITY_DN6272_c0_g1_i1;Tcm_TRINITY_DN95286_c1_g1_i1;Tsi_TRINITY_DN47104_c0_g1_i1;Tpa_TRINITY_DN129987_c0_g1_i3;Tge_TRINITY_DN48031_c11_g8_i3;Tps_TRINITY_DN83850_c0_g1_i3;Tdi_TRINITY_DN3813_c0_g1_i1	3.90E-11	ADV37121.1;NP_001188872.1	NA	NA	CG17002;LD41464p	NA	0	0	0	1	1	1	0.115611204	0.000152937	-0.103450262	-0.307689501	0.451266837	-0.201751478	-1.154542482	0.544671447	0.532727286	-0.065673908	0.265419642	0.249644994	0.346086267	-0.232085221	0.40013521	0.034244865	0.16901609	-1.129295472	0.207925794	-0.250034735	-0.282025097
OG-1255	Tbi_TRINITY_DN42133_c0_g1_i1;Tte_TRINITY_DN29132_c5_g1_i2;Tce_TRINITY_DN99715_c0_g1_i1;Tms_TRINITY_DN27499_c0_g1_i1;Tcm_TRINITY_DN88059_c0_g1_i1;Tsi_TRINITY_DN29080_c0_g1_i2;Tpa_TRINITY_DN134073_c1_g4_i2;Tge_TRINITY_DN45131_c0_g2_i1;Tps_TRINITY_DN89332_c0_g2_i4;Tdi_TRINITY_DN30723_c0_g1_i1	0.00E+00	NP_001284987.1;AAF46282.1;AHN59458.1;NP_572414.1;AAL90286.1	GO:0006090;GO:0006633;GO:0006635;GO:0007052;GO:0008340;GO:0019233;GO:0030431	pyruvate metabolic process;fatty acid biosynthetic process;fatty acid beta-oxidation;mitotic spindle organization;determination of adult lifespan;sensory perception of pain;sleep	CG10932;LD24105p;CG9149;yippee interacting protein 2;HL08109p;thiolase;GH13256p;CG17597;SD06839p;sterol carrier protein X-related thiolase;LD10783p	CG10932;Thiolase;ScpX;CG17597;yip2;CG9149	0	0	0	1	1	1	0.857468023	0.10814308	0.36163014	-0.444503706	0.405042198	0.078885484	-0.16793277	0.698292117	0.368568924	-0.324499564	0.453486202	0.135425087	-0.652451079	-0.135695666	0.549668399	0.026826649	0.250593095	-0.693710021	0.092854376	-0.153788096	-0.018441753
OG-1256	Tbi_TRINITY_DN63254_c0_g1_i1;Tte_TRINITY_DN19984_c0_g1_i2;Tce_TRINITY_DN101581_c1_g1_i1;Tms_TRINITY_DN380_c0_g2_i1;Tcm_TRINITY_DN104024_c0_g1_i1;Tsi_TRINITY_DN45875_c0_g1_i1;Tpa_TRINITY_DN131346_c3_g6_i2;Tge_TRINITY_DN40309_c0_g1_i1;Tps_TRINITY_DN95518_c0_g2_i3;Tdi_TRINITY_DN59843_c0_g1_i1	5.70E-144	NP_731807.1;AAF54939.1;NP_731805.1;AAN13566.1;NP_731806.1;NP_650283.1;AAN13564.1;NP_731804.1;AAF54940.1;AAN13565.1;AAL28530.1	GO:0006457;GO:0007224;GO:0009408;GO:0022008;GO:0030431;GO:0036098;GO:0060250;GO:2001046	protein folding;smoothened signaling pathway;response to heat;neurogenesis;sleep;male germ-line stem cell population maintenance;germ-line stem-cell niche homeostasis;positive regulation of integrin-mediated signaling pathway	DnaJ-like-2;GM13664p;DnaJ homolo;FI21280p1;DnaJ homolog shv Protein shriveled Flags: Precursor;shriveled;LD30318p;CG5001;DnaJ-like-1;DnaJ protein homolog 1 Short=DROJ1;SD08787p;DNAJ-1;FI02090p;CG2887;AT19485p;lethal(2)tumorous imaginal discs;CG12020;lethal (2) tumorous imaginal discs;GH23452p	Droj2;DnaJ-1;l(2)tid;shv;DnaJ-H;CG5001;CG2887;CG12020	0	0	0	1	1	1	0.526480096	0.208414686	-0.196951551	0.595383946	0.197138706	0.06042093	-0.011158346	0.708293366	0.475905764	-0.471535546	0.513774002	-0.194292634	-0.25901403	-0.08011973	0.626066814	0.287483918	-0.004906797	0.595707537	0.105044601	-0.275200118	0.029319641
OG-1257	Tbi_TRINITY_DN72235_c4_g1_i6;Tte_TRINITY_DN29841_c13_g2_i2;Tce_TRINITY_DN106212_c3_g1_i5;Tms_TRINITY_DN30896_c0_g1_i5;Tcm_TRINITY_DN106911_c0_g1_i2;Tsi_TRINITY_DN31908_c0_g2_i1;Tpa_TRINITY_DN136360_c0_g1_i1;Tge_TRINITY_DN38818_c0_g1_i3;Tps_TRINITY_DN93985_c1_g1_i6;Tdi_TRINITY_DN31091_c0_g1_i4	7.50E-133	AAQ01663.1	GO:0006531;GO:0006537;GO:0007416;GO:0007476;GO:0045213	aspartate metabolic process;glutamate biosynthetic process;synapse assembly;imaginal disc-derived wing morphogenesis;neurotransmitter receptor metabolic process	aminotransferase;lutamate oxaloacetate transaminase 1;LD23191p;lutamate oxaloacetate transaminase 2;AT13631p	Got2;Got1	0	0	0	1	1	0	0.94301198	0.234042264	1.323757964	-1.34290371	0.784277414	-1.299861537	0.879554579	0.951457324	0.153738703	1.912328894	1.124750536	-1.287229798	-0.548308193	-1.383079229	NA	NA	NA	NA	NA	NA	NA
OG-1258	Tbi_TRINITY_DN68977_c0_g1_i1;Tte_TRINITY_DN21291_c0_g1_i1;Tce_TRINITY_DN91448_c0_g1_i1;Tms_TRINITY_DN24976_c1_g3_i1;Tcm_TRINITY_DN100327_c0_g1_i3;Tsi_TRINITY_DN27597_c0_g2_i1;Tpa_TRINITY_DN129770_c0_g1_i1;Tge_TRINITY_DN32299_c1_g1_i2;Tps_TRINITY_DN92361_c1_g3_i2;Tdi_TRINITY_DN30551_c3_g2_i1	9.20E-165	AAF56822.1;AGB96430.1;NP_001287575.1;NP_001263050.1;AHN57574.1;Q9VAS7.1;NP_524730.1;AAF87944.1;AAL13872.1	GO:0003254;GO:0007283;GO:0007391;GO:0007440;GO:0007476;GO:0007602;GO:0007630;GO:0007632;GO:0010496;GO:0010644;GO:0016264;GO:0030727;GO:0036098;GO:0042048;GO:0055085;GO:0072375	regulation of membrane depolarization;spermatogenesis;dorsal closure;foregut morphogenesis;imaginal disc-derived wing morphogenesis;phototransduction;jump response;visual behavior;intercellular transport;cell communication by electrical coupling;gap junction assembly;germarium-derived female germ-line cyst formation;male germ-line stem cell population maintenance;olfactory behavior;transmembrane transport;medium-term memory	nnexin 3;Innexin inx3 Short=Innexin-3;AF172258_1innexin 3;LD34202p;nnexin 2;Innexin inx2 Short=Innexin-2 Gap junction protein prp33 Pas-related protein 33;AF172257_1innexin 2;ap junction protein prp33;LD22570p;Innexin shaking-B Protein passover;Shak-B (lethal) protein;shaking B;2108404BPassover gene;2108404APassover gene;optic ganglion reduced;Innexin inx1 Short=Innexin-1 Protein optic ganglion reduced Short=Protein ogre;conceptual protein of 1(1)ogre locus;HL01248p;Innexin inx7 Short=Innexin-7 Gap junction protein prp7 Pas-related protein 7;ap junction protein prp7;nnexin 7;RE24850p;Innexin inx5;nnexin5;nnexin 5;AT07445p;zero population growth;Innexin inx4 Short=Innexin-4 Protein zero population growth;AF271718_1innexin 4;RE18536p	shakB;zpg;Inx2;ogre;Inx3;Inx7;Inx5	0	0	0	1	1	1	0.721258189	0.504412213	-0.240143703	0.036599653	0.07055208	-0.439756225	0.121502518	0.267417798	0.05045179	-0.38527088	0.32175492	-0.799994014	-0.178933143	0.104786664	0.911637038	0.004967286	-0.505487058	-0.017465092	-0.197734485	-0.281250982	0.906108956
OG-1259	Tbi_TRINITY_DN50281_c0_g1_i1;Tte_TRINITY_DN64660_c0_g1_i1;Tce_TRINITY_DN102693_c1_g1_i3;Tms_TRINITY_DN72884_c0_g1_i1;Tcm_TRINITY_DN100074_c0_g3_i1;Tsi_TRINITY_DN29289_c0_g1_i2;Tpa_TRINITY_DN136028_c0_g3_i2;Tge_TRINITY_DN32836_c0_g1_i1;Tps_TRINITY_DN80585_c0_g1_i1;Tdi_TRINITY_DN15408_c0_g1_i1	3.90E-63	NP_524917.1;AAF56981.1;AAL48699.1	GO:0006909;GO:0016311	phagocytosis;dephosphorylation	acid phosphatase 1;RE14694p;RE40943p;CG9451;GH28721p;CG9449;CG9452;IP12781p;CG6656;GH19849p	CG9449;Acph-1;CG9451;CG9452;CG6656	0	0	0	1	1	0	0.979156267	0.829763206	0.812132447	0.512258019	-0.540412919	-0.408019698	-0.212924068	0.446720568	0.007155473	-1.24025821	2.617099762	0.739780772	1.665178573	-1.275661942	NA	NA	NA	NA	NA	NA	NA
OG-126	Tbi_TRINITY_DN72061_c0_g2_i4;Tte_TRINITY_DN25722_c0_g1_i2;Tce_TRINITY_DN96996_c0_g1_i1;Tms_TRINITY_DN26504_c0_g1_i5;Tcm_TRINITY_DN106861_c0_g1_i3;Tsi_TRINITY_DN8784_c0_g1_i1;Tpa_TRINITY_DN142590_c1_g8_i2;Tge_TRINITY_DN47269_c0_g1_i6;Tps_TRINITY_DN95304_c0_g1_i4;Tdi_TRINITY_DN24781_c0_g1_i1	0.00E+00	ABC86291.1	GO:0007411;GO:0007412;GO:0007422;GO:0007480;GO:0007527;GO:0016319;GO:0019233;GO:0031532;GO:0035025;GO:0045214;GO:0045887;GO:0046331;GO:0048675;GO:0050770;GO:0071772;GO:1904059	axon guidance;axon target recognition;peripheral nervous system development;imaginal disc-derived leg morphogenesis;adult somatic muscle development;mushroom body development;sensory perception of pain;actin cytoskeleton reorganization;positive regulation of Rho protein signal transduction;sarcomere organization;positive regulation of synaptic growth at neuromuscular junction;lateral inhibition;axon extension;regulation of axonogenesis;response to BMP;regulation of locomotor rhythm	LP01445p;Puratrophin-1-like;FI18828p1;AF216663_1guanine-nucleotide-exchange-factor TRIO;trio;LD43457p;CG30440;FI18839p1;Unc-89	trio;Pura;Unc-89;CG30440	0	0	0	1	1	1	0.857656668	0.201158304	0.475038735	0.041598833	-0.104869422	-0.729750029	-0.023426863	0.620030157	0.022008503	-0.400810454	0.28126846	-1.231201147	-0.020143622	0.634123976	0.460892308	0.030716143	-0.413717653	-0.575601075	-0.020790041	0.662008094	-0.275473027
OG-1260	Tbi_TRINITY_DN67882_c1_g1_i2;Tte_TRINITY_DN17112_c0_g1_i1;Tce_TRINITY_DN105618_c1_g2_i4;Tms_TRINITY_DN30458_c0_g1_i2;Tcm_TRINITY_DN98705_c0_g1_i2;Tsi_TRINITY_DN21069_c0_g1_i1;Tpa_TRINITY_DN134830_c0_g2_i1;Tge_TRINITY_DN27642_c0_g1_i2;Tps_TRINITY_DN92105_c1_g1_i3;Tdi_TRINITY_DN31826_c11_g13_i3	2.00E-82	NP_001162771.1;ACZ95306.1;AAQ23621.1	NA	NA	Tob;LD04013p	NA	0	0	0	1	1	1	0.634670945	0.021530375	0.872584679	0.451385834	0.668633779	0.142864803	-1.206351805	0.567060281	0.043339497	-1.026838892	0.74934857	-1.549207974	-0.203768435	0.607306325	0.88045007	2.23E-07	-1.571299463	-0.083819903	0.259118667	2.646492031	-1.242322741
OG-1261	Tbi_TRINITY_DN65996_c0_g1_i1;Tte_TRINITY_DN11829_c0_g1_i1;Tce_TRINITY_DN90479_c0_g1_i1;Tms_TRINITY_DN32234_c0_g1_i1;Tcm_TRINITY_DN102660_c3_g2_i1;Tsi_TRINITY_DN33556_c0_g1_i1;Tpa_TRINITY_DN130059_c0_g1_i4;Tge_TRINITY_DN44689_c0_g1_i1;Tps_TRINITY_DN91033_c0_g1_i1;Tdi_TRINITY_DN32330_c13_g1_i1	0.00E+00	AFH89818.1;AAF54221.1;Q9VHS8.1;NP_649788.2	GO:0000070;GO:0000381;GO:0002168;GO:0006338;GO:0006406;GO:0006413;GO:0007095;GO:0007279;GO:0007286;GO:0007446;GO:0010906;GO:0016246;GO:0030707;GO:0033962;GO:0035072;GO:0035195;GO:0036098;GO:0045451;GO:0046579;GO:0046959;GO:0048132;GO:0050688;GO:0051297;GO:0070374;GO:0090328;GO:1903040	"mitotic sister chromatid segregation;regulation of alternative mRNA splicing, via spliceosome;instar larval development;chromatin remodeling;mRNA export from nucleus;translational initiation;mitotic G2 DNA damage checkpoint;pole cell formation;spermatid development;imaginal disc growth;regulation of glucose metabolic process;RNA interference;ovarian follicle cell development;cytoplasmic mRNA processing body assembly;ecdysone-mediated induction of salivary gland cell autophagic cell death;gene silencing by miRNA;male germ-line stem cell population maintenance;pole plasm oskar mRNA localization;positive regulation of Ras protein signal transduction;habituation;female germ-line stem cell asymmetric division;regulation of defense response to virus;centrosome organization;positive regulation of ERK1 and ERK2 cascade;regulation of olfactory learning;exon-exon junction complex assembly"	eIF4AIII;Eukaryotic initiation factor 4A-III Short=eIF-4A-III Short=eIF4A-III;FI20117p1;eukaryotic initiation factor 4a;Eukaryotic initiation factor 4A Short=eIF-4A ATP-dependent RNA helicase eIF4A;AF145621_1eukaryotic initiation factor-4a;GM14109p;GH17619p;LD22268p;DEAD-box helicase;maternal expression at 31B;Putative ATP-dependent RNA helicase me31b Maternal expression at 31B;LD21247p;dead box protein 80;helicase at 25E;ATP-dependent RNA helicase WM6 Short=DEAD box protein UAP56 Short=Dmrnahel HEL/UAP56;DECD family putative RNA helicase;WM6;LD23644p;belle;ATP-dependent RNA helicase bel Protein belle;FI24601p1;CG10077;GH10652p;CG7878;LD33749p	eIF-4a;Hel25E;bel;me31B;eIF4AIII;CG10077;Dbp80;CG7878	0	0	0	1	1	1	0.695221881	0.280963821	-0.321075322	-0.227065536	-0.136594686	-0.051623337	0.330429789	0.502113842	1.49E-06	-0.192909434	-0.078941543	-0.278367126	-0.029001036	0.978173858	0.836425403	2.49E-05	-0.202968451	-0.123473908	-0.241065288	-0.155237191	0.839532676
OG-1262	Tbi_TRINITY_DN92612_c0_g1_i1;Tte_TRINITY_DN17808_c0_g1_i2;Tce_TRINITY_DN105359_c0_g1_i1;Tms_TRINITY_DN7748_c0_g1_i1;Tcm_TRINITY_DN100211_c0_g1_i2;Tsi_TRINITY_DN31691_c8_g10_i1;Tpa_TRINITY_DN139593_c0_g2_i1;Tge_TRINITY_DN43158_c0_g1_i3;Tps_TRINITY_DN81257_c1_g1_i1;Tdi_TRINITY_DN13713_c0_g1_i1	0.00E+00	NP_651578.1;AAF56735.1;AAK77240.1	GO:0033540	fatty acid beta-oxidation using acyl-CoA oxidase	CG5590;GH01709p;EG:BACR7A4.14;CG3699;CG10672;SD02021p;peroxisomal multifunctional enzyme type 2;Peroxisomal multifunctional enzyme type 2 Short=DmMFE-2 Includes: RecName(3R)-hydroxyacyl-CoA dehydrogenase Includes: RecNameEnoyl-CoA hydratase 2;GH14720p;CG2254;FI02989p;CG31548;CG31549;LD44221p;CG12171;RE01652p;CG3603;RH09070p;CG7322;RH57257p;CG3603-PA;CG7675	Mfe2;CG5590;CG10672;CG7322;CG3699;CG3603;CG31549;CG7675;CG2254;CG12171;CG31548	0	0	0	1	1	1	0.724857845	6.37E-05	0.792830761	0.454480549	0.048219355	-0.604111849	-0.29756588	0.958522505	0.09280289	0.01247079	0.589426764	0.044836379	-1.010213545	0.187872645	0.108062946	0.332955923	0.143028517	0.652135528	-0.161446693	0.433645438	0.360059329
OG-1263	Tbi_TRINITY_DN48962_c0_g1_i1;Tte_TRINITY_DN17398_c0_g1_i1;Tce_TRINITY_DN100446_c0_g1_i1;Tms_TRINITY_DN9058_c0_g1_i1;Tcm_TRINITY_DN94815_c0_g1_i1;Tsi_TRINITY_DN9200_c0_g1_i1;Tpa_TRINITY_DN138066_c0_g1_i1;Tge_TRINITY_DN44099_c1_g2_i1;Tps_TRINITY_DN83058_c0_g1_i1;Tdi_TRINITY_DN14979_c0_g1_i1	2.70E-88	AHN56000.1;Q7JWR9.1;AAF59063.1;AAL28493.1;NP_610401.1;AAM29341.1;NP_001286202.1	NA	NA	CG8635;Zinc finger CCCH domain-containing protein 15 homolog Short=DRG family regulatory protein 1 homolo;GM08440p;AT31705p	CG8635	0	0	0	1	1	1	0.609677179	0.321482963	-0.209210191	-0.400427829	0.203503182	0.129982442	-0.248757592	0.150546834	0.03474272	-0.078396248	-0.819211315	0.224633685	0.071816652	-0.499390967	0.006419574	6.49E-05	0.224001874	-0.112823896	-0.006653576	-0.584456565	-0.573980282
OG-1264	Tbi_TRINITY_DN65988_c0_g1_i2;Tte_TRINITY_DN25769_c0_g5_i1;Tce_TRINITY_DN85332_c0_g1_i2;Tms_TRINITY_DN72544_c0_g1_i1;Tcm_TRINITY_DN101938_c0_g2_i1;Tsi_TRINITY_DN31638_c0_g1_i1;Tpa_TRINITY_DN128239_c0_g1_i2;Tge_TRINITY_DN46577_c0_g2_i3;Tps_TRINITY_DN94012_c0_g1_i3;Tdi_TRINITY_DN31801_c0_g1_i1	7.50E-138	NP_723607.1;AAO39522.1;AAF52985.2	GO:0006629;GO:0007586;GO:0032504;GO:0042632;GO:0048812;GO:0070328	lipid metabolic process;digestion;multicellular organism reproduction;cholesterol homeostasis;neuron projection morphogenesis;triglyceride homeostasis	CG31871;RE24765p;lipase 4;RE12242p;Lipase 3 Short=DmLip3 Flags: Precursor;lipase 3;Lip3;IP02721p;CG18301;IP12249p;CG8093;IP11363p;lipase 1;Lipase 1 Short=DmLip1 Flags: Precursor;RE54405p;CG7329;magro;LP10120p;CG18284;GH10507p;CG3635;CG31089;CG18302;FI18410p1	CG18284;CG8093;Lip1;mag;Lip3;Lip4;CG18302;CG31089;CG3635;CG18301;CG31871	0	0	0	1	0	0	0.993464447	0.667918736	-0.513508349	0.268293528	-0.874947896	0.371042168	0.682935236	NA	NA	NA	NA	NA	NA	NA	NA	NA	NA	NA	NA	NA	NA
OG-1265	Tbi_TRINITY_DN65510_c0_g1_i3;Tte_TRINITY_DN73464_c0_g1_i1;Tce_TRINITY_DN104048_c1_g1_i2;Tms_TRINITY_DN24516_c0_g1_i1;Tcm_TRINITY_DN95557_c0_g1_i1;Tsi_TRINITY_DN13404_c0_g2_i1;Tpa_TRINITY_DN138775_c1_g4_i5;Tge_TRINITY_DN46318_c0_g1_i3;Tps_TRINITY_DN89778_c0_g1_i1;Tdi_TRINITY_DN4786_c0_g1_i1	7.80E-63	ADI33995.1	GO:0006915;GO:0006919;GO:0060271	apoptotic process;activation of cysteine-type endopeptidase activity involved in apoptotic process;cilium assembly	RT08314p;Intraflagellar transport protein 57 homolo;ntraflagellar transport 57;FI22650p1	IFT57	0	0	0	1	1	1	0.821331418	0.269352329	0.07848103	0.046291469	0.262152481	-0.502395206	-0.22446463	0.397512162	0.854429143	0.262260032	0.22770331	0.196050479	-0.115272374	0.111813765	0.319244148	0.023826708	0.73455766	-0.041907295	0.141464791	-0.29870412	0.137106587
OG-1266	Tbi_TRINITY_DN71762_c1_g2_i1;Tte_TRINITY_DN28117_c0_g1_i1;Tce_TRINITY_DN101693_c0_g1_i1;Tms_TRINITY_DN49520_c0_g1_i1;Tcm_TRINITY_DN105901_c0_g4_i2;Tsi_TRINITY_DN4582_c0_g1_i1;Tpa_TRINITY_DN142742_c2_g2_i1;Tge_TRINITY_DN47762_c1_g1_i1;Tps_TRINITY_DN95669_c0_g2_i2;Tdi_TRINITY_DN18070_c0_g5_i1	1.00E-14	ADO16253.1	GO:0001764;GO:0002121;GO:0003151;GO:0007185;GO:0007432;GO:0007502;GO:0007509;GO:0008347;GO:0008406;GO:0009966;GO:0016199;GO:0019233;GO:0022409;GO:0035050;GO:0035385;GO:0046331;GO:0048749;GO:0048813;GO:0050919;GO:2000274	"neuron migration;inter-male aggressive behavior;outflow tract morphogenesis;transmembrane receptor protein tyrosine phosphatase signaling pathway;salivary gland boundary specification;digestive tract mesoderm development;mesoderm migration involved in gastrulation;glial cell migration;gonad development;regulation of signal transduction;axon midline choice point recognition;sensory perception of pain;positive regulation of cell-cell adhesion;embryonic heart tube development;Roundabout signaling pathway;lateral inhibition;compound eye development;dendrite morphogenesis;negative chemotaxis;regulation of epithelial cell migration, open tracheal system"	RT10004p;CG1504;kekkon5;LP23752p;MIP14966p;CG14762;GH01839p;slit;Protein slit Short=dSlit Contains: RecNameProtein slit N-product Contains: RecNameProtein slit C-product Flags: Precursor;Gp150;p150 protein;RE46351p	sli;Gp150;kek5;CG14762	0	0	0	1	1	0	0.278118654	0.45926375	-0.04350452	0.692057926	-0.040937029	1.083028236	0.353177975	0.077492128	0.969767755	2.130710146	1.559035355	2.043998414	0.70893232	1.815711842	NA	NA	NA	NA	NA	NA	NA
OG-1267	Tbi_TRINITY_DN70480_c3_g1_i1;Tte_TRINITY_DN30262_c0_g1_i1;Tce_TRINITY_DN98795_c4_g1_i1;Tms_TRINITY_DN4432_c0_g1_i1;Tcm_TRINITY_DN106965_c2_g1_i1;Tsi_TRINITY_DN8657_c0_g1_i1;Tpa_TRINITY_DN138908_c0_g4_i3;Tge_TRINITY_DN46673_c5_g4_i1;Tps_TRINITY_DN93736_c1_g2_i2;Tdi_TRINITY_DN23151_c0_g1_i1	7.00E-141	NP_609382.1;AAL13868.1;AAF52915.1	GO:0008535;GO:0048034	respiratory chain complex IV assembly;heme O biosynthetic process	CG5037;LD33876p	CG5037	0	0	0	1	1	1	0.872769683	0.58085536	0.043522557	0.271349905	-0.011813652	-0.282360984	-0.257386833	0.386715694	0.044006945	-0.369451222	0.406939879	-0.094267734	-0.108295544	-0.335866881	0.166343563	0.659533652	0.154333509	-0.367837702	-0.386348035	-0.339185467	-0.236619952
OG-1268	Tbi_TRINITY_DN68579_c0_g1_i1;Tte_TRINITY_DN49293_c0_g1_i1;Tce_TRINITY_DN105086_c0_g1_i1;Tms_TRINITY_DN4038_c0_g1_i1;Tcm_TRINITY_DN106174_c0_g2_i1;Tsi_TRINITY_DN23372_c0_g1_i1;Tpa_TRINITY_DN142554_c1_g4_i2;Tge_TRINITY_DN43924_c0_g1_i1;Tps_TRINITY_DN79834_c0_g1_i1;Tdi_TRINITY_DN18474_c0_g1_i3	NA	NA	NA	NA	NA	NA	0	0	0	1	1	1	0.851818328	0.001985372	-1.100451677	-0.076469258	0.711651911	0.013807661	0.792649648	0.706096953	0.058490387	0.939401727	0.271088325	-1.477492513	0.159392892	0.963053566	0.899945267	0.00050078	-1.185435849	0.059818664	0.46246137	-0.196019903	0.988201085
OG-1269	Tbi_TRINITY_DN42159_c0_g1_i1;Tte_TRINITY_DN9669_c0_g3_i1;Tce_TRINITY_DN103583_c0_g2_i2;Tms_TRINITY_DN47877_c0_g1_i1;Tcm_TRINITY_DN99815_c0_g2_i1;Tsi_TRINITY_DN21016_c0_g1_i1;Tpa_TRINITY_DN99041_c0_g1_i1;Tge_TRINITY_DN44603_c0_g1_i4;Tps_TRINITY_DN90802_c2_g5_i1;Tdi_TRINITY_DN23051_c0_g1_i1	5.60E-87	NP_611466.2;AAF57488.2;AAY55627.1	GO:0006275;GO:0007064	regulation of DNA replication;mitotic sister chromatid cohesion	CG11788;IP10727p	CG11788	1	0	0	1	1	1	0.007696713	0.545967071	0.240653904	0.663959068	0.471002316	0.444571412	0.057621283	0.015172286	0.003944661	0.285155538	0.364243991	0.700023885	0.458619645	-0.455642559	0.024045713	0.000354032	0.602460172	1.380527177	0.246399847	0.554462222	-0.810918538
OG-127	Tbi_TRINITY_DN69209_c1_g1_i1;Tte_TRINITY_DN25991_c2_g1_i2;Tce_TRINITY_DN106639_c0_g1_i1;Tms_TRINITY_DN25891_c0_g2_i1;Tcm_TRINITY_DN105780_c0_g3_i1;Tsi_TRINITY_DN31863_c7_g1_i1;Tpa_TRINITY_DN141986_c1_g1_i1;Tge_TRINITY_DN47870_c5_g2_i1;Tps_TRINITY_DN93438_c0_g1_i2;Tdi_TRINITY_DN31520_c0_g1_i1	0.00E+00	AFI71920.1	GO:0000278;GO:0010468;GO:0022008;GO:0051607;GO:0071027	mitotic cell cycle;regulation of gene expression;neurogenesis;defense response to virus;nuclear RNA surveillance	FI19082p1;Dis3;CG16940;FI04463p;LD37985p	Dis3	0	0	0	1	1	1	0.819214441	0.000838871	0.306186916	-0.15587568	-0.635081584	-0.254374807	1.170976881	0.949026779	0.002596209	0.534123423	-0.088652052	-1.225227957	0.40173947	0.402051898	0.758962111	0.028550125	0.761420088	-0.124431595	-0.935099373	-0.476554512	0.340471607
OG-1270	Tbi_TRINITY_DN64754_c0_g1_i3;Tte_TRINITY_DN24557_c0_g1_i4;Tce_TRINITY_DN98653_c0_g1_i3;Tms_TRINITY_DN25675_c0_g1_i1;Tcm_TRINITY_DN101732_c0_g1_i2;Tsi_TRINITY_DN18958_c0_g1_i1;Tpa_TRINITY_DN134337_c0_g1_i2;Tge_TRINITY_DN40751_c0_g1_i1;Tps_TRINITY_DN88479_c0_g1_i2;Tdi_TRINITY_DN18928_c0_g1_i1	2.20E-72	AAK92860.1;AGB96263.1;NP_001262883.1;AAF56182.2;AAK27222.1;NP_651183.3	GO:0006642;GO:0007476;GO:0010883;GO:0010898;GO:0022008;GO:0030730;GO:0031887;GO:0034389;GO:0050995;GO:0051049;GO:1990044	triglyceride mobilization;imaginal disc-derived wing morphogenesis;regulation of lipid storage;positive regulation of triglyceride catabolic process;neurogenesis;sequestering of triglyceride;lipid particle transport along microtubule;lipid particle organization;negative regulation of lipid catabolic process;regulation of transport;protein localization to lipid particle	lipid storage droplet-1;AF357214_1lipid storage droplets surface binding protein 1;GH10767p;Lipid storage droplets surface-binding protein 1;lipid storage droplet-2;Lipid storage droplets surface-binding protein 2 Short=Lsd2;GH06230p	Lsd-2;Lsd-1	0	0	0	1	1	1	0.178617871	0.854098078	-0.287147231	-0.362776861	-0.141013587	-0.809475591	-0.614995251	0.106492021	0.187836439	-0.552908066	0.281689194	-1.032889727	-0.102126045	-0.416535114	0.696552961	9.17E-07	-0.21355622	-0.566791455	-0.85294663	5.480572545	-2.974162185
OG-1271	Tbi_TRINITY_DN61571_c0_g1_i1;Tte_TRINITY_DN28772_c0_g1_i1;Tce_TRINITY_DN102816_c0_g1_i1;Tms_TRINITY_DN73407_c0_g1_i1;Tcm_TRINITY_DN95800_c0_g1_i1;Tsi_TRINITY_DN9547_c0_g2_i1;Tpa_TRINITY_DN137463_c1_g2_i2;Tge_TRINITY_DN38691_c0_g1_i1;Tps_TRINITY_DN90008_c0_g1_i1;Tdi_TRINITY_DN29109_c0_g1_i1	7.50E-95	AAF51960.1;AAN71144.1;NP_649582.1	GO:0000290;GO:0046331	deadenylation-dependent decapping of nuclear-transcribed mRNA;lateral inhibition	CG2091;GH04919p;CG7326;RE39008p	CG2091	0	0	0	1	1	1	0.705703904	0.087120093	-0.043768222	-0.338420865	-0.296547345	0.899603544	0.464155641	0.242588205	0.038078522	-0.076435056	-1.05974356	0.063679398	0.218881371	-0.239726024	0.198273218	0.322531267	-0.067482329	-0.228456127	-0.329071336	0.183996672	-0.228267342
OG-1272	Tbi_TRINITY_DN67635_c0_g1_i1;Tte_TRINITY_DN29154_c11_g1_i1;Tce_TRINITY_DN95302_c2_g1_i2;Tms_TRINITY_DN70738_c0_g1_i1;Tcm_TRINITY_DN57389_c0_g1_i1;Tsi_TRINITY_DN10282_c0_g2_i1;Tpa_TRINITY_DN136973_c0_g3_i1;Tge_TRINITY_DN33685_c0_g1_i1;Tps_TRINITY_DN71247_c0_g1_i1;Tdi_TRINITY_DN21385_c0_g1_i1	2.20E-19	AAS93750.1;AAN10646.2;NP_723316.1;NP_609151.2;AAF52560.1	GO:0030968	endoplasmic reticulum unfolded protein response	Homocysteine-induced endoplasmic reticulum protein;RE13884p	Herp	0	0	0	1	1	1	0.385994159	0.537019325	0.589490894	-0.006941307	0.018309231	0.475851144	0.030616281	0.928841852	0.362436329	0.142930804	0.566622071	-0.333544688	-0.324659982	-0.184251435	0.918729974	0.852862158	0.106873055	0.023872347	-0.148922973	-0.009529465	0.093033441
OG-1273	Tbi_TRINITY_DN57978_c0_g2_i1;Tte_TRINITY_DN17881_c0_g2_i2;Tce_TRINITY_DN91920_c0_g1_i2;Tms_TRINITY_DN24799_c0_g1_i2;Tcm_TRINITY_DN95068_c1_g1_i1;Tsi_TRINITY_DN26132_c0_g1_i2;Tpa_TRINITY_DN117690_c0_g1_i3;Tge_TRINITY_DN43362_c0_g1_i1;Tps_TRINITY_DN87657_c0_g1_i1;Tdi_TRINITY_DN16121_c0_g1_i2	3.10E-79	ADM26248.2;NP_649870.1;AAF54344.1;NP_001287244.1;AHN57243.1	GO:0006805;GO:0042742;GO:0051923	xenobiotic metabolic process;defense response to bacterium;sulfation	sulfotransferase 2;MIP25022p1;GH11818p;sulfotransferase 1;sulfotransferase 4;sulfotransferase 3	St3;St4;St2;St1	0	0	0	1	1	1	0.118967543	0.34455585	-0.340597941	-0.464734407	0.14723508	-1.365444808	-0.625106223	0.9363151	0.324168297	0.14855307	0.142792562	0.322174033	-1.348602393	0.435644401	0.020200243	0.01506208	0.174754611	-0.684526339	-0.266270399	-1.188109093	-0.004559659
OG-1274	Tbi_TRINITY_DN40014_c0_g1_i1;Tte_TRINITY_DN72673_c0_g1_i1;Tce_TRINITY_DN99309_c0_g1_i1;Tms_TRINITY_DN28408_c0_g3_i2;Tcm_TRINITY_DN99787_c3_g1_i2;Tsi_TRINITY_DN26043_c0_g1_i1;Tpa_TRINITY_DN136286_c0_g3_i1;Tge_TRINITY_DN45402_c1_g1_i1;Tps_TRINITY_DN85366_c0_g1_i2;Tdi_TRINITY_DN66280_c0_g1_i1	1.70E-170	NP_524777.1;NP_001285697.1;AAD46837.1;AAF52469.1;AHN54212.1;Q9V3D2.1	GO:0006783;GO:0055114	heme biosynthetic process;oxidation-reduction process	coproporphyrinogen oxidase;Oxygen-dependent coproporphyrinogen-III oxidase Short=COX Short=Coprogen oxidase Short=Coproporphyrinogenase;AF160897_1GM14838p	Coprox	0	0	1	1	1	1	0.444778461	0.19459881	0.609347825	-0.177929747	0.071706543	-0.051491139	0.294748256	0.52051473	0.389991586	0.08793117	0.565102966	-0.185436344	-0.236916001	0.56327228	0.01027595	0.065630925	0.487774332	0.011551762	-0.013695071	0.332696046	0.915694527
OG-1275	Tbi_TRINITY_DN69003_c0_g1_i2;Tte_TRINITY_DN26937_c0_g2_i4;Tce_TRINITY_DN97070_c0_g2_i5;Tms_TRINITY_DN14001_c0_g1_i1;Tcm_TRINITY_DN102924_c1_g1_i7;Tsi_TRINITY_DN31247_c1_g4_i3;Tpa_TRINITY_DN136164_c0_g2_i4;Tge_TRINITY_DN46331_c0_g1_i4;Tps_TRINITY_DN92028_c0_g1_i4;Tdi_TRINITY_DN31477_c0_g1_i2	2.80E-102	NP_649940.1;AAL68359.1;AAF54442.1;AAL13350.1	GO:0005975;GO:0009298	carbohydrate metabolic process;GDP-mannose biosynthetic process	CG8417;GH10745p;RH55676p	CG8417	0	0	0	1	1	1	0.831040084	0.688907945	-0.204037637	-0.289447933	0.198725921	-0.18430724	0.143443537	0.081212963	0.014283991	-0.671538416	-0.022128276	-0.252907259	0.372698586	-0.634188654	0.139384029	0.321386862	-0.47697936	-0.056737642	0.109729779	-0.211342322	-0.806097024
OG-1276	Tbi_TRINITY_DN69072_c0_g1_i1;Tte_TRINITY_DN22828_c0_g1_i1;Tce_TRINITY_DN105758_c3_g1_i3;Tms_TRINITY_DN31159_c7_g1_i1;Tcm_TRINITY_DN103771_c3_g1_i3;Tsi_TRINITY_DN27105_c0_g1_i1;Tpa_TRINITY_DN133769_c1_g1_i1;Tge_TRINITY_DN47658_c5_g5_i3;Tps_TRINITY_DN93703_c1_g4_i6;Tdi_TRINITY_DN24976_c0_g1_i1	NA	NA	NA	NA	NA	NA	0	0	0	1	1	1	0.595714155	0.929204706	0.353438402	0.123463129	0.114518829	-0.045977595	0.243821392	0.411572015	0.704098846	0.305538502	-0.148024041	0.39106145	0.605833034	-0.055693843	0.665903877	0.008658331	1.308134364	0.20544681	-0.217979276	0.040243987	-0.784744333
OG-1277	Tbi_TRINITY_DN48174_c0_g1_i1;Tte_TRINITY_DN27966_c1_g2_i1;Tce_TRINITY_DN102194_c0_g1_i1;Tms_TRINITY_DN40487_c0_g1_i1;Tcm_TRINITY_DN104780_c3_g3_i2;Tsi_TRINITY_DN8249_c0_g1_i1;Tpa_TRINITY_DN139028_c0_g3_i1;Tge_TRINITY_DN17533_c0_g1_i1;Tps_TRINITY_DN75866_c1_g1_i2;Tdi_TRINITY_DN10604_c0_g1_i1	3.00E-74	AAL28459.1	GO:0032543	mitochondrial translation	GM05661p;mitochondrial ribosomal protein S31;RH12051p	mRpS31	0	0	0	1	1	1	0.634670945	0.061702419	-0.211129552	0.126597425	0.016322142	0.872143225	-0.206120367	0.577950589	0.026876168	0.217925572	-0.512955943	0.237682375	1.005656277	-0.309904012	0.922827248	0.000223891	0.032433968	0.077720444	-0.104625831	0.934352032	-0.873228604
OG-1278	Tbi_TRINITY_DN71498_c4_g2_i1;Tte_TRINITY_DN28919_c8_g1_i1;Tce_TRINITY_DN102781_c0_g1_i1;Tms_TRINITY_DN57682_c0_g1_i1;Tcm_TRINITY_DN103498_c0_g2_i1;Tsi_TRINITY_DN18976_c0_g1_i2;Tpa_TRINITY_DN138516_c1_g1_i4;Tge_TRINITY_DN44641_c0_g1_i4;Tps_TRINITY_DN92739_c0_g1_i2;Tdi_TRINITY_DN23624_c0_g1_i1	3.70E-52	NP_650136.1;NP_001303462.1;AAF54727.1;AAL13974.1;ALI30559.1	GO:0008284;GO:0008643;GO:0009306;GO:1901029	positive regulation of cell proliferation;carbohydrate transport;protein secretion;negative regulation of mitochondrial outer membrane permeabilization involved in apoptotic signaling pathway	transport and golgi organization 9;LP09696p	Tango9	0	0	0	1	1	1	0.840602331	0.158240218	0.126448613	-0.331303203	-0.204914525	0.412143834	0.276215464	0.082756223	0.704098846	-0.275979619	-0.161142502	-0.324388119	-0.455820738	0.015218452	0.935207507	0.245493889	-0.329514398	-0.169748572	0.345370673	0.13193088	-0.050060513
OG-1279	Tbi_TRINITY_DN68301_c0_g1_i1;Tte_TRINITY_DN24371_c0_g1_i1;Tce_TRINITY_DN76247_c0_g1_i1;Tms_TRINITY_DN48272_c0_g1_i1;Tcm_TRINITY_DN87823_c0_g1_i1;Tsi_TRINITY_DN30935_c2_g1_i1;Tpa_TRINITY_DN139630_c1_g2_i4;Tge_TRINITY_DN47083_c11_g1_i1;Tps_TRINITY_DN80147_c0_g1_i1;Tdi_TRINITY_DN27545_c0_g2_i1	2.30E-146	NP_524445.1;NP_732692.1;AAN13899.1;AGB96201.1;P91929.2;AAF55947.1;AAK93188.1;NP_001262821.1	GO:0006120;GO:0010906	"mitochondrial electron transport, NADH to ubiquinone;regulation of glucose metabolic process"	"NADH dehydrogenase (ubiquinone) 42 kDa subunit;NADH dehydrogenase [ubiquinone] 1 alpha subcomplex subunit 10, mitochondrial Complex I-42kD Short=CI-42kD NADH-ubiquinone oxidoreductase 42 kDa subunit Flags: Precursor;LD29280p"	ND-42	0	0	0	1	1	1	0.376387607	0.245303875	0.332315448	-1.003966093	-0.581628313	-0.055903348	-0.201594939	0.009856132	3.50E-05	-0.126809708	-1.314692155	-1.014308932	0.317335888	0.142014663	1.09E-05	8.89E-06	-0.237735614	-2.840875872	-1.409838477	0.037555098	-0.584384623
OG-128	Tbi_TRINITY_DN67222_c0_g1_i1;Tte_TRINITY_DN26990_c0_g2_i1;Tce_TRINITY_DN102544_c0_g1_i3;Tms_TRINITY_DN30571_c0_g1_i1;Tcm_TRINITY_DN106547_c0_g2_i1;Tsi_TRINITY_DN17784_c0_g1_i1;Tpa_TRINITY_DN137529_c1_g1_i2;Tge_TRINITY_DN43296_c0_g1_i1;Tps_TRINITY_DN94279_c1_g1_i2;Tdi_TRINITY_DN24715_c0_g2_i1	0.00E+00	NP_649989.1;NP_001262456.1;AAF54512.1;AAO39460.1;AGB95838.1	GO:0006546;GO:0055114	glycine catabolic process;oxidation-reduction process	CG3999;RH34107p	CG3999	0	0	0	1	1	1	0.06243114	0.403059092	-0.531731577	-0.606997855	0.065220561	-1.435360426	-0.60491996	0.809723228	0.30375623	0.820839727	1.095977315	-0.210201772	-0.940548361	-0.108388259	0.887707219	0.109383215	1.74068165	0.019002571	0.89296315	-0.758025071	-2.549971177
OG-1280	Tbi_TRINITY_DN71192_c1_g1_i2;Tte_TRINITY_DN16367_c0_g1_i1;Tce_TRINITY_DN104051_c6_g1_i2;Tms_TRINITY_DN10034_c0_g1_i1;Tcm_TRINITY_DN92579_c0_g1_i1;Tsi_TRINITY_DN12618_c0_g2_i1;Tpa_TRINITY_DN133758_c1_g1_i1;Tge_TRINITY_DN23680_c0_g1_i1;Tps_TRINITY_DN89688_c1_g1_i2;Tdi_TRINITY_DN31437_c2_g6_i1	1.30E-171	AHZ64223.1	GO:0006120	"mitochondrial electron transport, NADH to ubiquinone"	FI24283p1;NADH dehydrogenase (ubiquinone) 39 kDa subunit;TB01457p1	ND-39	0	0	0	1	1	1	0.856294918	0.050147794	0.463822513	0.303625594	-0.048859588	-0.529606362	-0.468647876	0.847397086	0.543926388	0.218814265	0.300662703	-0.116680498	0.099645573	-0.295158031	0.087434564	0.085101881	0.427578813	-0.702018118	-0.910281499	-0.061978465	-0.56055289
OG-1281	Tbi_TRINITY_DN70762_c0_g1_i1;Tte_TRINITY_DN18071_c0_g2_i1;Tce_TRINITY_DN106122_c0_g2_i3;Tms_TRINITY_DN19164_c0_g1_i1;Tcm_TRINITY_DN106397_c0_g1_i1;Tsi_TRINITY_DN4084_c0_g1_i1;Tpa_TRINITY_DN138220_c0_g1_i4;Tge_TRINITY_DN42552_c0_g1_i1;Tps_TRINITY_DN93294_c0_g3_i1;Tdi_TRINITY_DN10575_c0_g1_i1	5.60E-17	AAL90183.1	GO:0006511;GO:0007465;GO:0010498;GO:0045676	ubiquitin-dependent protein catabolic process;R7 cell fate commitment;proteasomal protein catabolic process;regulation of R7 cell differentiation	AT26312p;Probable E3 ubiquitin-protein ligase sinah RING-type E3 ubiquitin transferase sinah Sina homolo;sina homologue;FI08729p;seven in absentia;E3 ubiquitin-protein ligase sina RING-type E3 ubiquitin transferase sina Seven in absentia protein;SEVEN IN ABSTENTIA;HL08111p;CG2681;IP22136p;CG6688;MIP11264p;CG34375;IP10571p	sina;CG34375;sinah;CG2681;CG6688	0	0	0	1	1	1	0.919240964	0.144393619	-0.094969607	0.129552171	-0.73189582	0.063503599	0.509752859	0.051613431	0.156391279	0.1035041	-0.145606301	0.976234311	0.267664348	0.80000451	0.937215094	0.054785236	-0.392985975	-0.030015691	0.299576478	0.473825409	-0.290016233
OG-1282	Tbi_TRINITY_DN59847_c0_g1_i2;Tte_TRINITY_DN28908_c4_g7_i1;Tce_TRINITY_DN92311_c0_g1_i1;Tms_TRINITY_DN14120_c0_g2_i1;Tcm_TRINITY_DN84435_c0_g1_i1;Tsi_TRINITY_DN18427_c0_g2_i1;Tpa_TRINITY_DN125402_c0_g1_i1;Tge_TRINITY_DN39651_c0_g1_i2;Tps_TRINITY_DN88965_c0_g1_i1;Tdi_TRINITY_DN67905_c0_g1_i1	4.80E-64	NP_610542.1;AAL49182.1;AAF58866.1	GO:0000122;GO:0000281;GO:0000398;GO:0006281;GO:0006334;GO:0006342;GO:0007017;GO:0007221;GO:0007307;GO:0007346;GO:0007379;GO:0007517;GO:0008284;GO:0010883;GO:0016573;GO:0016584;GO:0042766;GO:0046843;GO:0048813;GO:0061085	"negative regulation of transcription from RNA polymerase II promoter;mitotic cytokinesis;mRNA splicing, via spliceosome;DNA repair;nucleosome assembly;chromatin silencing;microtubule-based process;positive regulation of transcription of Notch receptor target;eggshell chorion gene amplification;regulation of mitotic cell cycle;segment specification;muscle organ development;positive regulation of cell proliferation;regulation of lipid storage;histone acetylation;nucleosome positioning;nucleosome mobilization;dorsal appendage formation;dendrite morphogenesis;regulation of histone H3-K27 methylation"	"CG12134;RE62785p;RE20857p;Gbeta5;RH17413p;lethal (2) 09851;RE55020p;RE17371p;CG6015;LD21931p;Coatomer subunit beta' Beta'-coat protein Short=Beta'-COP;coat protein (coatomer) beta';GH18655p;katanin 80;FI05258p;coatomer, beta-prime subunit;CG10931;IP10415p;Transcription initiation factor TFIID subunit 5 TAFII-80 Transcription initiation factor TFIID 85 kDa subunit Short=p85;transcription initiation factor TFIID 85 kDa subunit;TBP-associated factor 5;LD42828p;1913437Atranscription factor IID;Probable histone-binding protein Caf1 Chromatin assembly factor 1 p55 subunit Short=CAF-1 p55 subunit Nucleosome-remodeling factor 55 kDa subunit Short=NURF-55 dCAF-1;AChain A, Crystal Structure Of Nurf55 In Complex With A H4 Peptide;chromatin assembly factor 1 p55 subunit;chromatin assembly factor 1, p55 subunit;LD33761p;CG4236;CG4236-PA;SD22845p;AChain A, Structural Basis Of Histone H4 Recognition By P55;BChain B, Crystal Structure Of Nurf55 In Complex With Histone H3;BChain B, Crystal Structure Of Nurf55 In Complex With Su(Z)12"	Caf1-55;kat80;Taf5;beta'COP;CG6015;l(2)09851;CG10931;Gbeta5	0	0	0	1	1	1	0.913325957	0.381654061	-0.017732136	-0.301057272	0.091490895	-0.074361139	0.460303459	0.210901045	0.001169771	0.061282254	-0.507239999	0.4279638	0.10389095	0.643730118	0.820374755	0.084751225	0.095307869	-0.113396446	-0.03578144	-0.256206947	0.387824736
OG-1283	Tbi_TRINITY_DN53203_c0_g1_i1;Tte_TRINITY_DN67901_c0_g1_i1;Tce_TRINITY_DN95676_c0_g1_i3;Tms_TRINITY_DN12382_c0_g1_i1;Tcm_TRINITY_DN73016_c0_g1_i1;Tsi_TRINITY_DN24965_c0_g2_i1;Tpa_TRINITY_DN138546_c0_g3_i1;Tge_TRINITY_DN33431_c0_g1_i1;Tps_TRINITY_DN87152_c0_g1_i1;Tdi_TRINITY_DN31585_c8_g1_i1	5.00E-127	AAL28970.1;AGB94377.1;AAF50142.1;NP_648406.1;NP_001261683.1	GO:0000226;GO:0007016;GO:0007476;GO:0007605;GO:0007614;GO:0019233;GO:0045887;GO:0048675;GO:0070050;GO:1900074	microtubule cytoskeleton organization;cytoskeletal anchoring at plasma membrane;imaginal disc-derived wing morphogenesis;sensory perception of sound;short-term memory;sensory perception of pain;positive regulation of synaptic growth at neuromuscular junction;axon extension;neuron cellular homeostasis;negative regulation of neuromuscular synaptic transmission	CG8003;LD35289p;ankyrin;LD10053p;2022340Aankyrin;CG10011;CG42672;MYPT-75D;LD46604p;ankyrin 2	CG42672;Ank;Ank2;MYPT-75D;CG8003;CG10011	0	0	0	1	1	1	0.556980151	0.544766366	-0.10940334	0.4099151	0.008504026	0.060199781	0.195905194	0.957663522	0.140411922	-0.256051592	0.885774811	-0.353268665	-0.462868395	0.1195915	0.596074301	0.046531955	0.199422352	0.139398151	-0.257671848	-0.992643977	0.149310724
OG-1284	Tbi_TRINITY_DN50044_c0_g1_i1;Tte_TRINITY_DN55846_c0_g1_i1;Tce_TRINITY_DN87896_c0_g1_i2;Tms_TRINITY_DN14563_c0_g1_i1;Tcm_TRINITY_DN98225_c0_g1_i1;Tsi_TRINITY_DN23430_c0_g1_i2;Tpa_TRINITY_DN127986_c0_g1_i1;Tge_TRINITY_DN4198_c0_g1_i1;Tps_TRINITY_DN66538_c0_g1_i2;Tdi_TRINITY_DN22707_c0_g3_i1	1.60E-86	NP_649831.1;AAL48723.1;AAF54286.2	GO:0006508;GO:0050830	proteolysis;defense response to Gram-positive bacterium	CG13318;RE16127p;RE07247p;CG4998;CG5390;FI06461p;CG40160;LD13269p;IP12536p;CG8738;CG8586;FI19801p1;serine protease homolog 93;RH50269p;CG31827;CG18478;CG14990;LP12178p;CG8172;CG31780;CG18477;LP15124p	CG40160;CG8172;CG8586;SPH93;CG5390;CG4998;CG18477;CG31780;CG31827;CG13318;CG18478;CG8738;CG14990	0	0	0	1	1	1	0.872811331	0.544530788	0.374048957	0.004026253	-0.556699667	-1.174922662	0.608167184	0.744021859	0.028219487	0.395240921	1.019572075	0.060611119	0.58317923	-1.512412695	0.516599268	2.86E-06	1.07759814	-0.086640547	-1.018630107	-0.209037158	0.812311894
OG-1285	Tbi_TRINITY_DN55394_c0_g2_i1;Tte_TRINITY_DN27302_c0_g1_i1;Tce_TRINITY_DN86599_c0_g1_i1;Tms_TRINITY_DN9313_c0_g2_i1;Tcm_TRINITY_DN102781_c3_g1_i1;Tsi_TRINITY_DN9567_c0_g1_i1;Tpa_TRINITY_DN132455_c0_g1_i1;Tge_TRINITY_DN43292_c0_g1_i2;Tps_TRINITY_DN94558_c2_g1_i1;Tdi_TRINITY_DN22634_c0_g1_i1	5.20E-41	AAL39217.1	GO:0001745;GO:0001964;GO:0002121;GO:0002814;GO:0006897;GO:0006915;GO:0006964;GO:0007219;GO:0007289;GO:0007298;GO:0007398;GO:0007419;GO:0007422;GO:0007476;GO:0007480;GO:0007498;GO:0007616;GO:0008104;GO:0008354;GO:0016360;GO:0030431;GO:0030718;GO:0031398;GO:0031987;GO:0033160;GO:0035204;GO:0042048;GO:0042787;GO:0045035;GO:0045116;GO:0045314;GO:0045747;GO:0046331;GO:0046673;GO:0048800;GO:0048854;GO:0050829;GO:0051260;GO:0051865;GO:0061057;GO:0070534;GO:0070936;GO:0090141;GO:0090263;GO:1990001;GO:2001271	"compound eye morphogenesis;startle response;inter-male aggressive behavior;negative regulation of biosynthetic process of antibacterial peptides active against Gram-negative bacteria;endocytosis;apoptotic process;positive regulation of biosynthetic process of antibacterial peptides active against Gram-negative bacteria;Notch signaling pathway;spermatid nucleus differentiation;border follicle cell migration;ectoderm development;ventral cord development;peripheral nervous system development;imaginal disc-derived wing morphogenesis;imaginal disc-derived leg morphogenesis;mesoderm development;long-term memory;protein localization;germ cell migration;sensory organ precursor cell fate determination;sleep;germ-line stem cell population maintenance;positive regulation of protein ubiquitination;locomotion involved in locomotory behavior;positive regulation of protein import into nucleus, translocation;negative regulation of lamellocyte differentiation;olfactory behavior;protein ubiquitination involved in ubiquitin-dependent protein catabolic process;sensory organ precursor cell division;protein neddylation;regulation of compound eye photoreceptor development;positive regulation of Notch signaling pathway;lateral inhibition;negative regulation of compound eye retinal cell programmed cell death;antennal morphogenesis;brain morphogenesis;defense response to Gram-negative bacterium;protein homooligomerization;protein autoubiquitination;peptidoglycan recognition protein signaling pathway;protein K63-linked ubiquitination;protein K48-linked ubiquitination;positive regulation of mitochondrial fission;positive regulation of canonical Wnt signaling pathway;inhibition of cysteine-type endopeptidase activity involved in apoptotic process;negative regulation of cysteine-type endopeptidase activity involved in execution phase of apoptosis"	GH09066p;CG17019;2205254BDIAP2 protein;Death-associated inhibitor of apoptosis 2;Death-associated inhibitor of apoptosis 2 Apoptosis 2 inhibitor IAP homolog A IAP-like protein Short=ILP Short=dILP Inhibitor of apoptosis 2;LD34777p;Death-associated inhibitor of apoptosis 1;Death-associated inhibitor of apoptosis 1 Apoptosis 1 inhibitor E3 ubiquitin-protein ligase th Inhibitor of apoptosis 1 Protein thread RING-type E3 ubiquitin transferase Diap1;GH15248p;2205254ADIAP1 protein;mitochondrial E3 ubiquitin protein ligase 1;AT15655p;E3 ubiquitin-protein ligase mind-bomb Mind bomb homolog Short=D-mib RING-type E3 ubiquitin transferase mind-bomb;SD05267p;mind bomb 1;neuralized;RE20876p;Protein neuralized;zinc finger protein;LD45505p;LD18186p;defense repressor 1	Diap1;neur;Diap2;mib1;dnr1;Mul1;CG17019	0	0	0	1	1	1	0.897426209	0.312878593	-0.069206221	-0.314140654	0.012967483	0.385913406	0.159521472	0.859611131	0.597148993	0.030047393	-0.181808925	-0.034932549	0.293921654	0.022634456	0.177456859	0.446184759	-0.055495469	-0.407534736	-0.254072861	0.086451866	-0.172601734
OG-1286	Tbi_TRINITY_DN67399_c0_g3_i1;Tte_TRINITY_DN29767_c3_g4_i1;Tce_TRINITY_DN89175_c0_g1_i1;Tms_TRINITY_DN56064_c0_g1_i1;Tcm_TRINITY_DN67552_c2_g1_i1;Tsi_TRINITY_DN13470_c0_g1_i2;Tpa_TRINITY_DN140894_c2_g1_i2;Tge_TRINITY_DN43391_c0_g1_i2;Tps_TRINITY_DN79756_c1_g1_i1;Tdi_TRINITY_DN53406_c0_g1_i1	8.20E-91	AAL28670.1;NP_001259663.1;NP_573252.1;AAF48775.1;AGB95505.1	NA	NA	CG6769;LD10434p	CG6769	0	0	0	1	1	1	0.149732058	2.20E-05	-0.581894203	-0.178403985	-0.711825335	0.034759638	0.480700902	0.258736826	0.280887195	-0.008199851	-0.674115653	-0.206032917	0.069035441	-0.064503787	0.016320877	0.000178197	0.045289376	-0.268984372	-0.302613788	0.264657086	-0.981685734
OG-1287	Tbi_TRINITY_DN32509_c0_g2_i1;Tte_TRINITY_DN20304_c0_g1_i1;Tce_TRINITY_DN70615_c0_g1_i2;Tms_TRINITY_DN13523_c0_g1_i1;Tcm_TRINITY_DN54061_c0_g1_i2;Tsi_TRINITY_DN20628_c0_g1_i2;Tpa_TRINITY_DN127356_c0_g1_i1;Tge_TRINITY_DN39246_c0_g1_i1;Tps_TRINITY_DN85552_c0_g1_i1;Tdi_TRINITY_DN18151_c0_g1_i1	5.70E-107	AAF51560.1;NP_608490.1;AAL49170.1	NA	NA	CG11377;RE58433p	CG11377	0	0	0	1	1	1	0.752336946	0.002726184	-0.059390946	-0.306341099	-0.254830387	0.810619869	0.242062422	0.39936731	0.001549487	-0.384299223	-0.3966109	0.15678893	0.65523549	0.628344248	0.61762933	0.005210219	-0.843145071	-0.327681913	0.010888621	0.393679438	0.317245965
OG-1288	Tbi_TRINITY_DN26104_c0_g1_i1;Tte_TRINITY_DN23242_c0_g1_i1;Tce_TRINITY_DN90393_c0_g1_i1;Tms_TRINITY_DN21846_c0_g1_i1;Tcm_TRINITY_DN102244_c0_g1_i1;Tsi_TRINITY_DN121_c0_g1_i1;Tpa_TRINITY_DN137585_c0_g1_i1;Tge_TRINITY_DN41639_c0_g1_i1;Tps_TRINITY_DN85456_c0_g1_i1;Tdi_TRINITY_DN5669_c0_g1_i1	1.30E-101	CAQ53448.1;CAQ53449.1;CAQ53446.1;CAQ53447.1;CAQ53445.1;CAQ53452.1;CAQ53451.1;CAQ53450.1	GO:0048812	neuron projection morphogenesis	CG3704-PA;EG:BACR7A4.17;CG3704;LD33276p;LD11854p;CG2656;CG10222;GH25024p	CG3704;CG2656;CG10222	0	0	0	1	1	1	0.604775813	0.004833223	-0.690780586	0.121194556	-0.041553033	0.066185974	0.167863102	0.247995836	0.759858711	-0.067557153	0.197267226	0.314605904	0.23251848	0.090285904	0.90902101	0.202592455	-0.24776145	0.191519335	0.030152071	-0.283776388	0.244081206
OG-1289	Tbi_TRINITY_DN103264_c0_g1_i1;Tte_TRINITY_DN78353_c0_g1_i1;Tce_TRINITY_DN88533_c0_g1_i1;Tms_TRINITY_DN10415_c0_g1_i1;Tcm_TRINITY_DN98609_c2_g6_i1;Tsi_TRINITY_DN17191_c0_g1_i1;Tpa_TRINITY_DN130022_c0_g1_i1;Tge_TRINITY_DN30321_c0_g1_i1;Tps_TRINITY_DN74551_c0_g1_i1;Tdi_TRINITY_DN16208_c0_g1_i1	4.80E-33	NP_609206.1;AAM50277.1;AAF52638.1	NA	NA	CG7810;LD46912p	CG7810	0	0	1	1	1	1	0.595714155	0.694034706	-0.416131515	-0.130329549	-0.343930567	0.11806209	0.05296633	0.737696237	0.143474639	0.109052721	-0.643023281	0.22286192	0.146454903	-0.147178678	0.01027595	0.18905252	-0.302380125	-0.099937811	-0.276260379	-0.763661539	-0.079623777
[truncated: 3,081,797 more chars]
