# Supplementary material for: Repeated Evolution of Asexuality Involves Convergent Gene Expression Changes
Source: Mol Biol Evol. 2018 Nov 16;36(2):350–64. doi: 10.1093/molbev/msy217 (PMC6404633; doi:10.1093/molbev/msy217)
Supplement: Supplementary Data [file msy217_supp.zip › Supp_Table_10.txt]

# Supplemental Table 10
# Reference_sp = Species. Tbi = T. bartmani, Tce = T. cristinae, Tps = T. poppensis, Tcm = T. californicum, Tpa = T. podura, Tte = T. tahoe, Tms = T. monikensis, Tdi = T. douglasi, Tsi = T. shepardi, Tge = T. genevievae
# Total_genes = Total number of genes in the assembly
# Filtered = Number of genes after filtering rRNA and contaminants
# Total_RBBH = Number of genes with a reciprocal best blast hits to its sister species 	
# WB_expressed = Number of genes expressed in whole-body samples
# RT_expressed = Number of genes expressed in reproductive tract samples	
# LG_expressed = Number of genes expressed in legs samples
# WB_convergent = Number of convergent genes in whole-body samples
# RT_convergent = Number of convergent genes in reproductive tract samples
# LG_convergent = Number of convergent genes in legs samples
Reference_sp	Total_genes	Filtered	Total_RBBH	WB_expressed	RT_expressed	LG_expressed	WB_convergent	RT_convergent	LG_convergent
Tbi	27291	25865	17583	9302	8686	7647	425	621	593
Tce	28226	26875	17170	9291	8380	7229	458	644	557
Tcm	25525	23435	15500	9303	8050	7699	389	541	546
Tdi	34103	32651	15932	9280	8292	7571	384	502	528
Tge	39058	37372	16113	8396	7496	6669	307	517	444
Tms	39444	37847	17170	9233	8348	7241	420	634	529
Tpa	33170	31240	16113	8449	7534	6722	328	526	449
Tps	25477	24287	15932	9285	8321	7586	380	486	525
Tsi	37608	36007	15500	9304	8017	7695	383	541	531
Tte	38685	36934	17583	9303	8699	7693	389	633	590
