# Supplementary material for: Repeated Evolution of Asexuality Involves Convergent Gene Expression Changes
Source: Mol Biol Evol. 2018 Nov 16;36(2):350–64. doi: 10.1093/molbev/msy217 (PMC6404633; doi:10.1093/molbev/msy217)
Supplement: Supplementary Data [file msy217_supp.zip › Supp_Table_11.txt]

# Supplemental Table 11
### GO term enrichment for convergent genes in whole body samples when mapped to different ref transcriptomes (see ms)
# GO.ID	= GO term ID
# GO_desc = GO term description	
# toTbi_GSEA = Gene set enrichment p-value when mapped to Timema bartmani
# toTte_GSEA = Gene set enrichment p-value when mapped to Timema tahoe	
# toTce_GSEA = Gene set enrichment p-value when mapped to Timema cristinae
# toTms_GSEA = Gene set enrichment p-value when mapped to Timema monikensis
# toTps_GSEA = Gene set enrichment p-value when mapped to Timema poppensis
# toTdi_GSEA = Gene set enrichment p-value when mapped to Timema douglasi
# toTcm_GSEA = Gene set enrichment p-value when mapped to Timema californicum
# toTsi_GSEA = Gene set enrichment p-value when mapped to Timema shepardi
# toTpa_GSEA = Gene set enrichment p-value when mapped to Timema podura
# toTge_GSEA = Gene set enrichment p-value when mapped to Timema genevievae
# median_GSEA = Median gene set enrichment p-value across species references
GO.ID	GO_desc	toTbi_GSEA	toTsi_GSEA	toTce_GSEA	toTms_GSEA	toTps_GSEA	toTcm_GSEA	toTte_GSEA	toTdi_GSEA	toTge_GSEA	toTpa_GSEA	median_GSEA
GO:0002181	cytoplasmic translation	4.50E-08	2.50E-09	3.90E-10	2.30E-10	1.90E-11	3.10E-09	1.10E-08	1.20E-12	3.00E-09	1.00E-08	2.75E-09
GO:0032543	mitochondrial translation	1.00E-05	0.00023	0.0052	0.00614	1.80E-05	2.60E-05	0.00031	3.30E-06	0.00835	0.00929	0.00027
GO:0042254	ribosome biogenesis	0.0033	0.00034	0.0392	0.00059	0.00461	0.00052	0.12603	0.00072	0.00021	0.00055	0.000655
GO:0006422	aspartyl-tRNA aminoacylation	0.0023	NA	NA	NA	NA	NA	0.00237	NA	NA	NA	0.002335
GO:0007286	spermatid development	0.0025	0.00159	0.0039	0.00246	0.00381	0.00068	0.0058	0.02768	0.04707	0.06998	0.003855
GO:0044260	cellular macromolecule metabolic process	0.0044	0.01433	0.1187	0.01055	0.06401	0.03768	0.00651	0.02765	0.00356	0.00595	0.01244
GO:0006623	protein targeting to vacuole	0.0132	NA	NA	NA	NA	NA	0.01197	NA	NA	NA	0.012585
GO:0072666	establishment of protein localization to vacuole	0.0132	NA	NA	NA	NA	NA	0.01197	NA	NA	NA	0.012585
GO:0000398	"mRNA splicing, via spliceosome"	0.0029	0.01914	0.001	0.01352	0.00405	0.01388	0.00403	0.08222	0.08841	0.01667	0.0137
GO:0051298	centrosome duplication	0.0173	0.0251	0.0124	0.09621	0.00503	0.01618	0.00761	0.00108	0.02868	0.04053	0.01674
GO:0030154	cell differentiation	0.0574	0.01548	0.0751	0.0597	0.01868	0.1031	0.01417	0.01451	0.00625	0.00323	0.01708
GO:0006605	protein targeting	0.0176	0.02398	0.0144	0.01745	0.16924	0.01361	0.01684	0.39239	0.0146	0.04828	0.017525
GO:0006364	rRNA processing	0.0185	0.04011	0.0014	0.01323	0.1263	0.0675	0.00575	0.01591	0.02002	0.04634	0.01926
GO:0031338	regulation of vesicle fusion	0.0164	0.00509	0.0464	0.05489	0.00601	0.00318	0.02401	0.00296	0.27656	0.27581	0.020205
GO:0044267	cellular protein metabolic process	0.0403	0.10488	0.0485	0.02975	0.00124	0.01445	0.0232	0.00208	0.02306	0.01698	0.02313
GO:0010558	negative regulation of macromolecule biosynthetic process	0.0244	0.01688	0.0235	0.01483	0.02569	0.01363	0.01321	0.02776	0.30243	0.31436	0.02395
GO:2000113	negative regulation of cellular macromolecule biosynthetic process	0.0244	0.01688	0.0235	0.01483	0.02569	0.01363	0.01321	0.02776	0.30243	0.31436	0.02395
GO:0090070	positive regulation of ribosome biogenesis	0.0056	0.01475	0.1065	0.0559	0.62362	0.03428	0.00478	0.65779	0.01147	0.01481	0.024545
GO:0048523	negative regulation of cellular process	0.0241	0.00228	0.0081	0.00458	0.00054	0.02988	0.02508	0.04549	0.08613	0.06322	0.02459
GO:0035493	SNARE complex assembly	0.0239	0.01385	0.0301	0.1027	0.02558	0.01697	0.03137	0.01284	NA	NA	0.02474
GO:0035542	regulation of SNARE complex assembly	0.0239	0.01385	0.0301	0.1027	0.02558	0.01697	0.03137	0.01284	NA	NA	0.02474
GO:0006996	organelle organization	0.0189	0.05316	0.003	0.01063	0.06464	0.02805	0.02551	0.00033	0.16135	0.12817	0.02678
GO:0022008	neurogenesis	0.0442	0.01046	0.0864	0.02689	0.01404	0.00228	0.01208	0.04417	0.04011	0.02898	0.027935
GO:0070646	protein modification by small protein removal	0.101	0.02174	0.0075	0.03421	0.02097	0.0075	0.11602	0.00326	0.13371	0.14067	0.027975
GO:0031327	negative regulation of cellular biosynthetic process	0.0359	0.01101	0.0452	0.04017	0.02024	0.00989	0.01499	0.01336	0.29864	0.31398	0.02807
GO:0051172	negative regulation of nitrogen compound metabolic process	0.0232	0.01939	0.0598	0.04026	0.03339	0.01787	0.00839	0.01457	0.28724	0.31206	0.028295
GO:0006275	regulation of DNA replication	0.0079	0.03006	0.0848	0.20399	0.09291	0.02966	0.00955	0.0126	0.02976	0.03128	0.02991
GO:0007290	spermatid nucleus elongation	0.0405	NA	0.0234	0.0235	0.01974	NA	0.03632	0.01229	0.04454	0.08367	0.02991
GO:0060024	rhythmic synaptic transmission	NA	NA	0.2598	0.02241	0.02822	NA	NA	0.03254	NA	NA	0.03038
GO:0043687	post-translational protein modification	0.0404	0.0075	NA	NA	0.0385	0.01209	0.03554	0.02159	0.02644	0.1212	0.03099
GO:0033554	cellular response to stress	0.0065	0.00044	0.0136	0.08906	0.02146	0.00508	0.09848	0.07907	0.08505	0.04191	0.031685
GO:0072594	establishment of protein localization to organelle	0.0301	0.0336	0.0167	0.01721	0.16443	0.01727	0.02712	0.31497	0.04757	0.05572	0.03185
GO:0097089	methyl-branched fatty acid metabolic process	0.0279	0.09293	0.2018	0.03608	0.06578	0.01243	0.02666	0.27555	0.02824	0.0175	0.03216
GO:1902321	methyl-branched fatty acid biosynthetic process	0.0279	0.09293	0.2018	0.03608	0.06578	0.01243	0.02666	0.27555	0.02824	0.0175	0.03216
GO:0007049	cell cycle	0.0868	0.09595	0.0237	0.01314	0.0343	0.04648	0.03012	0.01132	0.16418	0.0178	0.03221
GO:0015988	"energy coupled proton transmembrane transport, against electrochemical gradient"	0.0211	0.01602	0.0845	0.067	0.15299	0.03543	0.02603	0.38563	0.03045	0.02818	0.03294
GO:0015991	ATP hydrolysis coupled proton transport	0.0211	0.01602	0.0845	0.067	0.15299	0.03543	0.02603	0.38563	0.03045	0.02818	0.03294
GO:0090662	ATP hydrolysis coupled transmembrane transport	0.0211	0.01602	0.0845	0.067	0.15299	0.03543	0.02603	0.38563	0.03045	0.02818	0.03294
GO:0099131	ATP hydrolysis coupled ion transmembrane transport	0.0211	0.01602	0.0845	0.067	0.15299	0.03543	0.02603	0.38563	0.03045	0.02818	0.03294
GO:0099132	ATP hydrolysis coupled cation transmembrane transport	0.0211	0.01602	0.0845	0.067	0.15299	0.03543	0.02603	0.38563	0.03045	0.02818	0.03294
GO:0032486	Rap protein signal transduction	0.0074	0.00854	0.0504	0.02134	0.46285	0.01952	0.00295	0.6844	0.04704	0.05902	0.03419
GO:0016973	poly(A)+ mRNA export from nucleus	NA	NA	0.033	0.03568	NA	NA	NA	NA	NA	NA	0.03434
GO:1902600	hydrogen ion transmembrane transport	0.0422	0.04009	0.0321	0.00372	0.10426	0.02332	0.03744	0.38635	0.00582	0.00927	0.03477
GO:0010629	negative regulation of gene expression	0.0356	0.02689	0.0318	0.01321	0.06308	0.03579	0.03567	0.02075	0.21006	0.24604	0.035635
GO:0022618	ribonucleoprotein complex assembly	0.0743	0.01261	0.017	0.05636	0.01481	0.00864	0.00921	0.16614	0.52758	0.12719	0.03668
GO:0098586	cellular response to virus	0.039	0.09102	0.0378	0.05194	0.01093	0.03768	0.02936	0.01175	0.01017	0.04502	0.03774
GO:0009890	negative regulation of biosynthetic process	0.0359	0.01101	0.0452	0.04017	0.02024	1	0.01499	0.01336	0.29864	0.31398	0.038035
GO:0008380	RNA splicing	0.1732	0.00745	0.0901	0.00748	0.03641	0.00567	0.15648	0.03996	0.06758	0.00813	0.038185
GO:0006325	chromatin organization	0.0177	0.15707	0.0556	0.00637	0.01497	0.13088	0.01064	0.02277	0.3947	0.3831	0.039185
GO:0033365	protein localization to organelle	0.0076	0.17019	0.0295	0.03771	0.05456	0.04066	0.00797	0.09435	0.11579	0.02289	0.039185
GO:0043486	histone exchange	0.163	0.03426	0.03	0.06671	0.02096	0.01721	0.27388	0.0752	0.04802	0.01955	0.04114
GO:0008587	imaginal disc-derived wing margin morphogenesis	0.0284	0.09694	0.0135	0.04604	0.03697	0.11077	0.01648	0.00626	0.36969	0.17709	0.041505
GO:0032875	regulation of DNA endoreduplication	0.0171	NA	NA	NA	0.37658	NA	0.01632	0.07318	NA	NA	0.04514
GO:0032876	negative regulation of DNA endoreduplication	0.0171	NA	NA	NA	0.37658	NA	0.01632	0.07318	NA	NA	0.04514
GO:0043632	modification-dependent macromolecule catabolic process	0.0489	0.00942	0.0153	0.04496	0.04547	0.02609	0.02084	0.12026	0.62089	0.57881	0.045215
GO:0034645	cellular macromolecule biosynthetic process	0.1039	0.01996	0.7413	0.04162	0.09444	0.00872	0.10822	0.02017	0.05349	0.02155	0.047555
GO:0006511	ubiquitin-dependent protein catabolic process	0.0533	0.01096	0.0172	0.04765	0.04894	0.02814	0.02321	0.12922	0.55879	0.50841	0.048295
GO:0019941	modification-dependent protein catabolic process	0.0533	0.01096	0.0172	0.04765	0.04894	0.02814	0.02321	0.12922	0.55879	0.50841	0.048295
GO:0048869	cellular developmental process	0.0413	0.02031	0.0663	0.05543	0.02551	0.16064	0.01313	0.01598	0.44571	0.21903	0.048365
GO:0010628	positive regulation of gene expression	0.054	0.04394	0.0196	0.01737	0.01956	0.10621	0.08002	0.02749	0.2651	0.19261	0.04897
GO:0045824	negative regulation of innate immune response	0.1049	0.04029	0.0219	0.04256	0.05183	0.00394	0.15964	0.04722	0.19736	0.23454	0.049525
GO:0000154	rRNA modification	0.0789	0.08479	0.0169	0.04372	0.03134	0.08978	0.07262	0.05554	0.02263	0.03725	0.04963
GO:0051603	proteolysis involved in cellular protein catabolic process	0.0432	0.00555	0.0109	0.05908	0.02888	0.10425	0.01703	0.09626	0.65648	0.46696	0.05114
GO:0072595	maintenance of protein localization in organelle	0.0516	NA	NA	NA	NA	NA	0.05462	NA	NA	NA	0.05311
GO:0006333	chromatin assembly or disassembly	0.0348	0.57925	0.0057	0.04599	0.03071	0.43032	0.06032	0.04536	0.06873	0.08707	0.053155
GO:0051128	regulation of cellular component organization	0.0216	0.20378	0.1091	0.0386	0.04611	0.27565	0.0608	0.06521	0.02132	0.00826	0.053455
GO:0032239	regulation of nucleobase-containing compound transport	NA	NA	0.0084	0.0034	0.15938	NA	NA	0.09883	NA	NA	0.053615
GO:0030575	nuclear body organization	0.017	0.04888	0.0356	0.0478	0.10794	0.04149	0.05906	0.07677	0.23933	0.31087	0.05397
GO:0043966	histone H3 acetylation	0.0761	0.02759	0.1238	0.14056	0.00145	0.01392	0.03237	0.00156	0.57698	0.38538	0.054235
GO:0046839	phospholipid dephosphorylation	NA	0.0546	NA	NA	NA	0.0559	NA	NA	NA	NA	0.05525
GO:0046856	phosphatidylinositol dephosphorylation	NA	0.0546	NA	NA	NA	0.0559	NA	NA	NA	NA	0.05525
GO:0072665	protein localization to vacuole	0.0552	0.07633	0.2572	0.0428	NA	0.0559	0.05069	NA	NA	NA	0.05555
GO:0042255	ribosome assembly	0.1937	0.06738	0.0248	0.01646	0.03724	0.06337	0.22956	0.03522	0.06876	0.04856	0.055965
GO:0008156	negative regulation of DNA replication	0.014	0.05058	0.0821	0.17418	0.34317	0.05185	0.01322	0.06307	0.06018	0.04497	0.056015
GO:0034622	cellular macromolecular complex assembly	0.0562	0.04236	0.059	0.2031	0.04148	0.02287	0.11842	0.10915	0.35652	0.04961	0.0576
GO:0097190	apoptotic signaling pathway	0.3083	0.01302	0.0132	0.10349	0.05953	0.08804	0.24206	0.05612	0.04743	0.00532	0.057825
GO:0051297	centrosome organization	0.0441	0.00991	0.0617	0.01467	0.05485	0.00129	0.38178	0.15658	0.38396	0.3828	0.058275
GO:0046068	cGMP metabolic process	NA	NA	0.0618	0.05642	NA	NA	NA	NA	NA	NA	0.05911
GO:0034728	nucleosome organization	0.0684	0.04301	0.1229	0.0925	0.00405	0.01067	0.0997	0.05328	0.11283	0.03135	0.06084
GO:0006974	cellular response to DNA damage stimulus	0.0662	0.0151	0.0555	0.0758	0.01069	0.0062	0.27069	0.03046	0.44861	0.48862	0.06085
GO:0031441	negative regulation of mRNA 3'-end processing	0.0635	0.05855	0.8654	0.66826	NA	0.03763	0.04505	NA	NA	NA	0.061025
GO:0006661	phosphatidylinositol biosynthetic process	0.1171	0.07097	0.0334	0.05249	0.04745	0.07376	0.10796	0.04628	0.12262	0.02119	0.06173
GO:0048024	"regulation of mRNA splicing, via spliceosome"	0.0125	0.1634	0.0528	0.06416	0.02862	0.10023	0.06002	0.00853	0.27223	0.21496	0.06209
GO:0015744	succinate transport	NA	NA	NA	NA	0.06375	NA	NA	0.06072	NA	NA	0.062235
GO:0010605	negative regulation of macromolecule metabolic process	0.0672	0.03867	0.074	0.03233	0.07414	0.02907	0.05814	0.00942	0.06984	0.22098	0.06267
GO:0045934	negative regulation of nucleobase-containing compound metabolic process	0.0536	0.12273	0.0577	0.06449	0.06143	0.05291	0.04811	0.08247	0.16661	0.37477	0.06296
GO:0010467	gene expression	0.0991	0.04194	0.6719	0.55872	0.05878	0.0684	0.1601	0.00496	0.03206	0.05053	0.06359
GO:0045727	positive regulation of translation	0.0414	0.19043	0.0062	0.00282	0.05177	0.07654	0.07969	0.05243	0.076	0.09683	0.064215
GO:0016242	negative regulation of macroautophagy	0.0989	0.01234	0.0479	0.01874	0.3485	0.02368	0.08055	0.63509	0.08783	0.01197	0.064225
GO:0000289	nuclear-transcribed mRNA poly(A) tail shortening	0.0394	0.04393	0.5191	0.50521	0.077	0.0484	0.052	0.03646	0.17517	0.14921	0.0645
GO:0031036	myosin II filament assembly	0.0376	0.32463	0.0302	0.03451	0.4335	0.27417	0.03967	0.45167	0.08719	0.04313	0.06516
GO:0022607	cellular component assembly	0.0487	0.15265	0.0796	0.05201	0.22073	0.20472	0.04667	0.35623	0.02653	0.01892	0.065805
GO:0031324	negative regulation of cellular metabolic process	0.1193	0.03724	0.0603	0.04468	0.02256	0.27767	0.08536	0.00546	0.07565	0.39046	0.067975
GO:0007399	nervous system development	0.0559	0.01914	0.1029	0.01437	0.12122	0.51901	0.01799	0.1669	0.08105	0.03987	0.068475
GO:0046627	negative regulation of insulin receptor signaling pathway	0.0548	0.06166	0.0767	0.14113	0.05148	0.04539	0.05935	0.08177	0.17524	0.10914	0.06918
GO:1900077	negative regulation of cellular response to insulin stimulus	0.0548	0.06166	0.0767	0.14113	0.05148	0.04539	0.05935	0.08177	0.17524	0.10914	0.06918
GO:0071824	protein-DNA complex subunit organization	0.0308	0.066	0.1005	0.12124	0.64794	0.02449	0.07267	0.03863	0.10686	0.02758	0.069335
GO:0071826	ribonucleoprotein complex subunit organization	0.0534	0.00944	0.0053	0.02975	0.02888	0.62573	0.62124	0.27344	0.40245	0.0861	0.06975
GO:0090501	RNA phosphodiester bond hydrolysis	0.3051	0.031	0.0963	0.09738	0.04269	0.04336	0.04352	0.03668	0.09836	0.25798	0.06991
GO:0009892	negative regulation of metabolic process	0.0651	0.03068	0.0642	0.02373	0.02763	0.4273	0.79991	0.13779	0.07483	0.22664	0.069965
GO:0097120	receptor localization to synapse	NA	NA	NA	NA	NA	NA	NA	NA	0.0923	0.04871	0.070505
GO:1902683	regulation of receptor localization to synapse	NA	NA	NA	NA	NA	NA	NA	NA	0.0923	0.04871	0.070505
GO:1902685	positive regulation of receptor localization to synapse	NA	NA	NA	NA	NA	NA	NA	NA	0.0923	0.04871	0.070505
GO:0044271	cellular nitrogen compound biosynthetic process	0.0668	0.06717	0.3916	0.02402	0.25941	0.074	0.04231	0.02155	0.2098	0.08827	0.070585
GO:0050684	regulation of mRNA processing	0.0078	0.14339	0.0593	0.07424	0.01811	0.09266	0.04156	0.06775	0.3172	0.25628	0.070995
GO:0017015	regulation of transforming growth factor beta receptor signaling pathway	0.1256	0.02719	0.074	0.04796	0.06837	0.03454	0.10729	0.00422	0.20477	0.19126	0.071185
GO:0098529	"neuromuscular junction development, skeletal muscle fiber"	0.4492	0.00371	0.0204	0.09044	0.02338	0.0056	0.55116	0.09632	0.09736	0.05317	0.071805
GO:0017038	protein import	0.0542	0.31481	0.0626	0.08074	0.44616	0.01288	0.0629	0.58197	0.06029	0.10059	0.07182
GO:0051098	regulation of binding	0.1224	0.52226	0.0078	0.05285	0.07913	0.46579	0.074	0.01983	0.0697	0.06249	0.07185
GO:0000380	"alternative mRNA splicing, via spliceosome"	0.0171	0.20937	0.0687	0.07572	0.04385	0.11722	0.06689	0.01734	0.34157	0.27134	0.07221
GO:0000381	"regulation of alternative mRNA splicing, via spliceosome"	0.0171	0.20937	0.0687	0.07572	0.04385	0.11722	0.06689	0.01734	0.34157	0.27134	0.07221
GO:0006355	"regulation of transcription, DNA-templated"	0.2317	0.07779	0.0097	0.01077	0.03142	0.06839	0.2138	0.06295	0.33449	0.36062	0.07309
GO:2000112	regulation of cellular macromolecule biosynthetic process	0.1454	0.08719	0.8017	0.0195	0.05497	0.05744	0.05986	0.01264	0.29691	0.153	0.073525
GO:0007098	centrosome cycle	0.013	0.0053	0.0045	0.05645	0.51593	0.00268	0.18775	0.5118	0.09159	0.15199	0.07402
GO:0016072	rRNA metabolic process	0.0209	0.08551	0.5168	0.01224	0.1665	0.09686	0.19632	0.06257	0.00914	0.03903	0.07404
GO:0009059	macromolecule biosynthetic process	0.1065	0.03085	0.4121	0.04231	0.11422	0.71854	0.11798	0.02463	0.04185	0.01814	0.074405
GO:0044257	cellular protein catabolic process	0.0496	0.23944	0.0097	0.05569	0.02471	0.09338	0.01864	0.1054	0.64442	0.46121	0.074535
GO:0051252	regulation of RNA metabolic process	0.2417	0.02458	0.1955	0.00523	0.0144	0.02807	0.08055	0.06946	0.33477	0.34797	0.075005
GO:0010468	regulation of gene expression	0.2117	0.06412	0.4101	0.00408	0.02356	0.08683	0.04044	0.03922	0.23544	0.19593	0.075475
GO:0010498	proteasomal protein catabolic process	0.1225	0.01161	0.0286	0.07241	0.04729	0.00927	0.07859	0.14593	0.85907	0.71907	0.0755
GO:0019219	regulation of nucleobase-containing compound metabolic process	0.4301	0.00871	0.1809	0.07064	0.01194	0.01579	0.08255	0.06218	0.46833	0.30741	0.076595
GO:1902275	regulation of chromatin organization	0.0745	0.0758	0.0443	0.14065	0.20037	0.0712	0.04361	0.07912	0.39044	0.55616	0.07746
GO:0043161	proteasome-mediated ubiquitin-dependent protein catabolic process	0.1469	0.02244	0.0303	0.03588	0.05504	0.0249	0.10071	0.25321	0.73661	0.56142	0.077875
GO:0060341	regulation of cellular localization	0.0227	0.21452	0.0263	0.06419	0.17385	0.30061	0.05736	0.09828	0.09209	0.02304	0.07814
GO:0010639	negative regulation of organelle organization	0.3632	0.05791	0.0581	0.10411	0.05881	0.04798	0.18435	0.14553	0.06707	0.08986	0.078465
GO:0006390	transcription from mitochondrial promoter	0.0928	0.09388	0.0075	0.07679	0.08211	0.07263	0.34464	0.07015	0.04434	0.22483	0.07945
GO:0048515	spermatid differentiation	0.0367	0.705	0.6294	0.2119	0.07366	0.46216	0.03443	0.01552	0.03802	0.08578	0.07972
GO:0006417	regulation of translation	0.094	0.00561	0.2552	0.13794	0.00339	0.00073	0.06709	0.01291	0.31926	0.14533	0.080545
GO:0010557	positive regulation of macromolecule biosynthetic process	0.0873	0.07389	0.0429	0.03338	0.01439	0.11596	0.09384	0.02784	0.228	0.21676	0.080595
GO:0043038	amino acid activation	0.1959	0.07176	0.0899	0.05417	0.1016	0.01059	0.09969	0.04226	0.01187	0.21987	0.08083
GO:0046596	regulation of viral entry into host cell	0.0531	0.11827	0.0715	0.08259	0.0346	0.11776	0.096	0.01888	0.07942	0.15593	0.081005
GO:0046598	positive regulation of viral entry into host cell	0.0531	0.11827	0.0715	0.08259	0.0346	0.11776	0.096	0.01888	0.07942	0.15593	0.081005
GO:0090069	regulation of ribosome biogenesis	1	0.01475	0.1065	0.0559	0.62362	0.03428	1	0.65779	0.01147	0.01481	0.0812
GO:1990542	mitochondrial transmembrane transport	0.0438	0.08234	0.2433	0.29524	0.34083	0.04468	0.06354	0.13363	0.02855	0.08059	0.081465
GO:0051253	negative regulation of RNA metabolic process	0.0715	0.14453	0.0472	0.0632	0.06633	0.1059	0.07778	0.08528	0.24581	0.49767	0.08153
GO:0051923	sulfation	0.0996	NA	0.0236	0.015	0.1007	NA	0.07333	0.09142	NA	NA	0.082375
GO:0043484	regulation of RNA splicing	0.0208	0.10159	0.0593	0.07424	0.02034	0.06337	0.09066	0.36388	0.23236	0.24677	0.08245
GO:0019432	triglyceride biosynthetic process	0.089	0.07806	0.3554	0.12923	0.12655	0.01727	0.03315	0.33001	0.00626	0.00668	0.08353
GO:0010604	positive regulation of macromolecule metabolic process	0.1119	0.00181	0.0323	0.01404	0.05789	0.18946	0.10938	0.03383	0.47646	0.16111	0.083635
GO:0006505	GPI anchor metabolic process	0.1944	0.07097	0.0198	0.03083	0.09352	0.07376	0.19185	0.18077	0.35459	0.05588	0.08364
GO:0006506	GPI anchor biosynthetic process	0.1944	0.07097	0.0198	0.03083	0.09352	0.07376	0.19185	0.18077	0.35459	0.05588	0.08364
GO:0030718	germ-line stem cell population maintenance	0.0107	0.21666	0.0395	0.10723	0.13261	0.24558	0.00852	0.06749	0.09989	0.06701	0.08369
GO:1903311	regulation of mRNA metabolic process	0.0734	0.17304	0.0615	0.0575	0.01655	0.09435	0.03272	0.6617	0.29447	0.2419	0.083875
GO:0022402	cell cycle process	0.1542	0.21547	0.0235	0.01086	0.09554	0.13706	0.0732	0.01815	0.14272	0.01929	0.08437
GO:0000375	"RNA splicing, via transesterification reactions"	1	0.01914	1	0.01352	1	0.01388	1	0.08222	0.08841	0.01667	0.085315
GO:0000377	"RNA splicing, via transesterification reactions with bulged adenosine as nucleophile"	1	0.01914	1	0.01352	1	0.01388	1	0.08222	0.08841	0.01667	0.085315
GO:0036315	cellular response to sterol	0.0783	0.17186	0.2306	0.13529	0.07851	0.08973	0.08235	0.10152	0.01404	0.03655	0.08604
GO:0071390	cellular response to ecdysone	0.0783	0.17186	0.2306	0.13529	0.07851	0.08973	0.08235	0.10152	0.01404	0.03655	0.08604
GO:1901655	cellular response to ketone	0.0783	0.17186	0.2306	0.13529	0.07851	0.08973	0.08235	0.10152	0.01404	0.03655	0.08604
GO:2000241	regulation of reproductive process	0.0274	0.08387	0.2397	0.05305	0.18112	0.0442	0.04075	0.19481	0.17042	0.09014	0.087005
GO:0032007	negative regulation of TOR signaling	0.0502	0.07616	0.1937	0.30331	0.33316	0.06223	0.06614	0.23727	0.04384	0.09832	0.08724
GO:0006723	cuticle hydrocarbon biosynthetic process	0.0448	0.17636	0.0425	0.06053	0.19802	0.06396	0.03357	0.44592	0.11189	0.21343	0.087925
GO:0016578	histone deubiquitination	0.2969	0.07362	0.0276	0.02194	0.01035	0.10274	0.28463	0.02435	0.30367	0.241	0.08818
GO:0001676	long-chain fatty acid metabolic process	0.0434	0.09457	0.2247	0.23433	0.08263	0.07366	0.07667	0.16424	0.05758	0.1162	0.0886
GO:0006378	mRNA polyadenylation	0.3556	0.01304	0.086	0.09136	0.14387	0.01877	0.23047	0.03294	0.65671	0.08656	0.08896
GO:0043631	RNA polyadenylation	0.3556	0.01304	0.086	0.09136	0.14387	0.01877	0.23047	0.03294	0.65671	0.08656	0.08896
GO:0044782	cilium organization	0.1615	0.07936	0.0131	0.0194	0.04768	0.03544	0.09892	0.32958	0.17126	0.51859	0.08914
GO:0031497	chromatin assembly	0.0528	0.44668	0.0206	0.07491	0.02238	0.2679	0.10353	0.04757	0.13893	0.18261	0.08922
GO:0033044	regulation of chromosome organization	0.0539	0.01171	0.1247	0.21111	0.02932	0.0069	0.0436	0.14533	0.2888	0.16778	0.0893
GO:0007349	cellularization	0.0296	0.1388	0.0336	0.04484	0.03453	0.16706	0.02725	0.13486	0.24779	0.3277	0.08985
GO:0007425	"epithelial cell fate determination, open tracheal system"	NA	0.06615	0.1139	0.49304	0.21038	0.06204	NA	0.13973	0.06613	0.06055	0.090025
GO:0044702	single organism reproductive process	0.2833	0.34438	0.095	0.05275	0.05649	0.28887	0.1511	0.08602	0.02606	0.03051	0.09051
GO:1903844	regulation of cellular response to transforming growth factor beta stimulus	0.1256	0.02719	0.074	0.04796	0.06837	0.03454	0.10729	1	0.20477	0.19126	0.090645
GO:0045892	"negative regulation of transcription, DNA-templated"	0.0938	0.23318	0.0742	0.07924	0.07089	0.19341	0.08808	0.03941	0.28408	0.63881	0.09094
GO:1902679	negative regulation of RNA biosynthetic process	0.0938	0.23318	0.0742	0.07924	0.07089	0.19341	0.08808	0.03941	0.28408	0.63881	0.09094
GO:1903507	negative regulation of nucleic acid-templated transcription	0.0938	0.23318	0.0742	0.07924	0.07089	0.19341	0.08808	0.03941	0.28408	0.63881	0.09094
GO:0000278	mitotic cell cycle	0.0828	0.11743	0.1452	0.05189	0.1262	0.09936	0.03217	0.04202	0.44969	0.08062	0.09108
GO:0006397	mRNA processing	0.2129	0.00706	0.1724	0.00919	0.17664	0.02237	0.09635	0.08923	0.09299	0.00946	0.09111
GO:0006403	RNA localization	0.0155	0.09272	0.2903	0.20152	0.03384	0.08985	0.03269	0.01	0.39269	0.19933	0.091285
GO:0000209	protein polyubiquitination	0.0501	0.09677	0.0866	0.10596	0.10447	0.08138	0.12466	0.04	0.07984	0.14733	0.091685
GO:0048137	spermatocyte division	0.0069	0.63198	0.0706	0.02221	0.11302	0.53895	0.00428	0.04512	0.5692	0.56185	0.09181
GO:0006914	autophagy	0.0117	0.04107	0.0653	0.11988	0.40067	0.01934	0.04678	0.32576	0.3396	0.17707	0.09259
GO:0045751	negative regulation of Toll signaling pathway	0.097	0.08253	0.0918	0.14248	0.03818	0.09374	0.11981	0.07836	0.00631	0.11685	0.09277
GO:0010556	regulation of macromolecule biosynthetic process	0.1942	0.09807	0.8459	0.01727	0.0618	0.06395	0.08751	0.01719	0.32092	0.18446	0.09279
GO:0043567	regulation of insulin-like growth factor receptor signaling pathway	0.1924	0.0897	0.085	0.18746	0.01297	0.09416	0.25804	0.09145	0.12427	0.05273	0.092805
GO:0035337	fatty-acyl-CoA metabolic process	0.1074	0.01879	0.111	0.13672	0.08547	0.02192	0.10122	0.21602	0.07153	0.06723	0.093345
GO:0046949	fatty-acyl-CoA biosynthetic process	0.1074	0.01879	0.111	0.13672	0.08547	0.02192	0.10122	0.21602	0.07153	0.06723	0.093345
GO:0031062	positive regulation of histone methylation	0.0913	0.44825	0.0349	0.15633	0.09542	0.2379	0.19129	0.07825	0.00947	0.04876	0.09336
GO:0015985	"energy coupled proton transport, down electrochemical gradient"	0.1488	0.13568	0.016	0.01639	0.27456	0.02572	0.19378	0.48993	0.04637	0.05205	0.093865
GO:0015986	ATP synthesis coupled proton transport	0.1488	0.13568	0.016	0.01639	0.27456	0.02572	0.19378	0.48993	0.04637	0.05205	0.093865
GO:0030576	Cajal body organization	0.0165	0.09994	0.0755	0.09084	NA	0.1018	0.05608	NA	0.25949	0.34436	0.09539
GO:0070059	intrinsic apoptotic signaling pathway in response to endoplasmic reticulum stress	0.2215	0.08315	0.1004	0.55807	0.09056	0.48195	0.13574	0.02715	0.07098	0.01057	0.09548
GO:0032350	regulation of hormone metabolic process	0.1948	0.13284	0.0491	0.09265	0.02831	0.04445	0.09882	0.01853	0.13788	0.16615	0.095735
GO:0048749	compound eye development	0.0747	0.06557	0.6288	0.49212	0.26409	0.063	0.05115	0.34087	0.05259	0.11875	0.096725
GO:0016071	mRNA metabolic process	0.3711	0.05208	0.0555	0.15124	0.03223	0.00479	0.14002	0.01678	0.16263	0.98155	0.09776
GO:0030512	negative regulation of transforming growth factor beta receptor signaling pathway	0.231	0.05291	0.0855	0.10264	0.22839	0.19847	0.20549	0.02448	0.09442	0.08525	0.09853
GO:1903845	negative regulation of cellular response to transforming growth factor beta stimulus	0.231	0.05291	0.0855	0.10264	0.22839	0.19847	0.20549	0.02448	0.09442	0.08525	0.09853
GO:0040013	negative regulation of locomotion	0.0744	0.06694	0.243	0.11363	0.157	0.08409	0.05877	0.06198	0.4461	0.43372	0.09886
GO:0030833	regulation of actin filament polymerization	0.1584	0.00408	0.5002	0.86507	0.10945	0.02435	0.08843	0.33807	0.07117	0.03042	0.09894
GO:0007369	gastrulation	0.0596	0.09739	0.1016	0.07529	0.64743	0.05313	0.06451	0.69588	0.14752	0.1878	0.099495
GO:0006418	tRNA aminoacylation for protein translation	0.1959	0.11431	0.1152	0.06508	0.09941	0.01898	0.09969	0.04242	0.01238	0.27568	0.09955
GO:0043039	tRNA aminoacylation	0.1959	0.11431	0.1152	0.06508	0.09941	0.01898	0.09969	0.04242	0.01238	0.27568	0.09955
GO:0006929	substrate-dependent cell migration	0.0319	0.03608	0.1522	0.07515	0.6359	0.07229	0.01364	0.65557	0.1256	0.13758	0.100375
GO:0006930	"substrate-dependent cell migration, cell extension"	0.0319	0.03608	0.1522	0.07515	0.6359	0.07229	0.01364	0.65557	0.1256	0.13758	0.100375
GO:0031325	positive regulation of cellular metabolic process	0.241	0.01995	0.0542	0.04072	0.08041	0.14328	0.2609	0.02958	0.34602	0.1213	0.100855
GO:0034660	ncRNA metabolic process	0.061	0.06567	0.7965	0.11306	0.09071	0.15115	0.23482	0.04298	0.25297	0.04637	0.101885
GO:0009226	nucleotide-sugar biosynthetic process	0.0536	NA	0.0253	0.04451	0.20537	NA	0.09396	0.19302	0.11009	0.15642	0.102025
GO:0010948	negative regulation of cell cycle process	0.0922	0.06951	0.3887	0.1844	0.11191	0.0775	0.05338	0.08898	0.56262	0.30736	0.102055
GO:0016579	protein deubiquitination	0.1552	0.13672	0.0204	0.05882	0.0638	0.06951	0.13513	0.01251	0.31724	0.23818	0.10232
GO:0006997	nucleus organization	0.0437	0.23638	0.2895	0.01913	0.00381	0.16832	0.05639	0.05091	0.15132	0.33771	0.103855
GO:2001233	regulation of apoptotic signaling pathway	0.2095	0.07062	0.06	0.11045	0.10379	0.06922	0.19152	0.10442	0.13758	0.03456	0.104105
GO:0044249	cellular biosynthetic process	0.0352	0.03178	0.0971	0.14772	0.11206	0.21159	0.03334	0.03096	0.41371	0.21586	0.10458
GO:0044087	regulation of cellular component biogenesis	0.1963	0.13942	0.1766	0.11345	0.02117	0.09649	0.21781	0.0546	0.01265	0.02497	0.10497
GO:0051173	positive regulation of nitrogen compound metabolic process	0.0972	0.15814	0.104	0.06678	0.03691	0.11074	0.12718	0.05249	0.38274	0.21442	0.10737
GO:0000413	protein peptidyl-prolyl isomerization	0.3671	0.15797	0.0573	0.20862	0.03818	0.34373	0.35496	0.00923	0.02565	0.02127	0.107635
GO:0030522	intracellular receptor signaling pathway	0.1149	0.1036	0.3659	0.12602	0.08376	0.03576	0.11438	0.14753	0.04888	0.05789	0.10899
GO:0044085	cellular component biogenesis	0.0666	0.21769	0.1543	0.05596	0.24954	0.20236	0.05174	0.36498	0.02572	0.0155	0.11045
GO:0031323	regulation of cellular metabolic process	0.1022	0.09824	0.3576	0.29185	0.01107	0.17443	0.06308	0.10468	0.29742	0.11626	0.11047
GO:0048646	anatomical structure formation involved in morphogenesis	0.3355	0.21918	0.0713	0.02906	0.09959	0.23529	0.2163	0.12149	0.03929	0.05534	0.11054
GO:2001234	negative regulation of apoptotic signaling pathway	0.0659	0.07069	0.0375	0.01316	0.42399	0.14499	0.07707	0.62146	0.46245	0.1661	0.11103
GO:0006338	chromatin remodeling	0.1286	0.0459	0.1441	0.09349	0.0425	0.0117	0.06637	0.27113	0.22154	0.19403	0.111045
GO:0045862	positive regulation of proteolysis	0.4334	0.08953	0.0663	0.04604	0.11029	0.04423	0.55057	0.11471	0.83867	0.23441	0.1125
GO:0031038	myosin II filament organization	0.0206	0.81239	0.1144	0.11096	0.41156	0.45846	0.02005	0.27636	0.07242	0.04215	0.11268
GO:0030260	entry into host cell	0.0355	0.11827	0.1564	0.19817	0.0346	0.11776	0.07323	0.01888	0.12178	0.10873	0.113245
GO:0044409	entry into host	0.0355	0.11827	0.1564	0.19817	0.0346	0.11776	0.07323	0.01888	0.12178	0.10873	0.113245
GO:0046718	viral entry into host cell	0.0355	0.11827	0.1564	0.19817	0.0346	0.11776	0.07323	0.01888	0.12178	0.10873	0.113245
GO:0051701	interaction with host	0.0355	0.11827	0.1564	0.19817	0.0346	0.11776	0.07323	0.01888	0.12178	0.10873	0.113245
GO:0051806	entry into cell of other organism involved in symbiotic interaction	0.0355	0.11827	0.1564	0.19817	0.0346	0.11776	0.07323	0.01888	0.12178	0.10873	0.113245
GO:0051828	entry into other organism involved in symbiotic interaction	0.0355	0.11827	0.1564	0.19817	0.0346	0.11776	0.07323	0.01888	0.12178	0.10873	0.113245
GO:0016043	cellular component organization	0.0077	0.08506	0.9978	0.03026	0.36346	0.09889	0.01429	0.74177	0.12774	0.57595	0.113315
GO:0048009	insulin-like growth factor receptor signaling pathway	0.3204	0.0897	0.1332	0.36412	0.03015	0.09416	0.41351	0.17786	0.04319	0.0132	0.11368
GO:0006412	translation	0.0676	0.35216	0.1191	0.08108	0.14007	0.11862	0.05641	0.01295	0.18741	0.10932	0.11397
GO:0009225	nucleotide-sugar metabolic process	0.1044	0.66851	0.0468	0.04228	0.0218	0.65637	0.12376	0.01854	0.56212	0.64381	0.11408
GO:0035073	pupariation	0.0849	0.4261	0.594	0.26729	0.10757	0.42436	0.12091	0.05996	0.03891	0.09864	0.11424
GO:0001963	"synaptic transmission, dopaminergic"	0.1108	0.412	0.0551	0.07267	0.19027	0.40225	0.11843	0.11907	0.06105	0.03898	0.114615
GO:0032225	"regulation of synaptic transmission, dopaminergic"	0.1108	0.412	0.0551	0.07267	0.19027	0.40225	0.11843	0.11907	0.06105	0.03898	0.114615
GO:0030730	sequestering of triglyceride	0.0363	0.27959	0.0272	0.20914	0.14249	0.23354	0.05543	0.09104	0.05971	0.19276	0.116765
GO:0045823	positive regulation of heart contraction	0.1592	0.07637	NA	NA	0.36818	0.08109	0.15368	0.35487	0.07651	0.07136	0.117385
GO:1903524	positive regulation of blood circulation	0.1592	0.07637	NA	NA	0.36818	0.08109	0.15368	0.35487	0.07651	0.07136	0.117385
GO:0035076	ecdysone receptor-mediated signaling pathway	0.1355	0.12924	0.3606	0.17047	0.15412	0.06672	0.10603	0.09246	0.06696	0.09981	0.117635
GO:0034333	adherens junction assembly	0.1483	0.06498	0.087	0.05512	0.27185	0.08081	0.08568	0.30799	0.31185	0.16861	0.11765
GO:0035277	"spiracle morphogenesis, open tracheal system"	0.3141	0.13668	0.223	0.17554	0.0252	0.09994	0.14523	0.07486	0.04161	0.0126	0.11831
GO:0035561	regulation of chromatin binding	0.0756	NA	0.2594	0.31754	0.10917	NA	0.11995	0.11807	0.08139	0.15199	0.11901
GO:0007096	regulation of exit from mitosis	0.0436	0.15784	0.4457	0.45222	0.08019	0.0367	0.0362	0.03292	0.43816	0.43383	0.119015
GO:0006662	glycerol ether metabolic process	0.1879	0.15079	0.0873	0.03364	0.03595	0.07587	0.1999	0.02709	0.22396	0.33067	0.119045
GO:0018904	ether metabolic process	0.1879	0.15079	0.0873	0.03364	0.03595	0.07587	0.1999	0.02709	0.22396	0.33067	0.119045
GO:0043254	regulation of protein complex assembly	0.0659	0.20377	0.3275	0.71144	0.05235	0.03836	0.12757	0.20235	0.11061	0.0367	0.11909
GO:0010332	response to gamma radiation	0.0961	0.09209	0.1052	0.1753	0.12348	0.1152	0.07648	0.16507	0.25495	0.23411	0.11934
GO:0045786	negative regulation of cell cycle	0.0183	0.09722	0.386	0.236	0.12352	0.10905	0.02429	0.11588	0.39412	0.31793	0.1197
GO:0007289	spermatid nucleus differentiation	0.0735	0.32967	0.0014	0.02254	0.04046	0.25235	0.10461	0.13659	0.16227	0.45337	0.1206
GO:0006612	protein targeting to membrane	0.0627	0.14686	0.0615	0.0638	0.19883	0.08962	0.10371	0.36126	0.13777	0.23991	0.12074
GO:0000280	nuclear division	0.3848	0.22627	0.1827	0.07546	0.04571	0.14144	0.10036	0.02107	0.31389	0.04578	0.1209
GO:0006457	protein folding	0.4342	0.09366	0.0761	0.1263	0.37143	0.17658	0.60557	0.11832	0.05926	0.10422	0.12231
GO:0045017	glycerolipid biosynthetic process	0.1248	0.09187	0.164	0.08678	0.15393	0.01802	0.06931	0.13911	0.37726	0.12051	0.122655
GO:0070727	cellular macromolecule localization	0.3042	0.30088	0.1546	0.05177	0.03661	0.14883	0.2396	0.0289	0.09649	0.06151	0.12266
GO:0043525	positive regulation of neuron apoptotic process	0.0791	0.22528	0.1235	0.12186	0.05187	0.17098	0.11885	0.03433	0.14357	0.22066	0.12268
GO:0060570	negative regulation of peptide hormone processing	0.0069	0.50043	0.1179	0.17802	0.04889	0.12815	0.00547	0.05179	0.23576	0.23267	0.123025
GO:0000288	"nuclear-transcribed mRNA catabolic process, deadenylation-dependent decay"	0.085	0.06153	0.6348	0.5974	0.13289	0.0685	0.11076	0.11465	0.44117	0.52931	0.12377
GO:0016320	endoplasmic reticulum membrane fusion	0.0929	0.20549	0.095	0.13957	0.05029	0.17155	0.1328	0.02703	0.11522	0.15593	0.12401
GO:0045935	positive regulation of nucleobase-containing compound metabolic process	0.1162	0.08546	0.0397	0.02155	0.13323	0.13255	0.15394	0.10376	0.55397	0.36397	0.124375
GO:0001745	compound eye morphogenesis	0.0519	0.11293	0.63	0.55063	0.20913	0.11533	0.03593	0.32712	0.09972	0.13352	0.124425
GO:0048731	system development	0.1319	0.03303	0.0116	0.00546	0.13083	0.48032	0.04469	0.43503	0.1271	0.12209	0.124595
GO:0006342	chromatin silencing	0.1258	0.14564	0.0372	0.09203	0.12359	0.08469	0.13416	0.11662	0.46569	0.55304	0.124695
GO:0045814	"negative regulation of gene expression, epigenetic"	0.1258	0.14564	0.0372	0.09203	0.12359	0.08469	0.13416	0.11662	0.46569	0.55304	0.124695
GO:0070647	protein modification by small protein conjugation or removal	0.0611	0.04997	0.1977	0.13088	0.12034	0.03229	0.04077	0.30615	0.31886	0.47395	0.12561
GO:0009653	anatomical structure morphogenesis	0.4111	0.13464	0.1134	0.12081	0.2116	0.13204	0.04528	0.17867	0.04627	0.04155	0.126425
GO:0007316	pole plasm RNA localization	0.03	0.0788	0.5019	0.3762	0.1345	0.15315	0.06829	0.04337	0.47464	0.11849	0.126495
GO:0045451	pole plasm oskar mRNA localization	0.0334	0.11291	0.5543	0.29575	0.05994	0.16165	0.05402	0.01893	0.59433	0.14316	0.128035
GO:0060271	cilium assembly	0.2229	0.11303	0.0131	0.0194	0.04768	0.05277	0.14337	0.32958	0.22103	0.60317	0.1282
GO:0035065	regulation of histone acetylation	0.134	0.05179	0.2306	0.12289	0.16786	0.1651	0.07824	0.12299	0.07926	0.21645	0.128495
GO:1901983	regulation of protein acetylation	0.134	0.05179	0.2306	0.12289	0.16786	0.1651	0.07824	0.12299	0.07926	0.21645	0.128495
GO:2000756	regulation of peptidyl-lysine acetylation	0.134	0.05179	0.2306	0.12289	0.16786	0.1651	0.07824	0.12299	0.07926	0.21645	0.128495
GO:0001654	eye development	0.1223	0.05364	0.515	0.41374	0.33647	0.05492	0.03983	0.32791	0.05454	0.13525	0.128775
GO:0046907	intracellular transport	0.0128	0.27321	0.1086	0.10786	0.60869	0.27796	0.01075	0.37566	0.14921	0.10345	0.128905
GO:0090150	establishment of protein localization to membrane	0.0264	0.25816	0.2965	0.28207	0.17547	0.09373	0.02003	0.09982	0.09668	0.15953	0.129675
GO:0040012	regulation of locomotion	0.1222	0.43479	0.0902	0.08335	0.39151	0.54504	0.07659	0.22521	0.08456	0.13941	0.130805
GO:0007521	muscle cell fate determination	0.0903	NA	NA	NA	0.73945	NA	0.09094	0.73943	0.11376	0.14913	0.131445
GO:0048519	negative regulation of biological process	0.0239	0.58902	0.3006	0.72394	0.7732	0.06162	0.14592	0.10417	0.10012	0.11709	0.131505
GO:1903040	exon-exon junction complex assembly	0.0804	0.07311	0.1118	0.16156	0.15428	0.00599	0.07865	0.16091	0.1625	0.19195	0.13304
GO:0060485	mesenchyme development	NA	NA	0.1445	0.12174	NA	NA	NA	NA	NA	NA	0.13312
GO:1902589	single-organism organelle organization	0.0821	0.27242	0.1406	0.29586	0.25603	0.12583	0.0742	0.20118	0.00109	0.0042	0.133215
GO:0030163	protein catabolic process	0.0575	0.42435	0.5941	0.0837	0.02609	0.1834	0.02518	0.05542	0.7	0.63048	0.13355
GO:0032392	DNA geometric change	NA	0.13494	NA	NA	NA	0.13236	NA	NA	NA	NA	0.13365
GO:0032508	DNA duplex unwinding	NA	0.13494	NA	NA	NA	0.13236	NA	NA	NA	NA	0.13365
GO:0032879	regulation of localization	0.0392	0.29296	0.1152	0.07603	0.15223	0.52384	0.05237	0.07121	0.2155	0.15245	0.133715
GO:0032786	"positive regulation of DNA-templated transcription, elongation"	0.0253	0.40054	0.144	0.04751	0.03713	0.41412	0.046	0.12389	0.44518	0.2736	0.133945
GO:0010883	regulation of lipid storage	0.1471	0.60117	0.0218	0.1212	0.10835	0.28983	0.1059	0.03391	0.9077	0.60055	0.13415
GO:1905879	regulation of oogenesis	0.0688	0.02258	0.2483	0.08	0.17107	0.01803	0.09738	0.18093	0.59672	0.25833	0.134225
GO:0060811	intracellular mRNA localization involved in anterior/posterior axis specification	0.0233	0.07814	0.57	0.3249	0.11199	0.15653	0.0568	0.04257	0.59392	0.18186	0.13426
GO:0046426	negative regulation of JAK-STAT cascade	0.1196	0.24852	0.3743	0.11394	0.0529	0.15146	0.10604	0.04411	0.35534	0.4283	0.13553
GO:1904893	negative regulation of STAT cascade	0.1196	0.24852	0.3743	0.11394	0.0529	0.15146	0.10604	0.04411	0.35534	0.4283	0.13553
GO:0019094	pole plasm mRNA localization	0.0273	0.09424	0.5488	0.33097	0.1266	0.18388	0.06573	0.04893	0.53532	0.14457	0.135585
GO:0051276	chromosome organization	0.0727	0.12751	0.1474	0.94759	0.00972	0.13959	0.13195	0.01871	0.66892	0.48034	0.13577
GO:0000245	spliceosomal complex assembly	0.1924	0.20421	0.0671	0.15972	0.01879	0.11227	0.04066	0.00088	0.46422	0.24064	0.135995
GO:0043067	regulation of programmed cell death	0.4436	0.05498	0.039	0.14859	0.46958	0.08535	0.31802	0.40312	0.08549	0.1247	0.136645
GO:0019915	lipid storage	0.1552	0.53074	0.034	0.09857	0.11958	0.30208	0.07062	0.08363	0.44244	0.34413	0.13739
GO:0035210	prepupal development	0.0922	0.49938	0.5433	0.34421	0.05095	0.50045	0.04753	0.06256	0.08075	0.18349	0.137845
GO:0007315	pole plasm assembly	0.0377	0.0544	0.5023	0.38571	0.14403	0.14139	0.08072	0.06577	0.33152	0.13436	0.137875
GO:0051641	cellular localization	0.5162	0.29028	0.1459	0.13147	0.09942	0.15836	0.15269	0.06288	0.01748	0.03122	0.138685
GO:0080090	regulation of primary metabolic process	0.1696	0.19698	0.178	0.14506	0.00434	0.03112	0.08363	0.00818	0.36439	0.13267	0.138865
GO:0032456	endocytic recycling	0.0779	0.16338	0.6071	0.59973	0.27763	0.09736	0.01318	0.11436	0.21147	0.07059	0.13887
GO:0050905	neuromuscular process	0.1002	0.73193	0.114	0.16417	0.1095	0.83848	0.11076	0.3004	0.0994	0.42953	0.139085
GO:0060810	intracellular mRNA localization involved in pattern specification process	0.0198	0.07848	0.5957	0.32189	0.12491	0.15484	0.04895	0.04934	0.59374	0.1893	0.139875
GO:0006281	DNA repair	0.0247	0.12881	0.1515	0.27193	0.02365	0.06695	0.19436	0.07725	0.64943	0.82386	0.140155
GO:0034502	protein localization to chromosome	0.0274	0.16246	0.1866	0.21033	0.03817	0.11892	0.01316	0.02551	0.74226	0.53257	0.14069
GO:0032880	regulation of protein localization	0.1441	0.00835	0.0815	0.32078	0.13422	0.23965	0.13737	0.04162	0.59748	0.31599	0.140735
GO:0040029	"regulation of gene expression, epigenetic"	0.2804	0.12657	0.063	0.08876	0.15744	0.08553	0.13444	0.14746	0.80456	0.46675	0.14095
GO:0018205	peptidyl-lysine modification	0.1859	0.19122	0.0682	0.10049	0.37613	0.10603	0.10297	0.39566	0.12937	0.15361	0.14149
GO:0031507	heterochromatin assembly	0.0684	0.53617	0.0225	0.13971	0.14341	0.21855	0.12397	0.08557	0.15023	0.25206	0.14156
GO:0007282	cystoblast division	0.2926	0.09523	0.361	0.15887	0.11564	0.12443	0.17351	0.03125	0.57651	0.07278	0.14165
GO:0048592	eye morphogenesis	0.0768	0.10724	0.5702	0.51199	0.24008	0.11995	0.07797	0.35113	0.12429	0.15996	0.142125
GO:0090596	sensory organ morphogenesis	0.0768	0.10724	0.5702	0.51199	0.24008	0.11995	0.07797	0.35113	0.12429	0.15996	0.142125
GO:0008057	eye pigment granule organization	0.0989	0.14262	0.0796	0.06994	0.57295	0.13028	0.14183	0.44662	0.92688	0.87992	0.142225
GO:0022409	positive regulation of cell-cell adhesion	0.1426	0.13656	0.1545	0.31436	0.61078	0.11972	0.14145	0.53056	0.14185	0.12445	0.142225
GO:0007291	sperm individualization	0.3258	0.07091	0.0495	0.03411	0.19449	0.08971	0.46089	0.60667	0.09034	0.32455	0.142415
GO:0006544	glycine metabolic process	0.1249	0.08476	0.1557	0.13117	0.28328	0.07201	0.12461	0.26664	0.23515	0.22872	0.143435
GO:0051270	regulation of cellular component movement	0.1542	0.3937	0.0591	0.07802	0.37911	0.4327	0.10004	0.26551	0.07949	0.1332	0.1437
GO:0033059	cellular pigmentation	0.1386	0.08785	0.1265	0.11207	0.57626	0.09526	0.14942	0.32507	0.94042	0.9067	0.14401
GO:0048753	pigment granule organization	0.1386	0.08785	0.1265	0.11207	0.57626	0.09526	0.14942	0.32507	0.94042	0.9067	0.14401
GO:0007458	progression of morphogenetic furrow involved in compound eye morphogenesis	0.1247	0.33056	0.1464	0.07635	0.14163	0.41388	0.08156	0.27926	0.14659	0.0559	0.144015
GO:0051271	negative regulation of cellular component movement	0.1356	0.14741	0.2678	0.14106	0.13111	0.14837	0.11319	0.05125	0.21665	0.28152	0.144235
GO:0006886	intracellular protein transport	0.1169	0.16249	0.0719	0.04048	0.47953	0.12632	0.08954	0.53749	0.16514	0.33348	0.144405
GO:0016569	covalent chromatin modification	0.1447	0.14911	0.0387	0.03634	0.14024	0.14443	0.12952	0.1684	0.74672	0.47024	0.144565
GO:0030837	negative regulation of actin filament polymerization	0.0671	0.09174	0.3781	0.70821	0.13245	0.66906	0.1577	0.21842	0.11761	0.03699	0.145075
GO:0033036	macromolecule localization	0.059	0.44499	0.199	0.1101	0.0291	0.08983	0.05918	0.26781	0.18084	0.26172	0.14547
GO:0045995	regulation of embryonic development	0.1145	0.10754	0.1767	0.46878	0.06963	0.04664	0.26207	0.05723	0.46577	0.22887	0.1456
GO:1903506	regulation of nucleic acid-templated transcription	0.2317	0.07779	1	0.01077	0.03142	0.06839	0.2138	0.06295	0.33449	0.36062	0.145795
GO:2001141	regulation of RNA biosynthetic process	0.2317	0.07779	1	0.01077	0.03142	0.06839	0.2138	0.06295	0.33449	0.36062	0.145795
GO:0090329	regulation of DNA-dependent DNA replication	0.0471	0.16094	0.2279	0.18051	0.48422	0.16387	0.04511	0.13127	0.12162	0.12532	0.146105
GO:2000104	negative regulation of DNA-dependent DNA replication	0.0471	0.16094	0.2279	0.18051	0.48422	0.16387	0.04511	0.13127	0.12162	0.12532	0.146105
GO:0019058	viral life cycle	0.3702	0.1883	0.1361	0.10845	0.13307	0.14675	0.14565	0.10286	0.52834	0.19861	0.1462
GO:0006487	protein N-linked glycosylation	0.2088	0.18364	0.0958	0.20544	0.0043	0.11039	0.06193	0.00402	0.19018	0.2847	0.147015
GO:0006606	protein import into nucleus	0.1974	0.00389	0.1325	0.20497	0.58035	0.01955	0.16198	0.77363	0.09197	0.12485	0.14724
GO:0031124	mRNA 3'-end processing	0.2191	0.01486	0.2285	0.30274	0.07552	0.00861	0.34028	0.00589	0.42207	0.05086	0.14731
GO:0006336	DNA replication-independent nucleosome assembly	NA	0.15136	0.0304	0.0482	0.09599	0.14329	NA	0.15526	0.21926	0.38941	0.147325
GO:0034724	DNA replication-independent nucleosome organization	NA	0.15136	0.0304	0.0482	0.09599	0.14329	NA	0.15526	0.21926	0.38941	0.147325
GO:0090305	nucleic acid phosphodiester bond hydrolysis	0.2826	0.06995	0.3121	0.14678	0.06048	0.1488	0.0428	0.077	0.16189	0.23614	0.14779
GO:0030336	negative regulation of cell migration	0.1657	0.14741	0.2678	0.14106	0.13111	0.14837	0.1408	0.05125	0.21665	0.28152	0.14789
GO:2000146	negative regulation of cell motility	0.1657	0.14741	0.2678	0.14106	0.13111	0.14837	0.1408	0.05125	0.21665	0.28152	0.14789
GO:0032271	regulation of protein polymerization	0.1384	0.62481	0.5851	0.87107	0.1634	0.03474	0.07447	0.32938	0.12821	0.08589	0.1509
GO:0022407	regulation of cell-cell adhesion	0.1169	0.13595	0.3054	0.39235	0.81925	0.16646	0.06165	0.63326	0.04136	0.06952	0.151205
GO:0071324	cellular response to disaccharide stimulus	0.1169	0.23458	0.2923	0.28932	0.13437	0.07205	0.08892	0.36335	0.16835	0.05418	0.15136
GO:0071329	cellular response to sucrose stimulus	0.1169	0.23458	0.2923	0.28932	0.13437	0.07205	0.08892	0.36335	0.16835	0.05418	0.15136
GO:0030308	negative regulation of cell growth	0.0598	0.15679	0.2149	0.14638	0.47528	0.17238	0.13714	0.19155	0.04262	0.03673	0.151585
GO:0006334	nucleosome assembly	0.1471	0.33698	0.1668	0.14351	0.06327	0.13012	0.10124	0.15624	0.37424	0.36195	0.15167
GO:0097352	autophagosome maturation	0.0387	0.38384	0.2523	0.28447	0.05152	0.20773	0.09453	0.17871	0.12489	0.09997	0.1518
GO:0097576	vacuole fusion	0.0387	0.38384	0.2523	0.28447	0.05152	0.20773	0.09453	0.17871	0.12489	0.09997	0.1518
GO:0046474	glycerophospholipid biosynthetic process	0.1498	0.36565	0.1312	0.06609	0.15687	0.3175	0.12684	0.1796	0.23619	0.05993	0.153335
GO:0070828	heterochromatin organization	0.2123	0.16073	0.0324	0.04406	0.14601	0.09647	0.28184	0.04179	0.71753	0.56185	0.15337
GO:0008364	pupal chitin-based cuticle development	0.1571	0.09299	0.1741	0.02119	0.25071	0.05333	0.15049	0.39059	0.1189	0.16857	0.153795
GO:0006458	'de novo' protein folding	0.3673	0.19443	0.086	0.57123	0.04797	0.44932	0.17434	0.02603	0.13472	0.08199	0.15453
GO:0072375	medium-term memory	0.4711	0.0971	0.07	0.18127	0.16797	0.14231	0.55007	0.41696	0.09906	0.07823	0.15514
GO:0006415	translational termination	0.1205	0.15366	0.0337	0.05526	0.17544	0.15812	0.16228	0.27389	0.16593	0.15172	0.15589
GO:0031340	positive regulation of vesicle fusion	NA	0.18094	0.4164	0.08186	0.16282	0.14958	NA	0.14533	NA	NA	0.1562
GO:0030041	actin filament polymerization	0.1294	0.77339	0.555	0.78884	0.18345	0.05957	0.06834	0.29377	0.09727	0.07215	0.156425
GO:0014066	regulation of phosphatidylinositol 3-kinase signaling	0.153	0.1607	0.3344	0.23958	0.11188	0.11488	0.14538	0.0109	0.21432	0.22111	0.15685
GO:0014067	negative regulation of phosphatidylinositol 3-kinase signaling	0.153	0.1607	0.3344	0.23958	0.11188	0.11488	0.14538	0.0109	0.21432	0.22111	0.15685
GO:0046885	regulation of hormone biosynthetic process	0.1255	0.20754	0.0512	0.09142	0.25268	0.22671	0.08837	0.14756	0.1662	0.1837	0.15688
GO:0007317	regulation of pole plasm oskar mRNA localization	0.026	0.15547	0.4589	0.14588	0.15885	0.19506	0.02418	0.05533	0.69369	0.22543	0.15716
GO:0060281	regulation of oocyte development	0.026	0.15547	0.4589	0.14588	0.15885	0.19506	0.02418	0.05533	0.69369	0.22543	0.15716
GO:1902875	regulation of embryonic pattern specification	0.026	0.15547	0.4589	0.14588	0.15885	0.19506	0.02418	0.05533	0.69369	0.22543	0.15716
GO:1904580	regulation of intracellular mRNA localization	0.026	0.15547	0.4589	0.14588	0.15885	0.19506	0.02418	0.05533	0.69369	0.22543	0.15716
GO:0010888	negative regulation of lipid storage	0.148	0.60264	0.0988	0.24864	0.16644	0.6859	0.13284	0.13121	NA	NA	0.15722
GO:1905953	negative regulation of lipid localization	0.148	0.60264	0.0988	0.24864	0.16644	0.6859	0.13284	0.13121	NA	NA	0.15722
GO:0043044	ATP-dependent chromatin remodeling	0.1648	0.05053	0.1514	0.21907	0.0169	0.02776	0.22025	0.05134	0.48237	0.19379	0.1581
GO:0071168	protein localization to chromatin	0.138	0.09307	0.331	0.34942	0.07019	0.10772	0.17844	0.06037	0.19997	0.21954	0.15822
GO:0009891	positive regulation of biosynthetic process	0.162	0.24781	0.0858	0.05	0.05985	0.15703	0.20476	0.1049	0.42086	0.29484	0.159515
GO:0031328	positive regulation of cellular biosynthetic process	0.162	0.24781	0.0858	0.05	0.05985	0.15703	0.20476	0.1049	0.42086	0.29484	0.159515
GO:0030713	ovarian follicle cell stalk formation	0.1584	0.07823	0.5762	0.48999	0.38646	0.05832	0.16129	0.64014	0.08199	0.10032	0.159845
GO:0034508	centromere complex assembly	0.0737	0.16404	0.1459	0.22053	0.17402	0.24283	0.07193	0.09452	0.1977	0.15589	0.159965
GO:0032774	RNA biosynthetic process	0.232	0.03675	0.8912	0.02013	0.07823	0.04789	0.1711	0.1503	0.38062	0.22814	0.1607
GO:0031348	negative regulation of defense response	0.2243	0.04758	0.1314	0.13256	0.03249	0.83762	0.40288	0.02467	0.18935	0.24818	0.160955
GO:0034654	nucleobase-containing compound biosynthetic process	0.2752	0.03414	0.602	0.01131	0.07008	0.03745	0.26731	0.11309	0.38858	0.20908	0.161085
GO:0071689	muscle thin filament assembly	0.2954	0.14847	0.1968	0.35438	0.08079	0.13911	0.17454	0.20207	0.03369	0.08736	0.161505
GO:0006414	translational elongation	0.6503	0.14459	0.013	0.02904	0.07986	0.17844	0.48858	0.02646	0.37885	0.62361	0.161515
GO:0043624	cellular protein complex disassembly	0.3713	0.01338	0.1522	0.22639	0.17087	0.09008	0.18405	0.30278	0.10263	0.08951	0.161535
GO:0065003	macromolecular complex assembly	0.0404	0.06299	0.1154	0.48591	0.09854	0.36599	0.20832	0.27074	0.51495	0.09172	0.16186
GO:0016570	histone modification	0.1765	0.20613	0.0406	0.03755	0.12859	0.16312	0.16103	0.15682	0.78487	0.53267	0.162075
GO:0006891	intra-Golgi vesicle-mediated transport	0.1251	0.28174	0.0024	0.03193	0.50258	0.22403	0.13265	0.72729	0.16768	0.15662	0.16215
GO:0042773	ATP synthesis coupled electron transport	0.4519	0.11244	0.0528	0.0892	0.37914	0.03515	0.62109	0.13575	0.18932	0.35312	0.162535
GO:0036098	male germ-line stem cell population maintenance	0.1698	0.24455	0.1921	0.24899	0.04628	0.50489	0.1554	0.09628	0.02576	0.01013	0.1626
GO:0051254	positive regulation of RNA metabolic process	0.2002	0.16233	0.0364	0.02097	0.08757	0.16312	0.18244	0.11651	0.50909	0.41643	0.162725
GO:0051574	positive regulation of histone H3-K9 methylation	0.1886	0.63267	0.0632	0.30764	0.13711	0.32309	0.29298	0.11505	0.0251	0.11622	0.162855
GO:0043241	protein complex disassembly	0.3073	0.01276	0.1806	0.28053	0.21669	0.06786	0.1459	0.32892	0.07028	0.07593	0.16325
GO:0006405	RNA export from nucleus	0.5151	0.08932	0.1713	0.14387	0.15589	0.03968	0.45671	0.03715	0.67734	0.67537	0.163595
GO:0048285	organelle fission	0.3958	0.28442	0.1669	0.0666	0.03904	0.17295	0.1607	0.01996	0.22895	0.02912	0.1638
GO:0051235	maintenance of location	0.0758	0.42953	0.0385	0.15198	0.18398	0.25278	0.02356	0.12647	0.17668	0.2294	0.16433
GO:0006351	"transcription, DNA-templated"	0.2363	0.03675	0.8912	0.02013	0.08071	0.04789	0.17467	0.15508	0.38846	0.24096	0.164875
GO:0097659	nucleic acid-templated transcription	0.2363	0.03675	0.8912	0.02013	0.08071	0.04789	0.17467	0.15508	0.38846	0.24096	0.164875
GO:0071396	cellular response to lipid	0.154	0.25703	0.3468	0.22316	0.22965	0.16639	0.12733	0.16375	0.00647	0.01894	0.16507
GO:0030150	protein import into mitochondrial matrix	0.0172	0.06823	0.5394	0.41228	0.45933	0.0614	0.03346	0.26248	0.06559	0.32643	0.165355
GO:0007277	pole cell development	0.1805	0.07249	0.1856	0.1555	0.07001	0.01328	0.16457	0.16675	0.22498	0.22938	0.16566
GO:0019919	"peptidyl-arginine methylation, to asymmetrical-dimethyl arginine"	NA	NA	NA	NA	0.15777	NA	NA	0.08817	0.17429	0.20029	0.16603
GO:0035246	peptidyl-arginine N-methylation	NA	NA	NA	NA	0.15777	NA	NA	0.08817	0.17429	0.20029	0.16603
GO:0035247	peptidyl-arginine omega-N-methylation	NA	NA	NA	NA	0.15777	NA	NA	0.08817	0.17429	0.20029	0.16603
GO:0048140	male germ-line cyst encapsulation	0.1693	0.38566	0.2811	0.115	0.16295	0.22705	0.12991	0.24274	0.03682	0.06871	0.166125
GO:0006379	mRNA cleavage	0.5134	0.08677	0.0765	0.16372	0.17146	0.11435	0.17196	0.06473	0.45835	0.66697	0.16759
GO:0008594	photoreceptor cell morphogenesis	0.2146	0.17106	0.1647	0.08919	0.70802	0.08917	0.32053	0.66231	0.03511	0.05352	0.16788
GO:0071322	cellular response to carbohydrate stimulus	0.091	0.21135	0.3143	0.19458	0.21628	0.08039	0.05574	0.49345	0.14121	0.03085	0.167895
GO:0090304	nucleic acid metabolic process	0.1914	0.02339	0.9416	0.43852	0.12613	0.08851	0.30509	0.03621	0.1445	0.24642	0.16795
GO:1901576	organic substance biosynthetic process	0.0534	0.06735	0.1524	0.1843	0.18367	0.33963	0.04674	0.04136	0.56251	0.38181	0.168035
GO:0006446	regulation of translational initiation	0.0305	0.14609	0.5071	0.35798	0.46937	0.03953	0.02856	0.19075	0.21038	0.05633	0.16842
GO:0007292	female gamete generation	0.1135	0.56461	0.1745	0.09897	0.18949	0.51064	0.16276	0.06809	0.22203	0.09823	0.16863
GO:0030709	border follicle cell delamination	0.1495	0.10629	0.39	0.42133	0.12004	0.18776	0.07274	0.13558	0.27967	0.27864	0.16863
GO:0043122	regulation of I-kappaB kinase/NF-kappaB signaling	0.0725	0.02128	0.1915	0.28163	0.30858	0.03087	0.02846	0.26624	0.14685	0.27874	0.169175
GO:0097306	cellular response to alcohol	0.1746	0.37698	0.1924	0.11202	0.22965	0.21428	0.14621	0.16375	0.01385	0.02578	0.169175
GO:0006006	glucose metabolic process	0.2168	0.17913	0.3794	0.02529	0.60074	0.15942	0.07269	0.52609	0.15052	0.11355	0.169275
GO:0051236	establishment of RNA localization	0.1625	0.09843	0.2681	0.45151	0.17664	0.14578	0.03951	0.01127	0.40219	0.45843	0.16957
GO:0032984	macromolecular complex disassembly	0.2807	0.00976	0.2081	0.33419	0.21946	0.05097	0.13105	0.32194	0.04799	0.04592	0.169575
GO:0022603	regulation of anatomical structure morphogenesis	0.0087	0.29691	0.1248	0.27396	0.45861	0.27478	0.13032	0.16585	0.17343	0.07453	0.16964
GO:0016070	RNA metabolic process	0.2118	0.0258	0.839	0.51961	0.1318	0.08242	0.26062	0.03786	0.11861	0.2076	0.1697
GO:0048477	oogenesis	0.1369	0.52742	0.2566	0.13984	0.14461	0.48276	0.17896	0.04493	0.24063	0.16109	0.170025
GO:0016203	muscle attachment	0.1716	0.22409	0.1314	0.15977	0.16872	0.18548	0.06589	0.10017	0.21561	0.18532	0.17016
GO:0046693	sperm storage	0.1718	0.0552	0.3142	0.05764	0.39658	0.02904	0.16411	0.45923	0.17338	0.16909	0.170445
GO:0043412	macromolecule modification	0.1775	0.17478	0.1466	0.1743	0.12406	0.01908	0.19309	0.57076	0.16711	0.10712	0.170705
GO:0007126	meiotic nuclear division	0.4213	0.34037	0.0778	0.06461	0.14179	0.19967	0.12181	0.04468	0.652	0.29789	0.17073
GO:0042593	glucose homeostasis	0.072	0.08636	0.1491	0.27954	0.16203	0.10999	0.18945	0.1795	0.77793	0.75105	0.170765
GO:0034470	ncRNA processing	0.0886	0.05389	0.7347	0.09016	0.17894	0.16289	0.44937	0.04285	0.43063	0.26244	0.170915
GO:0010941	regulation of cell death	0.7637	0.03893	0.0662	0.22558	0.33389	0.05516	0.57752	0.34502	0.09179	0.11652	0.17105
GO:0010952	positive regulation of peptidase activity	0.8616	0.64514	0.0951	0.12056	0.18676	0.63695	0.86165	0.06601	0.15147	0.15589	0.171325
GO:0007475	apposition of dorsal and ventral imaginal disc-derived wing surfaces	0.3056	0.32862	0.0641	0.15796	0.15188	0.3116	0.14786	0.04577	0.6262	0.18494	0.17145
GO:0016080	synaptic vesicle targeting	0.4507	0.0416	0.4312	0.4525	0.07926	0.03155	0.21977	0.07613	0.12324	0.25315	0.171505
GO:0006637	acyl-CoA metabolic process	0.0716	0.10752	0.4361	0.4526	0.15531	0.10139	0.03772	0.28797	0.53938	0.1878	0.171555
GO:0035383	thioester metabolic process	0.0716	0.10752	0.4361	0.4526	0.15531	0.10139	0.03772	0.28797	0.53938	0.1878	0.171555
GO:1901988	negative regulation of cell cycle phase transition	0.1652	0.15281	0.4421	0.24078	0.17924	0.14945	0.11682	0.14874	0.70178	0.42273	0.17222
GO:1901991	negative regulation of mitotic cell cycle phase transition	0.1652	0.15281	0.4421	0.24078	0.17924	0.14945	0.11682	0.14874	0.70178	0.42273	0.17222
GO:0050792	regulation of viral process	0.1961	0.0988	0.1381	0.18956	0.15624	0.08742	0.19667	0.1275	0.22752	0.20873	0.1729
GO:0017148	negative regulation of translation	0.2395	0.02794	0.1288	0.07949	0.04275	0.02505	0.38232	0.21726	0.8287	0.5912	0.17303
GO:0009952	anterior/posterior pattern specification	0.054	0.09882	0.4656	0.13505	0.72129	0.10431	0.18413	0.58966	0.48346	0.16206	0.173095
GO:0006892	post-Golgi vesicle-mediated transport	0.1376	0.46387	0.2859	0.15485	0.18112	0.35627	0.05594	0.11325	0.33894	0.16516	0.17314
GO:0090364	regulation of proteasome assembly	0.1125	0.42431	0.1786	0.09507	0.50137	0.43916	0.10242	0.3775	0.17031	0.11829	0.174455
GO:0006323	DNA packaging	0.0979	0.38782	0.1154	0.25209	0.05939	0.15317	0.19661	0.05291	0.32928	0.24474	0.17489
GO:0030838	positive regulation of actin filament polymerization	0.0985	0.01584	0.2089	0.40662	0.21424	0.02587	0.17162	0.28017	0.18067	0.11835	0.176145
GO:0006451	translational readthrough	0.1769	0.35069	0.0557	0.08583	0.17544	0.35746	0.16228	0.12958	0.23904	0.20955	0.17617
GO:0035001	"dorsal trunk growth, open tracheal system"	0.1184	0.74356	0.2653	0.16967	0.27269	0.74181	0.1604	0.18268	0.1633	0.03725	0.176175
GO:0042766	nucleosome mobilization	0.0528	0.14427	0.342	0.27622	0.06095	0.20902	0.05216	0.00463	0.30053	0.2587	0.176645
GO:0032368	regulation of lipid transport	0.1765	0.09573	0.6974	0.54023	0.6989	0.17728	0.16134	0.74977	0.13923	0.13979	0.17689
GO:0022406	membrane docking	0.3222	0.17891	0.5299	0.63188	0.17602	0.12263	0.1012	0.22612	0.02629	0.10257	0.177465
GO:0001964	startle response	0.0454	0.60918	0.1817	0.17433	0.10411	0.52202	0.04933	0.20106	0.03922	0.29868	0.178015
GO:0006904	vesicle docking involved in exocytosis	0.2327	0.11718	0.4008	0.46389	0.2021	0.08233	0.07011	0.23278	0.04394	0.15446	0.17828
GO:0048278	vesicle docking	0.2327	0.11718	0.4008	0.46389	0.2021	0.08233	0.07011	0.23278	0.04394	0.15446	0.17828
GO:1903046	meiotic cell cycle process	0.3407	0.33489	0.0534	0.04819	0.1533	0.20342	0.09117	0.04858	0.59556	0.26198	0.17836
GO:0043063	intercellular bridge organization	0.6376	0.06638	0.2083	0.29401	0.08704	0.02311	0.70919	0.03084	0.74054	0.14894	0.17862
GO:0007553	regulation of ecdysteroid metabolic process	0.2742	0.10315	0.1037	0.18667	0.171	0.10723	0.2225	0.13021	0.20214	0.22597	0.178835
GO:0019218	regulation of steroid metabolic process	0.2742	0.10315	0.1037	0.18667	0.171	0.10723	0.2225	0.13021	0.20214	0.22597	0.178835
GO:0019320	hexose catabolic process	0.1811	0.33156	0.1613	0.17745	0.1588	0.37038	0.19283	0.24786	0.14003	0.13866	0.179275
GO:0046365	monosaccharide catabolic process	0.1811	0.33156	0.1613	0.17745	0.1588	0.37038	0.19283	0.24786	0.14003	0.13866	0.179275
GO:0051321	meiotic cell cycle	0.3047	0.29966	0.039	0.03785	0.17755	0.18147	0.07852	0.05809	0.54012	0.22936	0.17951
GO:0051170	nuclear import	0.1974	1	0.1325	0.20497	0.58035	0.01955	0.16198	0.77363	0.09197	0.12485	0.17969
GO:1902593	single-organism nuclear import	0.1974	1	0.1325	0.20497	0.58035	0.01955	0.16198	0.77363	0.09197	0.12485	0.17969
GO:0031123	RNA 3'-end processing	0.0658	0.00734	0.2555	0.53599	0.19978	0.4998	0.06367	0.56652	0.16036	0.05409	0.18007
GO:0009070	serine family amino acid biosynthetic process	0.4735	0.12958	0.124	0.09381	0.11165	0.25789	0.47288	0.25459	0.08808	0.23112	0.18035
GO:2000637	positive regulation of gene silencing by miRNA	NA	NA	NA	NA	NA	NA	NA	NA	0.177	0.18384	0.18042
GO:0009069	serine family amino acid metabolic process	0.2238	0.13867	0.2631	0.19466	0.16668	0.11258	0.22318	0.33903	0.10005	0.10422	0.18067
GO:0016197	endosomal transport	0.1589	0.20504	0.42	0.46073	0.20189	0.11435	0.05505	0.1196	0.17419	0.18757	0.18088
GO:0032270	positive regulation of cellular protein metabolic process	0.2	0.02228	0.2484	0.26644	0.16229	0.00681	0.2811	0.13196	0.48957	0.0641	0.181145
GO:0035384	thioester biosynthetic process	0.035	0.05601	0.2247	0.23433	0.1806	0.06118	0.01795	0.27645	0.34582	0.18225	0.181425
GO:0071616	acyl-CoA biosynthetic process	0.035	0.05601	0.2247	0.23433	0.1806	0.06118	0.01795	0.27645	0.34582	0.18225	0.181425
GO:0019538	protein metabolic process	0.1747	0.54578	0.3539	0.12699	0.93078	0.18863	0.07502	0.88713	0.08929	0.05779	0.181665
GO:0007588	excretion	0.4194	0.36781	0.1311	0.08395	0.21131	0.1522	0.42631	0.30835	0.01051	0.01283	0.181755
GO:0016191	synaptic vesicle uncoating	0.1963	0.04614	0.0721	NA	0.24726	0.04772	0.53087	0.1799	0.18219	0.39904	0.18219
GO:0072318	clathrin coat disassembly	0.1963	0.04614	0.0721	NA	0.24726	0.04772	0.53087	0.1799	0.18219	0.39904	0.18219
GO:0072319	vesicle uncoating	0.1963	0.04614	0.0721	NA	0.24726	0.04772	0.53087	0.1799	0.18219	0.39904	0.18219
GO:0009058	biosynthetic process	0.0767	0.11454	0.1606	0.20759	0.20413	0.4492	0.0746	0.08302	0.55433	0.49364	0.182365
GO:0042045	epithelial fluid transport	0.0722	0.17656	0.4409	0.37826	0.12546	0.16945	0.17085	0.18883	0.50866	0.62001	0.182695
GO:0070633	transepithelial transport	0.0722	0.17656	0.4409	0.37826	0.12546	0.16945	0.17085	0.18883	0.50866	0.62001	0.182695
GO:0044839	cell cycle G2/M phase transition	0.2164	0.11285	0.2924	0.19956	0.1489	0.08831	0.14665	0.16607	0.65093	0.41412	0.182815
GO:0060255	regulation of macromolecule metabolic process	0.3668	0.22941	0.4073	0.71249	0.01619	0.09939	0.13734	0.04489	0.35817	0.11587	0.183375
GO:0007031	peroxisome organization	0.1552	0.66031	0.0193	0.11438	0.19185	0.675	0.19936	0.21726	0.15077	0.17532	0.183585
GO:0006352	"DNA-templated transcription, initiation"	0.3238	0.06034	0.3618	0.28273	0.04453	0.05368	0.30857	0.17037	0.19682	0.01615	0.183595
GO:0065004	protein-DNA complex assembly	0.0558	0.45165	0.189	0.28102	0.04211	0.22304	0.07513	0.09772	0.28651	0.17861	0.183805
GO:0031935	regulation of chromatin silencing	0.2073	0.21612	0.1573	0.16968	0.10662	0.1653	0.19795	0.01771	0.31815	0.35735	0.183815
GO:0050657	nucleic acid transport	0.1747	0.12047	0.2915	0.38036	0.19336	0.17058	0.04414	0.01276	0.41034	0.48187	0.18403
GO:0050658	RNA transport	0.1747	0.12047	0.2915	0.38036	0.19336	0.17058	0.04414	0.01276	0.41034	0.48187	0.18403
GO:2000116	regulation of cysteine-type endopeptidase activity	0.5819	0.6951	0.0501	0.05424	0.20147	0.61537	0.63636	0.10783	0.16659	0.15357	0.18403
GO:0010977	negative regulation of neuron projection development	0.1082	0.62816	0.4195	0.31726	0.16777	0.59064	0.20093	0.08328	0.09943	0.15074	0.18435
GO:0000394	"RNA splicing, via endonucleolytic cleavage and ligation"	0.1129	0.19902	0.2491	0.23466	0.04099	0.21928	0.10242	0.17037	0.1568	0.43489	0.184695
GO:0006388	"tRNA splicing, via endonucleolytic cleavage and ligation"	0.1129	0.19902	0.2491	0.23466	0.04099	0.21928	0.10242	0.17037	NA	NA	0.184695
GO:1901701	cellular response to oxygen-containing compound	0.3063	0.09917	0.1961	0.20835	0.32577	0.02945	0.17394	0.26733	0.09356	0.15173	0.18502
GO:0071407	cellular response to organic cyclic compound	0.6301	0.09735	0.1864	0.21024	0.24749	0.03537	0.60411	0.17145	0.18398	0.10057	0.18519
GO:0070481	"nuclear-transcribed mRNA catabolic process, non-stop decay"	NA	NA	0.2484	0.33766	0.12311	NA	NA	0.08758	NA	NA	0.185755
GO:0031326	regulation of cellular biosynthetic process	0.2196	0.16604	0.371	0.04903	0.11777	0.37007	0.09813	0.03365	0.32252	0.20732	0.18668
GO:0034976	response to endoplasmic reticulum stress	0.1747	0.01179	0.1528	0.13879	0.58603	0.06737	0.1991	0.41983	0.33789	0.61921	0.1869
GO:0036124	histone H3-K9 trimethylation	0.1977	0.21028	0.2236	0.46022	0.17638	0.26741	0.17467	0.15435	0.03104	0.04362	0.18704
GO:1900112	regulation of histone H3-K9 trimethylation	0.1977	0.21028	0.2236	0.46022	0.17638	0.26741	0.17467	0.15435	0.03104	0.04362	0.18704
GO:1900114	positive regulation of histone H3-K9 trimethylation	0.1977	0.21028	0.2236	0.46022	0.17638	0.26741	0.17467	0.15435	0.03104	0.04362	0.18704
GO:0007017	microtubule-based process	0.2207	0.39147	0.1556	0.05035	0.05144	0.46309	0.14862	0.12175	0.64472	0.29344	0.18815
GO:0010950	positive regulation of endopeptidase activity	0.8641	0.53972	0.1079	0.06776	0.20462	0.6192	0.8419	0.07988	0.16553	0.17387	0.189245
GO:2001056	positive regulation of cysteine-type endopeptidase activity	0.8641	0.53972	0.1079	0.06776	0.20462	0.6192	0.8419	0.07988	0.16553	0.17387	0.189245
GO:0016573	histone acetylation	0.3638	0.00601	0.1658	0.18628	0.53492	0.00102	0.19246	0.63966	0.40809	0.15127	0.18937
GO:0031647	regulation of protein stability	0.1983	0.0765	0.2679	0.18466	0.48196	0.02473	0.19493	0.5872	0.01454	0.017	0.189795
GO:1902532	negative regulation of intracellular signal transduction	0.1339	0.18275	0.3743	0.33882	0.39317	0.0963	0.14396	0.19703	0.14274	0.33928	0.18989
GO:0016081	synaptic vesicle docking	0.2027	0.19914	0.7494	0.78268	0.15314	0.18073	0.06419	0.28345	0.01961	0.07578	0.189935
GO:0030239	myofibril assembly	0.2186	0.10419	0.2975	0.30198	0.17923	0.07946	0.14966	0.20126	0.2122	0.04629	0.190245
GO:0007229	integrin-mediated signaling pathway	0.2011	0.07749	0.0447	0.09265	0.08551	0.2858	0.31527	0.18105	0.55673	0.19996	0.190505
GO:0045893	"positive regulation of transcription, DNA-templated"	0.2387	0.21341	0.0237	0.03319	0.11598	0.16789	0.26515	0.1258	0.56513	0.48284	0.19065
GO:1902680	positive regulation of RNA biosynthetic process	0.2387	0.21341	0.0237	0.03319	0.11598	0.16789	0.26515	0.1258	0.56513	0.48284	0.19065
GO:1903508	positive regulation of nucleic acid-templated transcription	0.2387	0.21341	0.0237	0.03319	0.11598	0.16789	0.26515	0.1258	0.56513	0.48284	0.19065
GO:0030334	regulation of cell migration	0.1705	0.26908	0.1163	0.13137	0.52727	0.2216	0.11847	0.34019	0.12588	0.21118	0.19084
GO:2000145	regulation of cell motility	0.1705	0.26908	0.1163	0.13137	0.52727	0.2216	0.11847	0.34019	0.12588	0.21118	0.19084
GO:0007028	cytoplasm organization	0.0631	0.09618	0.6638	0.38213	0.21664	0.22576	0.12525	0.10663	0.38981	0.16689	0.191765
GO:0010259	multicellular organism aging	0.5092	0.19221	0.1259	0.1006	0.43439	0.04178	0.64416	0.13665	0.19278	0.21792	0.192495
GO:0046579	positive regulation of Ras protein signal transduction	0.1687	0.03276	0.2165	0.16038	0.36649	0.01072	0.13717	0.35468	0.81626	0.56478	0.1926
GO:0051057	positive regulation of small GTPase mediated signal transduction	0.1687	0.03276	0.2165	0.16038	0.36649	0.01072	0.13717	0.35468	0.81626	0.56478	0.1926
GO:0016458	gene silencing	0.1755	0.23828	0.0752	0.06409	0.21856	0.15183	0.1396	0.20971	0.61997	0.58078	0.192605
GO:0051649	establishment of localization in cell	0.0676	0.36615	0.1615	0.22384	0.46112	0.27545	0.04906	0.32428	0.09087	0.12103	0.19267
GO:0043401	steroid hormone mediated signaling pathway	0.5957	0.17174	0.4186	0.41585	0.21452	0.11282	0.51069	0.15235	0.06568	0.09671	0.19313
GO:0048545	response to steroid hormone	0.5957	0.17174	0.4186	0.41585	0.21452	0.11282	0.51069	0.15235	0.06568	0.09671	0.19313
GO:0071383	cellular response to steroid hormone stimulus	0.5957	0.17174	0.4186	0.41585	0.21452	0.11282	0.51069	0.15235	0.06568	0.09671	0.19313
GO:0043933	macromolecular complex subunit organization	0.0782	0.47375	0.4943	0.28907	0.20447	0.05543	0.18223	0.12744	0.38284	0.06376	0.19335
GO:0006714	sesquiterpenoid metabolic process	0.4366	0.17666	NA	NA	NA	0.17046	0.42949	NA	0.15025	0.21032	0.19349
GO:0006716	juvenile hormone metabolic process	0.4366	0.17666	NA	NA	NA	0.17046	0.42949	NA	0.15025	0.21032	0.19349
GO:0006719	juvenile hormone catabolic process	0.4366	0.17666	NA	NA	NA	0.17046	0.42949	NA	0.15025	0.21032	0.19349
GO:0008300	isoprenoid catabolic process	0.4366	0.17666	NA	NA	NA	0.17046	0.42949	NA	0.15025	0.21032	0.19349
GO:0016107	sesquiterpenoid catabolic process	0.4366	0.17666	NA	NA	NA	0.17046	0.42949	NA	0.15025	0.21032	0.19349
GO:0016115	terpenoid catabolic process	0.4366	0.17666	NA	NA	NA	0.17046	0.42949	NA	0.15025	0.21032	0.19349
GO:0010876	lipid localization	0.1394	0.2521	0.2103	0.13865	0.35567	0.17672	0.09438	0.15176	0.25059	0.26409	0.19351
GO:0097193	intrinsic apoptotic signaling pathway	0.6749	0.17407	0.2091	0.67298	0.17855	0.39791	0.55631	0.11327	0.16866	0.04234	0.193825
GO:0031669	cellular response to nutrient levels	0.1633	0.04786	0.0284	0.08793	0.33553	0.12783	0.22436	0.53835	0.51543	0.57721	0.19383
GO:0034504	protein localization to nucleus	0.2089	0.52783	0.1501	0.22423	0.64323	0.02469	0.17953	0.81431	0.10336	0.14092	0.194215
GO:0048854	brain morphogenesis	0.0641	0.62648	0.4347	0.1625	0.1162	0.5045	0.05252	0.22653	0.06976	0.41257	0.194515
GO:0032446	protein modification by small protein conjugation	0.1469	0.00937	0.1593	0.32578	0.31445	0.02273	0.1297	0.23057	0.47661	0.66188	0.194935
GO:0010256	endomembrane system organization	0.0156	0.61358	0.19	0.11691	0.28031	0.67051	0.04064	0.2643	0.2005	0.08875	0.19525
GO:0006856	eye pigment precursor transport	0.1126	NA	0.1797	0.10907	0.51194	NA	0.11869	0.21093	0.96975	0.98036	0.195315
GO:0030725	germline ring canal formation	0.6876	0.05319	0.2278	0.32419	0.04792	0.03247	0.74413	0.0161	0.77222	0.1632	0.1955
GO:0045010	actin nucleation	0.1121	0.01946	0.285	0.44269	0.23346	0.03445	0.19421	0.30078	0.19688	0.14437	0.195545
GO:0048015	phosphatidylinositol-mediated signaling	0.1375	0.22991	0.4954	0.33494	0.19865	0.25734	0.12958	0.05815	0.18616	0.19306	0.195855
GO:0048017	inositol lipid-mediated signaling	0.1375	0.22991	0.4954	0.33494	0.19865	0.25734	0.12958	0.05815	0.18616	0.19306	0.195855
GO:0051494	negative regulation of cytoskeleton organization	0.3532	0.04789	0.3346	0.56663	0.13884	0.10498	0.20336	0.29219	0.18868	0.11467	0.19602
GO:0051570	regulation of histone H3-K9 methylation	0.1318	0.53609	0.1052	0.26942	0.1573	0.27746	0.24004	0.23501	0.01543	0.07563	0.196155
GO:0019233	sensory perception of pain	0.5796	0.32747	0.7936	0.18197	0.10723	0.2111	0.39229	0.0639	0.12633	0.0827	0.196535
GO:0007253	cytoplasmic sequestering of NF-kappaB	0.1395	0.15831	0.3626	0.44137	0.21167	0.1385	0.13667	0.18339	0.26925	0.42731	0.19753
GO:0008588	release of cytoplasmic sequestered NF-kappaB	0.1395	0.15831	0.3626	0.44137	0.21167	0.1385	0.13667	0.18339	0.26925	0.42731	0.19753
GO:0032878	regulation of establishment or maintenance of cell polarity	0.1395	0.15831	0.3626	0.44137	0.21167	0.1385	0.13667	0.18339	0.26925	0.42731	0.19753
GO:0042345	regulation of NF-kappaB import into nucleus	0.1395	0.15831	0.3626	0.44137	0.21167	0.1385	0.13667	0.18339	0.26925	0.42731	0.19753
GO:0042346	positive regulation of NF-kappaB import into nucleus	0.1395	0.15831	0.3626	0.44137	0.21167	0.1385	0.13667	0.18339	0.26925	0.42731	0.19753
GO:0042347	negative regulation of NF-kappaB import into nucleus	0.1395	0.15831	0.3626	0.44137	0.21167	0.1385	0.13667	0.18339	0.26925	0.42731	0.19753
GO:0042348	NF-kappaB import into nucleus	0.1395	0.15831	0.3626	0.44137	0.21167	0.1385	0.13667	0.18339	0.26925	0.42731	0.19753
GO:0043123	positive regulation of I-kappaB kinase/NF-kappaB signaling	0.1395	0.15831	0.3626	0.44137	0.21167	0.1385	0.13667	0.18339	0.26925	0.42731	0.19753
GO:0060623	regulation of chromosome condensation	0.1395	0.15831	0.3626	0.44137	0.21167	0.1385	0.13667	0.18339	0.26925	0.42731	0.19753
GO:2000114	regulation of establishment of cell polarity	0.1395	0.15831	0.3626	0.44137	0.21167	0.1385	0.13667	0.18339	0.26925	0.42731	0.19753
GO:0051246	regulation of protein metabolic process	0.112	0.17167	0.2733	0.47725	0.12322	0.64698	0.22342	0.01091	0.33497	0.11794	0.197545
GO:0007032	endosome organization	0.2034	0.11968	0.1996	0.19568	0.18127	0.39403	0.17768	0.19493	0.83056	0.31143	0.19764
GO:0033043	regulation of organelle organization	0.0927	0.24708	0.3668	0.45094	0.13786	0.17917	0.21648	0.27386	0.09257	0.04715	0.197825
GO:0010891	negative regulation of sequestering of triglyceride	0.2036	NA	0.1927	0.38925	NA	NA	0.18604	NA	NA	NA	0.19815
GO:0042023	DNA endoreduplication	0.0859	0.2227	0.4772	0.46748	0.15836	0.17502	0.08528	0.0596	0.75654	0.4787	0.19886
GO:0009889	regulation of biosynthetic process	0.2196	0.19115	0.371	0.04903	0.11777	0.41829	0.09813	0.03365	0.32252	0.20732	0.199235
GO:0007276	gamete generation	0.2876	0.3608	0.2011	0.07297	0.12705	0.4264	0.24461	0.19749	0.06198	0.04928	0.199295
GO:0048524	positive regulation of viral process	0.2116	0.44484	0.0859	0.07603	0.11284	0.34841	0.18806	0.31421	0.41788	0.1457	0.19983
GO:1903902	positive regulation of viral life cycle	0.2116	0.44484	0.0859	0.07603	0.11284	0.34841	0.18806	0.31421	0.41788	0.1457	0.19983
GO:0019433	triglyceride catabolic process	0.1573	0.14504	0.1724	0.18	0.47457	0.16134	0.22716	0.72879	0.22062	0.29878	0.20031
GO:0046461	neutral lipid catabolic process	0.1573	0.14504	0.1724	0.18	0.47457	0.16134	0.22716	0.72879	0.22062	0.29878	0.20031
GO:0046464	acylglycerol catabolic process	0.1573	0.14504	0.1724	0.18	0.47457	0.16134	0.22716	0.72879	0.22062	0.29878	0.20031
GO:0016567	protein ubiquitination	0.1755	0.0114	0.1817	0.28263	0.27743	0.02746	0.17514	0.21941	0.50153	0.63747	0.200555
GO:0032273	positive regulation of protein polymerization	0.0866	0.01223	0.2494	0.5968	0.21424	0.01939	0.14803	0.28017	0.25136	0.18902	0.20163
GO:0001661	conditioned taste aversion	0.3491	0.15154	0.2094	0.19436	NA	0.17551	0.30567	NA	NA	NA	0.20188
GO:1905952	regulation of lipid localization	0.1214	0.30056	0.0678	0.16763	0.22984	0.19368	0.0687	0.2108	0.49533	0.4448	0.20224
GO:0006261	DNA-dependent DNA replication	0.027	0.34678	0.3228	0.29946	0.17398	0.24644	0.03148	0.08761	0.23107	0.16743	0.202525
GO:0044744	protein targeting to nucleus	0.2238	1	0.1325	0.20497	0.58035	0.01955	0.20048	0.77363	0.10858	0.15429	0.202725
GO:0006583	melanin biosynthetic process from tyrosine	NA	0.18397	0.1773	0.17592	0.59279	0.15668	NA	0.37873	0.2216	0.36385	0.202785
GO:0070201	regulation of establishment of protein localization	0.1269	0.01643	0.0699	0.33686	0.4526	0.107	0.13793	0.26783	0.7598	0.36363	0.20288
GO:0010452	histone H3-K36 methylation	NA	0.2048	0.0155	0.04401	0.52417	0.20206	NA	0.49134	NA	NA	0.20343
GO:0051101	regulation of DNA binding	0.096	0.98948	0.0198	0.11482	0.35808	0.94895	0.27274	0.18965	0.21778	0.13575	0.203715
GO:0031346	positive regulation of cell projection organization	0.3004	0.17482	0.5193	0.4291	0.19521	0.21307	0.17203	0.15565	0.43084	0.04804	0.20414
GO:0050775	positive regulation of dendrite morphogenesis	0.1999	0.2089	0.1088	0.10189	0.23495	0.23313	0.17214	0.29413	0.38974	0.16834	0.2044
GO:1900006	positive regulation of dendrite development	0.1939	0.19312	0.1237	0.11764	0.30789	0.19605	0.21368	0.33305	0.47859	0.22201	0.204865
GO:0030518	intracellular steroid hormone receptor signaling pathway	0.3547	0.20194	0.4359	0.26857	0.20802	0.12067	0.36525	0.13447	0.06696	0.09981	0.20498
GO:0042775	mitochondrial ATP synthesis coupled electron transport	0.5211	0.08469	0.0339	0.07342	0.33497	0.04046	0.58335	0.16914	0.24107	0.41715	0.205105
GO:0032351	negative regulation of hormone metabolic process	0.2557	0.54011	0.1179	0.17802	0.12332	0.23922	0.14686	0.13002	0.23576	0.23267	0.205345
GO:0060568	regulation of peptide hormone processing	1	0.50043	0.1179	0.17802	0.04889	0.12815	1	0.05179	0.23576	0.23267	0.205345
GO:0031668	cellular response to extracellular stimulus	0.1777	0.05112	0.0291	0.16944	0.2972	0.13286	0.23318	0.45383	0.53317	0.6337	0.20544
GO:0007423	sensory organ development	0.1869	0.09808	0.7642	0.59653	0.61932	0.08229	0.06171	0.63548	0.06335	0.22472	0.20581
GO:0006122	"mitochondrial electron transport, ubiquinol to cytochrome c"	0.2071	0.20065	0.0823	0.33126	0.65476	0.20643	0.19602	0.58572	0.19268	0.28165	0.206765
GO:0031167	rRNA methylation	NA	NA	0.1593	0.25435	0.53278	NA	NA	0.37603	0.12232	0.11517	0.206825
GO:0018130	heterocycle biosynthetic process	0.4415	0.03733	0.3828	0.02626	0.14098	0.07881	0.40204	0.16194	0.39266	0.25251	0.207225
GO:0000086	G2/M transition of mitotic cell cycle	0.2574	0.13462	0.335	0.2293	0.16816	0.11597	0.17366	0.18558	0.68588	0.44663	0.20744
GO:0009893	positive regulation of metabolic process	0.2392	0.87726	0.0538	0.03093	0.0949	0.21847	0.28413	0.03413	0.40796	0.19727	0.20787
GO:0006260	DNA replication	0.208	0.32803	0.4981	0.29908	0.17548	0.24435	0.17466	0.05675	0.208	0.15684	0.208
GO:0010992	ubiquitin homeostasis	0.2027	0.25439	0.4167	0.12297	0.21344	0.17032	0.18218	0.27198	0.38671	0.12819	0.20807
GO:0007568	aging	0.5799	0.21351	0.1677	0.1379	0.52606	0.0486	0.67262	0.15439	0.20361	0.24663	0.20856
GO:0006119	oxidative phosphorylation	0.5694	0.09495	0.1053	0.16442	0.40851	0.02364	0.71449	0.1662	0.25104	0.32779	0.20862
GO:0071103	DNA conformation change	0.146	0.30395	0.0967	0.36353	0.05646	0.11848	0.27229	0.04118	0.45892	0.29397	0.209145
GO:0035335	peptidyl-tyrosine dephosphorylation	0.1998	0.19095	0.4486	0.38144	0.31124	0.17371	0.21908	0.33207	0.07054	0.12082	0.20944
GO:0008354	germ cell migration	0.5824	0.01081	0.0096	0.06187	0.53189	0.00378	0.38312	0.68309	0.1337	0.28588	0.20979
GO:0010972	negative regulation of G2/M transition of mitotic cell cycle	0.1183	0.16802	0.3397	0.24754	0.17312	0.10474	0.10278	0.29077	0.81986	0.418	0.21033
GO:1902750	negative regulation of cell cycle G2/M phase transition	0.1183	0.16802	0.3397	0.24754	0.17312	0.10474	0.10278	0.29077	0.81986	0.418	0.21033
GO:0006464	cellular protein modification process	0.2282	0.24721	0.2268	0.21056	0.18134	0.03271	0.21105	0.71444	0.1836	0.13205	0.210805
GO:0036211	protein modification process	0.2282	0.24721	0.2268	0.21056	0.18134	0.03271	0.21105	0.71444	0.1836	0.13205	0.210805
GO:0046460	neutral lipid biosynthetic process	0.2236	0.13146	0.45	0.18405	0.19802	0.03527	0.07547	0.44592	0.89409	0.93322	0.21081
GO:0046463	acylglycerol biosynthetic process	0.2236	0.13146	0.45	0.18405	0.19802	0.03527	0.07547	0.44592	0.89409	0.93322	0.21081
GO:0034501	protein localization to kinetochore	0.0614	0.50336	0.1785	0.24331	0.1455	0.30904	0.05856	0.17832	0.79927	0.87281	0.210905
GO:0071459	"protein localization to chromosome, centromeric region"	0.0614	0.50336	0.1785	0.24331	0.1455	0.30904	0.05856	0.17832	0.79927	0.87281	0.210905
GO:1902904	negative regulation of supramolecular fiber organization	0.3811	0.06234	0.2026	0.39605	0.1585	0.12858	0.22059	0.32962	0.21932	0.13199	0.21096
GO:0007041	lysosomal transport	0.2316	0.07377	0.1167	0.05719	0.74595	0.09267	0.25506	0.55155	0.57497	0.19103	0.211315
GO:1901699	cellular response to nitrogen compound	0.1399	0.11723	0.1741	0.24314	0.21524	0.09241	0.20752	0.29577	0.51859	0.44733	0.21138
GO:0003006	developmental process involved in reproduction	0.2666	0.56065	0.3803	0.15638	0.11176	0.57278	0.32843	0.00782	0.09484	0.09627	0.21149
GO:0030855	epithelial cell differentiation	0.2244	0.53518	0.6869	0.64167	0.1644	0.56026	0.08831	0.04975	0.19866	0.0434	0.21153
GO:0007554	regulation of ecdysteroid biosynthetic process	0.2963	0.22019	0.0512	0.09142	0.26041	0.23737	0.2414	0.20343	0.1662	0.1837	0.21181
GO:0010566	regulation of ketone biosynthetic process	0.2963	0.22019	0.0512	0.09142	0.26041	0.23737	0.2414	0.20343	0.1662	0.1837	0.21181
GO:0010893	positive regulation of steroid biosynthetic process	0.2963	0.22019	0.0512	0.09142	0.26041	0.23737	0.2414	0.20343	0.1662	0.1837	0.21181
GO:0032352	positive regulation of hormone metabolic process	0.2963	0.22019	0.0512	0.09142	0.26041	0.23737	0.2414	0.20343	0.1662	0.1837	0.21181
GO:0045940	positive regulation of steroid metabolic process	0.2963	0.22019	0.0512	0.09142	0.26041	0.23737	0.2414	0.20343	0.1662	0.1837	0.21181
GO:0045966	positive regulation of ecdysteroid metabolic process	0.2963	0.22019	0.0512	0.09142	0.26041	0.23737	0.2414	0.20343	0.1662	0.1837	0.21181
GO:0045998	positive regulation of ecdysteroid biosynthetic process	0.2963	0.22019	0.0512	0.09142	0.26041	0.23737	0.2414	0.20343	0.1662	0.1837	0.21181
GO:0046886	positive regulation of hormone biosynthetic process	0.2963	0.22019	0.0512	0.09142	0.26041	0.23737	0.2414	0.20343	0.1662	0.1837	0.21181
GO:0048582	positive regulation of post-embryonic development	0.2963	0.22019	0.0512	0.09142	0.26041	0.23737	0.2414	0.20343	0.1662	0.1837	0.21181
GO:0050810	regulation of steroid biosynthetic process	0.2963	0.22019	0.0512	0.09142	0.26041	0.23737	0.2414	0.20343	0.1662	0.1837	0.21181
GO:0090030	regulation of steroid hormone biosynthetic process	0.2963	0.22019	0.0512	0.09142	0.26041	0.23737	0.2414	0.20343	0.1662	0.1837	0.21181
GO:0090031	positive regulation of steroid hormone biosynthetic process	0.2963	0.22019	0.0512	0.09142	0.26041	0.23737	0.2414	0.20343	0.1662	0.1837	0.21181
GO:0007280	pole cell migration	0.4131	0.0969	0.1214	0.14946	0.91302	0.09004	0.22834	0.96212	0.19533	0.29209	0.211835
GO:0035148	tube formation	0.5473	0.10742	0.0629	0.05219	0.13551	0.05155	0.57887	0.35518	0.56301	0.28843	0.21197
GO:0070417	cellular response to cold	0.8961	0.20354	0.2204	0.18593	0.37405	0.17301	0.88602	0.18628	0.41926	0.1901	0.21197
GO:0006383	transcription from RNA polymerase III promoter	0.1669	0.5237	0.8816	0.81981	0.03456	0.50573	0.15662	0.03335	0.25597	0.1693	0.212635
GO:0072583	clathrin-dependent endocytosis	0.2204	0.26703	0.4777	0.29106	0.205	0.25981	0.16637	0.14146	0.07572	0.10877	0.2127
GO:0006367	transcription initiation from RNA polymerase II promoter	0.3353	0.0723	0.3863	0.30254	0.04844	0.06333	0.31985	0.18716	0.24006	0.02337	0.21361
GO:0007283	spermatogenesis	0.4938	0.33295	0.5096	0.15389	0.13272	0.37089	0.27464	0.00733	0.05014	0.0566	0.214265
GO:0016358	dendrite development	0.219	0.33709	0.1812	0.34444	0.14972	0.2922	0.22449	0.20978	0.20795	0.08706	0.21439
GO:0044265	cellular macromolecule catabolic process	0.0255	0.71652	0.4834	0.06015	0.03395	0.29637	0.01306	0.13249	0.59954	0.65686	0.21443
GO:0032102	negative regulation of response to external stimulus	0.528	0.17976	0.1919	0.56246	0.02942	0.07291	0.4377	0.02505	0.39439	0.239	0.21545
GO:0048813	dendrite morphogenesis	0.2325	0.29769	0.2824	0.39867	0.13941	0.30307	0.19789	0.19083	0.20128	0.09121	0.21689
GO:0006376	mRNA splice site selection	0.6236	0.30098	0.1001	0.18768	0.10088	0.28248	0.10705	0.01538	0.71353	0.24673	0.217205
GO:0046823	negative regulation of nucleocytoplasmic transport	0.1655	0.09045	0.1643	0.2695	0.3571	0.12035	0.16138	0.30995	0.4539	0.40652	0.2175
GO:0090317	negative regulation of intracellular protein transport	0.1655	0.09045	0.1643	0.2695	0.3571	0.12035	0.16138	0.30995	0.4539	0.40652	0.2175
GO:0071166	ribonucleoprotein complex localization	0.5386	0.16205	0.2251	0.17948	0.21003	0.06008	0.31104	0.03893	0.67734	0.67537	0.217565
GO:0072553	terminal button organization	0.0696	0.20554	0.1668	0.28723	0.63495	0.1816	0.11093	0.60927	0.40547	0.2298	0.21767
GO:0050777	negative regulation of immune response	0.2665	0.14008	0.0671	0.14783	0.16932	0.93306	0.41488	0.13867	0.32179	0.37503	0.21791
GO:0010389	regulation of G2/M transition of mitotic cell cycle	0.2393	0.12857	0.3673	0.27403	0.15277	0.12185	0.18915	0.19665	0.73373	0.43396	0.217975
GO:1902749	regulation of cell cycle G2/M phase transition	0.2393	0.12857	0.3673	0.27403	0.15277	0.12185	0.18915	0.19665	0.73373	0.43396	0.217975
GO:0007279	pole cell formation	0.2251	0.27684	0.2123	0.34804	0.04655	0.07931	0.13776	0.20304	0.44558	0.63655	0.2187
GO:2000242	negative regulation of reproductive process	0.225	0.2269	0.5863	0.46104	0.12231	0.12834	0.11008	0.21245	0.08735	0.41227	0.218725
GO:0061640	cytoskeleton-dependent cytokinesis	0.8185	0.36206	0.0538	0.21938	0.3545	0.21142	0.17384	0.22249	0.21817	0.02269	0.218775
GO:0001173	DNA-templated transcriptional start site selection	0.4297	0.18859	0.4549	0.42493	0.18258	0.10783	0.54627	0.11096	0.24962	0.14324	0.219105
GO:0001174	transcriptional start site selection at RNA polymerase II promoter	0.4297	0.18859	0.4549	0.42493	0.18258	0.10783	0.54627	0.11096	0.24962	0.14324	0.219105
GO:0031122	cytoplasmic microtubule organization	0.1948	0.44413	0.1268	0.13067	0.04926	0.34606	0.24362	0.02863	0.41538	0.2655	0.21921
GO:0045930	negative regulation of mitotic cell cycle	0.088	0.169	0.4615	0.21665	0.22474	0.17608	0.05309	0.22234	0.55063	0.48276	0.219495
GO:0007093	mitotic cell cycle checkpoint	0.1105	0.22504	0.4272	0.21517	0.19958	0.16651	0.07854	0.34217	0.58289	0.51393	0.220105
GO:0043543	protein acylation	0.3893	0.09749	0.1809	0.21891	0.38989	0.08973	0.22146	0.40539	0.51415	0.17821	0.220185
GO:0018208	peptidyl-proline modification	0.2826	0.15797	0.1147	0.36199	0.09056	0.34373	0.40808	0.94958	0.01775	0.01444	0.220285
GO:0000910	cytokinesis	0.7577	0.28548	0.0705	0.22957	0.36093	0.16359	0.15061	0.33602	0.21308	0.02148	0.221325
GO:0031987	locomotion involved in locomotory behavior	0.0535	0.44774	0.2987	0.07197	0.23966	0.25168	0.03892	0.20369	0.1902	0.58361	0.221675
GO:0030031	cell projection assembly	0.4068	0.19293	0.2507	0.14255	0.3882	0.12127	0.29138	0.63053	0.0472	0.04386	0.221815
GO:0008652	cellular amino acid biosynthetic process	0.5126	0.14329	0.086	0.25226	0.14794	0.2068	0.42122	0.15766	0.23707	0.55438	0.221935
GO:0002220	innate immune response activating cell surface receptor signaling pathway	NA	NA	NA	NA	NA	NA	NA	NA	0.22592	0.21966	0.22279
GO:0002429	immune response-activating cell surface receptor signaling pathway	NA	NA	NA	NA	NA	NA	NA	NA	0.22592	0.21966	0.22279
GO:0002752	cell surface pattern recognition receptor signaling pathway	NA	NA	NA	NA	NA	NA	NA	NA	0.22592	0.21966	0.22279
GO:0051053	negative regulation of DNA metabolic process	0.2313	0.12283	0.4882	0.69234	0.81042	0.04814	0.15974	0.2143	0.48765	0.08457	0.2228
GO:0000122	negative regulation of transcription from RNA polymerase II promoter	0.2124	0.70516	0.1462	0.16985	0.31583	0.64043	0.23371	0.29034	0.05082	0.1178	0.223055
GO:0006754	ATP biosynthetic process	0.3323	0.18925	0.0214	0.02191	0.5386	0.07916	0.39451	0.75189	0.19087	0.25546	0.223165
GO:1903900	regulation of viral life cycle	0.5799	0.25805	0.0955	0.08873	0.17691	0.18842	0.27067	0.12662	0.60482	0.30244	0.223235
GO:0051247	positive regulation of protein metabolic process	0.1875	0.01853	0.2593	0.29492	0.14345	0.73261	0.29263	0.10167	0.59444	0.09312	0.2234
GO:0006357	regulation of transcription from RNA polymerase II promoter	0.4479	0.20754	0.0556	0.08762	0.20694	0.24032	0.53121	0.12672	0.68815	0.57059	0.22393
GO:0042308	negative regulation of protein import into nucleus	0.2219	0.1693	0.1719	0.22607	0.3571	0.18245	0.21704	0.30995	0.64459	0.58561	0.223985
GO:1900181	negative regulation of protein localization to nucleus	0.2219	0.1693	0.1719	0.22607	0.3571	0.18245	0.21704	0.30995	0.64459	0.58561	0.223985
GO:1904590	negative regulation of protein import	0.2219	0.1693	0.1719	0.22607	0.3571	0.18245	0.21704	0.30995	0.64459	0.58561	0.223985
GO:0009755	hormone-mediated signaling pathway	0.2716	0.37375	0.2925	0.31889	0.11277	0.21034	0.23774	0.16658	0.17693	0.18108	0.22404
GO:0016236	macroautophagy	0.1562	0.23277	0.0522	0.12449	0.41675	0.27924	0.2154	0.45795	0.59124	0.12688	0.224085
GO:0009168	purine ribonucleoside monophosphate biosynthetic process	0.2252	0.1562	0.0029	0.00494	0.33371	0.0388	0.3245	0.42047	0.22321	0.3095	0.224205
GO:0008582	regulation of synaptic growth at neuromuscular junction	0.4633	0.38565	0.2164	0.18167	0.18365	0.54889	0.38141	0.23214	0.11833	0.07796	0.22427
GO:2000377	regulation of reactive oxygen species metabolic process	0.1293	0.39003	0.2854	0.14615	0.85622	0.58756	0.16535	0.8017	0.08041	0.07938	0.225375
GO:0098661	inorganic anion transmembrane transport	0.0815	0.33387	0.1259	0.09088	0.29969	0.15141	0.07752	0.35373	0.63754	0.62939	0.22555
GO:0006470	protein dephosphorylation	0.2086	0.03346	0.4153	0.4892	0.34598	0.04792	0.35104	0.24352	0.06388	0.10703	0.22606
GO:0006368	transcription elongation from RNA polymerase II promoter	0.1541	0.25703	0.2898	0.19558	0.12227	0.43137	0.15543	0.31938	0.17457	0.36331	0.226305
GO:0043407	negative regulation of MAP kinase activity	0.5246	0.19768	0.1548	0.23504	0.14766	0.21783	0.75549	0.11339	0.7577	0.80774	0.226435
GO:0031570	DNA integrity checkpoint	0.1082	0.32076	0.3596	0.23232	0.10613	0.20884	0.15346	0.22064	0.72887	0.45882	0.22648
GO:0060548	negative regulation of cell death	0.7347	0.10008	0.1157	0.18604	0.25154	0.20148	0.66257	0.28964	0.29751	0.13216	0.22651
GO:0044774	mitotic DNA integrity checkpoint	0.1716	0.21966	0.4057	0.23429	0.15661	0.14074	0.14665	0.28113	0.77294	0.48368	0.226975
GO:1903391	regulation of adherens junction organization	0.0437	0.14414	NA	NA	0.48444	0.14749	0.04041	0.48634	0.30686	0.46757	0.227175
GO:0060538	skeletal muscle organ development	0.3673	0.53771	0.1046	0.09417	0.22196	0.46974	0.20812	0.08287	0.33983	0.23263	0.227295
GO:0035042	"fertilization, exchange of chromosomal proteins"	0.2837	0.1627	0.1729	0.2222	0.23253	0.11435	0.25105	0.39577	0.4038	0.16258	0.227365
GO:0035039	male pronucleus assembly	0.1657	0.22828	0.3071	0.2535	0.03176	0.22733	0.13208	0.07158	0.70278	0.40161	0.227805
GO:0035041	sperm chromatin decondensation	0.1657	0.22828	0.3071	0.2535	0.03176	0.22733	0.13208	0.07158	0.70278	0.40161	0.227805
GO:0042981	regulation of apoptotic process	0.4958	0.09317	0.0254	0.10921	0.2696	0.13033	0.4446	0.28068	0.22324	0.23342	0.22833
GO:0007063	regulation of sister chromatid cohesion	NA	0.22399	0.234	0.30176	0.13417	0.15251	NA	0.08889	0.41605	0.43971	0.228995
GO:0034085	establishment of sister chromatid cohesion	NA	0.22399	0.234	0.30176	0.13417	0.15251	NA	0.08889	0.41605	0.43971	0.228995
GO:0045875	negative regulation of sister chromatid cohesion	NA	0.22399	0.234	0.30176	0.13417	0.15251	NA	0.08889	0.41605	0.43971	0.228995
GO:0071921	cohesin loading	NA	0.22399	0.234	0.30176	0.13417	0.15251	NA	0.08889	0.41605	0.43971	0.228995
GO:0071922	regulation of cohesin loading	NA	0.22399	0.234	0.30176	0.13417	0.15251	NA	0.08889	0.41605	0.43971	0.228995
GO:0071923	negative regulation of cohesin loading	NA	0.22399	0.234	0.30176	0.13417	0.15251	NA	0.08889	0.41605	0.43971	0.228995
GO:1905634	regulation of protein localization to chromatin	NA	0.22399	0.234	0.30176	0.13417	0.15251	NA	0.08889	0.41605	0.43971	0.228995
GO:0061025	membrane fusion	0.0439	0.64872	0.1746	0.13627	0.63351	0.71276	0.04637	0.37258	0.28419	0.08507	0.229395
GO:0010847	regulation of chromatin assembly	0.0913	0.66004	0.0615	0.2686	0.14889	0.38414	0.19129	0.08121	0.32465	0.40763	0.229945
GO:0031445	regulation of heterochromatin assembly	0.0913	0.66004	0.0615	0.2686	0.14889	0.38414	0.19129	0.08121	0.32465	0.40763	0.229945
GO:0070972	protein localization to endoplasmic reticulum	0.0821	0.22996	0.5558	0.79773	0.07505	0.23007	0.18728	0.14261	0.37051	0.35844	0.230015
GO:0044818	mitotic G2/M transition checkpoint	0.1326	0.18988	0.3877	0.27051	0.15245	0.12041	0.11317	0.3008	0.78758	0.43048	0.230195
GO:0051130	positive regulation of cellular component organization	0.2439	0.22859	0.6206	0.23228	0.14073	0.27424	0.08609	0.20361	0.31138	0.08349	0.230435
GO:0007464	R3/R4 cell fate commitment	0.2302	0.20283	0.2309	0.16555	0.26222	0.24364	0.2293	0.47403	0.0908	0.24405	0.23055
GO:0035075	response to ecdysone	0.1284	0.22159	0.7134	0.51438	0.45275	0.23976	0.10026	0.44009	0.00703	0.01729	0.230675
GO:0008340	determination of adult lifespan	0.5614	0.21493	0.1647	0.12543	0.48434	0.04813	0.70096	0.15396	0.24646	0.24865	0.230695
GO:0097061	dendritic spine organization	0.4258	0.2107	0.3793	0.25161	0.04715	0.06464	0.3936	0.0269	NA	NA	0.231155
GO:0006359	regulation of transcription from RNA polymerase III promoter	0.2101	0.24305	0.2003	0.22426	NA	0.26947	0.23821	NA	NA	NA	0.231235
GO:0031503	protein complex localization	0.0713	0.19332	0.3086	0.47729	0.21593	0.09869	0.06922	0.24699	0.57031	0.36123	0.23146
GO:0006826	iron ion transport	0.1312	0.54202	0.2943	0.1693	0.36972	0.47854	0.15326	0.92824	0.11206	0.08825	0.2318
GO:0000077	DNA damage checkpoint	0.1082	0.32076	0.4088	0.24361	0.10613	0.20884	0.15346	0.22064	0.72887	0.45882	0.232125
GO:0048636	positive regulation of muscle organ development	0.2793	0.35448	0.1559	0.13364	NA	0.36792	0.30764	NA	0.18533	0.16044	0.232315
GO:0008090	retrograde axonal transport	0.0338	0.2445	0.3447	0.44533	0.22124	0.21351	0.0317	0.07953	0.28941	0.49262	0.23287
GO:0048488	synaptic vesicle endocytosis	0.1297	0.32064	0.5081	0.259	0.28795	0.3172	0.13953	0.2074	0.03407	0.06256	0.2332
GO:0046503	glycerolipid catabolic process	0.184	0.17278	0.1982	0.20688	0.52385	0.19183	0.26352	0.74141	0.26042	0.34923	0.23365
GO:0008298	intracellular mRNA localization	0.0265	0.15302	0.459	0.38107	0.25892	0.2084	0.03842	0.12794	0.85375	0.37067	0.23366
GO:0007604	"phototransduction, UV"	0.1545	0.23868	0.3885	0.37216	0.22883	0.24358	0.17671	0.21439	0.32474	0.21687	0.233755
GO:0009589	detection of UV	0.1545	0.23868	0.3885	0.37216	0.22883	0.24358	0.17671	0.21439	0.32474	0.21687	0.233755
GO:0050678	regulation of epithelial cell proliferation	0.1806	0.2046	0.1629	0.3043	0.16579	0.42065	0.17786	0.26309	0.60932	0.35018	0.233845
GO:0050680	negative regulation of epithelial cell proliferation	0.1806	0.2046	0.1629	0.3043	0.16579	0.42065	0.17786	0.26309	0.60932	0.35018	0.233845
GO:0007067	mitotic nuclear division	0.1696	0.25656	0.4161	0.38337	0.21159	0.25806	0.18316	0.16078	0.48283	0.1539	0.234075
GO:0010458	exit from mitosis	0.1294	0.12365	0.4502	0.53483	0.30363	0.06088	0.05984	0.16469	0.58847	0.71042	0.23416
GO:0032527	protein exit from endoplasmic reticulum	0.258	0.48074	0.1902	0.18942	0.19011	0.45808	0.55328	0.21035	0.45445	0.15048	0.234175
GO:0070861	regulation of protein exit from endoplasmic reticulum	0.258	0.48074	0.1902	0.18942	0.19011	0.45808	0.55328	0.21035	0.45445	0.15048	0.234175
GO:0070863	positive regulation of protein exit from endoplasmic reticulum	0.258	0.43019	0.1902	0.18942	0.19011	0.31921	0.55328	0.21035	0.45445	0.15048	0.234175
GO:0043967	histone H4 acetylation	0.2275	0.24172	0.4257	0.24671	0.00868	0.22055	0.19147	0.08083	0.7073	0.70122	0.23461
GO:1903047	mitotic cell cycle process	0.2227	0.28255	0.2941	0.14291	0.28957	0.24665	0.08054	0.07379	0.43725	0.04471	0.234675
GO:0042694	muscle cell fate specification	NA	NA	0.2661	0.20403	NA	NA	NA	NA	NA	NA	0.235065
GO:1903362	regulation of cellular protein catabolic process	0.2213	0.08963	0.2197	0.34684	0.24835	0.07411	0.222	0.48413	0.89895	0.53165	0.235175
GO:0015931	nucleobase-containing compound transport	0.2329	0.11377	0.3382	0.52564	0.22745	0.23817	0.05712	0.02076	0.58803	0.67937	0.235535
GO:0046671	negative regulation of retinal cell programmed cell death	0.5534	0.16556	0.1093	0.30563	0.49657	0.13454	0.58723	0.51655	0.03863	0.04944	0.235595
GO:0046673	negative regulation of compound eye retinal cell programmed cell death	0.5534	0.16556	0.1093	0.30563	0.49657	0.13454	0.58723	0.51655	0.03863	0.04944	0.235595
GO:0016322	neuron remodeling	0.5953	0.19205	0.3024	0.26884	0.20312	0.18156	0.65583	0.06598	0.31827	0.10359	0.23598
GO:0007351	tripartite regional subdivision	0.0502	0.26013	0.6148	0.20329	0.6042	0.21015	0.11891	0.41298	0.47943	0.21215	0.23614
GO:0008595	"anterior/posterior axis specification, embryo"	0.0502	0.26013	0.6148	0.20329	0.6042	0.21015	0.11891	0.41298	0.47943	0.21215	0.23614
GO:0035162	embryonic hemopoiesis	0.243	0.10723	0.242	0.38594	0.68518	0.13468	0.2305	0.5635	0.16503	0.10529	0.23625
GO:0009887	animal organ morphogenesis	0.1352	0.40977	0.0606	0.27634	0.37094	0.35071	0.08506	0.40366	0.19634	0.1271	0.23634
GO:0044801	single-organism membrane fusion	0.0439	0.64872	0.152	0.10713	0.63351	0.71276	0.04637	0.37258	0.32099	0.10044	0.236495
GO:0000132	establishment of mitotic spindle orientation	0.3813	0.39146	0.4852	0.16855	0.14823	0.15802	0.27764	0.17873	0.19603	0.29945	0.236835
GO:0007034	vacuolar transport	0.3171	0.11993	0.2009	0.10598	0.65358	0.1736	0.27287	0.49035	0.33841	0.18271	0.236885
GO:0006396	RNA processing	0.1958	0.16198	0.6316	0.7024	0.07813	0.32134	0.55232	0.01896	0.15272	0.279	0.2374
GO:0006399	tRNA metabolic process	0.8536	0.11784	0.608	0.28664	0.08693	0.18818	0.80974	0.0364	0.08976	0.32152	0.23741
GO:0007379	segment specification	0.3348	0.23481	0.1975	0.36046	0.24054	0.18826	0.48067	0.25152	0.13656	0.15297	0.237675
GO:0032387	negative regulation of intracellular transport	0.2061	0.09045	0.1643	0.2695	0.40663	0.12035	0.19575	0.35505	0.3158	0.47764	0.2378
GO:0008611	ether lipid biosynthetic process	0.3771	0.15981	0.2676	0.0633	0.07959	0.22077	0.39244	0.06416	0.25501	0.37228	0.23789
GO:0046485	ether lipid metabolic process	0.3771	0.15981	0.2676	0.0633	0.07959	0.22077	0.39244	0.06416	0.25501	0.37228	0.23789
GO:0046504	glycerol ether biosynthetic process	0.3771	0.15981	0.2676	0.0633	0.07959	0.22077	0.39244	0.06416	0.25501	0.37228	0.23789
GO:0097384	cellular lipid biosynthetic process	0.3771	0.15981	0.2676	0.0633	0.07959	0.22077	0.39244	0.06416	0.25501	0.37228	0.23789
GO:1901503	ether biosynthetic process	0.3771	0.15981	0.2676	0.0633	0.07959	0.22077	0.39244	0.06416	0.25501	0.37228	0.23789
GO:0001178	regulation of transcriptional start site selection at RNA polymerase II promoter	0.4659	0.20811	0.5137	0.46988	0.20075	0.12298	0.565	0.13248	0.26862	0.17441	0.238365
GO:0043900	regulation of multi-organism process	0.5693	0.08575	0.2114	0.09611	0.26576	0.05137	0.41373	0.16935	0.4111	0.45077	0.23858
GO:0010889	regulation of sequestering of triglyceride	0.1284	0.26494	0.0223	0.05921	0.34985	0.21261	0.1608	0.37362	0.44844	0.36154	0.238775
GO:0044802	single-organism membrane organization	0.2096	0.6418	0.2691	0.10891	0.66963	0.59507	0.15282	0.61198	0.0963	0.02584	0.23935
GO:1901888	regulation of cell junction assembly	NA	0.09454	0.185	0.82425	0.21038	0.22236	NA	0.25721	0.49453	0.48487	0.239785
GO:0044773	mitotic DNA damage checkpoint	0.1903	0.24566	0.4057	0.23429	0.13762	0.16011	0.16472	0.25767	0.71705	0.49697	0.239975
GO:0006366	transcription from RNA polymerase II promoter	0.247	0.13278	0.0632	0.10275	0.25975	0.23382	0.42113	0.17588	0.58378	0.26329	0.24041
GO:0060288	formation of a compartment boundary	0.3191	0.18989	0.0866	0.12679	0.8445	0.18225	0.3121	0.84447	0.29091	0.19296	0.241935
GO:0007095	mitotic G2 DNA damage checkpoint	0.1483	0.2138	0.3877	0.27051	0.13354	0.13791	0.12441	0.2782	0.73206	0.44318	0.242155
GO:0031572	G2 DNA damage checkpoint	0.1483	0.2138	0.3877	0.27051	0.13354	0.13791	0.12441	0.2782	0.73206	0.44318	0.242155
GO:0022412	cellular process involved in reproduction in multicellular organism	0.3931	0.51582	0.3396	0.11561	0.14473	0.57569	0.41578	0.01271	0.06662	0.04656	0.242165
GO:0002121	inter-male aggressive behavior	0.3389	0.52347	0.0628	0.08039	0.37949	0.55041	0.26056	0.226	0.10166	0.18466	0.24328
GO:0042052	rhabdomere development	0.2011	0.28957	0.2677	0.35014	0.31121	0.15401	0.10478	0.31227	0.21901	0.19388	0.243355
GO:0065002	intracellular protein transmembrane transport	0.1209	0.2353	0.3177	0.12022	0.6739	0.16449	0.1657	0.35794	0.25149	0.39911	0.243395
GO:0071806	protein transmembrane transport	0.1209	0.2353	0.3177	0.12022	0.6739	0.16449	0.1657	0.35794	0.25149	0.39911	0.243395
GO:0007099	centriole replication	0.1546	0.20465	0.2938	0.6295	0.33616	0.11167	0.13626	0.3543	0.16582	0.28232	0.243485
GO:0098534	centriole assembly	0.1546	0.20465	0.2938	0.6295	0.33616	0.11167	0.13626	0.3543	0.16582	0.28232	0.243485
GO:0007140	male meiosis	0.5823	0.41287	0.197	0.10317	0.18576	0.2906	0.05535	0.14648	0.54792	0.53545	0.2438
GO:1903429	regulation of cell maturation	0.0516	0.33104	0.3836	0.20406	0.21706	0.3847	0.07031	0.04657	0.81129	0.27111	0.244085
GO:0030727	germarium-derived female germ-line cyst formation	0.417	0.21505	0.6525	0.68144	0.21093	0.14259	0.44222	0.152	0.27382	0.16701	0.244435
GO:0045944	positive regulation of transcription from RNA polymerase II promoter	0.3097	0.23741	0.0951	0.05425	0.15998	0.25146	0.29343	0.11518	0.88381	0.88217	0.244435
GO:0051567	histone H3-K9 methylation	0.0627	0.53034	0.206	0.4985	0.23242	0.39331	0.13233	0.30084	0.11658	0.25666	0.24454
GO:0044272	sulfur compound biosynthetic process	0.1012	0.1712	0.4192	0.34621	0.35618	0.21369	0.0363	0.27668	0.32916	0.1744	0.245185
GO:0010025	wax biosynthetic process	0.4718	0.23976	0.2028	0.06351	0.10932	0.25129	0.48735	0.09054	0.43943	0.5638	0.245525
GO:0010166	wax metabolic process	0.4718	0.23976	0.2028	0.06351	0.10932	0.25129	0.48735	0.09054	0.43943	0.5638	0.245525
GO:0014065	phosphatidylinositol 3-kinase signaling	0.212	0.22341	0.4185	0.43362	0.20353	0.26798	0.20197	0.02779	0.28002	0.28839	0.245695
GO:0043124	negative regulation of I-kappaB kinase/NF-kappaB signaling	0.1385	0.09911	0.3073	0.41372	0.26298	0.1595	0.13706	0.22921	0.40913	0.60316	0.246095
GO:2000289	regulation of photoreceptor cell axon guidance	0.2772	0.23142	0.1142	0.20474	NA	0.26558	0.2614	NA	NA	NA	0.24641
GO:0000338	protein deneddylation	NA	NA	NA	NA	0.45735	NA	NA	0.03554	NA	NA	0.246445
GO:0010906	regulation of glucose metabolic process	0.2271	0.2073	0.3949	0.05041	0.60507	0.26606	0.15056	0.53244	0.28893	0.20162	0.24658
GO:0031032	actomyosin structure organization	0.3384	0.24745	0.2961	0.24687	0.62076	0.23704	0.2263	0.64396	0.17321	0.09425	0.24716
GO:0007018	microtubule-based movement	0.0381	0.39714	0.1099	0.31908	0.2623	0.32533	0.02136	0.15822	0.23383	0.27302	0.248065
GO:1900408	negative regulation of cellular response to oxidative stress	0.2345	NA	NA	NA	NA	NA	0.26207	NA	NA	NA	0.248285
GO:1902883	negative regulation of response to oxidative stress	0.2345	NA	NA	NA	NA	NA	0.26207	NA	NA	NA	0.248285
GO:0016048	detection of temperature stimulus	0.0654	0.26025	0.4789	0.54404	0.08242	0.23669	0.05739	0.10702	0.49682	0.69172	0.24847
GO:0050951	sensory perception of temperature stimulus	0.0654	0.26025	0.4789	0.54404	0.08242	0.23669	0.05739	0.10702	0.49682	0.69172	0.24847
GO:0050961	detection of temperature stimulus involved in sensory perception	0.0654	0.26025	0.4789	0.54404	0.08242	0.23669	0.05739	0.10702	0.49682	0.69172	0.24847
GO:0050965	detection of temperature stimulus involved in sensory perception of pain	0.0654	0.26025	0.4789	0.54404	0.08242	0.23669	0.05739	0.10702	0.49682	0.69172	0.24847
GO:0043604	amide biosynthetic process	0.2339	0.84737	0.2408	0.25638	0.18836	0.8077	0.15485	0.0194	0.54439	0.39214	0.24859
GO:0012502	induction of programmed cell death	0.2474	0.2047	0.525	0.55012	0.4804	0.25031	0.21493	0.53334	0.04759	0.0741	0.248855
GO:0035072	ecdysone-mediated induction of salivary gland cell autophagic cell death	0.2474	0.2047	0.525	0.55012	0.4804	0.25031	0.21493	0.53334	0.04759	0.0741	0.248855
GO:0035078	induction of programmed cell death by ecdysone	0.2474	0.2047	0.525	0.55012	0.4804	0.25031	0.21493	0.53334	0.04759	0.0741	0.248855
GO:0035081	induction of programmed cell death by hormones	0.2474	0.2047	0.525	0.55012	0.4804	0.25031	0.21493	0.53334	0.04759	0.0741	0.248855
GO:0046605	regulation of centrosome cycle	0.1819	0.22563	0.2499	0.3316	0.26177	0.24891	0.21332	0.22451	0.67398	0.41136	0.249405
GO:1904396	regulation of neuromuscular junction development	0.5202	0.45463	0.2667	0.22671	0.18365	0.53494	0.43315	0.23214	0.14398	0.09555	0.24942
GO:0001556	oocyte maturation	0.2551	NA	NA	NA	NA	NA	0.23186	NA	0.74369	0.24424	0.24967
GO:0032268	regulation of cellular protein metabolic process	0.1195	0.1405	0.2664	0.5019	0.2389	0.43064	0.26173	0.01849	0.27806	0.0666	0.250315
GO:0051651	maintenance of location in cell	0.1932	0.21016	0.2911	0.52212	0.37603	0.35701	0.12746	0.46977	0.04105	0.08378	0.25063
GO:0019438	aromatic compound biosynthetic process	0.3859	0.04133	0.3372	0.01685	0.1956	0.07698	0.34631	0.20357	0.44706	0.29796	0.250765
GO:0048640	negative regulation of developmental growth	0.1619	0.2376	0.1733	0.26477	0.43121	0.35881	0.22601	0.20848	0.34829	0.44171	0.251185
GO:0007281	germ cell development	0.3637	0.63787	0.3337	0.13929	0.16885	0.63554	0.41678	0.01051	0.16241	0.06362	0.251275
GO:0009968	negative regulation of signal transduction	0.2566	0.10822	0.0903	0.09729	0.24601	0.17224	0.3023	0.56609	0.61491	0.54185	0.251305
GO:0045746	negative regulation of Notch signaling pathway	0.628	0.06086	0.3593	0.49139	0.03821	0.06503	0.33063	0.00713	0.23796	0.26465	0.251305
GO:0010507	negative regulation of autophagy	0.3156	0.13125	0.1103	0.10829	0.57846	0.48941	0.21149	0.44821	0.28983	0.21291	0.25137
GO:0016926	protein desumoylation	0.4995	0.22574	0.6309	0.65451	0.04715	0.06497	0.5402	0.0269	0.18481	0.27766	0.2517
GO:0071840	cellular component organization or biogenesis	0.9202	0.08959	0.9974	0.02719	0.40187	0.0974	0.01439	0.79697	0.1017	0.54934	0.251785
GO:0043069	negative regulation of programmed cell death	0.7528	0.11127	0.0637	0.23804	0.48601	0.21222	0.71638	0.49559	0.26614	0.14071	0.25209
GO:0007029	endoplasmic reticulum organization	0.5533	0.34201	0.1148	0.0779	0.08887	0.6065	0.62761	0.06266	0.34331	0.16254	0.252275
GO:0046532	regulation of photoreceptor cell differentiation	0.2676	0.18064	0.1506	0.36028	0.84427	0.19994	0.46856	0.79767	0.16195	0.23723	0.252415
GO:0001514	selenocysteine incorporation	0.2639	0.50739	0.0915	0.13253	0.26217	0.51474	0.24569	0.20359	0.243	0.25996	0.252825
GO:0035435	phosphate ion transmembrane transport	0.1246	0.28485	0.1945	0.14134	0.3622	0.2211	0.12148	0.3415	0.57517	0.56042	0.252975
GO:0045849	negative regulation of nurse cell apoptotic process	0.3877	0.10934	0.5928	0.47063	0.11622	0.07388	0.38159	0.18799	0.25241	0.25358	0.252995
GO:1904746	negative regulation of apoptotic process involved in development	0.3877	0.10934	0.5928	0.47063	0.11622	0.07388	0.38159	0.18799	0.25241	0.25358	0.252995
GO:1905880	negative regulation of oogenesis	0.3877	0.10934	0.5928	0.47063	0.11622	0.07388	0.38159	0.18799	0.25241	0.25358	0.252995
GO:0051301	cell division	0.9379	0.11861	0.2468	0.21941	0.35856	0.13516	0.51061	0.33207	0.26002	0.11612	0.25341
GO:0007059	chromosome segregation	0.2185	0.56734	0.1784	0.29007	0.34003	0.44011	0.33979	0.17396	0.13176	0.20903	0.254285
GO:0036335	intestinal stem cell homeostasis	0.504	0.24447	0.1914	0.11163	0.80014	0.26447	0.4012	0.83663	0.08359	0.04186	0.25447
GO:0048872	homeostasis of number of cells	0.504	0.24447	0.1914	0.11163	0.80014	0.26447	0.4012	0.83663	0.08359	0.04186	0.25447
GO:1903052	positive regulation of proteolysis involved in cellular protein catabolic process	0.2701	0.07987	0.2363	0.175	0.23919	0.07288	0.29519	0.39736	0.9572	0.68339	0.254645
GO:0042790	transcription of nuclear large rRNA transcript from RNA polymerase I promoter	0.374	0.25921	0.0993	0.14685	0.25021	0.15711	0.43489	0.29892	0.26737	0.22819	0.25471
GO:0044770	cell cycle phase transition	0.1315	0.15713	0.4291	0.28834	0.35875	0.10167	0.08695	0.31374	0.33281	0.22139	0.254865
GO:0051445	regulation of meiotic cell cycle	0.1039	0.25801	0.3817	0.39922	0.08205	0.25201	0.09268	0.10086	0.31783	0.3954	0.25501
GO:0044786	cell cycle DNA replication	0.1001	0.30127	0.4625	0.45321	0.18096	0.20915	0.09939	0.07166	0.77362	0.46966	0.25521
GO:0006915	apoptotic process	0.3122	0.00922	0.1222	0.32674	0.40895	0.04311	0.28029	0.23256	0.15038	0.55539	0.256425
GO:0006465	signal peptide processing	NA	0.59187	0.0474	0.10185	NA	0.41216	NA	NA	NA	NA	0.257005
GO:0035063	nuclear speck organization	NA	0.22145	0.2704	0.30176	0.24372	0.15251	NA	0.17762	0.62835	0.55793	0.25706
GO:0006626	protein targeting to mitochondrion	0.2868	0.12415	0.7129	0.18155	0.26306	0.1438	0.25175	0.38825	0.16827	0.30028	0.257405
GO:0070585	protein localization to mitochondrion	0.2868	0.12415	0.7129	0.18155	0.26306	0.1438	0.25175	0.38825	0.16827	0.30028	0.257405
GO:0072655	establishment of protein localization to mitochondrion	0.2868	0.12415	0.7129	0.18155	0.26306	0.1438	0.25175	0.38825	0.16827	0.30028	0.257405
GO:0019827	stem cell population maintenance	0.1018	0.19928	0.2543	0.26126	0.2675	0.20016	0.41959	0.12472	0.45309	0.4639	0.25778
GO:0098727	maintenance of cell number	0.1018	0.19928	0.2543	0.26126	0.2675	0.20016	0.41959	0.12472	0.45309	0.4639	0.25778
GO:0010770	positive regulation of cell morphogenesis involved in differentiation	0.2867	0.27058	0.3058	0.22217	0.19111	0.34037	0.24501	0.21205	0.52805	0.11143	0.257795
GO:0000070	mitotic sister chromatid segregation	0.2486	0.23567	0.717	0.78453	0.14616	0.16903	0.28051	0.29163	0.26766	0.1893	0.25813
GO:2000026	regulation of multicellular organismal development	0.1231	0.32363	0.312	0.18784	0.23895	0.49191	0.33934	0.1326	0.27913	0.18448	0.25904
GO:0051100	negative regulation of binding	0.199	0.97703	0.1428	0.11136	0.31677	0.98575	0.21371	0.35177	0.20319	0.30516	0.259435
GO:0051383	kinetochore organization	0.0754	0.24666	0.2737	0.54672	0.21108	0.1435	0.11045	0.32227	0.40034	0.55518	0.26018
GO:0043974	histone H3-K27 acetylation	0.2767	NA	0.2947	0.10246	0.24372	NA	0.24339	0.17762	0.47189	0.28087	0.26021
GO:0051299	centrosome separation	0.1669	0.18859	0.1637	0.49065	0.32794	0.19504	0.16989	0.32878	0.75955	0.84234	0.26149
GO:0051224	negative regulation of protein transport	0.1546	0.15325	0.2077	0.31535	0.40663	0.19802	0.1505	0.35505	0.5407	0.59755	0.261525
GO:1904950	negative regulation of establishment of protein localization	0.1546	0.15325	0.2077	0.31535	0.40663	0.19802	0.1505	0.35505	0.5407	0.59755	0.261525
GO:0034720	histone H3-K4 demethylation	0.1017	0.40039	0.4401	0.23805	0.21108	0.21308	0.10788	0.28518	0.88099	0.50415	0.261615
GO:0006869	lipid transport	0.1895	0.22242	0.5403	0.56775	0.36691	0.23636	0.28778	0.46914	0.0678	0.17481	0.26207
GO:0043066	negative regulation of apoptotic process	0.6811	0.1433	0.063	0.21445	0.48327	0.20587	0.63738	0.52689	0.31134	0.17539	0.262895
GO:0009411	response to UV	0.2046	0.06683	0.2442	0.42975	0.23004	0.02255	0.28256	0.37365	0.45281	0.43838	0.26338
GO:0007436	larval salivary gland morphogenesis	0.1127	0.28067	0.189	0.24667	0.23421	0.28743	0.03263	0.35327	0.36972	0.28907	0.26367
GO:0048468	cell development	0.0855	0.67149	0.5745	0.29092	0.71221	0.52516	0.09129	0.23672	0.04786	0.04123	0.26382
GO:0010942	positive regulation of cell death	0.8423	0.1235	0.2413	0.35398	0.50959	0.20721	0.7654	0.22694	0.10733	0.28681	0.264055
GO:0043153	entrainment of circadian clock by photoperiod	0.5425	0.22817	0.077	0.04695	0.71268	0.23367	0.56439	0.60517	0.23057	0.29448	0.264075
GO:0006356	regulation of transcription from RNA polymerase I promoter	0.374	0.25921	0.0993	0.14685	0.17054	0.15711	0.43489	0.26934	0.76178	0.41837	0.264275
GO:0045943	positive regulation of transcription from RNA polymerase I promoter	0.374	0.25921	0.1745	0.24008	0.17054	0.15711	0.43489	0.26934	0.84201	0.53764	0.264275
GO:0015709	thiosulfate transport	NA	NA	NA	NA	0.25693	NA	NA	0.27219	NA	NA	0.26456
GO:0071423	malate transmembrane transport	NA	NA	NA	NA	0.25693	NA	NA	0.27219	NA	NA	0.26456
GO:0000819	sister chromatid segregation	0.286	0.24332	0.4372	0.56599	0.06491	0.12536	0.3816	0.14265	0.22759	0.3106	0.26466
GO:0051124	synaptic growth at neuromuscular junction	0.3762	0.33007	0.2794	0.19879	0.25011	0.47668	0.27964	0.2313	0.1363	0.10245	0.264755
GO:0051983	regulation of chromosome segregation	0.6926	0.20339	0.6765	0.4917	0.10589	0.13651	0.634	0.22234	0.22493	0.30484	0.264885
GO:0006406	mRNA export from nucleus	0.6531	0.10219	0.2549	0.18084	0.27538	0.02932	0.51358	0.03241	0.75447	0.75289	0.26514
GO:0071427	mRNA-containing ribonucleoprotein complex export from nucleus	0.6531	0.10219	0.2549	0.18084	0.27538	0.02932	0.51358	0.03241	0.75447	0.75289	0.26514
GO:0060573	cell fate specification involved in pattern specification	0.4638	0.11633	0.3869	0.43214	NA	0.1447	0.13308	NA	NA	NA	0.2658
GO:0009267	cellular response to starvation	0.2037	0.06226	0.0418	0.00884	0.41648	0.16264	0.3291	0.78415	0.6317	0.65548	0.2664
GO:0071426	ribonucleoprotein complex export from nucleus	0.5549	0.16971	0.2548	0.19078	0.27859	0.04291	0.39117	0.06146	0.69759	0.69572	0.266695
GO:0015697	quaternary ammonium group transport	NA	0.30253	0.9216	0.92228	NA	0.20698	NA	NA	0.15304	0.23169	0.26711
GO:0071108	protein K48-linked deubiquitination	0.3571	0.26893	0.3474	0.84238	0.10914	0.2111	0.26573	0.03179	0.60368	0.11797	0.26733
GO:0051261	protein depolymerization	0.6804	0.03621	0.3372	0.402	0.20897	0.14342	0.26789	0.36514	0.26697	0.12147	0.26743
GO:0019318	hexose metabolic process	0.3083	0.27943	0.6236	0.08877	0.68929	0.25588	0.12842	0.68561	0.21866	0.16048	0.267655
GO:0042176	regulation of protein catabolic process	0.2014	0.17354	0.2895	0.43389	0.14414	0.16641	0.24712	0.29514	0.92625	0.73847	0.26831
GO:1905268	negative regulation of chromatin organization	0.2904	0.39156	0.0419	0.10255	0.27041	0.44115	0.2429	0.1871	0.26658	0.40974	0.268495
GO:0098813	nuclear chromosome segregation	0.1701	0.7977	0.2408	0.32277	0.34585	0.75529	0.29638	0.17994	0.10204	0.16483	0.26859
GO:0050821	protein stabilization	0.1184	0.51055	0.354	0.2997	0.48462	0.23812	0.11571	0.5339	0.05605	0.08148	0.26891
GO:0006120	"mitochondrial electron transport, NADH to ubiquinone"	0.5246	0.11139	0.2751	0.18143	0.26292	0.06267	0.65349	0.11696	0.64264	0.74187	0.26901
GO:0002697	regulation of immune effector process	0.4498	0.20761	0.4848	0.60981	0.15107	0.0662	0.21812	0.09625	0.32039	0.34802	0.269255
GO:0051129	negative regulation of cellular component organization	0.27	0.35751	0.2608	0.37748	0.1538	0.28791	0.26851	0.09734	0.27817	0.19955	0.269255
GO:0010675	regulation of cellular carbohydrate metabolic process	0.2725	0.2073	0.3949	0.05041	0.59357	0.26606	0.17837	0.52098	0.32377	0.22831	0.26928
GO:0097435	supramolecular fiber organization	0.0888	0.53139	0.2987	0.51424	0.39535	0.29461	0.01589	0.24463	0.05209	0.02624	0.26962
GO:0036294	cellular response to decreased oxygen levels	0.1047	0.40302	0.3029	0.24617	0.26895	0.12599	0.07401	0.271	0.75704	0.34821	0.269975
GO:0071453	cellular response to oxygen levels	0.1047	0.40302	0.3029	0.24617	0.26895	0.12599	0.07401	0.271	0.75704	0.34821	0.269975
GO:0035292	"specification of segmental identity, trunk"	0.2373	NA	0.2992	0.42273	NA	NA	0.24084	NA	0.46281	0.23184	0.27002
GO:0034249	negative regulation of cellular amide metabolic process	0.3712	0.0574	0.2944	0.23504	0.13	0.02128	0.53955	0.24588	0.80959	0.69994	0.27014
GO:0048747	muscle fiber development	0.4147	0.63377	0.0125	0.08356	0.01772	0.88479	0.26147	0.09743	0.56584	0.27917	0.27032
GO:0016108	tetraterpenoid metabolic process	0.2362	0.2805	0.0629	0.03349	0.30743	0.2687	0.247	0.27216	0.32258	0.36259	0.27043
GO:0016116	carotenoid metabolic process	0.2362	0.2805	0.0629	0.03349	0.30743	0.2687	0.247	0.27216	0.32258	0.36259	0.27043
GO:1903828	negative regulation of cellular protein localization	0.2959	0.04347	0.1959	0.24502	0.40469	0.06226	0.2165	0.37672	0.45124	0.38277	0.27046
GO:0008358	"maternal determination of anterior/posterior axis, embryo"	0.0373	0.11363	0.6874	0.40024	0.30996	0.25732	0.07404	0.14397	0.52085	0.28388	0.2706
GO:1905954	positive regulation of lipid localization	0.0886	0.34092	0.4257	0.24833	0.47329	0.29428	0.08221	0.29493	0.20746	0.1937	0.271305
GO:0048193	Golgi vesicle transport	0.0385	0.35856	0.668	0.14147	0.43786	0.42634	0.01693	0.28179	0.26159	0.08779	0.27169
GO:0051726	regulation of cell cycle	0.054	0.12785	0.4539	0.32515	0.30218	0.15891	0.03165	0.34525	0.55377	0.2424	0.27229
GO:0046486	glycerolipid metabolic process	0.4654	0.09061	0.2758	0.25593	0.15036	0.19142	0.26918	0.37738	0.58405	0.52688	0.27249
GO:0071456	cellular response to hypoxia	0.1546	0.40302	0.3126	0.27423	0.26895	0.12599	0.11285	0.271	0.77433	0.36275	0.272615
GO:0018193	peptidyl-amino acid modification	0.6233	0.43014	0.1836	0.13526	0.36184	0.16052	0.46549	0.52936	0.02582	0.07577	0.27272
GO:0008654	phospholipid biosynthetic process	0.2585	0.36635	0.4073	0.43382	0.20239	0.41727	0.14705	0.28018	0.26573	0.06071	0.272955
GO:0051168	nuclear export	0.816	0.27744	0.1289	0.25755	0.26949	0.05044	0.45686	0.13892	0.73244	0.73017	0.273465
GO:0006890	"retrograde vesicle-mediated transport, Golgi to ER"	0.1947	0.25361	0.4075	0.3872	0.47034	0.23722	0.08366	0.29429	0.59732	0.18265	0.27395
GO:0007162	negative regulation of cell adhesion	0.3006	0.02672	0.2164	0.22682	0.44663	0.05029	0.24875	0.51363	0.33506	0.40686	0.274675
GO:0051028	mRNA transport	0.365	0.18314	0.4892	0.34023	0.20921	0.08919	0.18012	0.02816	0.67734	0.67537	0.27472
GO:0010225	response to UV-C	0.1582	0.12714	0.3574	0.5677	NA	0.07584	0.50261	NA	0.19287	0.80882	0.275135
GO:0007030	Golgi organization	0.1926	0.69809	0.08	0.20661	0.24353	0.74465	0.3213	0.13856	0.6002	0.30679	0.27516
GO:0045214	sarcomere organization	0.4232	0.12153	0.7335	0.57273	0.4887	0.12927	0.28504	0.26528	0.10132	0.08839	0.27516
GO:0030261	chromosome condensation	0.2378	0.13357	0.476	0.31268	0.17433	0.10421	0.39852	0.09663	0.54068	0.40693	0.27524
GO:0006497	protein lipidation	0.4318	0.01868	0.6533	0.59212	0.07595	0.01713	0.37548	0.03189	0.49769	0.17533	0.275405
GO:0042158	lipoprotein biosynthetic process	0.4318	0.01868	0.6533	0.59212	0.07595	0.01713	0.37548	0.03189	0.49769	0.17533	0.275405
GO:0007062	sister chromatid cohesion	0.2371	0.29164	0.2597	0.30066	0.02069	0.29413	0.22337	0.01351	0.46682	0.45573	0.27567
GO:1990778	protein localization to cell periphery	0.0252	0.83638	0.3512	0.19613	0.21425	0.45915	0.06787	0.1923	0.65708	0.33738	0.275815
GO:0030155	regulation of cell adhesion	0.2281	0.17395	0.4415	0.50914	0.94935	0.32385	0.13979	0.94171	0.03805	0.07785	0.275975
GO:0032924	activin receptor signaling pathway	NA	NA	0.2733	0.24298	NA	NA	NA	NA	0.31176	0.27938	0.27634
GO:0007628	adult walking behavior	0.3746	0.08808	0.054	0.44933	0.26089	0.07764	0.16541	0.29214	0.39415	0.30318	0.276515
GO:0090659	walking behavior	0.3746	0.08808	0.054	0.44933	0.26089	0.07764	0.16541	0.29214	0.39415	0.30318	0.276515
GO:2000035	regulation of stem cell division	NA	NA	NA	NA	NA	NA	NA	NA	0.28353	0.26996	0.276745
GO:0034644	cellular response to UV	0.1545	0.41613	0.3885	0.37216	0.22883	0.42333	0.17671	0.21439	0.32474	0.21687	0.276785
GO:0090101	negative regulation of transmembrane receptor protein serine/threonine kinase signaling pathway	0.1566	0.2067	0.0477	0.15648	0.51808	0.3487	0.16362	0.43303	0.39478	0.36257	0.2777
GO:1903076	regulation of protein localization to plasma membrane	0.029	0.7488	0.3205	0.20274	0.23592	0.66419	0.0154	0.03693	0.70686	0.5384	0.27821
GO:1904375	regulation of protein localization to cell periphery	0.029	0.7488	0.3205	0.20274	0.23592	0.66419	0.0154	0.03693	0.70686	0.5384	0.27821
GO:1905475	regulation of protein localization to membrane	0.029	0.7488	0.3205	0.20274	0.23592	0.66419	0.0154	0.03693	0.70686	0.5384	0.27821
GO:0052548	regulation of endopeptidase activity	0.2854	0.79243	0.1119	0.09006	0.36204	0.7162	0.27106	0.24611	0.20214	0.45624	0.27823
GO:0010212	response to ionizing radiation	0.1153	0.31159	0.3885	0.63465	0.25265	0.35081	0.24853	0.19347	0.30392	0.1504	0.278285
GO:0043162	ubiquitin-dependent protein catabolic process via the multivesicular body sorting pathway	0.2781	0.30232	0.2786	0.3168	0.19632	0.2307	0.26839	0.40382	0.31119	0.27495	0.27835
GO:0046716	muscle cell cellular homeostasis	0.1542	0.6728	0.0522	0.2547	0.29435	0.48501	0.1737	0.35265	0.26241	0.68025	0.27838
GO:0051963	regulation of synapse assembly	0.5751	0.40581	0.2988	0.25808	0.15217	0.57223	0.47965	0.21752	0.15862	0.13466	0.27844
GO:0030036	actin cytoskeleton organization	0.2327	0.64002	0.2209	0.57963	0.50157	0.32427	0.11171	0.43	0.01577	0.0226	0.278485
GO:0090254	cell elongation involved in imaginal disc-derived wing morphogenesis	0.5487	0.31154	0.2497	0.18864	0.16455	0.27337	0.4385	0.1279	0.41659	0.28448	0.278925
GO:0050708	regulation of protein secretion	0.1788	0.30943	0.4021	0.38924	0.2376	0.24872	0.06277	0.08344	0.51671	0.58717	0.279075
GO:0032006	regulation of TOR signaling	0.0458	0.34749	0.6386	0.78328	0.31872	0.23973	0.07144	0.32167	0.04811	0.11249	0.279225
GO:0007517	muscle organ development	0.2884	0.39171	0.5904	0.54035	0.24784	0.27176	0.14855	0.04536	0.36685	0.11171	0.28008
GO:0007218	neuropeptide signaling pathway	0.6201	0.34612	0.1287	0.07754	0.20326	0.38316	0.79467	0.12854	0.34444	0.21598	0.28021
GO:0044772	mitotic cell cycle phase transition	0.1665	0.19328	0.4427	0.32194	0.42219	0.12843	0.10811	0.33926	0.35735	0.23922	0.28058
GO:0042274	ribosomal small subunit biogenesis	0.7553	0.19616	0.3667	0.33254	0.26397	0.17265	0.51697	0.01778	0.2977	0.21601	0.280835
GO:1901362	organic cyclic compound biosynthetic process	0.4189	0.05432	0.2728	0.02752	0.2799	0.10827	0.43053	0.41629	0.41836	0.28364	0.28177
GO:0044743	protein transmembrane import into intracellular organelle	0.1185	0.32885	0.3381	0.18096	0.68073	0.23585	0.16346	0.4521	0.18232	0.39209	0.28235
GO:0002213	defense response to insect	0.2835	NA	NA	NA	0.65738	NA	0.28204	0.60372	0.16578	0.23692	0.28277
GO:0002683	negative regulation of immune system process	0.3045	0.1988	0.1671	0.21077	0.26108	0.79857	0.39054	0.25626	0.39612	0.32352	0.28279
GO:0051125	regulation of actin nucleation	0.1966	0.10357	NA	NA	0.5992	0.11788	0.20253	0.61946	0.4187	0.36375	0.28314
GO:0070887	cellular response to chemical stimulus	0.327	0.2038	0.2806	0.20159	0.28572	0.05787	0.24667	0.63769	0.65254	0.5081	0.28316
GO:0055001	muscle cell development	0.3234	0.30754	0.3	0.2667	0.2457	0.32437	0.20034	0.25435	0.36506	0.12275	0.28335
GO:0007010	cytoskeleton organization	0.3057	0.6758	0.2479	0.30428	0.35507	0.44597	0.15449	0.26322	0.14073	0.12286	0.28375
GO:1901800	positive regulation of proteasomal protein catabolic process	0.3488	0.11428	0.2188	0.16763	0.21683	0.10747	0.3805	0.35909	0.98976	0.78047	0.2838
GO:2001044	regulation of integrin-mediated signaling pathway	0.3521	0.12988	0.0614	0.14591	0.13805	0.39325	0.57994	0.30265	0.33483	0.26501	0.28383
GO:2001046	positive regulation of integrin-mediated signaling pathway	0.3521	0.12988	0.0614	0.14591	0.13805	0.39325	0.57994	0.30265	0.33483	0.26501	0.28383
GO:0060968	regulation of gene silencing	0.2298	0.61894	0.1946	0.16708	0.23686	0.59197	0.20635	0.33118	0.48644	0.767	0.28402
GO:0070925	organelle assembly	0.2138	0.51246	0.2594	0.48058	0.21017	0.31022	0.11326	0.16078	0.60562	0.39278	0.28481
GO:0014904	myotube cell development	0.4376	0.45229	0.0134	0.05629	0.02321	0.4351	0.62947	0.10718	0.31928	0.25082	0.28505
GO:0048741	skeletal muscle fiber development	0.4376	0.45229	0.0134	0.05629	0.02321	0.4351	0.62947	0.10718	0.31928	0.25082	0.28505
GO:0050688	regulation of defense response to virus	0.173	0.2023	0.647	0.71428	0.41685	0.15852	0.3678	0.5053	0.1714	0.12475	0.28505
GO:0042551	neuron maturation	0.5334	0.27428	0.3939	0.29601	0.24946	0.21347	0.58998	0.09452	0.31827	0.10359	0.285145
GO:0048056	R3/R4 cell differentiation	0.2493	0.15604	0.466	0.25986	0.26171	0.2978	0.28414	0.28637	0.42617	0.42195	0.285255
GO:0046621	negative regulation of organ growth	0.2513	0.25697	0.1072	0.319	0.14605	0.31625	0.25375	0.31445	0.35628	0.37146	0.28571
GO:1901607	alpha-amino acid biosynthetic process	0.5126	0.249	0.1335	0.32249	0.09051	0.33646	0.42122	0.22541	0.23707	0.55438	0.285745
GO:0006650	glycerophospholipid metabolic process	0.3145	0.32938	0.0606	0.18343	0.25712	0.38987	0.22104	0.19353	0.80568	0.78129	0.28581
GO:0007314	oocyte anterior/posterior axis specification	0.0429	0.1138	0.6965	0.4074	0.30996	0.26167	0.08422	0.14397	0.5611	0.31545	0.285815
GO:0046488	phosphatidylinositol metabolic process	0.5137	0.20953	0.0962	0.26682	0.28198	0.29042	0.32904	0.26288	0.50253	0.45152	0.2862
GO:0035556	intracellular signal transduction	0.4603	0.13409	0.2238	0.17565	0.463	0.85664	0.4324	0.22467	0.34827	0.11174	0.28647
GO:0072659	protein localization to plasma membrane	0.0202	0.60458	0.4123	0.22788	0.31081	0.23046	0.0589	0.26251	0.74852	0.45611	0.28666
GO:0010648	negative regulation of cell communication	0.281	0.29122	0.1129	0.07363	0.252	0.28236	0.32333	0.6604	0.83482	0.64533	0.28679
GO:0023057	negative regulation of signaling	0.281	0.29122	0.1129	0.07363	0.252	0.28236	0.32333	0.6604	0.83482	0.64533	0.28679
GO:0005996	monosaccharide metabolic process	0.2925	0.31015	0.5936	0.07711	0.6675	0.28459	0.11089	0.62532	0.20734	0.18845	0.288545
GO:0044058	regulation of digestive system process	NA	NA	NA	NA	NA	NA	NA	NA	0.11706	0.46015	0.288605
GO:0009948	anterior/posterior axis specification	0.0598	0.3158	0.6564	0.2318	0.70755	0.26198	0.16695	0.51425	0.60739	0.25342	0.28889
GO:0007249	I-kappaB kinase/NF-kappaB signaling	0.0936	0.15639	0.3243	0.25398	0.44277	0.10329	0.02985	0.46189	0.68155	0.56512	0.28914
GO:0070371	ERK1 and ERK2 cascade	0.2543	0.05013	0.3047	0.13374	0.81826	0.01381	0.27431	0.68435	0.93117	0.68265	0.289505
GO:0070372	regulation of ERK1 and ERK2 cascade	0.2543	0.05013	0.3047	0.13374	0.81826	0.01381	0.27431	0.68435	0.93117	0.68265	0.289505
GO:0071577	zinc II ion transmembrane transport	0.4166	NA	NA	NA	0.16529	NA	0.41393	0.14614	NA	NA	0.28961
GO:0030433	ubiquitin-dependent ERAD pathway	0.3188	0.26011	0.167	0.16062	0.19473	0.26533	0.31456	0.33285	0.6496	0.64424	0.289945
GO:0036503	ERAD pathway	0.3188	0.26011	0.167	0.16062	0.19473	0.26533	0.31456	0.33285	0.6496	0.64424	0.289945
GO:0030510	regulation of BMP signaling pathway	0.1483	0.40359	0.1609	0.13697	0.67031	0.17649	0.1044	0.61773	0.9451	0.96467	0.29004
GO:0015693	magnesium ion transport	NA	NA	0.2953	0.93481	NA	NA	NA	NA	0.28491	0.1887	0.290105
GO:0010976	positive regulation of neuron projection development	0.3778	0.26349	0.411	0.2745	0.25872	0.34751	0.3059	0.21227	0.67816	0.12438	0.2902
GO:0007528	neuromuscular junction development	0.4519	0.42377	0.2763	0.16461	0.2903	0.40499	0.32875	0.29107	0.22659	0.14688	0.290685
GO:0031937	positive regulation of chromatin silencing	0.309	0.29808	0.3455	0.58443	0.15315	0.23945	0.2834	0.02954	0.30909	0.26948	0.29074
GO:1901987	regulation of cell cycle phase transition	0.1507	0.22954	0.5082	0.3164	0.31803	0.22753	0.1228	0.2656	0.51855	0.33766	0.291
GO:1901990	regulation of mitotic cell cycle phase transition	0.1507	0.22954	0.5082	0.3164	0.31803	0.22753	0.1228	0.2656	0.51855	0.33766	0.291
GO:0051568	histone H3-K4 methylation	0.4938	0.14387	0.1112	0.03174	0.29775	0.12904	0.28445	0.29873	0.85125	0.9029	0.2911
GO:0050773	regulation of dendrite development	0.3778	0.54741	0.0912	0.19254	0.23377	0.32942	0.25333	0.21078	0.76935	0.4239	0.291375
GO:0000075	cell cycle checkpoint	0.0842	0.36372	0.4129	0.25987	0.14088	0.23788	0.10489	0.32342	0.65355	0.52356	0.291645
GO:0000578	embryonic axis specification	0.0462	0.25973	0.7367	0.29538	0.71309	0.24661	0.11042	0.4521	0.47799	0.28797	0.291675
GO:0006541	glutamine metabolic process	0.2015	0.28988	0.0649	0.04759	0.68787	0.29347	0.247	0.89909	0.87316	0.69121	0.291675
GO:0006970	response to osmotic stress	0.2571	0.31577	0.2681	0.43743	0.7519	0.42055	0.14311	0.74709	0.0596	0.11561	0.291935
GO:0007385	"specification of segmental identity, abdomen"	NA	NA	0.2635	0.32037	NA	NA	NA	NA	NA	NA	0.291935
GO:0007301	female germline ring canal formation	0.765	0.03179	0.3507	0.473	0.07819	0.02843	0.72293	0.02988	0.71701	0.23369	0.292195
GO:2001251	negative regulation of chromosome organization	0.443	0.32471	0.0559	0.05532	0.2606	0.30155	0.35892	0.19062	0.284	0.46114	0.292775
GO:0045498	sex comb development	0.1162	0.12951	0.2699	0.88272	0.49252	0.06607	0.21344	0.35131	0.31566	0.43277	0.29278
GO:0048513	animal organ development	0.2816	0.31412	0.0688	0.07624	0.65985	0.31119	0.17369	0.77024	0.3044	0.20456	0.293
GO:0000076	DNA replication checkpoint	0.096	0.95796	0.0999	0.02681	0.14717	0.87973	0.21262	0.37358	0.68063	0.53734	0.2931
GO:0006879	cellular iron ion homeostasis	0.1312	0.54202	0.3609	0.2277	0.36972	0.47854	0.15326	0.52351	0.11206	0.08825	0.2943
GO:0035239	tube morphogenesis	0.2726	0.61814	0.0424	0.11939	0.41635	0.64067	0.31725	0.77214	0.23735	0.10819	0.294925
GO:0044238	primary metabolic process	0.3021	0.28883	0.5573	0.23895	0.75101	0.08924	0.18079	0.42673	0.31316	0.20652	0.295465
GO:0015742	alpha-ketoglutarate transport	NA	0.09594	0.2941	0.29715	0.3348	0.09774	NA	0.35428	NA	NA	0.295625
GO:0015743	malate transport	NA	0.1702	0.2941	0.29715	0.40426	0.17324	NA	0.42732	NA	NA	0.295625
GO:0042787	protein ubiquitination involved in ubiquitin-dependent protein catabolic process	0.0719	0.14756	0.2707	0.50986	0.34514	0.32134	0.05905	0.21118	0.36392	0.5141	0.29602
GO:0048284	organelle fusion	0.0987	0.76334	0.2668	0.15462	0.3518	0.74729	0.09616	0.51214	0.32565	0.06165	0.296225
GO:0009269	response to desiccation	0.2036	0.74375	0.1927	0.38925	NA	0.83928	0.18604	NA	NA	NA	0.296425
GO:0090002	establishment of protein localization to plasma membrane	0.1128	0.73497	0.4327	0.33467	0.26048	0.72897	0.10195	0.24017	0.38808	0.16516	0.297575
GO:0032370	positive regulation of lipid transport	0.2235	0.14097	0.7772	0.69531	0.33433	0.12907	0.19535	0.36922	0.30323	0.29203	0.29763
GO:0048814	regulation of dendrite morphogenesis	0.3957	0.50648	0.1216	0.17472	0.18752	0.55019	0.19971	0.17211	0.95815	0.51044	0.297705
GO:0045176	apical protein localization	0.0392	0.29612	0.3617	0.11014	0.4647	0.21556	0.02301	0.57514	0.46502	0.29979	0.297955
GO:0010771	negative regulation of cell morphogenesis involved in differentiation	0.1223	0.52906	0.0654	0.08215	0.22377	0.60545	0.37243	0.08835	0.47772	0.48378	0.2981
GO:0005977	glycogen metabolic process	0.3063	0.2513	0.2903	0.13084	0.41153	0.11393	0.19858	0.5336	0.46478	0.3265	0.2983
GO:0006073	cellular glucan metabolic process	0.3063	0.2513	0.2903	0.13084	0.41153	0.11393	0.19858	0.5336	0.46478	0.3265	0.2983
GO:0006112	energy reserve metabolic process	0.3063	0.2513	0.2903	0.13084	0.41153	0.11393	0.19858	0.5336	0.46478	0.3265	0.2983
GO:0044042	glucan metabolic process	0.3063	0.2513	0.2903	0.13084	0.41153	0.11393	0.19858	0.5336	0.46478	0.3265	0.2983
GO:0046626	regulation of insulin receptor signaling pathway	0.2953	0.28141	0.3975	0.57999	0.24662	0.26273	0.33645	0.3013	0.36395	0.29023	0.2983
GO:1900076	regulation of cellular response to insulin stimulus	0.2953	0.28141	0.3975	0.57999	0.24662	0.26273	0.33645	0.3013	0.36395	0.29023	0.2983
GO:1902531	regulation of intracellular signal transduction	0.425	0.06243	0.4857	0.2694	0.62401	0.00907	0.20813	0.39521	0.32725	0.19964	0.298325
GO:0042992	negative regulation of transcription factor import into nucleus	0.1391	0.32497	0.4402	0.51377	0.26298	0.27325	0.13607	0.22921	0.4926	0.5177	0.29911
GO:0042994	cytoplasmic sequestering of transcription factor	0.1391	0.32497	0.4402	0.51377	0.26298	0.27325	0.13607	0.22921	0.4926	0.5177	0.29911
GO:0055002	striated muscle cell development	0.3431	0.32547	0.3154	0.28307	0.21799	0.34484	0.2167	0.21521	0.36934	0.13137	0.299235
GO:0048142	germarium-derived cystoblast division	0.3117	0.40557	0.5473	0.44232	0.17935	0.28735	0.32151	0.2616	0.26708	0.115	0.299525
GO:0060232	delamination	0.3249	0.0678	0.682	0.59378	0.25515	0.09184	0.27638	0.16342	0.53462	0.52135	0.30064
GO:0031334	positive regulation of protein complex assembly	0.1719	0.01591	0.4506	0.64527	0.13933	0.05613	0.21876	0.38264	0.46941	0.52914	0.3007
GO:0040001	establishment of mitotic spindle localization	0.3566	0.38435	0.7315	0.36921	0.14737	0.16122	0.17528	0.18208	0.24495	0.57767	0.300775
GO:0001703	gastrulation with mouth forming first	0.2792	0.06775	0.5099	0.30905	0.50787	0.02201	0.29288	0.64249	0.27845	0.50327	0.300965
GO:0010004	gastrulation involving germ band extension	0.2792	0.06775	0.5099	0.30905	0.50787	0.02201	0.29288	0.64249	0.27845	0.50327	0.300965
GO:0060326	cell chemotaxis	0.6765	0.10312	0.2071	0.30895	0.29383	0.13506	0.35826	0.17661	0.31586	0.43376	0.30139
GO:0031112	positive regulation of microtubule polymerization or depolymerization	0.4308	0.2417	0.7119	0.77965	NA	0.22969	0.25954	NA	0.34339	0.24256	0.301465
GO:0090174	organelle membrane fusion	0.052	0.64417	0.2085	0.20041	0.72416	0.8439	0.02882	0.50453	0.39453	0.12896	0.301515
GO:1903431	positive regulation of cell maturation	0.0734	0.19172	0.3038	0.58665	0.37943	0.18518	0.226	0.29939	0.59712	0.34885	0.301595
GO:0030488	tRNA methylation	0.0562	NA	0.6401	0.63162	0.32415	NA	0.05057	0.35461	0.23189	0.27989	0.30202
GO:0030721	spectrosome organization	0.2573	0.55351	0.0557	0.07383	0.55707	0.58132	0.23956	0.53245	0.16763	0.34687	0.302085
GO:0018027	peptidyl-lysine dimethylation	0.5037	0.43768	0.0795	0.22862	0.37945	0.19612	0.52046	0.34109	0.06568	0.26334	0.302215
GO:0070922	small RNA loading onto RISC	0.7907	0.22845	0.0529	0.09102	0.2216	0.08271	0.66818	0.37729	0.90861	0.90982	0.30287
GO:0006913	nucleocytoplasmic transport	0.3993	0.34123	0.0381	0.11163	0.42987	0.01559	0.29476	0.29251	0.31253	0.39475	0.303645
GO:0051169	nuclear transport	0.3993	0.34123	0.0381	0.11163	0.42987	0.01559	0.29476	0.29251	0.31253	0.39475	0.303645
GO:0031440	regulation of mRNA 3'-end processing	0.309	0.12006	0.5362	0.53959	0.29841	0.06369	0.47728	0.16411	0.42153	0.22483	0.303705
GO:0036465	synaptic vesicle recycling	0.1134	0.32064	0.4831	0.35508	0.38826	0.3172	0.13123	0.29028	0.03126	0.10272	0.30374
GO:0035308	negative regulation of protein dephosphorylation	0.2692	0.74441	0.1632	0.17136	0.27234	0.69039	0.28374	0.34151	0.32448	0.39904	0.30411
GO:0001659	temperature homeostasis	0.2744	0.96066	0.6551	0.53173	0.22077	0.99008	0.3173	0.29144	0.02935	0.02822	0.30437
GO:0060086	circadian temperature homeostasis	0.2744	0.96066	0.6551	0.53173	0.22077	0.99008	0.3173	0.29144	0.02935	0.02822	0.30437
GO:0097034	mitochondrial respiratory chain complex IV biogenesis	0.3244	0.25307	0.406	0.52044	0.38638	0.29591	0.28316	0.26389	0.24295	0.31317	0.30454
GO:0008593	regulation of Notch signaling pathway	0.6091	0.34112	0.3034	0.23479	0.28972	0.31939	0.39276	0.28512	0.30575	0.30242	0.304575
GO:0006354	"DNA-templated transcription, elongation"	0.2076	0.30664	0.3467	0.3027	0.20946	0.49829	0.21989	0.4276	0.24915	0.52096	0.30467
GO:0032870	cellular response to hormone stimulus	0.4125	0.12919	0.1181	0.26534	0.45999	0.06987	0.30039	0.30976	0.32153	0.34771	0.305075
GO:0060260	regulation of transcription initiation from RNA polymerase II promoter	0.309	0.3665	0.4275	0.45043	0.11356	0.30204	0.47728	0.25566	0.1729	0.18481	0.30552
GO:2000142	"regulation of DNA-templated transcription, initiation"	0.309	0.3665	0.4275	0.45043	0.11356	0.30204	0.47728	0.25566	0.1729	0.18481	0.30552
GO:0034613	cellular protein localization	0.6098	0.48676	0.33	0.22425	0.28377	0.4598	0.4135	0.22025	0.18979	0.22202	0.306885
GO:0048522	positive regulation of cellular process	0.7092	0.0596	0.5347	0.10946	0.02132	0.23793	0.78546	0.00717	0.63871	0.37602	0.306975
GO:1902580	single-organism cellular localization	0.0089	0.40773	0.2343	0.39608	0.6954	0.1823	0.02415	0.541	0.3804	0.08309	0.30735
GO:0015992	proton transport	0.2972	0.08274	0.1765	0.46309	0.31765	0.04108	0.27004	0.74	0.79666	0.77891	0.307425
GO:0046668	regulation of retinal cell programmed cell death	0.4285	0.08614	0.1864	0.60973	0.95358	0.09384	0.46255	0.87856	0.07112	0.16164	0.30745
GO:0046669	regulation of compound eye retinal cell programmed cell death	0.4285	0.08614	0.1864	0.60973	0.95358	0.09384	0.46255	0.87856	0.07112	0.16164	0.30745
GO:0030381	chorion-containing eggshell pattern formation	0.0042	0.27285	0.4586	0.27923	0.43203	0.212	0.00607	0.36691	0.33576	0.48591	0.307495
GO:0042632	cholesterol homeostasis	0.298	0.43347	0.3173	0.2468	0.50184	0.49334	0.29608	0.96463	0.2281	0.07251	0.30765
GO:1901836	regulation of transcription of nuclear large rRNA transcript from RNA polymerase I promoter	0.5073	0.31777	0.1745	0.24008	0.25021	0.23377	0.5234	0.29892	0.44429	0.32603	0.308345
GO:0002244	hematopoietic progenitor cell differentiation	0.3847	0.28694	0.3218	0.19242	0.26522	0.23736	0.3632	0.29558	0.41237	0.46711	0.30869
GO:0060218	hematopoietic stem cell differentiation	0.3847	0.28694	0.3218	0.19242	0.26522	0.23736	0.3632	0.29558	0.41237	0.46711	0.30869
GO:1901532	regulation of hematopoietic progenitor cell differentiation	0.3847	0.28694	0.3218	0.19242	0.26522	0.23736	0.3632	0.29558	0.41237	0.46711	0.30869
GO:1902036	regulation of hematopoietic stem cell differentiation	0.3847	0.28694	0.3218	0.19242	0.26522	0.23736	0.3632	0.29558	0.41237	0.46711	0.30869
GO:0071632	optomotor response	NA	NA	0.0157	0.00839	0.62636	NA	NA	0.60179	NA	NA	0.308745
GO:0001522	pseudouridine synthesis	0.3806	0.68152	0.1228	0.38996	0.38411	0.33223	0.17394	0.26419	0.20299	0.28588	0.309055
GO:0007007	inner mitochondrial membrane organization	0.4825	0.2876	0.3362	0.33272	0.18486	0.2509	0.70859	0.27214	0.45987	0.26392	0.31016
GO:0007494	midgut development	0.4993	0.31102	0.2544	0.28313	0.63398	0.30961	0.46263	0.37033	0.17916	0.24651	0.310315
GO:0043043	peptide biosynthetic process	0.1873	0.76737	0.3261	0.36243	0.2947	0.57058	0.12088	0.02027	0.3955	0.22588	0.3104
GO:0046928	regulation of neurotransmitter secretion	0.4758	0.19681	0.2763	0.55971	0.29362	0.15229	0.32502	0.41996	0.29628	0.39533	0.31065
GO:0051588	regulation of neurotransmitter transport	0.4758	0.19681	0.2763	0.55971	0.29362	0.15229	0.32502	0.41996	0.29628	0.39533	0.31065
GO:0032388	positive regulation of intracellular transport	0.7489	0.02883	0.1552	0.59227	0.28803	0.00958	0.79064	0.33382	0.42729	0.18306	0.310925
GO:0006898	receptor-mediated endocytosis	0.2921	0.28058	0.5646	0.34156	0.43451	0.25223	0.27399	0.35204	0.30469	0.31719	0.31094
GO:0010737	protein kinase A signaling	NA	0.26485	0.3419	0.77132	NA	0.28004	NA	NA	NA	NA	0.31097
GO:0010738	regulation of protein kinase A signaling	NA	0.26485	0.3419	0.77132	NA	0.28004	NA	NA	NA	NA	0.31097
GO:0052547	regulation of peptidase activity	0.3156	0.78554	0.0891	0.12289	0.3068	0.67177	0.31576	0.18632	0.20009	0.39328	0.3112
GO:0046685	response to arsenic-containing substance	0.1789	0.5067	0.259	0.25808	0.58638	0.33722	0.18684	0.36708	0.28654	0.46632	0.31188
GO:0001672	regulation of chromatin assembly or disassembly	0.0684	0.97124	0.0256	0.38746	0.4731	0.91106	0.12397	0.29883	0.20153	0.32537	0.3121
GO:0032968	positive regulation of transcription elongation from RNA polymerase II promoter	0.0523	0.6732	0.2931	0.0714	0.05955	0.68677	0.06871	0.33124	0.5325	0.39333	0.31217
GO:0046666	retinal cell programmed cell death	0.3472	0.27797	0.1886	0.47478	0.97161	0.14455	0.481	0.93575	0.16356	0.1296	0.312585
GO:0050803	regulation of synapse structure or activity	0.3966	0.39192	0.3954	0.28317	0.09434	0.54919	0.34326	0.27955	0.21497	0.11177	0.313215
GO:0048699	generation of neurons	0.0924	0.33077	0.9415	0.65559	0.44187	0.16582	0.07251	0.36864	0.29687	0.23576	0.31382
GO:0022904	respiratory electron transport chain	0.7164	0.14685	0.1093	0.20521	0.3648	0.05775	0.71482	0.26387	0.38006	0.55174	0.314335
GO:0032272	negative regulation of protein polymerization	0.1985	0.23688	0.3347	0.77481	0.30128	0.70077	0.30629	0.40211	0.32254	0.12541	0.314415
GO:0006893	Golgi to plasma membrane transport	0.0845	0.80926	0.3213	0.1846	0.43108	0.71122	0.04041	0.23737	0.48918	0.30771	0.314505
GO:0098876	vesicle-mediated transport to the plasma membrane	0.0845	0.80926	0.3213	0.1846	0.43108	0.71122	0.04041	0.23737	0.48918	0.30771	0.314505
GO:0007009	plasma membrane organization	0.0358	0.50068	0.4881	0.3067	0.31861	0.35768	0.02677	0.31048	0.45763	0.12085	0.314545
GO:0014866	skeletal myofibril assembly	0.7211	0.07749	0.3235	0.37395	0.18873	0.0532	0.916	0.30664	0.47886	0.18561	0.31507
GO:0007386	compartment pattern specification	0.3191	0.18989	0.0866	0.12679	0.8445	0.18225	0.3121	0.84447	0.38656	0.33863	0.3156
GO:0009124	nucleoside monophosphate biosynthetic process	0.1714	0.32579	0.1342	0.31351	0.36528	0.14734	0.24471	0.38842	0.3375	0.31832	0.315915
GO:0002230	positive regulation of defense response to virus by host	NA	0.56724	0.2775	0.30097	0.32331	0.57295	NA	0.30856	NA	NA	0.315935
GO:0050691	regulation of defense response to virus by host	NA	0.56724	0.2775	0.30097	0.32331	0.57295	NA	0.30856	NA	NA	0.315935
GO:0098927	vesicle-mediated transport between endosomal compartments	NA	NA	NA	NA	0.17605	NA	NA	0.45608	NA	NA	0.316065
GO:0007110	meiosis I cytokinesis	0.1789	0.51748	0.2645	0.31388	0.66308	0.64225	0.28894	0.7098	0.20677	0.31999	0.316935
GO:0009127	purine nucleoside monophosphate biosynthetic process	0.2252	0.1562	1	1	0.33371	0.0388	0.3245	0.42047	0.22321	0.3095	0.317
GO:0022408	negative regulation of cell-cell adhesion	0.2691	0.0381	0.4825	0.33815	0.55565	0.05046	0.18947	0.5933	0.29622	0.34837	0.317185
GO:0001708	cell fate specification	0.5079	0.38503	0.2496	0.24011	0.76012	0.69722	0.18524	0.55889	0.10159	0.03524	0.317315
GO:0046599	regulation of centriole replication	0.3154	0.29557	0.4141	0.5167	0.31726	0.31789	0.31263	0.27816	0.34181	0.41322	0.317575
GO:0033206	meiotic cytokinesis	0.424	0.23519	0.0138	0.02143	0.67055	0.31698	0.01796	0.5818	0.51158	0.31833	0.317655
GO:0043068	positive regulation of programmed cell death	0.8689	0.17476	0.2455	0.33552	0.555	0.30003	0.85506	0.2101	0.2279	0.34606	0.317775
GO:1903706	regulation of hemopoiesis	0.5588	0.15675	0.5716	0.28756	0.37525	0.1698	0.52309	0.32912	0.30646	0.27748	0.31779
GO:0060429	epithelium development	0.2148	0.42663	0.3121	0.28951	0.74276	0.40299	0.32408	0.91434	0.10542	0.0679	0.31809
GO:0009888	tissue development	0.2388	0.43745	0.2682	0.2443	0.65387	0.37431	0.368	0.78753	0.07488	0.03359	0.3181
GO:0045856	positive regulation of pole plasm oskar mRNA localization	0.1971	NA	0.6615	0.67765	0.3945	NA	0.15782	0.29298	0.28951	0.34405	0.318515
GO:0060282	positive regulation of oocyte development	0.1971	NA	0.6615	0.67765	0.3945	NA	0.15782	0.29298	0.28951	0.34405	0.318515
GO:1902877	positive regulation of embryonic pattern specification	0.1971	NA	0.6615	0.67765	0.3945	NA	0.15782	0.29298	0.28951	0.34405	0.318515
GO:1904582	positive regulation of intracellular mRNA localization	0.1971	NA	0.6615	0.67765	0.3945	NA	0.15782	0.29298	0.28951	0.34405	0.318515
GO:0061061	muscle structure development	0.5322	0.28724	0.4678	0.5229	0.34591	0.27491	0.30964	0.23712	0.32925	0.20853	0.319445
GO:0030834	regulation of actin filament depolymerization	0.185	NA	NA	NA	NA	NA	0.45482	NA	NA	NA	0.31991
GO:0030835	negative regulation of actin filament depolymerization	0.185	NA	NA	NA	NA	NA	0.45482	NA	NA	NA	0.31991
GO:0051693	actin filament capping	0.185	NA	NA	NA	NA	NA	0.45482	NA	NA	NA	0.31991
GO:0016053	organic acid biosynthetic process	0.3033	0.69749	0.2841	0.17492	0.36346	0.70389	0.24687	0.42338	0.09807	0.33708	0.32019
GO:0046394	carboxylic acid biosynthetic process	0.3033	0.69749	0.2841	0.17492	0.36346	0.70389	0.24687	0.42338	0.09807	0.33708	0.32019
GO:0051783	regulation of nuclear division	0.0864	0.03531	0.5334	0.63939	0.29869	0.01255	0.03405	0.68703	0.54015	0.34189	0.32029
GO:0019222	regulation of metabolic process	0.148	0.4932	0.4593	0.60821	0.26499	0.23879	0.31426	0.37087	0.3275	0.14811	0.32088
GO:0008291	acetylcholine metabolic process	NA	NA	NA	NA	0.34323	NA	NA	0.29888	NA	NA	0.321055
GO:1900619	acetate ester metabolic process	NA	NA	NA	NA	0.34323	NA	NA	0.29888	NA	NA	0.321055
GO:1903050	regulation of proteolysis involved in cellular protein catabolic process	0.3384	0.13974	0.289	0.30397	0.21648	0.1267	0.35186	0.38319	0.90878	0.63123	0.321185
GO:0007141	male meiosis I	0.4194	0.22322	0.6894	0.44735	0.05529	0.12474	0.12831	0.05123	0.77186	0.62019	0.32131
GO:0072348	sulfur compound transport	0.7122	0.26125	0.2668	0.36835	0.27409	0.25754	0.84349	0.32248	0.32018	0.58195	0.32133
GO:0000165	MAPK cascade	0.5632	0.0534	0.1853	0.20187	0.77658	0.0303	0.63884	0.90051	0.3957	0.24815	0.321925
GO:0023014	signal transduction by protein phosphorylation	0.5632	0.0534	0.1853	0.20187	0.77658	0.0303	0.63884	0.90051	0.3957	0.24815	0.321925
GO:0010824	regulation of centrosome duplication	0.3789	0.31181	0.2499	0.3316	0.2174	0.31327	0.42458	0.18535	0.44755	0.53505	0.322435
GO:0018195	peptidyl-arginine modification	0.5794	0.1908	0.614	0.49388	0.10899	0.21289	0.55877	0.05421	0.30175	0.34352	0.322635
GO:0018216	peptidyl-arginine methylation	0.5794	0.1908	0.614	0.49388	0.10899	0.21289	0.55877	0.05421	0.30175	0.34352	0.322635
GO:0045785	positive regulation of cell adhesion	0.3304	0.2139	0.4722	0.53888	0.79499	0.15512	0.3154	0.8854	0.07941	0.11985	0.3229
GO:0048232	male gamete generation	0.5472	0.33295	0.4935	0.14529	0.1686	0.37089	0.31344	0.99769	0.05979	0.06798	0.323195
GO:0007264	small GTPase mediated signal transduction	0.2707	0.38688	0.1426	0.2323	0.49884	0.05279	0.27897	0.4944	0.54702	0.3676	0.323285
GO:0031023	microtubule organizing center organization	0.0425	0.96573	0.0636	0.01107	0.03054	0.96441	0.42691	0.22046	0.46102	0.45062	0.323685
GO:0009880	embryonic pattern specification	0.1571	0.22657	0.783	0.40905	0.64262	0.18135	0.21743	0.23838	0.46647	0.45028	0.323715
GO:0071480	cellular response to gamma radiation	0.2481	0.33319	0.6565	0.52263	0.24062	0.39053	0.22988	0.43636	0.31467	0.29853	0.32393
GO:0051052	regulation of DNA metabolic process	0.8662	0.21953	0.237	0.32403	0.781	0.04961	0.89876	0.11088	0.44382	0.32387	0.32395
GO:0009895	negative regulation of catabolic process	0.2757	0.66296	0.2726	0.29855	0.47215	0.71117	0.54085	0.29044	0.34956	0.23863	0.324055
GO:0048136	male germ-line cyst formation	0.3253	0.82018	0.304	0.29993	0.26041	0.82876	0.32526	0.20343	0.36388	0.3949	0.32528
GO:0035309	wing and notum subfield formation	0.8596	0.3336	0.2016	0.25152	0.43382	0.31713	0.24392	0.47439	0.6885	0.30036	0.325365
GO:0035046	pronuclear migration	0.233	0.80442	0.3929	0.29517	0.04852	0.41593	0.26486	0.13851	0.74498	0.35604	0.325605
GO:0016192	vesicle-mediated transport	0.1883	0.32733	0.6109	0.46593	0.43948	0.3239	0.0833	0.38444	0.09475	0.03665	0.325615
GO:0006479	protein methylation	0.5703	0.29651	0.2	0.24172	0.28568	0.25217	0.416	0.3548	0.67449	0.87421	0.325655
GO:0008213	protein alkylation	0.5703	0.29651	0.2	0.24172	0.28568	0.25217	0.416	0.3548	0.67449	0.87421	0.325655
GO:0042157	lipoprotein metabolic process	0.3885	0.04349	0.5608	0.52308	0.14573	0.04005	0.41222	0.02009	0.57175	0.26282	0.32566
GO:0045047	protein targeting to ER	0.2012	0.09704	0.4301	0.42144	0.14365	0.08828	0.35716	0.29437	0.48314	0.49502	0.325765
GO:0072599	establishment of protein localization to endoplasmic reticulum	0.2012	0.09704	0.4301	0.42144	0.14365	0.08828	0.35716	0.29437	0.48314	0.49502	0.325765
GO:0007050	cell cycle arrest	NA	NA	NA	NA	NA	NA	NA	NA	0.1918	0.46015	0.325975
GO:0010769	regulation of cell morphogenesis involved in differentiation	0.364	0.63586	0.1936	0.21773	0.34079	0.61902	0.31024	0.21246	0.84924	0.31116	0.325975
GO:0070936	protein K48-linked ubiquitination	0.2028	0.7009	0.2248	0.3762	0.30156	0.73175	0.21292	0.35039	0.23449	0.36306	0.325975
GO:0000902	cell morphogenesis	0.189	0.24274	0.7255	0.48278	0.57432	0.34034	0.18278	0.39475	0.31207	0.23989	0.326205
GO:0035087	siRNA loading onto RISC involved in RNA interference	NA	0.36432	NA	NA	0.39017	0.16873	NA	0.28862	NA	NA	0.32647
GO:0007508	larval heart development	0.3019	NA	NA	NA	NA	NA	0.27088	NA	0.5877	0.35145	0.326675
GO:0030473	nuclear migration along microtubule	0.0249	0.55069	0.3411	0.43133	0.25371	0.3126	0.02998	0.16578	0.62701	0.81847	0.32685
GO:0098781	ncRNA transcription	0.0992	0.47644	0.6388	0.73029	0.23132	0.42882	0.10761	0.42371	0.0843	0.04789	0.327515
GO:0060284	regulation of cell development	0.126	0.44715	0.2659	0.29324	0.74993	0.43643	0.21799	0.32531	0.62143	0.33029	0.3278
GO:0022613	ribonucleoprotein complex biogenesis	0.3226	0.11852	0.0076	0.19903	0.1223	0.95614	0.36187	0.67788	0.72877	0.33319	0.327895
GO:0030514	negative regulation of BMP signaling pathway	0.2367	0.24709	0.0384	0.10035	0.40962	0.4132	0.25667	0.39956	0.49471	0.4875	0.328115
GO:0048585	negative regulation of response to stimulus	0.3341	0.16139	0.1112	0.11829	0.32246	0.31312	0.3873	0.59785	0.79197	0.62943	0.32828
GO:0046667	compound eye retinal cell programmed cell death	0.2372	0.2774	0.2383	0.50003	0.9932	0.18112	0.43514	0.99869	0.33654	0.32146	0.329
GO:0010927	cellular component assembly involved in morphogenesis	0.244	0.3991	0.3907	0.34856	0.36276	0.65092	0.3097	0.27643	0.19119	0.13296	0.32913
GO:0031929	TOR signaling	0.2385	0.30031	0.6335	0.89693	0.35886	0.28182	0.23118	0.58844	0.11693	0.48704	0.329585
GO:0010039	response to iron ion	0.2261	0.46427	NA	NA	0.43649	0.48915	0.24685	0.41282	0.16145	0.11882	0.329835
GO:0046664	"dorsal closure, amnioserosa morphology change"	0.0104	0.73236	0.3705	0.32009	0.92122	0.74418	0.00396	0.30356	0.33961	0.19504	0.32985
GO:0090263	positive regulation of canonical Wnt signaling pathway	0.1183	0.51526	0.4025	0.43686	0.5865	0.30699	0.22436	0.35307	0.0508	0.09232	0.33003
GO:0090316	positive regulation of intracellular protein transport	0.7199	0.08197	0.2337	0.74876	0.3048	0.03083	0.73751	0.70021	0.35637	0.19537	0.330585
GO:0034250	positive regulation of cellular amide metabolic process	0.2964	0.67816	0.941	0.90827	0.30187	0.64703	0.2907	0.17449	0.35951	0.27408	0.33069
GO:0033045	regulation of sister chromatid segregation	0.7178	0.24762	0.6832	0.5323	0.13003	0.16695	0.68333	0.24051	0.26372	0.3981	0.33091
GO:0006473	protein acetylation	0.3258	0.33611	0.1388	0.15966	0.48429	0.34566	0.16982	0.55836	0.46602	0.13377	0.330955
GO:0006475	internal protein amino acid acetylation	0.3258	0.33611	0.1388	0.15966	0.48429	0.34566	0.16982	0.55836	0.46602	0.13377	0.330955
GO:0018393	internal peptidyl-lysine acetylation	0.3258	0.33611	0.1388	0.15966	0.48429	0.34566	0.16982	0.55836	0.46602	0.13377	0.330955
GO:0018394	peptidyl-lysine acetylation	0.3258	0.33611	0.1388	0.15966	0.48429	0.34566	0.16982	0.55836	0.46602	0.13377	0.330955
GO:0051054	positive regulation of DNA metabolic process	0.2464	0.34134	0.3846	0.53467	0.48043	0.16363	0.35659	0.3206	0.23866	0.28081	0.33097
GO:0015031	protein transport	0.16	0.34416	0.1843	0.11924	0.4528	0.31831	0.06318	0.3746	0.528	0.64766	0.331235
GO:0009826	unidimensional cell growth	0.0271	0.43552	0.5114	0.29045	0.37214	0.49341	0.11108	0.12499	0.8127	0.09825	0.331295
GO:0007519	skeletal muscle tissue development	0.5417	0.22205	0.3219	0.35594	0.20652	0.25451	0.51619	0.31624	0.42321	0.34081	0.331355
GO:0007200	phospholipase C-activating G-protein coupled receptor signaling pathway	0.5294	NA	0.1142	0.18309	NA	NA	0.48013	NA	NA	NA	0.33161
GO:0009743	response to carbohydrate	0.1847	0.16253	0.4372	0.32799	0.70608	0.12568	0.33572	0.90508	0.82598	0.26799	0.331855
GO:0018023	peptidyl-lysine trimethylation	0.6318	0.45863	0.3868	0.72457	0.1954	0.27746	0.81423	0.16148	0.04423	0.1637	0.33213
GO:0009108	coenzyme biosynthetic process	0.0492	0.50342	0.6938	0.51689	0.27085	0.45798	0.10774	0.27798	0.38778	0.19881	0.33288
GO:0006607	NLS-bearing protein import into nucleus	0.1039	0.75484	0.389	0.23828	0.38813	0.62802	0.12134	0.76776	0.26164	0.27819	0.33316
GO:0051171	regulation of nitrogen compound metabolic process	0.2707	0.89153	0.3966	0.42665	0.06998	0.11431	0.63148	0.08424	0.39709	0.21545	0.33365
GO:0006004	fucose metabolic process	NA	NA	NA	NA	0.33957	NA	NA	0.32934	NA	NA	0.334455
GO:0016137	glycoside metabolic process	NA	NA	NA	NA	0.33957	NA	NA	0.32934	NA	NA	0.334455
GO:0016139	glycoside catabolic process	NA	NA	NA	NA	0.33957	NA	NA	0.32934	NA	NA	0.334455
GO:0002831	regulation of response to biotic stimulus	0.3773	0.42115	0.4986	0.63841	0.32583	0.18709	0.34459	0.2227	0.19142	0.21742	0.33521
GO:0035002	"liquid clearance, open tracheal system"	0.1168	0.38137	0.6029	0.51002	0.23783	0.26971	0.26316	0.28958	0.59591	0.77574	0.335475
GO:2000027	regulation of organ morphogenesis	0.1787	0.19901	0.3727	0.71977	0.71021	0.29344	0.4314	0.55369	0.12767	0.29834	0.33552
GO:0050771	negative regulation of axonogenesis	0.1719	NA	NA	NA	0.49925	NA	0.64011	0.08595	NA	NA	0.335575
GO:0045851	pH reduction	0.0107	0.58242	0.5587	0.74648	0.34801	0.5476	0.01328	0.3241	0.24013	0.21002	0.336055
GO:0051452	intracellular pH reduction	0.0107	0.58242	0.5587	0.74648	0.34801	0.5476	0.01328	0.3241	0.24013	0.21002	0.336055
GO:0051453	regulation of intracellular pH	0.0107	0.58242	0.5587	0.74648	0.34801	0.5476	0.01328	0.3241	0.24013	0.21002	0.336055
GO:0016476	regulation of embryonic cell shape	0.1352	0.57548	0.5089	0.68827	0.16419	0.5539	0.6385	0.08882	0.1063	0.02474	0.336545
GO:0006109	regulation of carbohydrate metabolic process	0.3687	0.24725	0.3675	0.04429	0.63467	0.25221	0.27501	0.56012	0.46856	0.30612	0.33681
GO:0007346	regulation of mitotic cell cycle	0.1754	0.14699	0.4649	0.27463	0.39928	0.11287	0.16822	0.55087	0.68224	0.53307	0.336955
GO:0043065	positive regulation of apoptotic process	0.9892	0.34369	0.1309	0.05332	0.20597	0.33842	0.9981	0.03736	0.61462	0.33566	0.33704
GO:0099504	synaptic vesicle cycle	0.1896	0.35225	0.7714	0.81591	0.34378	0.40105	0.1435	0.33076	0.08273	0.06458	0.33727
GO:0042744	hydrogen peroxide catabolic process	0.7502	0.12141	0.1463	0.45585	0.29588	0.37896	0.97253	0.14646	0.38308	0.27895	0.33742
GO:0061136	regulation of proteasomal protein catabolic process	0.4217	0.18972	0.3226	0.32728	0.26656	0.17648	0.43923	0.34857	0.96202	0.77006	0.337925
GO:0032872	regulation of stress-activated MAPK cascade	0.4383	0.21352	0.2012	0.52642	0.68115	0.19804	0.41342	0.7026	0.26271	0.20982	0.338065
GO:0070302	regulation of stress-activated protein kinase signaling cascade	0.4383	0.21352	0.2012	0.52642	0.68115	0.19804	0.41342	0.7026	0.26271	0.20982	0.338065
GO:0051223	regulation of protein transport	0.1813	0.03719	0.0706	0.38712	0.54113	0.3278	0.17014	0.34888	0.74238	0.38548	0.33834
GO:0061357	positive regulation of Wnt protein secretion	0.251	0.38713	0.324	0.43904	0.40744	0.29447	0.41552	0.35287	0.00895	0.00752	0.338435
GO:0042693	muscle cell fate commitment	0.3313	0.37332	0.1221	0.07784	0.85988	0.36232	0.34586	0.85985	0.19371	0.11086	0.33858
GO:0048138	germ-line cyst encapsulation	0.1421	0.38362	0.4432	0.55296	0.75167	0.22729	0.08971	0.58823	0.29377	0.27935	0.338695
GO:0032989	cellular component morphogenesis	0.179	0.3616	0.7278	0.54541	0.53848	0.45396	0.17085	0.31595	0.10791	0.07359	0.338775
GO:0001709	cell fate determination	0.1102	0.35437	0.7045	0.77414	0.42675	0.31887	0.05764	0.11969	0.46282	0.32326	0.338815
GO:0009615	response to virus	0.2479	0.73407	0.8071	0.22869	0.36023	0.28354	0.32048	0.39171	0.14783	0.35801	0.339245
GO:1903829	positive regulation of cellular protein localization	0.3918	0.09798	0.3605	0.7514	0.31807	0.03537	0.59932	0.2221	0.62545	0.27583	0.339285
GO:0033363	secretory granule organization	0.2599	0.56902	0.2884	0.21578	0.51291	0.48451	0.16823	0.38212	0.30607	0.37262	0.339345
GO:0050953	sensory perception of light stimulus	0.1584	0.16292	0.3601	0.31972	0.65337	0.11888	0.15011	0.51151	0.66731	0.61821	0.33991
GO:0036314	response to sterol	0.1284	0.22159	0.7134	0.51438	0.45275	0.23976	0.10026	0.44009	1	0.01729	0.339925
GO:0048729	tissue morphogenesis	0.1052	0.61309	0.1833	0.55482	0.44425	0.65867	0.23582	0.63507	0.1049	0.05491	0.340035
GO:0007320	insemination	0.5342	0.18182	0.645	0.20877	0.55072	0.12388	0.33391	0.50328	0.23163	0.34685	0.34038
GO:0044706	multi-multicellular organism process	0.5342	0.18182	0.645	0.20877	0.55072	0.12388	0.33391	0.50328	0.23163	0.34685	0.34038
GO:0046692	sperm competition	0.5342	0.18182	0.645	0.20877	0.55072	0.12388	0.33391	0.50328	0.23163	0.34685	0.34038
GO:0007284	spermatogonial cell division	0.5888	0.10206	0.8183	0.82625	0.30858	0.30122	0.37329	0.16176	0.54169	0.20072	0.340935
GO:0071417	cellular response to organonitrogen compound	0.2155	0.18527	0.2473	0.49628	0.48506	0.1692	0.22981	0.43533	0.5827	0.64703	0.341315
GO:1905269	positive regulation of chromatin organization	0.1761	0.45871	0.3164	0.37912	0.22031	0.47968	0.12102	0.10682	0.71623	0.36635	0.341375
GO:2001228	regulation of response to gamma radiation	0.3774	0.2048	0.0683	0.05518	0.37078	0.20206	0.34318	0.33969	0.48931	0.45817	0.341435
GO:2001229	negative regulation of response to gamma radiation	0.3774	0.2048	0.0683	0.05518	0.37078	0.20206	0.34318	0.33969	0.48931	0.45817	0.341435
GO:0043903	"regulation of symbiosis, encompassing mutualism through parasitism"	0.4168	0.19558	0.2909	0.26646	0.50913	0.22559	0.56978	0.30772	0.63439	0.37523	0.341475
GO:0007370	ventral furrow formation	0.3434	0.08812	0.4015	0.1849	0.47332	0.06031	0.33966	0.5714	0.30952	0.40875	0.34153
GO:0048052	R1/R6 cell differentiation	0.317	0.5385	0.3372	0.26152	0.8076	0.53837	0.34642	0.75038	0.23985	0.2928	0.34181
GO:0042691	positive regulation of crystal cell differentiation	0.2832	NA	NA	NA	0.73945	NA	0.28453	0.73943	0.29745	0.38754	0.342495
GO:0045612	positive regulation of hemocyte differentiation	0.2832	NA	NA	NA	0.73945	NA	0.28453	0.73943	0.29745	0.38754	0.342495
GO:2000048	negative regulation of cell-cell adhesion mediated by cadherin	0.2832	NA	NA	NA	0.69185	NA	0.28453	0.69183	0.29745	0.38754	0.342495
GO:0008286	insulin receptor signaling pathway	0.3339	0.27814	0.3427	0.55225	0.27991	0.34248	0.39631	0.28763	0.74578	0.78197	0.34259
GO:0006721	terpenoid metabolic process	0.5004	0.24727	0.3251	0.302	0.6144	0.24794	0.47716	0.69147	0.24371	0.36051	0.342805
GO:0009581	detection of external stimulus	0.5145	0.36596	0.3174	0.55831	0.17256	0.32115	0.27171	0.27183	0.39995	0.48421	0.343555
GO:0009582	detection of abiotic stimulus	0.5145	0.36596	0.3174	0.55831	0.17256	0.32115	0.27171	0.27183	0.39995	0.48421	0.343555
GO:0000082	G1/S transition of mitotic cell cycle	0.3416	0.1168	0.7959	0.47665	0.51614	0.27712	0.34557	0.19355	0.42686	0.21241	0.343585
GO:0044843	cell cycle G1/S phase transition	0.3416	0.1168	0.7959	0.47665	0.51614	0.27712	0.34557	0.19355	0.42686	0.21241	0.343585
GO:0060581	cell fate commitment involved in pattern specification	0.0251	0.6873	0.4955	0.48255	0.40261	0.54252	0.00835	0.24856	0.14734	0.28458	0.343595
GO:1903827	regulation of cellular protein localization	0.2026	0.02564	0.2023	0.43901	0.56455	0.45289	0.38339	0.30388	0.62425	0.16464	0.343635
GO:0009725	response to hormone	0.4662	0.14792	0.1325	0.28233	0.49556	0.08102	0.35278	0.33707	0.35032	0.40993	0.343695
GO:0006117	acetaldehyde metabolic process	0.6328	0.34813	0.4017	0.20767	0.66973	0.23105	0.33999	0.50632	0.26289	0.24212	0.34406
GO:0006998	nuclear envelope organization	0.4841	0.11257	0.2465	0.16666	0.64053	0.10774	0.42024	0.63263	0.33202	0.35738	0.3447
GO:0050673	epithelial cell proliferation	0.6421	0.32632	0.3396	0.50008	0.33756	0.69069	0.34988	0.2606	0.38137	0.22859	0.34474
GO:0035186	syncytial blastoderm mitotic cell cycle	0.3113	0.14933	0.0857	0.31559	0.37427	0.1271	0.50097	0.41372	0.84602	0.84944	0.34493
GO:0034121	regulation of toll-like receptor signaling pathway	0.2796	0.02339	0.6161	0.46675	0.27523	0.96426	0.27201	0.17531	0.41037	0.61922	0.344985
GO:0034124	regulation of MyD88-dependent toll-like receptor signaling pathway	0.2796	0.02339	0.6161	0.46675	0.27523	0.96426	0.27201	0.17531	0.41037	0.61922	0.344985
GO:0045792	negative regulation of cell size	0.2717	0.3822	0.3081	0.73381	0.79908	0.38862	0.28747	0.72511	0.18015	0.21829	0.34515
GO:0031453	positive regulation of heterochromatin assembly	0.3705	0.43768	0.1876	0.52074	0.24611	0.19612	0.50719	0.15984	0.32117	0.5252	0.345835
GO:0045799	positive regulation of chromatin assembly or disassembly	0.3705	0.43768	0.1876	0.52074	0.24611	0.19612	0.50719	0.15984	0.32117	0.5252	0.345835
GO:0007035	vacuolar acidification	0.0948	0.2951	0.6327	0.76774	0.39661	0.29464	0.10449	0.56996	0.5271	0.20357	0.345855
GO:1903364	positive regulation of cellular protein catabolic process	0.2114	0.15376	0.3234	0.36898	0.38127	0.12552	0.22072	0.54671	0.96785	0.68284	0.34619
GO:0051188	cofactor biosynthetic process	0.0349	0.5433	0.6534	0.58927	0.28689	0.48681	0.07312	0.2414	0.4057	0.19055	0.346295
GO:0033227	dsRNA transport	0.3525	0.34012	0.4196	0.76471	0.5812	0.54921	0.24092	0.07199	0.27579	0.23268	0.34631
GO:0044089	positive regulation of cellular component biogenesis	0.3536	0.14504	0.5137	0.32476	0.34843	0.34618	0.18698	0.63097	0.29466	0.36948	0.347305
GO:0016571	histone methylation	0.5079	0.35415	0.1978	0.20957	0.30253	0.23129	0.36476	0.34061	0.78121	0.89857	0.34738
GO:0090287	regulation of cellular response to growth factor stimulus	0.3377	0.35739	0.2221	0.31128	0.63677	0.24344	0.25144	0.58498	0.92636	0.9534	0.347545
GO:0030042	actin filament depolymerization	0.1586	0.09174	0.3781	0.59764	0.5501	0.76709	0.31712	0.56398	0.11761	0.02494	0.34761
GO:0007127	meiosis I	0.1977	0.30962	0.1956	0.33869	0.38471	0.68962	0.12009	0.35671	0.66799	0.62703	0.3477
GO:0090382	phagosome maturation	0.1337	0.61039	0.2538	0.26055	0.45245	0.65124	0.11936	0.53297	0.43517	0.24054	0.34786
GO:0034401	chromatin organization involved in regulation of transcription	0.7401	0.13292	0.0267	0.01919	0.43735	0.06886	0.51905	0.2594	0.5093	0.66462	0.348375
GO:0070868	heterochromatin organization involved in chromatin silencing	0.7401	0.13292	0.0267	0.01919	0.43735	0.06886	0.51905	0.2594	0.5093	0.66462	0.348375
GO:0097549	chromatin organization involved in negative regulation of transcription	0.7401	0.13292	0.0267	0.01919	0.43735	0.06886	0.51905	0.2594	0.5093	0.66462	0.348375
GO:0006413	translational initiation	0.119	0.37639	0.3989	0.27545	0.52469	0.14582	0.06799	0.32839	0.53984	0.36873	0.34856
GO:0048568	embryonic organ development	0.3522	0.18465	0.2597	0.36667	0.77605	0.20953	0.34496	0.75771	0.559	0.15133	0.34858
GO:1901838	positive regulation of transcription of nuclear large rRNA transcript from RNA polymerase I promoter	0.5073	0.31777	0.2968	0.38013	0.25021	0.23377	0.5234	0.29892	0.67214	0.45548	0.34895
GO:0034126	positive regulation of MyD88-dependent toll-like receptor signaling pathway	0.3563	0.01013	0.4538	0.35058	0.22963	0.00869	0.34778	0.10519	0.35542	0.37056	0.34918
GO:0034314	Arp2/3 complex-mediated actin nucleation	0.3578	0.07332	0.5379	0.34097	0.37844	0.12542	0.46315	0.42391	0.26158	0.13951	0.349385
GO:0009997	negative regulation of cardioblast cell fate specification	0.2231	0.2904	0.3271	0.3845	0.28104	0.77113	0.23031	0.3719	0.92388	0.95228	0.3495
GO:0051892	negative regulation of cardioblast differentiation	0.2231	0.2904	0.3271	0.3845	0.28104	0.77113	0.23031	0.3719	0.92388	0.95228	0.3495
GO:1905208	negative regulation of cardiocyte differentiation	0.2231	0.2904	0.3271	0.3845	0.28104	0.77113	0.23031	0.3719	0.92388	0.95228	0.3495
GO:2000044	negative regulation of cardiac cell fate specification	0.2231	0.2904	0.3271	0.3845	0.28104	0.77113	0.23031	0.3719	0.92388	0.95228	0.3495
GO:0046688	response to copper ion	0.385	0.26129	0.1692	0.31413	0.59179	0.14927	0.41692	0.3068	0.91154	0.59667	0.349565
GO:0031329	regulation of cellular catabolic process	0.0317	0.0853	0.3219	0.37806	0.70619	0.15245	0.06089	0.70162	0.71503	0.59023	0.34998
GO:0015740	C4-dicarboxylate transport	0.3928	0.01575	0.2872	0.28996	0.36454	0.01625	0.35049	0.34954	0.42508	0.41347	0.350015
GO:0071479	cellular response to ionizing radiation	0.1004	0.283	0.5317	0.54292	0.37498	0.33554	0.08984	0.41452	0.3648	0.28293	0.35017
GO:0044712	single-organism catabolic process	0.3771	0.40865	0.868	0.85339	0.40272	0.28426	0.18328	0.30955	0.32467	0.14122	0.350885
GO:0034243	regulation of transcription elongation from RNA polymerase II promoter	0.1484	0.6644	0.3319	0.11511	0.1037	0.7535	0.08061	0.37054	0.48089	0.43137	0.35122
GO:0044763	single-organism cellular process	0.3536	0.18194	0.3495	0.41313	0.29534	0.34788	0.34862	0.36482	0.83119	0.61048	0.35155
GO:0070983	dendrite guidance	0.1441	0.34545	0.4471	0.42099	0.435	0.24927	0.15844	0.46201	0.35812	0.17104	0.351785
GO:0008315	meiotic G2/MI transition	0.2893	0.12858	0.5448	0.5905	0.29324	0.41036	0.13287	0.09245	0.69517	0.43448	0.3518
GO:0044771	meiotic cell cycle phase transition	0.2893	0.12858	0.5448	0.5905	0.29324	0.41036	0.13287	0.09245	0.69517	0.43448	0.3518
GO:0006139	nucleobase-containing compound metabolic process	0.3567	0.28182	0.6327	0.34718	0.17712	0.11151	0.71037	0.0495	0.37396	0.65291	0.35194
GO:0006613	cotranslational protein targeting to membrane	0.3107	0.14327	0.4504	0.48687	0.11724	0.13241	0.33955	0.50312	0.36567	0.37977	0.35261
GO:0006614	SRP-dependent cotranslational protein targeting to membrane	0.3107	0.14327	0.4504	0.48687	0.11724	0.13241	0.33955	0.50312	0.36567	0.37977	0.35261
GO:0090158	endoplasmic reticulum membrane organization	0.3847	0.34313	0.2158	0.18261	0.33104	0.29166	0.3632	0.36233	0.41237	0.46711	0.35273
GO:0010638	positive regulation of organelle organization	0.3373	0.36821	0.4469	0.40794	0.2822	0.42869	0.20844	0.24346	0.36984	0.16151	0.352755
GO:0090087	regulation of peptide transport	0.3285	0.05612	0.128	0.33232	0.75122	0.55106	0.27478	0.44172	0.71483	0.37336	0.35284
GO:0014743	regulation of muscle hypertrophy	0.0782	0.36185	0.6348	0.28499	0.46355	0.3726	0.08609	0.59764	0.28951	0.34405	0.35295
GO:0014881	regulation of myofibril size	0.0782	0.36185	0.6348	0.28499	0.46355	0.3726	0.08609	0.59764	0.28951	0.34405	0.35295
GO:0014896	muscle hypertrophy	0.0782	0.36185	0.6348	0.28499	0.46355	0.3726	0.08609	0.59764	0.28951	0.34405	0.35295
GO:0034123	positive regulation of toll-like receptor signaling pathway	0.3563	0.01013	0.4538	0.35058	0.22963	1	0.34778	0.10519	0.35542	0.37056	0.353
GO:1901654	response to ketone	0.162	0.19744	0.7081	0.52152	0.51415	0.20377	0.10655	0.50338	0.66105	0.02256	0.353575
GO:0006259	DNA metabolic process	0.2207	0.37134	0.2903	0.69434	0.19796	0.21496	0.61577	0.33618	0.71984	0.56327	0.35376
GO:0051480	regulation of cytosolic calcium ion concentration	0.3461	0.50146	0.2193	0.19035	0.36172	0.42179	0.29408	0.24645	0.3659	0.53739	0.35391
GO:0050794	regulation of cellular process	0.0194	0.55167	0.5607	0.67875	0.64576	0.23498	0.07553	0.26087	0.15244	0.44732	0.354095
GO:0007424	open tracheal system development	0.3709	0.42591	0.211	0.28911	0.41473	0.39178	0.33779	0.50737	0.32874	0.16171	0.354345
GO:0043408	regulation of MAPK cascade	0.5348	0.0851	0.1148	0.17916	0.82112	0.06645	0.46503	0.88978	0.43899	0.26975	0.35437
GO:0005976	polysaccharide metabolic process	0.3655	0.3114	0.3436	0.16465	0.54375	0.12906	0.25942	0.57184	0.53849	0.44588	0.35455
GO:0044264	cellular polysaccharide metabolic process	0.3655	0.3114	0.3436	0.16465	0.54375	0.12906	0.25942	0.57184	0.53849	0.44588	0.35455
GO:0001744	optic lobe placode formation	NA	0.27991	NA	NA	NA	0.42926	NA	NA	NA	NA	0.354585
GO:0060788	ectodermal placode formation	NA	0.27991	NA	NA	NA	0.42926	NA	NA	NA	NA	0.354585
GO:0071696	ectodermal placode development	NA	0.27991	NA	NA	NA	0.42926	NA	NA	NA	NA	0.354585
GO:0071697	ectodermal placode morphogenesis	NA	0.27991	NA	NA	NA	0.42926	NA	NA	NA	NA	0.354585
GO:0006346	methylation-dependent chromatin silencing	0.4287	0.43768	0.2018	0.30132	0.39137	0.24871	0.41335	0.30897	0.3181	0.39672	0.354735
GO:0090308	regulation of methylation-dependent chromatin silencing	0.4287	0.43768	0.2018	0.30132	0.39137	0.24871	0.41335	0.30897	0.3181	0.39672	0.354735
GO:0090309	positive regulation of methylation-dependent chromatin silencing	0.4287	0.43768	0.2018	0.30132	0.39137	0.24871	0.41335	0.30897	0.3181	0.39672	0.354735
GO:0016079	synaptic vesicle exocytosis	0.2847	0.46251	0.8846	0.54579	0.41466	0.29492	0.07692	0.59229	0.00973	0.04859	0.35479
GO:0006304	DNA modification	0.5708	0.51648	0.1694	0.33132	0.27435	0.27182	0.50719	0.24102	0.37835	0.50011	0.354835
GO:0043242	negative regulation of protein complex disassembly	0.7057	0.22855	0.3457	0.36225	0.19977	0.34775	0.44431	0.51566	0.52764	0.24872	0.355
GO:1901880	negative regulation of protein depolymerization	0.7057	0.22855	0.3457	0.36225	0.19977	0.34775	0.44431	0.51566	0.52764	0.24872	0.355
GO:0007350	blastoderm segmentation	0.141	0.25749	0.865	0.46678	0.59301	0.19673	0.21825	0.23748	0.52692	0.45283	0.35516
GO:2001235	positive regulation of apoptotic signaling pathway	0.8654	0.46802	0.4227	0.47775	0.11639	0.28901	0.84826	0.08238	0.20912	0.10454	0.355855
GO:0043281	regulation of cysteine-type endopeptidase activity involved in apoptotic process	0.5391	0.69543	0.0475	0.04053	0.40873	0.69006	0.5736	0.22136	0.30476	0.23974	0.356745
GO:0032507	maintenance of protein location in cell	0.2638	0.25424	0.4529	0.6347	0.47941	0.44975	0.1887	0.53285	0.10828	0.16302	0.356775
GO:0071901	negative regulation of protein serine/threonine kinase activity	0.7224	0.29802	0.3039	0.41046	0.19678	0.29758	0.82374	0.15279	0.79021	0.90912	0.35718
GO:0042307	positive regulation of protein import into nucleus	0.5513	0.08323	0.4563	0.87859	0.21559	0.03648	0.56214	0.46131	0.25838	0.25394	0.35734
GO:1900182	positive regulation of protein localization to nucleus	0.5513	0.08323	0.4563	0.87859	0.21559	0.03648	0.56214	0.46131	0.25838	0.25394	0.35734
GO:1904591	positive regulation of protein import	0.5513	0.08323	0.4563	0.87859	0.21559	0.03648	0.56214	0.46131	0.25838	0.25394	0.35734
GO:0006625	protein targeting to peroxisome	0.3867	0.28555	0.0965	0.14283	0.50557	0.26788	0.37444	0.34049	0.48452	0.62622	0.357465
GO:0043574	peroxisomal transport	0.3867	0.28555	0.0965	0.14283	0.50557	0.26788	0.37444	0.34049	0.48452	0.62622	0.357465
GO:0072662	protein localization to peroxisome	0.3867	0.28555	0.0965	0.14283	0.50557	0.26788	0.37444	0.34049	0.48452	0.62622	0.357465
GO:0072663	establishment of protein localization to peroxisome	0.3867	0.28555	0.0965	0.14283	0.50557	0.26788	0.37444	0.34049	0.48452	0.62622	0.357465
GO:1903729	regulation of plasma membrane organization	0.0243	0.85187	0.3205	0.20274	0.39524	0.73117	0.01254	0.08273	0.73698	0.57455	0.35787
GO:0045184	establishment of protein localization	0.1348	0.38617	0.3111	0.18204	0.56844	0.33029	0.0889	0.41002	0.6584	0.81073	0.35823
GO:0016042	lipid catabolic process	0.395	0.32171	0.7157	0.59947	0.30353	0.27683	0.46105	0.4413	0.13614	0.12372	0.358355
GO:0010608	posttranscriptional regulation of gene expression	0.1263	0.81066	0.3246	0.48588	0.54553	0.86464	0.08984	0.02463	0.39368	0.1918	0.35914
GO:0007112	male meiosis cytokinesis	0.0097	0.32881	0.0403	0.03772	0.52706	0.48021	0.02334	0.38957	0.6016	0.497	0.35919
GO:0007600	sensory perception	0.462	0.56887	0.8021	0.22149	0.2205	0.47531	0.44563	0.10731	0.27402	0.22509	0.359825
GO:0007319	negative regulation of oskar mRNA translation	0.3928	0.50112	0.1911	0.08179	0.16966	0.30052	0.42735	0.32728	0.49091	0.46573	0.36004
GO:0031050	dsRNA fragmentation	0.72	0.17901	0.2479	0.23993	0.47229	0.10977	0.91209	0.1935	0.8206	0.67532	0.360095
GO:0043331	response to dsRNA	0.72	0.17901	0.2479	0.23993	0.47229	0.10977	0.91209	0.1935	0.8206	0.67532	0.360095
GO:0070918	production of small RNA involved in gene silencing by RNA	0.72	0.17901	0.2479	0.23993	0.47229	0.10977	0.91209	0.1935	0.8206	0.67532	0.360095
GO:0071359	cellular response to dsRNA	0.72	0.17901	0.2479	0.23993	0.47229	0.10977	0.91209	0.1935	0.8206	0.67532	0.360095
GO:0034970	histone H3-R2 methylation	NA	NA	NA	NA	NA	NA	NA	NA	0.34645	0.37457	0.36051
GO:0032011	ARF protein signal transduction	0.3481	0.24509	0.3736	0.51188	0.42683	0.34871	0.38147	0.4587	0.34707	0.34416	0.361155
GO:0080135	regulation of cellular response to stress	0.2802	0.1743	0.1758	0.49895	0.56752	0.07144	0.2761	0.81122	0.61721	0.44218	0.36119
GO:0043506	regulation of JUN kinase activity	0.178	0.62148	0.3584	0.30289	0.33022	0.55406	0.22647	0.36425	0.85139	0.75872	0.361325
GO:0010564	regulation of cell cycle process	0.1237	0.18429	0.6077	0.45613	0.41067	0.18187	0.08281	0.33406	0.65318	0.38879	0.361425
GO:0008544	epidermis development	0.1198	0.57697	0.769	0.85509	0.1893	0.3906	0.0639	0.24237	0.66995	0.33256	0.36158
GO:0045880	positive regulation of smoothened signaling pathway	0.1507	0.26809	0.4551	0.26878	0.64847	0.11046	0.16406	0.66736	0.58511	0.63876	0.36194
GO:0098754	detoxification	0.2574	0.3988	0.3844	0.43747	0.41047	0.3177	0.54573	0.33971	0.09049	0.1957	0.362055
GO:0030182	neuron differentiation	0.1193	0.38014	0.9492	0.57557	0.45022	0.24769	0.07331	0.44831	0.3441	0.26166	0.36212
GO:0071496	cellular response to external stimulus	0.1986	0.14426	0.0716	0.63827	0.44245	0.28205	0.19789	0.56447	0.49461	0.44237	0.36221
GO:0010959	regulation of metal ion transport	0.3319	0.88281	0.2508	0.16556	0.66447	0.69223	0.31416	0.47774	0.25938	0.39383	0.362865
GO:0007064	mitotic sister chromatid cohesion	0.5391	0.35761	0.1427	0.17613	0.07447	0.36821	0.53834	0.18342	0.37375	0.37637	0.36291
GO:0007217	tachykinin receptor signaling pathway	0.5892	NA	0.1387	0.09663	NA	NA	0.58975	NA	NA	NA	0.36395
GO:0036099	female germ-line stem cell population maintenance	0.2454	0.41392	0.5852	0.31414	0.52993	0.22768	0.1974	0.2586	0.41392	0.46679	0.36403
GO:0043388	positive regulation of DNA binding	0.2369	0.78338	0.0664	0.21581	0.21835	0.7884	0.6773	0.13602	0.49236	0.64792	0.36463
GO:0051099	positive regulation of binding	0.2369	0.78338	0.0664	0.21581	0.21835	0.7884	0.6773	0.13602	0.49236	0.64792	0.36463
GO:0043414	macromolecule methylation	0.5521	0.42025	0.3534	0.34754	0.35738	0.33568	0.37248	0.33656	0.45397	0.57656	0.36493
GO:0022900	electron transport chain	0.6135	0.08739	0.2516	0.16112	0.28813	0.04895	0.74494	0.48312	0.44386	0.48763	0.365995
GO:0006084	acetyl-CoA metabolic process	0.0956	0.33996	0.9047	0.93208	0.70255	0.34807	0.06793	0.38438	0.93291	0.19392	0.366225
GO:0003381	epithelial cell morphogenesis involved in gastrulation	0.7398	0.32927	0.0988	0.16874	0.26386	0.39846	0.7556	0.46175	0.64943	0.33425	0.366355
GO:0003384	apical constriction involved in gastrulation	0.7398	0.32927	0.0988	0.16874	0.26386	0.39846	0.7556	0.46175	0.64943	0.33425	0.366355
GO:0051960	regulation of nervous system development	0.3683	0.51155	0.3793	0.18016	0.43527	0.60767	0.3419	0.3672	0.20474	0.05452	0.36775
GO:0043280	positive regulation of cysteine-type endopeptidase activity involved in apoptotic process	0.7483	0.50553	0.1122	0.048	0.41079	0.74202	0.7992	0.13858	0.32495	0.27013	0.36787
GO:0000038	very long-chain fatty acid metabolic process	0.3129	0.42288	0.271	0.26755	0.62694	0.4257	0.28897	0.618	0.28721	0.50512	0.36789
GO:0019226	transmission of nerve impulse	NA	NA	0.2291	0.27557	NA	NA	NA	NA	0.47247	0.46039	0.36798
GO:0035637	multicellular organismal signaling	NA	NA	0.2291	0.27557	NA	NA	NA	NA	0.47247	0.46039	0.36798
GO:0048260	positive regulation of receptor-mediated endocytosis	0.3749	0.36124	0.6315	0.82643	0.21446	0.29579	0.33805	0.18433	0.74183	0.73737	0.36807
GO:0031623	receptor internalization	0.2505	0.19586	0.2169	0.45425	0.37721	0.36025	0.3254	0.39753	0.7917	0.87303	0.36873
GO:0031345	negative regulation of cell projection organization	0.2696	0.66704	0.4287	0.3811	0.12423	0.51444	0.49696	0.1119	0.35681	0.12623	0.368955
GO:0050714	positive regulation of protein secretion	0.1297	0.3636	0.4629	0.49217	0.35032	0.37434	0.03421	0.13818	0.56593	0.53714	0.36897
GO:0060628	regulation of ER to Golgi vesicle-mediated transport	0.3551	0.57936	0.3079	0.36172	0.29631	0.50991	0.60516	0.32726	0.37733	0.43279	0.369525
GO:0035099	hemocyte migration	0.5344	0.13656	0.3226	0.41686	0.74269	0.11972	0.44142	0.68439	0.21548	0.14548	0.36973
GO:0002064	epithelial cell development	0.437	0.56936	0.6651	0.64671	0.25496	0.65889	0.28105	0.06658	0.30253	0.12277	0.369765
GO:0060914	heart formation	NA	0.42593	0.3271	0.3845	0.2734	0.40949	NA	0.30036	0.35511	0.39071	0.369805
GO:0060070	canonical Wnt signaling pathway	0.1645	0.57752	0.6032	0.40669	0.64057	0.33321	0.23119	0.5507	0.18041	0.13267	0.36995
GO:0019953	sexual reproduction	0.5964	0.59284	0.4627	0.20511	0.22864	0.64316	0.45232	0.28795	0.14429	0.06025	0.370135
GO:0044703	multi-organism reproductive process	0.5964	0.59284	0.4627	0.20511	0.22864	0.64316	0.45232	0.28795	0.14429	0.06025	0.370135
GO:0006818	hydrogen transport	0.2972	0.05598	0.1765	0.46309	0.44313	0.02749	0.27004	0.83616	0.79666	0.77891	0.370165
GO:0033962	cytoplasmic mRNA processing body assembly	0.3552	0.35388	0.4036	0.59696	0.28026	0.1264	0.30137	0.38532	0.883	0.50553	0.37026
GO:0031648	protein destabilization	0.6711	0.37273	0.1631	0.10914	0.70648	0.36844	0.72451	0.68363	0.31298	0.29675	0.370585
GO:0007227	signal transduction downstream of smoothened	0.3765	NA	NA	NA	NA	NA	0.36472	NA	NA	NA	0.37061
GO:0007228	positive regulation of hh target transcription factor activity	0.3765	NA	NA	NA	NA	NA	0.36472	NA	NA	NA	0.37061
GO:0007619	courtship behavior	0.353	0.8562	0.3846	0.35747	0.99605	0.88243	0.26083	0.95241	0.28144	0.20546	0.371035
GO:0030716	oocyte fate determination	0.0944	0.38425	0.7606	0.72827	0.30864	0.3581	0.08593	0.30393	0.82604	0.70858	0.371175
GO:2001267	regulation of cysteine-type endopeptidase activity involved in apoptotic signaling pathway	0.8961	0.33989	0.3267	0.36848	0.37405	0.6163	0.88602	0.18628	0.41926	0.1901	0.371265
GO:2001269	positive regulation of cysteine-type endopeptidase activity involved in apoptotic signaling pathway	0.8961	0.33989	0.3267	0.36848	0.37405	0.6163	0.88602	0.18628	0.41926	0.1901	0.371265
GO:0032790	ribosome disassembly	0.5435	0.4312	0.2738	0.29494	0.51667	0.43263	0.54113	0.31149	0.20698	0.13179	0.371345
GO:0045747	positive regulation of Notch signaling pathway	0.2342	0.56157	0.4274	0.32259	0.51036	0.6379	0.08705	0.39107	0.3522	0.21882	0.371635
GO:0045732	positive regulation of protein catabolic process	0.1441	0.15357	0.3991	0.59747	0.34497	0.11087	0.1378	0.46907	0.98017	0.67683	0.372035
GO:0048863	stem cell differentiation	0.598	0.38354	0.1895	0.11354	0.40056	0.47857	0.36069	0.49874	0.1619	0.15848	0.372115
GO:0016060	metarhodopsin inactivation	0.9847	0.14559	0.2326	0.47839	0.56602	0.17469	0.98278	0.58759	0.17604	0.26586	0.372125
GO:0035209	pupal development	0.2861	0.80021	0.7806	0.52444	0.24273	0.61252	0.30322	0.44151	0.04296	0.09128	0.372365
GO:0007184	SMAD protein import into nucleus	0.0595	0.46228	0.2274	0.32735	0.517	0.46686	0.05069	0.41749	0.26844	0.45229	0.37242
GO:0061647	histone H3-K9 modification	0.214	0.7595	0.306	0.41446	0.19548	0.68448	0.33111	0.28456	0.66349	0.82792	0.372785
GO:0051222	positive regulation of protein transport	0.4068	0.09854	0.3712	0.79896	0.26294	0.0537	0.33278	0.37481	0.83258	0.62969	0.373005
GO:1904951	positive regulation of establishment of protein localization	0.4068	0.09854	0.3712	0.79896	0.26294	0.0537	0.33278	0.37481	0.83258	0.62969	0.373005
GO:0000042	protein targeting to Golgi	0.4403	0.3537	0.1235	0.24571	0.31289	0.28692	0.4116	0.39241	0.50194	0.44466	0.373055
GO:0034067	protein localization to Golgi apparatus	0.4403	0.3537	0.1235	0.24571	0.31289	0.28692	0.4116	0.39241	0.50194	0.44466	0.373055
GO:0072600	establishment of protein localization to Golgi	0.4403	0.3537	0.1235	0.24571	0.31289	0.28692	0.4116	0.39241	0.50194	0.44466	0.373055
GO:0048081	positive regulation of cuticle pigmentation	0.3027	0.62652	0.2662	0.29332	0.30949	0.55896	0.56143	0.61675	0.34525	0.40098	0.373115
GO:0048087	positive regulation of developmental pigmentation	0.3027	0.62652	0.2662	0.29332	0.30949	0.55896	0.56143	0.61675	0.34525	0.40098	0.373115
GO:0072661	protein targeting to plasma membrane	0.3027	0.62652	0.2662	0.29332	0.30949	0.55896	0.56143	0.61675	0.34525	0.40098	0.373115
GO:0009303	rRNA transcription	0.3225	0.42953	0.356	0.47119	0.55542	0.39087	0.2425	0.48492	0.25043	0.14279	0.373435
GO:0032259	methylation	0.4723	0.32324	0.3969	0.36326	0.25313	0.2995	0.39587	0.31764	0.38383	0.49782	0.373545
GO:0019184	nonribosomal peptide biosynthetic process	NA	0.44443	0.2723	0.36451	0.36543	0.43568	NA	0.33737	0.40004	0.38172	0.373575
GO:0009642	response to light intensity	0.6643	0.08897	0.1063	0.54485	0.37934	0.10825	0.47764	0.36833	0.17891	0.39663	0.373835
GO:0030423	targeting of mRNA for destruction involved in RNA interference	NA	NA	NA	NA	0.42626	NA	NA	0.32152	NA	NA	0.37389
GO:0048865	stem cell fate commitment	0.6243	0.22616	0.4857	0.3344	0.73951	0.29727	0.4134	0.68605	0.05573	0.03083	0.3739
GO:0045199	maintenance of epithelial cell apical/basal polarity	0.9201	0.65786	0.3119	0.26411	0.16325	0.43626	0.93934	0.17293	0.48649	0.14878	0.37408
GO:0035191	nuclear axial expansion	0.2459	0.20649	0.0941	0.41453	0.601	0.69549	0.2616	0.94551	0.71435	0.33425	0.37439
GO:0006885	regulation of pH	0.0211	0.54973	0.507	0.62716	0.31572	0.51431	0.02603	0.28093	0.43315	0.17922	0.374435
GO:0030004	cellular monovalent inorganic cation homeostasis	0.0211	0.54973	0.507	0.62716	0.31572	0.51431	0.02603	0.28093	0.43315	0.17922	0.374435
GO:0030641	regulation of cellular pH	0.0211	0.54973	0.507	0.62716	0.31572	0.51431	0.02603	0.28093	0.43315	0.17922	0.374435
GO:0055067	monovalent inorganic cation homeostasis	0.0211	0.54973	0.507	0.62716	0.31572	0.51431	0.02603	0.28093	0.43315	0.17922	0.374435
GO:0001306	age-dependent response to oxidative stress	NA	NA	0.2741	0.37472	NA	NA	0.96379	NA	NA	NA	0.37472
GO:0007571	age-dependent general metabolic decline	NA	NA	0.2741	0.37472	NA	NA	0.96379	NA	NA	NA	0.37472
GO:0001775	cell activation	0.7353	0.43667	0.1207	0.21147	0.2574	0.50267	0.7398	0.31281	0.75655	0.30005	0.37474
GO:0007111	meiosis II cytokinesis	0.1303	0.57664	0.3794	0.32668	0.63973	0.6991	0.27679	0.68581	0.15831	0.3705	0.37495
GO:0045477	regulation of nurse cell apoptotic process	0.4474	0.14193	0.3781	0.41177	0.08067	0.02796	0.37203	0.28786	0.53184	0.64288	0.375065
GO:1904748	regulation of apoptotic process involved in development	0.4474	0.14193	0.3781	0.41177	0.08067	0.02796	0.37203	0.28786	0.53184	0.64288	0.375065
GO:0035094	response to nicotine	0.7318	0.45031	0.3781	0.32155	0.15825	0.37783	0.75354	0.22171	0.37245	0.14668	0.37514
GO:0009145	purine nucleoside triphosphate biosynthetic process	0.5543	0.39675	0.0881	0.02673	0.78891	0.21618	0.61385	0.81196	0.29136	0.35358	0.375165
GO:0009206	purine ribonucleoside triphosphate biosynthetic process	0.5543	0.39675	0.0881	0.02673	0.78891	0.21618	0.61385	0.81196	0.29136	0.35358	0.375165
GO:0050807	regulation of synapse organization	0.5701	0.40574	0.396	0.35549	0.18742	0.48033	0.51475	0.31878	0.1864	0.10255	0.375745
GO:0009648	photoperiodism	0.4932	0.3719	0.1661	0.14244	0.62903	0.37966	0.51545	0.51716	0.14411	0.16567	0.37578
GO:0045664	regulation of neuron differentiation	0.2002	0.61669	0.1996	0.36601	0.87798	0.38676	0.31699	0.77102	0.58449	0.18187	0.376385
GO:0060099	"regulation of phagocytosis, engulfment"	0.369	0.90859	0.2301	0.20956	0.3945	0.91597	0.38398	0.30639	0.89942	0.33716	0.37649
GO:1905153	regulation of membrane invagination	0.369	0.90859	0.2301	0.20956	0.3945	0.91597	0.38398	0.30639	0.89942	0.33716	0.37649
GO:0048388	endosomal lumen acidification	0.2723	0.2951	0.3134	0.46919	0.43961	0.29464	0.29403	0.57969	0.56605	0.48538	0.376505
GO:0006305	DNA alkylation	0.5037	0.56102	0.1694	0.33132	0.37945	0.31996	0.52046	0.34109	0.37384	0.54021	0.376645
GO:0006306	DNA methylation	0.5037	0.56102	0.1694	0.33132	0.37945	0.31996	0.52046	0.34109	0.37384	0.54021	0.376645
GO:0044728	DNA methylation or demethylation	0.5037	0.56102	0.1694	0.33132	0.37945	0.31996	0.52046	0.34109	0.37384	0.54021	0.376645
GO:0045466	R7 cell differentiation	0.2279	0.10301	0.3691	0.36472	0.90332	0.22495	0.44045	0.85116	0.38472	0.61095	0.37691
GO:0043410	positive regulation of MAPK cascade	0.7474	0.0715	0.2159	0.31858	0.89606	0.04116	0.68939	0.96413	0.43532	0.29661	0.37695
GO:0010975	regulation of neuron projection development	0.3677	0.66759	0.3863	0.27845	0.54227	0.555	0.28938	0.31975	0.82742	0.28333	0.377
GO:0032784	"regulation of DNA-templated transcription, elongation"	0.1697	0.58172	0.398	0.20437	0.21482	0.56525	0.15126	0.35641	0.56276	0.64313	0.377205
GO:0051258	protein polymerization	0.3528	0.71474	0.6647	0.84414	0.26381	0.21811	0.12064	0.45579	0.40221	0.24424	0.377505
GO:0090288	negative regulation of cellular response to growth factor stimulus	0.1857	0.37714	0.0228	0.14294	0.57136	0.56268	0.18937	0.45719	0.37831	0.51501	0.377725
GO:0033993	response to lipid	0.0632	0.26404	0.7081	0.52152	0.48581	0.29761	0.04821	0.45854	1	0.00747	0.378075
GO:0042445	hormone metabolic process	0.3381	0.515	0.5046	0.5686	0.3119	0.41808	0.27465	0.26595	0.31928	0.56237	0.37809
GO:0000226	microtubule cytoskeleton organization	0.4291	0.57933	0.2521	0.09079	0.18937	0.65565	0.32735	0.21236	0.83391	0.52304	0.378225
GO:0000412	histone peptidyl-prolyl isomerization	0.4393	0.5382	0.3202	0.2167	NA	0.49675	0.43631	NA	0.25148	0.31616	0.378255
GO:0007564	regulation of chitin-based cuticle tanning	0.8206	0.162	0.4482	0.43511	0.38727	0.13156	0.81725	0.36924	0.31987	0.31229	0.378255
GO:0042993	positive regulation of transcription factor import into nucleus	0.517	0.04332	0.6183	0.88459	0.23868	0.01794	0.52738	0.53501	0.20558	0.24048	0.37874
GO:0007265	Ras protein signal transduction	0.3083	0.43726	0.2429	0.30683	0.46881	0.10042	0.32053	0.46736	0.64305	0.51212	0.378895
GO:0022604	regulation of cell morphogenesis	0.0728	0.46003	0.2809	0.60268	0.46857	0.38593	0.25816	0.37362	0.45665	0.13563	0.379775
GO:0009566	fertilization	0.433	0.69066	0.1168	0.14049	0.01313	0.73399	0.32721	0.05687	0.84138	0.43736	0.380105
GO:0006979	response to oxidative stress	0.3162	0.43499	0.3356	0.73194	0.37781	0.33545	0.50819	0.49334	0.38311	0.23719	0.38046
GO:0032436	positive regulation of proteasomal ubiquitin-dependent protein catabolic process	0.454	0.14892	0.2001	0.10912	0.30694	0.15605	0.49017	0.58941	0.94406	0.88339	0.38047
GO:0033500	carbohydrate homeostasis	0.25	0.27668	0.3106	0.26941	0.83512	0.23288	0.45044	0.82847	0.87338	0.77372	0.38052
GO:0051341	regulation of oxidoreductase activity	0.3972	NA	NA	NA	NA	NA	0.36412	NA	NA	NA	0.38066
GO:0007088	regulation of mitotic nuclear division	0.107	0.04341	0.5403	0.64694	0.37856	0.01589	0.04335	0.77571	0.58685	0.38283	0.380695
GO:0006011	UDP-glucose metabolic process	0.3304	0.66674	0.3325	0.42921	0.08751	0.65665	0.29534	0.09046	0.87371	0.88401	0.380855
GO:0018992	germ-line sex determination	0.4312	0.59851	0.1645	0.33069	0.10873	0.58206	0.45866	0.09001	0.54853	0.27482	0.380945
GO:0032196	transposition	0.902	0.30222	0.4185	0.27946	0.84157	0.34375	0.44521	0.81817	0.22104	0.12333	0.381125
GO:0006308	DNA catabolic process	NA	0.51418	0.7411	0.84584	0.14006	0.58867	NA	0.17442	0.24923	0.18905	0.381705
GO:0048042	regulation of post-mating oviposition	0.5312	0.2559	0.4438	0.44478	0.36796	0.32327	0.71378	0.39603	0.03409	0.03181	0.381995
GO:0060403	post-mating oviposition	0.5312	0.2559	0.4438	0.44478	0.36796	0.32327	0.71378	0.39603	0.03409	0.03181	0.381995
GO:0055092	sterol homeostasis	0.3651	0.55885	0.3998	0.36523	0.68162	0.61899	0.35656	0.9707	0.1731	0.07345	0.382515
GO:0030162	regulation of proteolysis	0.4925	0.44973	0.1458	0.35517	0.25618	0.22507	0.41187	0.3286	0.76066	0.49729	0.38352
GO:0031098	stress-activated protein kinase signaling cascade	0.5216	0.24672	0.1762	0.52067	0.64716	0.10131	0.57507	0.85207	0.12499	0.06793	0.383695
GO:0015833	peptide transport	0.1767	0.56146	0.2526	0.11037	0.42502	0.4862	0.10499	0.34256	0.53824	0.67496	0.38379
GO:0009187	cyclic nucleotide metabolic process	0.3796	0.18439	0.3539	0.38806	0.1958	0.59023	0.39695	0.17493	0.64798	0.58286	0.38383
GO:0044262	cellular carbohydrate metabolic process	0.6355	0.3416	0.8348	0.3285	0.85616	0.28621	0.28057	0.64094	0.42621	0.27564	0.383905
GO:0038066	p38MAPK cascade	0.3784	0.1469	0.3902	0.62232	0.10161	0.07997	0.67614	0.08064	0.50494	0.6266	0.3843
GO:1900744	regulation of p38MAPK cascade	0.3784	0.1469	0.3902	0.62232	0.10161	0.07997	0.67614	0.08064	0.50494	0.6266	0.3843
GO:0006007	glucose catabolic process	NA	0.45467	0.2546	0.27356	0.31434	0.49207	NA	0.49813	NA	NA	0.384505
GO:0046058	cAMP metabolic process	0.4786	0.26355	0.2795	0.27962	0.29847	0.72114	0.47064	0.27254	0.74695	0.68914	0.384555
GO:0045186	zonula adherens assembly	0.3344	0.52666	0.3106	0.11033	0.25478	0.43483	0.20275	0.44568	0.66974	0.51776	0.384615
GO:0090257	regulation of muscle system process	0.3545	0.31814	0.7157	0.45099	0.43283	0.33167	0.35453	0.40695	0.49345	0.36246	0.384705
GO:1902582	single-organism intracellular transport	0.0236	0.53615	0.2123	0.40505	0.72764	0.45247	0.04389	0.70299	0.36468	0.14501	0.384865
GO:0007293	germarium-derived egg chamber formation	0.4201	0.19502	0.7516	0.54407	0.27402	0.20962	0.39339	0.04898	0.81095	0.37727	0.38533
GO:0045666	positive regulation of neuron differentiation	0.3652	0.36863	0.4875	0.2798	0.55303	0.37717	0.39367	0.61897	0.60992	0.18872	0.38542
GO:0009152	purine ribonucleotide biosynthetic process	0.3557	0.35032	0.0091	0.0184	0.67102	0.37032	0.40221	0.74041	0.69646	0.52316	0.386265
GO:1901216	positive regulation of neuron death	0.379	0.49794	0.4504	0.39362	0.27186	0.36995	0.47734	0.29437	0.36598	0.54357	0.38631
GO:0002274	myeloid leukocyte activation	0.4736	0.39698	0.2516	0.19285	0.27239	0.38373	0.48794	0.3122	0.56374	0.3892	0.386465
GO:0042116	macrophage activation	0.4736	0.39698	0.2516	0.19285	0.27239	0.38373	0.48794	0.3122	0.56374	0.3892	0.386465
GO:0045321	leukocyte activation	0.4736	0.39698	0.2516	0.19285	0.27239	0.38373	0.48794	0.3122	0.56374	0.3892	0.386465
GO:0043508	negative regulation of JUN kinase activity	0.3158	0.44767	0.4823	0.44283	0.19919	0.3973	0.30583	0.20975	0.90584	0.3757	0.3865
GO:0051336	regulation of hydrolase activity	0.3462	0.99893	0.3347	0.42761	0.7294	0.94915	0.34127	0.83765	0.25663	0.26661	0.386905
GO:0006123	"mitochondrial electron transport, cytochrome c to oxygen"	0.3993	0.21772	0.4023	0.37651	0.7767	0.4002	0.3621	0.64437	0.18378	0.18856	0.387905
GO:0044764	multi-organism cellular process	0.3687	0.62897	0.6496	0.24595	0.40214	0.2545	0.4082	0.37409	0.46566	0.29769	0.388115
GO:0046011	regulation of oskar mRNA translation	0.3731	0.4302	0.4991	0.28849	0.18412	0.34251	0.40346	0.35332	0.76024	0.77832	0.38828
GO:0008585	female gonad development	0.2054	0.70903	0.6194	0.42759	0.21854	0.75951	0.2288	0.33831	0.37228	0.40434	0.38831
GO:0046545	development of primary female sexual characteristics	0.2054	0.70903	0.6194	0.42759	0.21854	0.75951	0.2288	0.33831	0.37228	0.40434	0.38831
GO:0060074	synapse maturation	0.5257	0.12766	0.3784	0.40418	0.5593	0.20559	0.40146	0.24184	0.3034	0.39991	0.389155
GO:0040034	"regulation of development, heterochronic"	0.3391	0.86297	0.364	0.49237	0.41573	0.86808	0.31085	0.41467	0.05921	0.05518	0.389335
GO:0006513	protein monoubiquitination	NA	NA	NA	NA	0.38475	NA	NA	0.39439	NA	NA	0.38957
GO:0042067	establishment of ommatidial planar polarity	0.34	0.25838	0.4395	0.53052	0.21583	0.32319	0.31356	0.50487	0.51496	0.63615	0.38975
GO:0007163	establishment or maintenance of cell polarity	0.4188	0.2827	0.315	0.45379	0.37605	0.40438	0.34459	0.4596	0.36725	0.60142	0.390215
GO:0002009	morphogenesis of an epithelium	0.1436	0.64257	0.2036	0.57671	0.50122	0.6419	0.27931	0.64781	0.12581	0.06703	0.390265
GO:0032101	regulation of response to external stimulus	0.7727	0.36062	0.4398	0.64525	0.25462	0.17558	0.63615	0.09778	0.39845	0.38257	0.39051
GO:0015908	fatty acid transport	0.709	0.39174	0.316	0.52014	0.11809	0.15078	0.88667	0.38976	0.21608	0.55974	0.39075
GO:0060541	respiratory system development	0.3781	0.50631	0.295	0.35357	0.46666	0.55218	0.34029	0.64817	0.40391	0.21612	0.391005
GO:0030422	production of siRNA involved in RNA interference	0.6736	0.18234	0.1942	0.21201	0.57008	0.12055	0.91026	0.18831	0.88832	0.89628	0.391045
GO:0007204	positive regulation of cytosolic calcium ion concentration	0.385	0.65828	0.2629	0.22895	0.41083	0.52354	0.33245	0.29368	0.39715	0.4677	0.391075
GO:0051126	negative regulation of actin nucleation	NA	0.15569	NA	NA	0.65266	0.16841	NA	0.67099	0.4187	0.36375	0.391225
GO:0001932	regulation of protein phosphorylation	0.6621	0.09405	0.4319	0.35057	0.68286	0.12638	0.74437	0.61929	0.33787	0.26584	0.391235
GO:0042306	regulation of protein import into nucleus	0.4464	0.01989	0.1922	0.66426	0.55757	0.00687	0.47596	0.72148	0.33648	0.16646	0.39144
GO:0043001	Golgi to plasma membrane protein transport	0.0988	0.8297	0.5138	0.33564	0.48291	0.68282	0.04679	0.28073	0.44777	0.26959	0.391705
GO:0016360	sensory organ precursor cell fate determination	0.0163	0.77465	0.585	0.57261	0.38809	0.75249	0.01251	0.26592	0.21676	0.39555	0.39182
GO:0060582	cell fate determination involved in pattern specification	0.0163	0.77465	0.585	0.57261	0.38809	0.75249	0.01251	0.26592	0.21676	0.39555	0.39182
GO:0007377	germ-band extension	0.5278	0.18802	0.593	0.5644	0.09486	0.11384	0.34107	0.05898	0.85476	0.44431	0.39269
GO:0006086	acetyl-CoA biosynthetic process from pyruvate	0.0377	0.36804	0.6431	0.61666	0.58053	0.41783	0.03542	0.15992	0.7063	0.29239	0.392935
GO:0031330	negative regulation of cellular catabolic process	0.273	0.44031	0.3996	0.38476	0.58986	0.70247	0.37933	0.44103	0.38643	0.26239	0.393015
GO:0000916	actomyosin contractile ring contraction	0.0142	0.69787	0.2854	0.2292	0.52997	0.51544	0.00411	0.41629	0.63618	0.36998	0.393135
GO:0035282	segmentation	0.2193	0.40227	0.7868	0.28915	0.74831	0.35812	0.36638	0.3841	0.42051	0.61707	0.393185
GO:0030238	male sex determination	0.5506	NA	0.1864	0.58436	0.13643	NA	0.32648	0.10624	0.48635	0.46073	0.393605
GO:0071375	cellular response to peptide hormone stimulus	0.365	0.27765	0.3023	0.48076	0.42298	0.24522	0.43111	0.35563	0.81472	0.7201	0.39399
GO:1901653	cellular response to peptide	0.365	0.27765	0.3023	0.48076	0.42298	0.24522	0.43111	0.35563	0.81472	0.7201	0.39399
GO:0007091	metaphase/anaphase transition of mitotic cell cycle	0.7608	0.38658	0.7117	0.70855	0.24496	0.25393	0.76569	0.37052	0.38947	0.39906	0.394265
GO:0010965	regulation of mitotic sister chromatid separation	0.7608	0.38658	0.7117	0.70855	0.24496	0.25393	0.76569	0.37052	0.38947	0.39906	0.394265
GO:0033047	regulation of mitotic sister chromatid segregation	0.7608	0.38658	0.7117	0.70855	0.24496	0.25393	0.76569	0.37052	0.38947	0.39906	0.394265
GO:0044784	metaphase/anaphase transition of cell cycle	0.7608	0.38658	0.7117	0.70855	0.24496	0.25393	0.76569	0.37052	0.38947	0.39906	0.394265
GO:1905818	regulation of chromosome separation	0.7608	0.38658	0.7117	0.70855	0.24496	0.25393	0.76569	0.37052	0.38947	0.39906	0.394265
GO:0031056	regulation of histone modification	0.4935	0.1785	0.0813	0.15511	0.40362	0.38493	0.41506	0.35953	0.76689	0.74324	0.394275
GO:0051093	negative regulation of developmental process	0.6796	0.41569	0.2024	0.32003	0.18909	0.43632	0.81177	0.07954	0.68539	0.3729	0.394295
GO:1900075	positive regulation of neuromuscular synaptic transmission	NA	NA	0.4169	0.47002	NA	NA	NA	NA	0.37267	0.25796	0.394785
GO:0034059	response to anoxia	0.3878	0.3445	0.5716	0.12372	0.59179	0.27958	0.40209	0.3068	0.6216	0.63787	0.394945
GO:0051294	establishment of spindle orientation	0.7241	0.45505	0.5513	0.28939	0.16343	0.2074	0.47645	0.17566	0.33496	0.6956	0.395005
GO:0002433	immune response-regulating cell surface receptor signaling pathway involved in phagocytosis	0.7544	0.40446	0.4152	0.34707	0.26861	0.3856	0.67171	0.24787	0.85476	0.28836	0.39503
GO:0009987	cellular process	0.261	0.11376	0.5813	0.44631	0.74947	0.20236	0.11602	0.85037	0.47072	0.34384	0.395075
GO:0060828	regulation of canonical Wnt signaling pathway	0.2153	0.72391	0.5426	0.53857	0.576	0.41382	0.29894	0.37724	0.13077	0.10074	0.39553
GO:0006642	triglyceride mobilization	0.3959	0.64423	0.356	0.30808	0.5036	0.61949	0.63271	0.32614	0.39542	0.22904	0.39566
GO:0010528	regulation of transposition	0.9069	0.30222	0.4483	0.307	0.85018	0.34375	0.53779	0.82792	0.22104	0.12333	0.396025
GO:0010529	negative regulation of transposition	0.9069	0.30222	0.4483	0.307	0.85018	0.34375	0.53779	0.82792	0.22104	0.12333	0.396025
GO:0031104	dendrite regeneration	NA	0.39551	0.3732	0.69833	0.40313	0.39659	NA	0.3862	0.49453	0.3954	0.39605
GO:2000736	regulation of stem cell differentiation	0.6615	0.27709	0.255	0.11163	0.48794	0.40669	0.6478	0.38564	0.24704	0.67429	0.396165
GO:0006829	zinc II ion transport	0.2722	0.92316	0.5628	0.52058	0.11526	0.92001	0.26987	0.09942	NA	NA	0.39639
GO:0051716	cellular response to stimulus	0.7725	0.48922	0.0812	0.17554	0.15331	0.60545	0.3041	0.26787	0.77374	0.54745	0.39666
GO:0061355	Wnt protein secretion	0.251	0.38713	0.324	0.43904	0.40744	0.29447	0.41552	0.35287	1	1	0.397285
GO:0061356	regulation of Wnt protein secretion	0.251	0.38713	0.324	0.43904	0.40744	0.29447	0.41552	0.35287	1	1	0.397285
GO:0032873	negative regulation of stress-activated MAPK cascade	0.2802	0.21236	0.4675	0.32768	0.578	0.20344	0.30066	0.56697	0.67455	0.64545	0.39759
GO:0046329	negative regulation of JNK cascade	0.2802	0.21236	0.4675	0.32768	0.578	0.20344	0.30066	0.56697	0.67455	0.64545	0.39759
GO:0070303	negative regulation of stress-activated protein kinase signaling cascade	0.2802	0.21236	0.4675	0.32768	0.578	0.20344	0.30066	0.56697	0.67455	0.64545	0.39759
GO:0032869	cellular response to insulin stimulus	0.365	0.30734	0.3268	0.56904	0.4325	0.3112	0.43111	0.36491	0.79849	0.77789	0.398055
GO:0006897	endocytosis	0.3973	0.39726	0.4677	0.57694	0.48977	0.40027	0.22917	0.44241	0.18904	0.09281	0.398785
GO:2001252	positive regulation of chromosome organization	0.2091	0.49112	0.2855	0.41035	0.38738	0.48556	0.21208	0.49866	0.51937	0.26403	0.398865
GO:0022414	reproductive process	0.6449	0.65076	0.4562	0.14107	0.20487	0.70877	0.34206	0.94554	0.10419	0.09443	0.39913
GO:0034285	response to disaccharide	0.2447	0.22588	0.4473	0.37937	0.61287	0.17169	0.41907	0.9555	0.80335	0.35791	0.39922
GO:0030010	establishment of cell polarity	0.463	0.35013	0.4489	0.66014	0.17345	0.24983	0.25267	0.22359	0.7872	0.68847	0.399515
GO:0016204	determination of muscle attachment site	NA	0.35172	0.4147	0.3845	0.56136	0.28652	NA	0.76116	0.49946	0.3462	0.3996
GO:0016063	rhodopsin biosynthetic process	0.6441	0.57764	0.2095	0.1617	0.19644	0.64349	0.54218	0.39782	0.40188	0.25248	0.39985
GO:0072593	reactive oxygen species metabolic process	0.4392	0.39624	0.2094	0.36045	0.82917	0.29776	0.86688	0.74156	0.22628	0.40421	0.400225
GO:0009790	embryo development	0.3781	0.38366	0.5298	0.39471	0.62893	0.20134	0.40611	0.52503	0.24824	0.46498	0.40041
GO:0042594	response to starvation	0.3565	0.36883	0.2171	0.95813	0.84386	0.34289	0.48079	0.90089	0.40883	0.39239	0.40061
GO:0010043	response to zinc ion	0.385	0.12086	0.4361	0.55478	0.27695	0.14927	0.41692	0.10107	0.83011	0.72749	0.40096
GO:0045165	cell fate commitment	0.2489	0.158	0.6722	0.88271	0.61667	0.15022	0.54086	0.32089	0.48115	0.08139	0.40102
GO:0071900	regulation of protein serine/threonine kinase activity	0.4624	0.13194	0.4226	0.48965	0.2752	0.26672	0.46247	0.37975	0.23192	0.63949	0.401175
GO:0032269	negative regulation of cellular protein metabolic process	0.6121	0.21906	0.3395	0.3499	0.45256	0.14277	0.82701	0.31308	0.70484	0.87616	0.40123
GO:0051248	negative regulation of protein metabolic process	0.6121	0.21906	0.3395	0.3499	0.45256	0.14277	0.82701	0.31308	0.70484	0.87616	0.40123
GO:0002224	toll-like receptor signaling pathway	0.3925	0.02339	0.6161	0.46675	0.27523	0.96426	0.38332	0.17531	0.41037	0.61922	0.401435
GO:0002755	MyD88-dependent toll-like receptor signaling pathway	0.3925	0.02339	0.6161	0.46675	0.27523	0.96426	0.38332	0.17531	0.41037	0.61922	0.401435
GO:0007416	synapse assembly	0.6481	0.48069	0.5722	0.28043	0.38774	0.64773	0.41612	0.34022	0.361	0.19729	0.40193
GO:0045071	negative regulation of viral genome replication	0.4932	0.11843	0.2597	0.32389	0.57216	0.14697	0.84745	0.23139	0.83575	0.48024	0.402065
GO:0048525	negative regulation of viral process	0.4932	0.11843	0.2597	0.32389	0.57216	0.14697	0.84745	0.23139	0.83575	0.48024	0.402065
GO:1903901	negative regulation of viral life cycle	0.4932	0.11843	0.2597	0.32389	0.57216	0.14697	0.84745	0.23139	0.83575	0.48024	0.402065
GO:0018345	protein palmitoylation	NA	0.19485	NA	NA	NA	0.18411	NA	NA	0.93145	0.61009	0.40247
GO:0045185	maintenance of protein location	0.2699	0.28945	0.8519	0.84632	0.47725	0.55823	0.23141	0.44981	0.32122	0.35514	0.402475
GO:0045175	basal protein localization	0.3339	0.82729	0.771	0.90649	0.43713	0.78652	0.36786	0.1755	0.33178	0.29945	0.402495
GO:0015691	cadmium ion transport	0.3987	0.311	0.7415	0.60514	0.764	0.36294	0.32765	0.71729	0.40689	0.34825	0.402795
GO:0070574	cadmium ion transmembrane transport	0.3987	0.311	0.7415	0.60514	0.764	0.36294	0.32765	0.71729	0.40689	0.34825	0.402795
GO:0045596	negative regulation of cell differentiation	0.7526	0.33711	0.3112	0.63391	0.57592	0.28444	0.81126	0.31486	0.45965	0.34631	0.40298
GO:0048190	wing disc dorsal/ventral pattern formation	0.3543	0.2882	0.4112	0.34385	0.86732	0.39493	0.29807	0.91659	0.53967	0.42089	0.403065
GO:0051293	establishment of spindle localization	0.5019	0.4319	0.7353	0.56717	0.1552	0.1962	0.32638	0.1947	0.37505	0.90061	0.403475
GO:0051653	spindle localization	0.5019	0.4319	0.7353	0.56717	0.1552	0.1962	0.32638	0.1947	0.37505	0.90061	0.403475
GO:0034227	tRNA thio-modification	0.9295	0.25223	0.5475	0.15536	0.21934	0.26016	0.93215	0.19573	0.89529	0.90853	0.40383
GO:0043409	negative regulation of MAPK cascade	0.3201	0.29126	0.4115	0.32895	0.62324	0.28597	0.39685	0.50235	0.65458	0.72328	0.404175
GO:0042990	regulation of transcription factor import into nucleus	0.5429	0.066	0.7187	0.88849	0.29978	0.02098	0.55367	0.50873	0.2938	0.2593	0.404255
GO:0042991	transcription factor import into nucleus	0.5429	0.066	0.7187	0.88849	0.29978	0.02098	0.55367	0.50873	0.2938	0.2593	0.404255
GO:0009156	ribonucleoside monophosphate biosynthetic process	0.1994	0.3965	0.1876	0.41208	0.48874	0.21396	0.31245	0.52876	0.47931	0.46504	0.40429
GO:0051924	regulation of calcium ion transport	0.3162	0.8507	0.2061	0.12469	0.50412	0.7362	0.27237	0.41694	0.4332	0.39263	0.404785
GO:0006903	vesicle targeting	0.4158	0.34888	0.4078	0.18297	0.32722	0.19228	0.40206	0.45951	0.50205	0.49168	0.40493
GO:0031331	positive regulation of cellular catabolic process	0.109	0.16102	0.3385	0.50158	0.47182	0.21257	0.10594	0.51287	0.83592	0.58405	0.40516
GO:0036296	response to increased oxygen levels	0.2531	0.89058	0.788	0.31716	0.67358	0.49393	0.25259	0.58875	0.29057	0.28851	0.405545
GO:0055093	response to hyperoxia	0.2531	0.89058	0.788	0.31716	0.67358	0.49393	0.25259	0.58875	0.29057	0.28851	0.405545
GO:0030509	BMP signaling pathway	0.4201	0.39244	0.2305	0.1901	0.76418	0.25778	0.32266	0.6443	0.99161	0.995	0.40627
GO:0071773	cellular response to BMP stimulus	0.4201	0.39244	0.2305	0.1901	0.76418	0.25778	0.32266	0.6443	0.99161	0.995	0.40627
GO:0050776	regulation of immune response	0.2372	0.19761	0.2616	0.45197	0.66872	0.91873	0.18403	0.36198	0.75804	0.70974	0.406975
GO:0006271	DNA strand elongation involved in DNA replication	0.3434	NA	0.4305	0.44982	0.38421	NA	0.36321	0.61169	0.48216	0.21149	0.407355
GO:0022616	DNA strand elongation	0.3434	NA	0.4305	0.44982	0.38421	NA	0.36321	0.61169	0.48216	0.21149	0.407355
GO:0045454	cell redox homeostasis	0.7239	0.15564	0.2917	0.50953	0.65557	0.30553	0.9139	0.30428	0.53838	0.29723	0.40753
GO:0007026	negative regulation of microtubule depolymerization	0.8947	0.37762	0.438	0.45427	0.23443	0.23669	0.57671	0.3447	0.64811	0.31819	0.40781
GO:0042438	melanin biosynthetic process	NA	0.44649	0.1773	0.2998	0.76807	0.26959	NA	0.52986	0.36918	0.46872	0.407835
GO:0048580	regulation of post-embryonic development	0.4183	0.29362	0.403	0.56753	0.41268	0.54473	0.55999	0.21554	0.33676	0.28644	0.40784
GO:0007294	germarium-derived oocyte fate determination	0.1008	0.38085	0.8202	0.76532	0.41408	0.36473	0.09221	0.40242	0.87873	0.76372	0.40825
GO:0051606	detection of stimulus	0.4958	0.41815	0.3984	0.6451	0.23312	0.37388	0.33937	0.31787	0.56417	0.66802	0.408275
GO:0006919	activation of cysteine-type endopeptidase activity involved in apoptotic process	0.4872	0.68849	0.1762	0.09545	0.5686	0.6656	0.44663	0.28181	0.36994	0.31303	0.408285
GO:0045597	positive regulation of cell differentiation	0.3083	0.35997	0.5417	0.37735	0.4138	0.34487	0.42511	0.66616	0.59325	0.40341	0.408605
GO:0009057	macromolecule catabolic process	0.1955	0.7857	0.9997	0.19927	0.11676	0.50716	0.09883	0.31096	0.99226	0.87744	0.40906
GO:0045595	regulation of cell differentiation	0.2673	0.69507	0.3522	0.26738	0.83839	0.64959	0.37402	0.43101	0.70092	0.38718	0.409095
GO:0030706	germarium-derived oocyte differentiation	0.1036	0.39991	0.6282	0.59589	0.41852	0.34154	0.09437	0.30281	0.87811	0.81995	0.409215
GO:0006469	negative regulation of protein kinase activity	0.9504	0.35963	0.2883	0.43333	0.38533	0.31056	0.94511	0.56223	0.37515	0.86436	0.40933
GO:0033673	negative regulation of kinase activity	0.9504	0.35963	0.2883	0.43333	0.38533	0.31056	0.94511	0.56223	0.37515	0.86436	0.40933
GO:0051049	regulation of transport	0.1305	0.60232	0.2726	0.15644	0.59103	0.72021	0.16213	0.44635	0.62222	0.3725	0.409425
GO:0035304	regulation of protein dephosphorylation	0.2102	0.70103	0.3013	0.34177	0.53747	0.68152	0.24693	0.64375	0.20164	0.47793	0.40985
GO:0051531	NFAT protein import into nucleus	0.7947	0.19925	0.3631	0.56694	0.26545	0.09733	0.89307	0.53755	0.44884	0.3712	0.41002
GO:0051532	regulation of NFAT protein import into nucleus	0.7947	0.19925	0.3631	0.56694	0.26545	0.09733	0.89307	0.53755	0.44884	0.3712	0.41002
GO:0051533	positive regulation of NFAT protein import into nucleus	0.7947	0.19925	0.3631	0.56694	0.26545	0.09733	0.89307	0.53755	0.44884	0.3712	0.41002
GO:0010797	regulation of multivesicular body size involved in endosome transport	0.9257	0.38984	0.4798	0.34957	0.30743	0.3964	0.68337	0.31957	0.42467	0.45128	0.410535
GO:0045611	negative regulation of hemocyte differentiation	0.3856	0.16155	0.7349	0.73224	0.6174	0.40708	0.34799	0.61098	0.41465	0.27448	0.410865
GO:0006552	leucine catabolic process	0.1625	0.34397	NA	NA	0.92594	0.16652	0.1847	0.89958	0.51807	0.47963	0.4118
GO:0007522	visceral muscle development	0.2737	0.40381	0.9821	0.97564	0.95625	0.41987	0.25704	0.97457	0.02835	0.09149	0.41184
GO:0006644	phospholipid metabolic process	0.7894	0.388	0.1864	0.38661	0.17988	0.46344	0.45135	0.09329	0.74835	0.43573	0.411865
GO:0008105	asymmetric protein localization	0.1478	0.35334	0.9782	0.92466	0.31462	0.39347	0.13988	0.43143	0.68435	0.66344	0.41245
GO:0021953	central nervous system neuron differentiation	0.241	0.71007	0.6754	0.55188	0.43209	0.48726	0.19552	0.29898	0.3557	0.3929	0.412495
GO:0021954	central nervous system neuron development	0.241	0.71007	0.6754	0.55188	0.43209	0.48726	0.19552	0.29898	0.3557	0.3929	0.412495
GO:0042595	behavioral response to starvation	0.4824	0.41596	0.388	0.40927	0.93571	0.31101	0.58379	0.76092	0.2393	0.27817	0.412615
GO:0007015	actin filament organization	0.2501	0.9014	0.4519	0.83819	0.65892	0.71644	0.1265	0.37357	0.15654	0.17642	0.412735
GO:0001738	morphogenesis of a polarized epithelium	0.4942	0.11105	0.619	0.75854	0.17133	0.0886	0.38613	0.25927	0.44725	0.43987	0.413
GO:0006720	isoprenoid metabolic process	0.646	0.32613	0.2244	0.40496	0.6582	0.36307	0.65736	0.57693	0.42147	0.35822	0.413215
GO:0030032	lamellipodium assembly	0.3415	0.6309	0.7598	0.55724	0.23428	0.70504	0.30538	0.32938	0.46854	0.35809	0.413315
GO:0097581	lamellipodium organization	0.3415	0.6309	0.7598	0.55724	0.23428	0.70504	0.30538	0.32938	0.46854	0.35809	0.413315
GO:0032988	ribonucleoprotein complex disassembly	0.5435	0.53245	0.2738	0.29494	0.51667	0.53234	0.54113	0.31149	0.20698	0.13179	0.41408
GO:0008272	sulfate transport	0.9156	0.40447	0.2958	0.29883	0.3915	0.40256	0.93255	0.42385	0.55756	0.55306	0.41416
GO:0016558	protein import into peroxisome matrix	0.4217	0.32376	0.1395	0.19494	0.62644	0.30568	0.40949	0.48442	0.64184	0.41946	0.414475
GO:0016032	viral process	0.3687	0.62358	0.6446	0.19377	0.45033	0.2844	0.4082	0.42196	0.46566	0.29769	0.41508
GO:0006313	"transposition, DNA-mediated"	0.739	0.19767	0.5168	0.41295	0.81722	0.22	0.4174	0.19263	0.79053	0.2119	0.415175
GO:0051146	striated muscle cell differentiation	0.5075	0.51659	0.2891	0.23852	0.32786	0.48248	0.31186	0.49941	0.50193	0.34818	0.41533
GO:0090407	organophosphate biosynthetic process	0.2196	0.59894	0.276	0.16277	0.59873	0.7131	0.35498	0.52223	0.47678	0.3321	0.41588
GO:0070374	positive regulation of ERK1 and ERK2 cascade	0.4565	0.13422	0.3728	0.20229	0.86663	0.03154	0.3757	0.71547	0.89745	0.45712	0.4161
GO:0071559	response to transforming growth factor beta	0.7425	0.19687	0.1244	0.25547	0.04993	0.16438	0.77546	0.57682	0.83115	0.76727	0.416145
GO:0071560	cellular response to transforming growth factor beta stimulus	0.7425	0.19687	0.1244	0.25547	0.04993	0.16438	0.77546	0.57682	0.83115	0.76727	0.416145
GO:0035146	tube fusion	0.312	0.42744	0.575	0.39223	0.40614	0.19542	0.28342	0.52829	0.80953	0.48967	0.41679
GO:0035147	"branch fusion, open tracheal system"	0.312	0.42744	0.575	0.39223	0.40614	0.19542	0.28342	0.52829	0.80953	0.48967	0.41679
GO:0031146	SCF-dependent proteasomal ubiquitin-dependent protein catabolic process	0.3351	0.34946	0.2774	0.57365	0.49045	0.18964	0.13555	0.48444	0.97727	0.76209	0.41695
GO:0019090	mitochondrial rRNA export from mitochondrion	NA	NA	NA	NA	NA	NA	NA	NA	0.23191	0.60257	0.41724
GO:0019093	mitochondrial RNA localization	NA	NA	NA	NA	NA	NA	NA	NA	0.23191	0.60257	0.41724
GO:0051029	rRNA transport	NA	NA	NA	NA	NA	NA	NA	NA	0.23191	0.60257	0.41724
GO:0006664	glycolipid metabolic process	0.3102	0.40222	0.3832	0.43249	0.60424	0.28186	0.29141	0.66665	0.76429	0.50493	0.417355
GO:0009247	glycolipid biosynthetic process	0.3102	0.40222	0.3832	0.43249	0.60424	0.28186	0.29141	0.66665	0.76429	0.50493	0.417355
GO:1903509	liposaccharide metabolic process	0.3102	0.40222	0.3832	0.43249	0.60424	0.28186	0.29141	0.66665	0.76429	0.50493	0.417355
GO:0006476	protein deacetylation	0.2329	0.33476	0.2113	0.26659	0.57125	0.61876	0.24338	0.50113	0.99767	0.95644	0.417945
GO:0016575	histone deacetylation	0.2329	0.33476	0.2113	0.26659	0.57125	0.61876	0.24338	0.50113	0.99767	0.95644	0.417945
GO:0032509	endosome transport via multivesicular body sorting pathway	0.7827	0.23379	0.6393	0.44191	0.2169	0.24699	0.58511	0.17737	0.54456	0.39504	0.418475
GO:0010796	regulation of multivesicular body size	0.9425	0.51701	0.4421	0.29108	0.25968	0.33764	0.655	0.3146	0.49673	0.39515	0.418625
GO:0050793	regulation of developmental process	0.8577	0.39667	0.2745	0.37263	0.58516	0.60376	0.70816	0.2029	0.4406	0.24603	0.418635
GO:0046154	rhodopsin metabolic process	0.5843	0.57764	0.1609	0.12521	0.23214	0.64349	0.49198	0.4473	0.39121	0.22163	0.419255
GO:0032386	regulation of intracellular transport	0.2795	0.7381	0.0658	0.29998	0.75643	0.88721	0.53876	0.80109	0.2927	0.11095	0.41937
GO:0044723	single-organism carbohydrate metabolic process	0.6526	0.40717	0.8168	0.3846	0.79704	0.26304	0.28779	0.69823	0.43208	0.34236	0.419625
GO:0009744	response to sucrose	0.11	0.26703	0.5727	0.36456	0.49687	0.24305	0.22313	0.76092	0.84658	0.47548	0.42002
GO:0034446	substrate adhesion-dependent cell spreading	0.4799	0.80781	0.3994	0.29317	0.33505	0.80953	0.44102	0.49219	0.31006	0.11932	0.42021
GO:0030030	cell projection organization	0.1849	0.406	0.5444	0.43508	0.5331	0.49406	0.07268	0.55008	0.36424	0.25866	0.42054
GO:0007603	"phototransduction, visible light"	0.9085	0.23842	0.2313	0.65136	0.52679	0.38092	0.47763	0.40481	0.43651	0.31586	0.42066
GO:0031111	negative regulation of microtubule polymerization or depolymerization	0.8687	0.33363	0.4129	0.42929	0.40209	0.21347	0.55273	0.47297	0.60587	0.29718	0.421095
GO:0010565	regulation of cellular ketone metabolic process	0.6006	0.26191	0.1918	0.4163	0.5072	0.29044	0.54379	0.41963	0.53328	0.42293	0.42128
GO:0010884	positive regulation of lipid storage	0.213	0.84874	0.101	0.03747	0.59855	0.84754	0.18158	0.52464	0.41616	0.42762	0.42189
GO:0010578	regulation of adenylate cyclase activity involved in G-protein coupled receptor signaling pathway	0.5082	0.1591	0.1082	0.10827	0.33597	0.63184	0.52886	0.31618	0.88359	0.79329	0.422085
GO:0009896	positive regulation of catabolic process	0.0709	0.15511	0.4333	0.50744	0.41165	0.18373	0.06995	0.44429	0.92532	0.58911	0.422475
GO:0016241	regulation of macroautophagy	0.3013	0.61677	0.2988	0.43817	0.61636	0.67566	0.34876	0.62613	0.40729	0.17874	0.42273
GO:0007033	vacuole organization	0.0815	0.61211	0.3731	0.36912	0.4475	0.45885	0.11715	0.74821	0.74737	0.39804	0.42277
GO:0051403	stress-activated MAPK cascade	0.4922	0.35412	0.2412	0.65649	0.62314	0.20132	0.61406	0.85064	0.17837	0.10059	0.42316
GO:0042447	hormone catabolic process	0.437	0.4111	0.6863	0.67288	0.48857	0.27679	0.33497	0.48767	0.35933	0.3223	0.42405
GO:0061326	renal tubule development	0.6974	0.38381	0.3257	0.13435	0.80425	0.57863	0.46466	0.83289	0.2526	0.16657	0.424235
GO:0072002	Malpighian tubule development	0.6974	0.38381	0.3257	0.13435	0.80425	0.57863	0.46466	0.83289	0.2526	0.16657	0.424235
GO:0003151	outflow tract morphogenesis	0.1784	0.42311	NA	NA	0.81488	0.42537	0.14528	0.83372	NA	NA	0.42424
GO:0007560	imaginal disc morphogenesis	0.1637	0.95778	0.0909	0.4062	0.81901	0.8654	0.32362	0.90484	0.44299	0.3127	0.424595
GO:0048563	post-embryonic animal organ morphogenesis	0.1637	0.95778	0.0909	0.4062	0.81901	0.8654	0.32362	0.90484	0.44299	0.3127	0.424595
GO:0035295	tube development	0.2965	0.45138	0.1432	0.08921	0.79846	0.40925	0.4513	0.95966	0.43999	0.25612	0.42462
GO:0007257	activation of JUN kinase activity	0.3172	NA	NA	NA	NA	NA	0.30012	NA	0.60433	0.5323	0.42475
GO:0043507	positive regulation of JUN kinase activity	0.3172	NA	NA	NA	NA	NA	0.30012	NA	0.60433	0.5323	0.42475
GO:0071481	cellular response to X-ray	0.3172	NA	NA	NA	NA	NA	0.30012	NA	0.60433	0.5323	0.42475
GO:0030097	hemopoiesis	0.8432	0.37124	0.406	0.39202	0.26627	0.44367	0.81258	0.25209	0.90656	0.77178	0.424835
GO:0097202	activation of cysteine-type endopeptidase activity	0.9096	0.7504	0.4817	0.66582	0.15308	0.36851	0.89966	0.08687	0.18187	0.25306	0.425105
GO:0007219	Notch signaling pathway	0.5065	0.18524	0.5656	0.50875	0.32125	0.22292	0.29526	0.3936	0.50496	0.45714	0.42537
GO:0009639	response to red or far red light	NA	NA	NA	NA	0.42544	NA	NA	0.55426	0.13835	NA	0.42544
GO:0010114	response to red light	NA	NA	NA	NA	0.42544	NA	NA	0.55426	0.13835	NA	0.42544
GO:0030968	endoplasmic reticulum unfolded protein response	0.3291	0.14148	0.2899	0.23263	0.52266	0.13437	0.5238	0.60937	0.9749	0.94571	0.42588
GO:0001763	morphogenesis of a branching structure	0.503	0.48989	0.5086	0.29316	0.16876	0.43529	0.35611	0.1728	0.77377	0.41795	0.42662
GO:0042559	pteridine-containing compound biosynthetic process	0.4229	0.77289	0.2114	0.14008	0.43287	0.80051	0.63461	0.3923	0.34663	0.49856	0.427885
GO:0072657	protein localization to membrane	0.0546	0.52396	0.5832	0.48905	0.43981	0.36445	0.08293	0.26737	0.41601	0.57258	0.42791
GO:0007620	copulation	0.5363	0.44593	0.8916	0.41071	0.71866	0.33207	0.37207	0.7676	0.22002	0.31444	0.42832
GO:0050769	positive regulation of neurogenesis	0.4006	0.37417	0.4389	0.28638	0.49611	0.41808	0.452	0.57659	0.44879	0.17728	0.42849
GO:0045455	ecdysteroid metabolic process	0.3647	0.4651	0.6932	0.37044	0.51671	0.28828	0.44385	0.50329	0.41418	0.40889	0.429015
GO:0008356	asymmetric cell division	0.4668	0.30854	0.9227	0.70983	0.50448	0.17063	0.39162	0.26815	0.60075	0.20086	0.42921
GO:0007601	visual perception	0.2299	0.34366	0.5159	0.32204	0.8897	0.27024	0.34335	0.61391	0.69241	0.71705	0.42978
GO:0000956	nuclear-transcribed mRNA catabolic process	0.3376	0.64267	0.3383	0.42412	0.40773	0.43608	0.28807	0.60621	0.68613	0.71563	0.4301
GO:0006085	acetyl-CoA biosynthetic process	0.1275	0.42612	0.811	0.85523	0.6823	0.43462	0.10887	0.29432	0.8863	0.42077	0.43037
GO:0055069	zinc ion homeostasis	0.6215	0.92316	0.2901	0.3752	0.18177	0.92001	0.61747	0.17231	0.48587	0.36776	0.430535
GO:0097479	synaptic vesicle localization	0.1475	0.44891	0.6131	0.59926	0.43124	0.49531	0.0679	0.43006	0.13523	0.13087	0.43065
GO:0051047	positive regulation of secretion	0.2172	0.84171	0.481	0.46502	0.37038	0.91361	0.21953	0.39629	0.65568	0.37909	0.430655
GO:0010592	positive regulation of lamellipodium assembly	0.8603	0.44448	0.3834	0.36412	0.04828	0.42022	0.74269	0.09339	0.95339	0.73945	0.43235
GO:1902745	positive regulation of lamellipodium organization	0.8603	0.44448	0.3834	0.36412	0.04828	0.42022	0.74269	0.09339	0.95339	0.73945	0.43235
GO:0016477	cell migration	0.5788	0.28215	0.6607	0.41286	0.46852	0.6319	0.45264	0.1326	0.14498	0.10929	0.43275
GO:0048082	regulation of adult chitin-containing cuticle pigmentation	0.8343	0.25899	0.7909	0.78167	0.35696	0.22764	0.82049	0.34003	0.43542	0.43051	0.432965
GO:0045839	negative regulation of mitotic nuclear division	0.4373	0.41165	0.7735	0.42886	0.46319	0.30724	0.41254	0.32304	0.74598	0.55417	0.43308
GO:0051784	negative regulation of nuclear division	0.4373	0.41165	0.7735	0.42886	0.46319	0.30724	0.41254	0.32304	0.74598	0.55417	0.43308
GO:0060250	germ-line stem-cell niche homeostasis	0.8564	0.2632	0.0445	0.01716	0.6484	0.41916	0.82291	0.7699	0.44781	0.2977	0.433485
GO:0032844	regulation of homeostatic process	0.4533	0.43474	0.3221	0.19884	0.59855	0.43316	0.40097	0.52464	0.40641	0.52567	0.43395
GO:0009451	RNA modification	0.6572	0.46816	0.3005	0.36453	0.22187	0.45907	0.55579	0.25922	0.40918	0.47622	0.434125
GO:0048526	imaginal disc-derived wing expansion	0.244	0.45198	0.6782	0.68754	0.69375	0.18373	0.1577	0.67982	0.38482	0.41678	0.43438
GO:0007169	transmembrane receptor protein tyrosine kinase signaling pathway	0.6632	0.40499	0.0767	0.18864	0.39123	0.46147	0.64556	0.40735	0.7523	0.64437	0.43441
GO:0046785	microtubule polymerization	0.1422	0.38571	0.5448	0.52633	0.54089	0.40252	0.06382	0.60149	0.46702	0.21557	0.43477
GO:0051348	negative regulation of transferase activity	0.9563	0.35963	0.436	0.48064	0.26407	0.31056	0.94028	0.43409	0.37515	0.86436	0.435045
GO:0015980	energy derivation by oxidation of organic compounds	0.3338	0.21836	0.4386	0.38055	0.88185	0.13725	0.4323	0.81073	0.76582	0.94543	0.43545
GO:0046958	nonassociative learning	0.7557	0.03937	0.1538	0.26571	0.74349	0.04688	0.74699	0.48618	0.58122	0.38497	0.435575
GO:0008049	male courtship behavior	0.3521	0.84258	0.4281	0.44329	0.89733	0.86577	0.37529	0.86961	0.24347	0.24086	0.435695
GO:0002682	regulation of immune system process	0.6476	0.18134	0.4632	0.40868	0.34787	0.68884	0.51163	0.13316	0.47687	0.27923	0.43594
GO:0006270	DNA replication initiation	0.4027	NA	0.8357	0.83024	0.57041	NA	0.37556	0.4692	0.08382	0.06225	0.43595
GO:0042136	neurotransmitter biosynthetic process	NA	NA	NA	NA	0.4121	NA	NA	0.46014	NA	NA	0.43612
GO:0035305	negative regulation of dephosphorylation	0.6304	0.91369	0.3564	0.41931	0.45369	0.88839	0.59586	0.3628	0.26634	0.30675	0.4365
GO:0045039	protein import into mitochondrial inner membrane	0.4383	0.57919	0.2644	0.20942	NA	0.51677	0.43501	NA	NA	NA	0.436655
GO:0090151	establishment of protein localization to mitochondrial membrane	0.4383	0.57919	0.2644	0.20942	NA	0.51677	0.43501	NA	NA	NA	0.436655
GO:0035044	sperm aster formation	0.4734	0.80657	0.3781	0.40038	0.07086	0.55125	0.50525	0.1774	0.6956	0.34178	0.43689
GO:0050906	detection of stimulus involved in sensory perception	0.1264	0.43478	0.5909	0.72949	0.14599	0.44053	0.14005	0.19523	0.85282	0.79578	0.437655
GO:0007602	phototransduction	0.9328	0.47517	0.2437	0.40029	0.32569	0.4856	0.62921	0.60159	0.12716	0.17503	0.43773
GO:0046660	female sex differentiation	0.1367	0.79586	0.6676	0.60929	0.28813	0.75106	0.17128	0.22323	0.37652	0.49903	0.437775
GO:0043094	cellular metabolic compound salvage	0.8326	0.45593	0.2701	0.41982	0.57629	0.36591	0.75814	0.57206	0.12809	0.27591	0.437875
GO:0007615	anesthesia-resistant memory	0.57	0.35045	0.5566	0.70878	0.36995	0.46763	0.51946	0.32731	0.40844	0.35285	0.438035
GO:0006730	one-carbon metabolic process	0.2623	0.46442	0.529	0.3372	0.77011	0.6879	0.41234	0.60119	0.36928	0.39145	0.43838
GO:0042684	cardioblast cell fate commitment	0.485	0.17788	0.4423	0.45455	0.25353	0.40153	0.51594	0.31761	0.43452	0.47924	0.43841
GO:0008202	steroid metabolic process	0.3791	0.825	0.7857	0.53054	0.49778	0.63005	0.35615	0.31205	0.19649	0.29433	0.43844
GO:0017156	calcium ion regulated exocytosis	0.2847	0.46251	0.8846	0.54579	0.41466	0.29492	0.07692	0.59229	1	0.04859	0.438585
GO:0046822	regulation of nucleocytoplasmic transport	0.5085	0.0072	0.1029	0.4243	0.79201	0.27252	0.57314	0.75952	0.45495	0.28029	0.439625
GO:0043623	cellular protein complex assembly	0.2721	0.2924	0.5347	0.65307	0.68485	0.08456	0.13367	0.44483	0.68238	0.43719	0.44101
GO:0071241	cellular response to inorganic substance	0.6289	0.49601	0.1725	0.26411	0.39615	0.43104	0.64532	0.45942	0.28654	0.45185	0.441445
GO:0031468	nuclear envelope reassembly	NA	0.43503	NA	NA	NA	0.44834	NA	NA	0.40422	0.59777	0.441685
GO:0035203	regulation of lamellocyte differentiation	0.3856	0.19486	0.7198	0.73439	0.58006	0.4692	0.34799	0.58669	0.41465	0.27448	0.441925
GO:0035204	negative regulation of lamellocyte differentiation	0.3856	0.19486	0.7198	0.73439	0.58006	0.4692	0.34799	0.58669	0.41465	0.27448	0.441925
GO:0045613	regulation of plasmatocyte differentiation	0.3856	0.19486	0.7198	0.73439	0.58006	0.4692	0.34799	0.58669	0.41465	0.27448	0.441925
GO:0045614	negative regulation of plasmatocyte differentiation	0.3856	0.19486	0.7198	0.73439	0.58006	0.4692	0.34799	0.58669	0.41465	0.27448	0.441925
GO:0048581	negative regulation of post-embryonic development	0.3856	0.19486	0.7198	0.73439	0.58006	0.4692	0.34799	0.58669	0.41465	0.27448	0.441925
GO:0046483	heterocycle metabolic process	0.6298	0.46467	0.4192	0.26001	0.41163	0.15689	0.68998	0.10317	0.47361	0.71225	0.441935
GO:0032434	regulation of proteasomal ubiquitin-dependent protein catabolic process	0.5003	0.26622	0.2964	0.25536	0.41684	0.28405	0.46901	0.60795	0.90599	0.86225	0.442925
GO:0045494	photoreceptor cell maintenance	0.41	0.63286	0.4196	0.46671	0.29824	0.50538	0.40422	0.24912	0.77277	0.79857	0.443155
GO:0042044	fluid transport	0.0876	0.4435	0.4982	0.44283	0.5505	0.30556	0.17481	0.59119	0.50617	0.27663	0.443165
GO:0002237	response to molecule of bacterial origin	0.4585	0.99562	0.1218	0.35885	0.32081	0.8447	0.42847	0.16404	0.99122	0.99398	0.443485
GO:0060537	muscle tissue development	0.524	0.66104	0.3117	0.31647	0.36297	0.66	0.61184	0.52905	0.23799	0.23729	0.443485
GO:0042760	very long-chain fatty acid catabolic process	0.4598	0.41613	0.281	0.19308	0.65339	0.39795	0.44113	0.44598	0.61212	0.66502	0.443555
GO:0042675	compound eye cone cell differentiation	0.5541	0.33365	0.2768	0.28646	0.60831	0.32247	0.30557	0.58762	0.99424	0.76471	0.443875
GO:0046686	response to cadmium ion	0.4174	0.39123	0.3167	0.19106	0.63824	0.47088	0.33073	0.57448	0.47064	0.48979	0.44402
GO:0006044	N-acetylglucosamine metabolic process	0.1329	0.50392	0.4303	0.4582	0.24057	0.53102	0.22491	0.85839	NA	NA	0.44425
GO:0000079	regulation of cyclin-dependent protein serine/threonine kinase activity	0.648	0.07268	0.7373	0.82866	0.15221	0.41036	0.52994	0.12658	0.10565	0.48006	0.44521
GO:1904029	regulation of cyclin-dependent protein kinase activity	0.648	0.07268	0.7373	0.82866	0.15221	0.41036	0.52994	0.12658	0.10565	0.48006	0.44521
GO:0051306	mitotic sister chromatid separation	0.8317	0.49179	0.7002	0.63634	0.32595	0.34613	0.86395	0.34755	0.38947	0.39906	0.445425
GO:0009314	response to radiation	0.7507	0.43894	0.0835	0.25954	0.96897	0.35281	0.89463	0.9806	0.26521	0.45223	0.445585
GO:0031057	negative regulation of histone modification	0.6495	0.32176	0.3264	0.41535	0.84494	0.3778	0.59763	0.81706	0.42382	0.46751	0.445665
GO:0031061	negative regulation of histone methylation	0.6495	0.32176	0.3264	0.41535	0.84494	0.3778	0.59763	0.81706	0.42382	0.46751	0.445665
GO:0034754	cellular hormone metabolic process	0.315	0.6396	0.8138	0.5863	0.46039	0.23919	0.37627	0.43095	0.48357	0.40427	0.44567
GO:1900745	positive regulation of p38MAPK cascade	0.364	NA	NA	NA	NA	NA	0.39289	NA	0.51027	0.49857	0.44573
GO:0007496	anterior midgut development	NA	0.44582	NA	NA	0.84464	0.37208	NA	NA	NA	NA	0.44582
GO:0070328	triglyceride homeostasis	0.3841	0.54021	0.162	0.26083	0.64753	0.50784	0.314	0.22258	0.5887	0.59272	0.44597
GO:0045815	"positive regulation of gene expression, epigenetic"	0.3682	0.48288	0.13	0.27376	0.83819	0.27396	0.43135	0.79532	0.46071	0.52933	0.44603
GO:0006611	protein export from nucleus	0.7562	0.45309	0.3016	0.38992	0.45497	0.08053	0.43902	0.24777	0.76675	0.76465	0.446055
GO:0007040	lysosome organization	0.1372	0.57681	0.5147	0.87934	0.30682	0.67431	0.16919	0.33779	0.38086	0.53923	0.44778
GO:0080171	lytic vacuole organization	0.1372	0.57681	0.5147	0.87934	0.30682	0.67431	0.16919	0.33779	0.38086	0.53923	0.44778
GO:0090092	regulation of transmembrane receptor protein serine/threonine kinase signaling pathway	0.3377	0.47998	0.3037	0.4157	0.76418	0.32621	0.25144	0.89341	0.98467	0.97096	0.44784
GO:0031400	negative regulation of protein modification process	0.5115	0.31782	0.3941	0.3526	0.42859	0.31452	0.58317	0.46722	0.5932	0.57468	0.447905
GO:0071772	response to BMP	0.4671	0.42925	0.2869	0.20248	0.74611	0.35834	0.36315	0.73276	0.99103	0.98934	0.448175
GO:0009165	nucleotide biosynthetic process	0.4579	0.29939	0.2836	0.03252	0.51871	0.38776	0.55613	0.51793	0.73216	0.43902	0.44846
GO:1901293	nucleoside phosphate biosynthetic process	0.4579	0.29939	0.2836	0.19313	0.51871	0.38776	0.55613	0.51793	0.73216	0.43902	0.44846
GO:0070373	negative regulation of ERK1 and ERK2 cascade	0.2416	0.0577	0.4076	0.48936	NA	0.02973	0.54403	NA	0.67887	0.98855	0.44848
GO:0010720	positive regulation of cell development	0.4235	0.27656	0.5876	0.4371	0.5008	0.29979	0.46009	0.61167	0.49916	0.28503	0.448595
GO:0018022	peptidyl-lysine methylation	0.5707	0.41419	0.2308	0.14219	0.56068	0.40102	0.40269	0.48361	0.90155	0.95497	0.4489
GO:0060562	epithelial tube morphogenesis	0.4235	0.86013	0.114	0.28028	0.57525	0.72295	0.47531	0.8751	0.42082	0.24539	0.449405
GO:0051648	vesicle localization	0.1903	0.48447	0.7588	0.71663	0.44759	0.67534	0.12007	0.45131	0.29005	0.278	0.44945
GO:0098722	asymmetric stem cell division	0.3973	0.21928	0.9807	0.86154	0.5033	0.19143	0.37223	0.42734	0.66677	0.47229	0.449815
GO:0034721	"histone H3-K4 demethylation, trimethyl-H3-K4-specific"	NA	0.35652	0.6339	0.50087	NA	0.39913	NA	NA	NA	NA	0.45
GO:0080182	histone H3-K4 trimethylation	NA	NA	NA	NA	0.5139	NA	NA	0.38645	NA	NA	0.450175
GO:0045834	positive regulation of lipid metabolic process	0.6135	0.49289	0.2484	0.26599	0.47574	0.51978	0.58489	0.42542	0.34605	0.37799	0.45058
GO:0019722	calcium-mediated signaling	0.9446	0.23005	0.4448	0.16488	0.99687	0.16038	0.94337	0.9992	0.45665	0.17204	0.450725
GO:0061024	membrane organization	0.1738	0.9285	0.5243	0.37785	0.87936	0.96134	0.13588	0.84958	0.21273	0.10321	0.451075
GO:2000095	"regulation of Wnt signaling pathway, planar cell polarity pathway"	0.4164	NA	NA	NA	NA	NA	0.48588	NA	NA	NA	0.45114
GO:0048168	regulation of neuronal synaptic plasticity	0.4515	0.62785	0.2104	0.24488	0.68875	0.67753	0.45218	0.98411	0.31167	0.31085	0.45184
GO:0007430	"terminal branching, open tracheal system"	0.6426	0.60617	0.4332	0.38176	0.27834	0.58013	0.68985	0.47064	0.32215	0.31842	0.45192
GO:0007299	ovarian follicle cell-cell adhesion	0.1781	0.68471	0.8705	0.7189	0.44622	0.81954	0.17292	0.45772	0.22263	0.2486	0.45197
GO:0001934	positive regulation of protein phosphorylation	0.8976	0.09687	0.4524	0.45223	0.83704	0.04425	0.79698	0.87284	0.35796	0.17258	0.452315
GO:0016073	snRNA metabolic process	0.0493	0.38355	0.7714	0.52218	0.50463	0.40006	0.03823	0.55278	0.10341	0.53168	0.452345
GO:0065008	regulation of biological quality	0.4063	0.95199	0.3412	0.37108	0.8355	0.76668	0.49938	0.95833	0.1706	0.07764	0.45284
GO:0016246	RNA interference	0.2885	0.51845	0.1319	0.27497	0.46979	0.25704	0.43629	0.49189	0.89131	0.71233	0.45304
GO:0002065	columnar/cuboidal epithelial cell differentiation	0.4871	0.59538	0.5934	0.64165	0.22286	0.66691	0.2759	0.07444	0.41924	0.15528	0.45317
GO:1900037	regulation of cellular response to hypoxia	0.2257	0.51655	0.651	0.40984	0.49632	0.18481	0.21468	0.41006	0.91385	0.67365	0.45319
GO:0008052	sensory organ boundary specification	0.0163	0.77465	0.585	0.57261	0.38809	0.75249	0.01251	0.26592	0.31271	0.51861	0.45335
GO:0035385	Roundabout signaling pathway	0.0795	0.43299	0.6603	0.50897	0.48916	0.47455	0.07651	0.50346	0.10234	0.1334	0.45377
GO:0010955	negative regulation of protein processing	0.4496	0.63253	0.3874	0.45828	0.07515	0.33277	0.72143	0.08011	0.57963	0.64205	0.45394
GO:1903318	negative regulation of protein maturation	0.4496	0.63253	0.3874	0.45828	0.07515	0.33277	0.72143	0.08011	0.57963	0.64205	0.45394
GO:0042026	protein refolding	0.5289	0.20437	0.8925	0.84875	0.6667	0.21213	0.37916	0.60325	0.3366	0.31562	0.45403
GO:0046717	acid secretion	0.7412	0.46809	0.1734	0.48739	0.36125	0.46526	0.83755	0.35485	0.44292	0.44162	0.45409
GO:0009416	response to light stimulus	0.8228	0.30064	0.1007	0.30865	0.95484	0.28985	0.80576	0.96478	0.25441	0.59964	0.454145
GO:0008333	endosome to lysosome transport	0.3549	0.29751	0.2581	0.3328	0.84476	0.44369	0.46492	0.55617	0.82438	0.48729	0.454305
GO:0007539	"primary sex determination, soma"	0.33	0.55457	0.5542	0.33904	0.23817	0.74301	0.35533	0.26098	0.87477	0.78388	0.454765
GO:0055088	lipid homeostasis	0.4067	0.45072	0.6552	0.64002	0.71515	0.45925	0.29656	0.90246	0.28722	0.18092	0.454985
GO:0033157	regulation of intracellular protein transport	0.554	0.02342	0.1018	0.46175	0.68176	0.44857	0.7855	0.78286	0.35922	0.08487	0.45516
GO:0007338	single fertilization	0.4945	0.69875	0.1788	0.19098	0.01814	0.74117	0.41589	0.0703	0.85057	0.65232	0.455195
GO:0042753	positive regulation of circadian rhythm	0.4961	0.67846	0.2804	0.30937	0.33026	0.6518	0.51717	0.534	0.21639	0.41508	0.45559
GO:0002118	aggressive behavior	0.6898	0.57935	0.4528	0.31254	0.19847	0.74785	0.55228	0.34703	0.27998	0.45847	0.455635
GO:0051705	multi-organism behavior	0.6898	0.57935	0.4528	0.31254	0.19847	0.74785	0.55228	0.34703	0.27998	0.45847	0.455635
GO:0007165	signal transduction	0.4591	0.17264	0.1596	0.17555	0.39609	0.53486	0.54725	0.45301	0.62448	0.72181	0.456055
GO:0043062	extracellular structure organization	0.4709	0.63961	0.3471	0.44205	0.14298	0.53427	0.62624	0.15471	0.69	0.2065	0.456475
GO:0009142	nucleoside triphosphate biosynthetic process	0.7124	0.51665	0.1241	0.05444	0.87278	0.31341	0.80259	0.9367	0.39654	0.36018	0.456595
GO:0009201	ribonucleoside triphosphate biosynthetic process	0.6457	0.51665	0.1241	0.05444	0.87278	0.31341	0.71443	0.9367	0.39654	0.36018	0.456595
GO:0007135	meiosis II	0.2729	0.60386	0.3413	0.19223	0.70545	0.49957	0.36169	0.75294	0.46508	0.44855	0.456815
GO:0031936	negative regulation of chromatin silencing	0.3706	0.37952	0.1379	0.29201	0.61304	0.32597	0.56861	0.53413	0.58972	0.64102	0.456825
GO:0060911	cardiac cell fate commitment	0.485	0.17788	0.5097	0.54764	0.31233	0.40153	0.51594	0.38368	0.43452	0.47924	0.45688
GO:0035190	syncytial nuclear migration	0.601	0.15305	0.1793	0.51051	0.50163	0.43957	0.5225	0.47439	0.36679	0.35369	0.45698
GO:0046824	positive regulation of nucleocytoplasmic transport	0.6344	0.05879	0.3503	0.87594	0.50232	0.02689	0.6462	0.67059	0.41289	0.40672	0.457605
GO:0014902	myotube differentiation	0.573	0.85277	0.1387	0.31797	0.15542	0.76743	0.46507	0.19751	0.56362	0.45036	0.457715
GO:0016925	protein sumoylation	0.6377	0.06322	0.5344	0.57249	0.48502	0.04195	0.61377	0.36022	0.39783	0.43124	0.45813
GO:0002700	regulation of production of molecular mediator of immune response	0.4771	0.68148	0.4394	0.52868	0.41675	0.43719	0.27593	0.15817	0.80556	0.549	0.45825
GO:0002784	regulation of antimicrobial peptide production	0.4771	0.68148	0.4394	0.52868	0.41675	0.43719	0.27593	0.15817	0.80556	0.549	0.45825
GO:0048134	germ-line cyst formation	0.4453	0.29558	0.5808	0.77693	0.44006	0.36146	0.47136	0.28295	0.7501	0.52798	0.45833
GO:0014009	glial cell proliferation	0.2961	0.44027	0.6674	0.71726	0.72093	0.13551	0.23055	0.65945	0.47642	0.22591	0.458345
GO:0006641	triglyceride metabolic process	0.4143	0.29422	0.4498	0.47144	0.46766	0.35802	0.3861	0.64755	0.60585	0.6106	0.45873
GO:0045187	"regulation of circadian sleep/wake cycle, sleep"	0.3946	0.97801	0.5233	0.22077	0.58411	0.84165	0.38224	0.7073	0.1134	0.21293	0.45895
GO:0050802	"circadian sleep/wake cycle, sleep"	0.3946	0.97801	0.5233	0.22077	0.58411	0.84165	0.38224	0.7073	0.1134	0.21293	0.45895
GO:0010563	negative regulation of phosphorus metabolic process	0.4771	0.32414	0.4641	0.39891	0.45448	0.26282	0.52708	0.43211	0.58924	0.54566	0.45929
GO:0045936	negative regulation of phosphate metabolic process	0.4771	0.32414	0.4641	0.39891	0.45448	0.26282	0.52708	0.43211	0.58924	0.54566	0.45929
GO:0061086	negative regulation of histone H3-K27 methylation	0.6908	0.31069	0.3831	0.47097	NA	0.37203	0.64329	NA	0.46631	0.45227	0.45929
GO:0007450	"dorsal/ventral pattern formation, imaginal disc"	0.4275	0.22576	0.4866	0.43379	0.8802	0.35699	0.3631	0.91528	0.6213	0.48483	0.45931
GO:0038202	TORC1 signaling	0.5272	0.19607	0.2853	0.43609	0.56754	0.24332	0.54091	0.65195	0.35351	0.48262	0.459355
GO:0033627	cell adhesion mediated by integrin	0.3895	0.91802	0.6137	0.41054	0.51024	0.91728	0.22016	0.58361	0.13258	0.03479	0.46039
GO:0007154	cell communication	0.3169	0.20856	0.2303	0.35624	0.67257	0.2958	0.56529	0.67038	0.89888	0.83658	0.460765
GO:0030705	cytoskeleton-dependent intracellular transport	0.1896	0.50248	0.1304	0.36419	0.53941	0.51757	0.11276	0.41907	0.73424	0.55907	0.460775
GO:0033046	negative regulation of sister chromatid segregation	0.7193	0.35754	0.5565	0.36542	0.24635	0.30384	0.73186	0.2171	0.70112	0.67423	0.46096
GO:0051985	negative regulation of chromosome segregation	0.7193	0.35754	0.5565	0.36542	0.24635	0.30384	0.73186	0.2171	0.70112	0.67423	0.46096
GO:1900180	regulation of protein localization to nucleus	0.4464	0.01989	0.1922	0.66426	0.55757	1	0.47596	0.72148	0.33648	0.16646	0.46118
GO:1903533	regulation of protein targeting	0.4464	0.01989	0.1922	0.66426	0.55757	1	0.47596	0.72148	0.33648	0.16646	0.46118
GO:1904589	regulation of protein import	0.4464	0.01989	0.1922	0.66426	0.55757	1	0.47596	0.72148	0.33648	0.16646	0.46118
GO:0002759	regulation of antimicrobial humoral response	0.4199	0.75853	0.4439	0.50503	0.47853	0.58493	0.27031	0.23915	0.64906	0.4194	0.461215
GO:0002920	regulation of humoral immune response	0.4199	0.75853	0.4439	0.50503	0.47853	0.58493	0.27031	0.23915	0.64906	0.4194	0.461215
GO:0007179	transforming growth factor beta receptor signaling pathway	0.6315	0.38099	0.2685	0.39548	0.07464	0.34136	0.62933	0.91653	0.82435	0.52713	0.461305
GO:0008589	regulation of smoothened signaling pathway	0.7192	0.11382	0.2234	0.18618	0.64653	0.08009	0.45379	0.47024	0.80206	0.80901	0.462015
GO:0006164	purine nucleotide biosynthetic process	0.4332	0.22766	0.449	0.01618	0.47551	0.35729	0.53423	0.59237	0.73114	0.57197	0.462255
GO:0042073	intraciliary transport	NA	NA	0.345	0.58013	NA	NA	NA	NA	NA	NA	0.462565
GO:0098840	protein transport along microtubule	NA	NA	0.345	0.58013	NA	NA	NA	NA	NA	NA	0.462565
GO:0099118	microtubule-based protein transport	NA	NA	0.345	0.58013	NA	NA	NA	NA	NA	NA	0.462565
GO:1900244	positive regulation of synaptic vesicle endocytosis	0.194	0.49211	0.6256	0.52412	0.4458	0.4794	0.26901	0.32687	NA	NA	0.4626
GO:1903423	positive regulation of synaptic vesicle recycling	0.194	0.49211	0.6256	0.52412	0.4458	0.4794	0.26901	0.32687	NA	NA	0.4626
GO:0010721	negative regulation of cell development	0.6196	0.28831	0.4841	0.71249	0.60174	0.11228	0.72353	0.4414	0.32407	0.14332	0.46275
GO:0007275	multicellular organism development	0.6485	0.22404	0.1145	0.72602	0.50412	0.92302	0.39775	0.95659	0.36053	0.4218	0.46296
GO:0044092	negative regulation of molecular function	0.4941	0.83044	0.2651	0.47165	0.31382	0.64086	0.63827	0.34224	0.12275	0.45427	0.46296
GO:0061359	regulation of Wnt signaling pathway by Wnt protein secretion	0.4422	0.6003	0.5337	0.38154	0.61705	0.48391	0.40938	0.57114	0.06934	0.06125	0.463055
GO:0016584	nucleosome positioning	0.3334	0.35587	0.5001	0.54091	0.51869	0.26735	0.30476	0.42609	0.56002	0.63514	0.463095
GO:0007394	"dorsal closure, elongation of leading edge cells"	0.036	0.68131	0.8533	0.52936	0.39721	0.71683	0.00719	0.12307	0.77138	0.19673	0.463285
GO:1901566	organonitrogen compound biosynthetic process	0.4598	0.57527	0.1608	0.13251	0.26041	0.62386	0.46728	0.21201	0.62584	0.48217	0.46354
GO:0071495	cellular response to endogenous stimulus	0.5049	0.19329	0.1665	0.41978	0.6237	0.06395	0.42238	0.63832	0.88854	0.84836	0.46364
GO:0046189	phenol-containing compound biosynthetic process	0.7612	0.4509	0.2025	0.2925	0.68105	0.34541	0.74644	0.68285	0.47669	0.44912	0.463795
GO:0000096	sulfur amino acid metabolic process	0.2736	0.57703	0.467	0.37079	0.39644	0.74267	0.08605	0.46278	0.64446	0.57914	0.46489
GO:0030814	regulation of cAMP metabolic process	0.3992	0.32135	0.2258	0.22591	0.54421	0.81746	0.41385	0.51675	0.98225	0.93689	0.4653
GO:0030817	regulation of cAMP biosynthetic process	0.3992	0.32135	0.2258	0.22591	0.54421	0.81746	0.41385	0.51675	0.98225	0.93689	0.4653
GO:0045761	regulation of adenylate cyclase activity	0.3992	0.32135	0.2258	0.22591	0.54421	0.81746	0.41385	0.51675	0.98225	0.93689	0.4653
GO:0034614	cellular response to reactive oxygen species	0.4532	0.47207	0.4319	0.55794	0.57684	0.44958	0.81849	0.45892	0.2967	0.50259	0.465495
GO:0007625	grooming behavior	0.383	0.15303	0.6808	0.90247	0.63679	0.15721	0.43116	0.43487	0.58109	0.49645	0.46566
GO:0036213	contractile ring contraction	0.0142	0.69787	0.2854	0.2292	0.52997	0.51544	1	0.41629	0.63618	0.36998	0.465865
GO:0034641	cellular nitrogen compound metabolic process	0.4174	0.51776	0.5786	0.45487	0.2685	0.11149	0.76221	0.01272	0.47733	0.60005	0.4661
GO:0042147	"retrograde transport, endosome to Golgi"	0.6335	0.52946	0.4216	0.30278	0.4779	0.68041	0.60063	0.40557	0.45444	0.22591	0.46617
GO:0007006	mitochondrial membrane organization	0.8426	0.50272	0.3701	0.19581	0.84597	0.43015	0.80872	0.83807	0.27493	0.26768	0.466435
GO:0007143	female meiotic division	0.3977	0.93811	0.1718	0.05304	0.5357	0.92345	0.63604	0.27679	0.76317	0.38471	0.4667
GO:0043434	response to peptide hormone	0.3966	0.31623	0.3359	0.53268	0.49603	0.28225	0.46593	0.46789	0.81508	0.79914	0.46691
GO:1901652	response to peptide	0.3966	0.31623	0.3359	0.53268	0.49603	0.28225	0.46593	0.46789	0.81508	0.79914	0.46691
GO:0033119	negative regulation of RNA splicing	0.6794	0.33088	0.4818	0.32335	0.61791	0.33466	0.63381	0.45239	0.6656	0.37618	0.467095
GO:0051881	regulation of mitochondrial membrane potential	NA	0.47591	NA	NA	NA	0.41874	NA	NA	0.45873	0.50272	0.46732
GO:0072359	circulatory system development	0.4598	0.76424	0.04	0.06252	0.66235	0.84145	0.47604	0.85158	0.26954	0.10234	0.46792
GO:0021952	central nervous system projection neuron axonogenesis	0.491	0.36195	0.6231	0.47626	NA	0.13884	0.45986	NA	NA	NA	0.46806
GO:0060996	dendritic spine development	0.491	0.36195	0.6231	0.47626	NA	0.13884	0.45986	NA	NA	NA	0.46806
GO:0060997	dendritic spine morphogenesis	0.491	0.36195	0.6231	0.47626	NA	0.13884	0.45986	NA	NA	NA	0.46806
GO:0003400	regulation of COPII vesicle coating	0.3885	0.80968	0.4753	0.22983	0.46148	0.70532	0.74451	0.3645	0.53813	0.4457	0.46839
GO:0090113	regulation of ER to Golgi vesicle-mediated transport by GTP hydrolysis	0.3885	0.80968	0.4753	0.22983	0.46148	0.70532	0.74451	0.3645	0.53813	0.4457	0.46839
GO:0099531	presynaptic process involved in chemical synaptic transmission	0.6422	0.43642	0.7601	0.73032	0.33851	0.38761	0.40288	0.50071	0.56558	0.3493	0.468565
GO:0048583	regulation of response to stimulus	0.5877	0.02819	0.1944	0.35005	0.28769	0.27972	0.63529	0.5982	0.86261	0.77142	0.468875
GO:0008360	regulation of cell shape	0.1558	0.56104	0.4259	0.75787	0.51354	0.55382	0.51273	0.39979	0.17855	0.11198	0.469315
GO:0045168	cell-cell signaling involved in cell fate commitment	0.2276	0.28968	0.9159	0.9886	0.73063	0.20054	0.43684	0.5026	0.57096	0.14629	0.46972
GO:0046331	lateral inhibition	0.2276	0.28968	0.9159	0.9886	0.73063	0.20054	0.43684	0.5026	0.57096	0.14629	0.46972
GO:0019896	axonal transport of mitochondrion	0.4489	0.49652	NA	NA	0.49066	0.54594	0.41065	0.59169	0.31759	0.31133	0.46978
GO:0033617	mitochondrial respiratory chain complex IV assembly	0.381	0.47811	0.4619	0.55433	NA	0.53042	0.33917	NA	NA	NA	0.470005
GO:1903078	positive regulation of protein localization to plasma membrane	0.0413	0.78892	0.5012	0.4396	0.30197	0.69964	0.01576	0.04113	0.83498	0.71962	0.4704
GO:1904377	positive regulation of protein localization to cell periphery	0.0413	0.78892	0.5012	0.4396	0.30197	0.69964	0.01576	0.04113	0.83498	0.71962	0.4704
GO:1905477	positive regulation of protein localization to membrane	0.0413	0.78892	0.5012	0.4396	0.30197	0.69964	0.01576	0.04113	0.83498	0.71962	0.4704
GO:0007362	terminal region determination	0.2204	0.43898	0.2842	0.02308	0.50259	0.74673	0.20127	0.5425	0.95658	0.99303	0.470785
GO:2000252	negative regulation of feeding behavior	NA	NA	0.6928	0.24878	NA	NA	NA	NA	NA	NA	0.47079
GO:0035069	larval midgut histolysis	0.7791	0.31271	0.3191	0.59762	0.45583	0.19348	0.80983	0.22487	0.61835	0.48678	0.471305
GO:0048856	anatomical structure development	0.72	0.28956	0.1748	0.68529	0.60968	0.93776	0.33319	0.7909	0.20281	0.24605	0.471435
GO:0009583	detection of light stimulus	0.8611	0.44758	0.3437	0.33745	0.4961	0.50574	0.58113	0.75414	0.25801	0.32297	0.47184
GO:0055090	acylglycerol homeostasis	0.4169	0.52681	0.2002	0.22175	0.64753	0.5405	0.34273	0.22258	0.63179	0.63586	0.471855
GO:0060297	regulation of sarcomere organization	0.5199	0.27527	0.5496	0.67247	0.37348	0.26811	0.46547	0.45515	0.47916	0.50491	0.472315
GO:0061382	Malpighian tubule tip cell differentiation	0.3107	0.47775	0.606	0.51405	0.8445	0.46716	0.3229	0.84447	0.26914	0.25463	0.472455
GO:0006906	vesicle fusion	0.1703	0.77433	0.3943	0.29072	0.87804	0.93474	0.13039	0.7822	0.55063	0.25842	0.472465
GO:0042685	cardioblast cell fate specification	0.3122	0.15623	0.5164	0.59558	0.36723	0.50565	0.32384	0.43934	0.71669	0.76489	0.472495
GO:0060912	cardiac cell fate specification	0.3122	0.15623	0.5164	0.59558	0.36723	0.50565	0.32384	0.43934	0.71669	0.76489	0.472495
GO:0032868	response to insulin	0.3966	0.32222	0.3611	0.62211	0.48282	0.35345	0.46593	0.47911	0.81472	0.83541	0.47252
GO:0043628	ncRNA 3'-end processing	0.0977	0.22006	0.5663	0.57077	0.64054	0.37887	0.04712	0.62737	0.17672	0.63073	0.472585
GO:0010466	negative regulation of peptidase activity	0.0441	0.81652	0.4631	0.51893	0.10699	0.54125	0.04781	0.11379	0.48222	0.62198	0.47266
GO:0010951	negative regulation of endopeptidase activity	0.0441	0.81652	0.4631	0.51893	0.10699	0.54125	0.04781	0.11379	0.48222	0.62198	0.47266
GO:0051642	centrosome localization	0.1004	0.7033	0.5928	0.45514	0.4532	0.48708	0.04209	0.4584	0.89816	0.62054	0.47274
GO:0061842	microtubule organizing center localization	0.1004	0.7033	0.5928	0.45514	0.4532	0.48708	0.04209	0.4584	0.89816	0.62054	0.47274
GO:0055082	cellular chemical homeostasis	0.3785	0.86662	0.4298	0.51654	0.75039	0.86593	0.3449	0.62595	0.41149	0.40475	0.47317
GO:0045938	"positive regulation of circadian sleep/wake cycle, sleep"	0.5747	0.70184	0.3554	0.29332	0.34042	0.67663	0.52899	0.65635	0.19452	0.41737	0.47318
GO:0030707	ovarian follicle cell development	0.4856	0.63776	0.6223	0.67858	0.2341	0.70782	0.26369	0.09411	0.46291	0.15643	0.474255
GO:0045055	regulated exocytosis	0.3883	0.50768	0.9038	0.57413	0.44117	0.33283	0.12947	0.56325	0.91647	0.08048	0.474425
GO:0034599	cellular response to oxidative stress	0.5757	0.44748	0.7564	0.72218	0.33511	0.42537	0.74318	0.39877	0.47507	0.47392	0.474495
GO:0051304	chromosome separation	0.8504	0.57992	0.7244	0.44847	0.50055	0.33752	0.63861	0.37252	0.29953	0.30585	0.47451
GO:0002221	pattern recognition receptor signaling pathway	0.4589	0.01625	0.5802	0.57067	0.48857	0.6264	0.41705	0.28975	0.46064	0.62491	0.474605
GO:0007455	eye-antennal disc morphogenesis	0.1879	0.46876	0.5809	0.43545	0.72631	0.59197	0.31488	0.68091	0.23767	0.48082	0.47479
GO:0072330	monocarboxylic acid biosynthetic process	0.4744	0.70159	0.4761	0.35189	0.88925	0.87116	0.26653	0.87875	0.29594	0.31223	0.47525
GO:0007167	enzyme linked receptor protein signaling pathway	0.7313	0.44629	0.0699	0.24656	0.4784	0.418	0.6526	0.47214	0.84631	0.79811	0.47527
GO:0030799	regulation of cyclic nucleotide metabolic process	0.3507	0.24311	0.2925	0.2926	0.63571	0.70252	0.36497	0.58561	0.9893	0.89608	0.47529
GO:0030802	regulation of cyclic nucleotide biosynthetic process	0.3507	0.24311	0.2925	0.2926	0.63571	0.70252	0.36497	0.58561	0.9893	0.89608	0.47529
GO:0031279	regulation of cyclase activity	0.3507	0.24311	0.2925	0.2926	0.63571	0.70252	0.36497	0.58561	0.9893	0.89608	0.47529
GO:0051339	regulation of lyase activity	0.3507	0.24311	0.2925	0.2926	0.63571	0.70252	0.36497	0.58561	0.9893	0.89608	0.47529
GO:0007076	mitotic chromosome condensation	0.3102	0.60604	0.5455	0.47805	0.40079	0.47021	0.58879	0.26302	0.61635	0.47301	0.47553
GO:0016054	organic acid catabolic process	0.4244	0.52725	0.8746	0.81253	0.84887	0.40839	0.26238	0.86584	0.3931	0.38421	0.475825
GO:0046395	carboxylic acid catabolic process	0.4244	0.52725	0.8746	0.81253	0.84887	0.40839	0.26238	0.86584	0.3931	0.38421	0.475825
GO:0042771	intrinsic apoptotic signaling pathway in response to DNA damage by p53 class mediator	0.7508	0.71211	0.5189	0.97042	0.33881	0.34177	0.76544	0.21212	0.43287	0.34624	0.475885
GO:0072332	intrinsic apoptotic signaling pathway by p53 class mediator	0.7508	0.71211	0.5189	0.97042	0.33881	0.34177	0.76544	0.21212	0.43287	0.34624	0.475885
GO:0051491	positive regulation of filopodium assembly	0.7382	0.36517	0.7618	0.68636	0.48526	0.46909	0.42865	0.24128	0.68593	0.3015	0.477175
GO:0048754	branching morphogenesis of an epithelial tube	0.5447	0.509	0.5416	0.31669	0.16876	0.45439	0.50004	0.1728	0.77774	0.43361	0.477215
GO:0061138	morphogenesis of a branching epithelium	0.5447	0.509	0.5416	0.31669	0.16876	0.45439	0.50004	0.1728	0.77774	0.43361	0.477215
GO:0071711	basement membrane organization	0.2502	0.62006	0.4653	0.64156	0.48931	0.59398	0.46139	0.52512	0.08118	0.09547	0.477305
GO:0048259	regulation of receptor-mediated endocytosis	0.459	0.49566	0.8349	0.72967	0.27895	0.4194	0.41101	0.24954	0.73221	0.66441	0.47733
GO:0007392	initiation of dorsal closure	0.0425	0.78824	0.8496	0.47971	0.47516	0.92137	0.30708	0.09061	0.74196	0.12067	0.477435
GO:0048469	cell maturation	0.5928	0.48434	0.8714	0.74171	0.47082	0.46225	0.38549	0.29401	0.69979	0.46529	0.47758
GO:0035149	"lumen formation, open tracheal system"	0.5812	0.45257	0.4251	0.34246	0.41066	0.31823	0.662	0.50344	0.91804	0.70346	0.478005
GO:0044242	cellular lipid catabolic process	0.4273	0.43507	0.8208	0.81971	0.53943	0.34477	0.52116	0.78366	0.29915	0.269	0.478115
GO:0044283	small molecule biosynthetic process	0.232	0.71272	0.5707	0.7315	0.53035	0.75096	0.26984	0.35827	0.09418	0.42627	0.47831
GO:0006638	neutral lipid metabolic process	0.5246	0.31447	0.4668	0.48895	0.44996	0.42395	0.46897	0.62624	0.64342	0.64823	0.47896
GO:0006639	acylglycerol metabolic process	0.5246	0.31447	0.4668	0.48895	0.44996	0.42395	0.46897	0.62624	0.64342	0.64823	0.47896
GO:1902407	assembly of actomyosin apparatus involved in mitotic cytokinesis	0.7724	0.72675	0.386	0.36869	0.41959	0.42162	0.8697	0.53712	0.87211	0.22808	0.47937
GO:1902410	mitotic cytokinetic process	0.7724	0.72675	0.386	0.36869	0.41959	0.42162	0.8697	0.53712	0.87211	0.22808	0.47937
GO:1903475	mitotic actomyosin contractile ring assembly	0.7724	0.72675	0.386	0.36869	0.41959	0.42162	0.8697	0.53712	0.87211	0.22808	0.47937
GO:0003365	establishment of cell polarity involved in ameboidal cell migration	0.1101	0.63456	0.3336	0.36062	0.53204	0.42706	0.13169	0.7192	0.63607	0.64644	0.47955
GO:0003371	establishment or maintenance of cytoskeleton polarity involved in ameboidal cell migration	0.1101	0.63456	0.3336	0.36062	0.53204	0.42706	0.13169	0.7192	0.63607	0.64644	0.47955
GO:0003379	establishment of cell polarity involved in gastrulation cell migration	0.1101	0.63456	0.3336	0.36062	0.53204	0.42706	0.13169	0.7192	0.63607	0.64644	0.47955
GO:0003380	establishment or maintenance of cytoskeleton polarity involved in gastrulation	0.1101	0.63456	0.3336	0.36062	0.53204	0.42706	0.13169	0.7192	0.63607	0.64644	0.47955
GO:0010470	regulation of gastrulation	0.1101	0.63456	0.3336	0.36062	0.53204	0.42706	0.13169	0.7192	0.63607	0.64644	0.47955
GO:2000021	regulation of ion homeostasis	0.5611	0.47966	0.4119	0.25011	0.62478	0.47812	0.56537	0.58409	0.44644	0.47951	0.479585
GO:0090132	epithelium migration	0.386	0.65651	0.7036	0.70524	0.25419	0.77151	0.22824	0.08458	0.5737	0.37049	0.47985
GO:0042461	photoreceptor cell development	0.2834	0.5173	0.6399	0.78666	0.77677	0.38165	0.18089	0.81342	0.3332	0.44344	0.48037
GO:0048139	female germ-line cyst encapsulation	0.0394	0.12133	0.6026	0.45476	0.56642	0.11497	0.04571	0.51482	0.55645	0.50598	0.48037
GO:0051241	negative regulation of multicellular organismal process	0.6375	0.47951	0.2447	0.29693	0.27677	0.48192	0.72135	0.12436	0.80191	0.65453	0.480715
GO:0006629	lipid metabolic process	0.5637	0.14191	0.6917	0.65785	0.75804	0.23562	0.39789	0.66861	0.35764	0.37932	0.480795
GO:0031644	regulation of neurological system process	0.2726	0.46806	0.4941	0.63313	0.41136	0.10882	0.26838	0.6203	0.50115	0.65257	0.48108
GO:0007269	neurotransmitter secretion	0.6523	0.44654	0.77	0.79873	0.34642	0.4077	0.42003	0.5167	0.57819	0.37979	0.48162
GO:0099643	signal release from synapse	0.6523	0.44654	0.77	0.79873	0.34642	0.4077	0.42003	0.5167	0.57819	0.37979	0.48162
GO:0006145	purine nucleobase catabolic process	0.4751	NA	NA	NA	NA	NA	0.48816	NA	NA	NA	0.48163
GO:0060446	branching involved in open tracheal system development	0.6205	0.509	0.5416	0.31669	0.16876	0.45439	0.57861	0.1728	0.77774	0.43361	0.481695
GO:0045500	sevenless signaling pathway	0.6467	0.06634	0.3364	0.50948	0.63827	0.1486	0.59684	0.73895	0.45487	0.42032	0.482175
GO:0007147	female meiosis II	NA	0.49969	0.5344	0.26903	NA	0.31749	NA	NA	0.86176	0.4647	0.482195
GO:0035050	embryonic heart tube development	0.5516	0.51935	0.3471	0.29193	0.76893	0.40321	0.51281	0.7436	0.45196	0.32372	0.482385
GO:0034968	histone lysine methylation	0.5391	0.45646	0.1925	0.13611	0.50954	0.37175	0.38562	0.53905	0.87788	0.94022	0.483
GO:0002793	positive regulation of peptide secretion	0.3599	0.49459	0.6209	0.47147	0.44963	0.59056	0.1239	0.34981	0.73875	0.61317	0.48303
GO:0045292	"mRNA cis splicing, via spliceosome"	0.6194	0.37541	0.9072	0.89441	0.42804	0.27034	0.73954	0.51765	0.44843	0.08936	0.48304
GO:0007380	"specification of segmental identity, head"	NA	0.46401	0.8114	0.86336	NA	0.50328	NA	NA	0.29137	0.25961	0.483645
GO:2001270	regulation of cysteine-type endopeptidase activity involved in execution phase of apoptosis	0.3692	0.47187	0.4557	0.5812	0.40068	0.49616	0.53177	0.442	0.54178	0.73025	0.484015
GO:0010631	epithelial cell migration	0.386	0.65651	0.7217	0.74561	0.25419	0.77151	0.22824	0.08458	0.58218	0.38571	0.48409
GO:2000826	regulation of heart morphogenesis	NA	NA	NA	NA	0.54448	NA	NA	0.4237	NA	NA	0.48409
GO:0048148	behavioral response to cocaine	0.9979	0.29378	0.4518	0.41955	0.8136	0.51651	0.99655	0.90336	0.17746	0.14981	0.484155
GO:0045886	negative regulation of synaptic growth at neuromuscular junction	0.4289	0.32972	0.4755	0.37619	0.61462	0.49293	0.61156	0.32454	0.49852	0.51476	0.484215
GO:0051964	negative regulation of synapse assembly	0.4289	0.32972	0.4755	0.37619	0.61462	0.49293	0.61156	0.32454	0.49852	0.51476	0.484215
GO:1904397	negative regulation of neuromuscular junction development	0.4289	0.32972	0.4755	0.37619	0.61462	0.49293	0.61156	0.32454	0.49852	0.51476	0.484215
GO:1905809	negative regulation of synapse organization	0.4289	0.32972	0.4755	0.37619	0.61462	0.49293	0.61156	0.32454	0.49852	0.51476	0.484215
GO:0006790	sulfur compound metabolic process	0.3769	0.47187	0.8784	0.79155	0.49707	0.39373	0.22206	0.55264	0.60452	0.32879	0.48447
GO:0043244	regulation of protein complex disassembly	0.704	0.32128	0.5885	0.61442	0.4194	0.38615	0.24376	0.66066	0.54968	0.29072	0.48454
GO:0090328	regulation of olfactory learning	0.3537	0.46806	0.4394	0.56934	0.6169	0.10882	0.3493	0.58822	0.50115	0.65257	0.484605
GO:0046328	regulation of JNK cascade	0.6533	0.41299	0.2778	0.55633	0.68805	0.38761	0.6238	0.69431	0.21847	0.23818	0.48466
GO:1900117	regulation of execution phase of apoptosis	0.6336	0.48761	0.4724	0.67727	0.19487	0.48171	0.6646	0.442	0.44475	0.66717	0.48466
GO:0007418	ventral midline development	0.3282	0.23829	0.3763	0.428	0.75758	0.54183	0.23405	0.77072	0.80044	0.8205	0.484915
GO:0008285	negative regulation of cell proliferation	0.3742	0.56619	0.4517	0.7038	0.44468	0.48893	0.43884	0.60511	0.66445	0.48135	0.48514
GO:0008033	tRNA processing	0.8876	0.26653	0.8414	0.73079	0.30695	0.43818	0.82027	0.26816	0.5179	0.4531	0.4855
GO:0008583	mystery cell differentiation	NA	NA	NA	NA	NA	NA	NA	NA	0.2937	0.67744	0.48557
GO:0035192	nuclear cortical migration	NA	NA	NA	NA	NA	NA	NA	NA	0.2937	0.67744	0.48557
GO:0090239	regulation of histone H4 acetylation	0.7348	NA	0.4496	0.52233	NA	NA	0.69243	NA	0.28203	0.38893	0.485965
GO:2000618	regulation of histone H4-K16 acetylation	0.7348	NA	0.4496	0.52233	NA	NA	0.69243	NA	0.28203	0.38893	0.485965
GO:0048489	synaptic vesicle transport	0.1746	0.48944	0.5615	0.55825	0.48828	0.54068	0.08444	0.4839	0.18333	0.20641	0.48609
GO:0097480	establishment of synaptic vesicle localization	0.1746	0.48944	0.5615	0.55825	0.48828	0.54068	0.08444	0.4839	0.18333	0.20641	0.48609
GO:0099003	vesicle-mediated transport in synapse	0.1746	0.48944	0.5615	0.55825	0.48828	0.54068	0.08444	0.4839	0.18333	0.20641	0.48609
GO:0048870	cell motility	0.6362	0.39288	0.7387	0.43474	0.53811	0.73083	0.53828	0.21922	0.15695	0.12252	0.486425
GO:0044057	regulation of system process	0.2237	0.50722	0.6461	0.7082	0.5737	0.35498	0.17122	0.79183	0.10769	0.46576	0.48649
GO:0018107	peptidyl-threonine phosphorylation	0.8991	0.75027	0.5857	0.78593	0.22141	0.33856	0.86438	0.21071	0.31786	0.38769	0.486695
GO:0045088	regulation of innate immune response	0.4274	0.03757	0.2089	0.54636	0.58255	0.9821	0.39037	0.34876	0.79783	0.80008	0.48688
GO:0006343	establishment of chromatin silencing	0.3636	0.66188	0.1441	0.4476	NA	0.44326	0.57278	NA	0.52633	0.58205	0.486965
GO:0001895	retina homeostasis	0.4332	0.66015	0.4821	0.49188	0.33338	0.53436	0.44853	0.27565	0.79513	0.81852	0.48699
GO:0090130	tissue migration	0.4172	0.81192	0.7609	0.82701	0.35901	0.7781	0.24968	0.15832	0.55685	0.34111	0.487025
GO:0046845	"branched duct epithelial cell fate determination, open tracheal system"	0.8887	0.89053	0.3758	0.51219	NA	0.83948	0.46191	NA	0.39975	0.32181	0.48705
GO:0034969	histone arginine methylation	0.5794	0.1908	0.614	0.49388	0.10899	0.21289	0.55877	0.05421	0.48101	0.51814	0.487445
GO:0007297	ovarian follicle cell migration	0.4404	0.53461	0.8562	0.8736	0.20854	0.63734	0.30114	0.08814	0.57168	0.40714	0.487505
GO:0002066	columnar/cuboidal epithelial cell development	0.5301	0.62561	0.6107	0.66382	0.25349	0.69617	0.30033	0.08578	0.4452	0.17424	0.48765
GO:0031333	negative regulation of protein complex assembly	0.4623	0.3744	0.4937	0.89134	0.48186	0.63531	0.691	0.71348	0.45141	0.40308	0.48778
GO:0019749	"cytoskeleton-dependent cytoplasmic transport, nurse cell to oocyte"	0.3528	0.75849	0.4517	0.53758	0.41054	0.69549	0.3628	0.95901	0.52472	0.37862	0.48821
GO:0007221	positive regulation of transcription of Notch receptor target	0.4526	0.46509	0.9539	0.96867	0.30503	0.51213	0.31713	0.13523	0.99682	0.9964	0.48861
GO:0035196	production of miRNAs involved in gene silencing by miRNA	0.8513	0.53711	0.0945	0.19056	0.44088	0.28138	0.83282	0.44073	0.88832	0.72536	0.488995
GO:0000302	response to reactive oxygen species	0.1721	0.93834	0.423	0.74015	0.53559	0.76898	0.44242	0.78714	0.11658	0.15351	0.489005
GO:0000959	mitochondrial RNA metabolic process	0.4535	0.62538	0.9432	0.52489	0.31755	0.53258	0.56869	0.21318	0.23196	0.15442	0.489195
GO:1902903	regulation of supramolecular fiber organization	0.5334	0.45553	0.6685	0.9156	0.52309	0.13573	0.16726	0.70595	0.36152	0.29162	0.48931
GO:0018991	oviposition	0.9076	0.42318	0.2909	0.20615	0.72531	0.46981	0.90853	0.83404	0.51062	0.04341	0.490215
GO:0001667	ameboidal-type cell migration	0.4588	0.76647	0.6885	0.76262	0.35328	0.78768	0.28807	0.14305	0.52371	0.28681	0.491255
GO:1990255	subsynaptic reticulum organization	0.1269	0.48728	0.7858	0.74341	0.65783	0.51414	0.11566	0.49587	0.35341	0.38912	0.491575
GO:0048665	neuron fate specification	0.4791	0.91919	0.6969	0.97706	0.39434	0.84702	0.50415	0.12394	0.14376	0.16108	0.491625
GO:0015734	taurine transport	0.8882	0.29965	0.4328	0.45988	0.52373	0.29773	0.90327	0.52483	NA	NA	0.491805
GO:0042918	alkanesulfonate transport	0.8882	0.29965	0.4328	0.45988	0.52373	0.29773	0.90327	0.52483	NA	NA	0.491805
GO:0051179	localization	0.5599	0.70261	0.8491	0.7232	0.28648	0.64757	0.34118	0.42384	0.07742	0.28427	0.49187
GO:1902117	positive regulation of organelle assembly	0.9093	0.27527	0.5496	0.67247	0.37348	0.26811	0.86533	0.45515	0.47916	0.50491	0.492035
GO:0031344	regulation of cell projection organization	0.2476	0.54869	0.525	0.46536	0.40917	0.61841	0.20426	0.51873	0.55355	0.1582	0.492045
GO:0045926	negative regulation of growth	0.5337	0.42985	0.2199	0.39706	0.74575	0.42713	0.45049	0.72973	0.80455	0.62272	0.492095
GO:0019359	nicotinamide nucleotide biosynthetic process	NA	NA	0.5102	0.63521	0.47409	NA	NA	0.10517	NA	NA	0.492145
GO:0019363	pyridine nucleotide biosynthetic process	NA	NA	0.5102	0.63521	0.47409	NA	NA	0.10517	NA	NA	0.492145
GO:0015919	peroxisomal membrane transport	0.5013	0.47173	0.3695	0.29516	0.72099	0.45402	0.4832	0.62952	0.82634	0.80415	0.49225
GO:0045046	protein import into peroxisome membrane	0.5013	0.47173	0.3695	0.29516	0.72099	0.45402	0.4832	0.62952	0.82634	0.80415	0.49225
GO:0031667	response to nutrient levels	0.3773	0.36053	0.1632	0.92292	0.81962	0.37978	0.47721	0.71281	0.57602	0.5075	0.492355
GO:0030029	actin filament-based process	0.3837	0.88497	0.4111	0.82885	0.70892	0.57433	0.16152	0.63233	0.03775	0.05482	0.492715
GO:0048025	"negative regulation of mRNA splicing, via spliceosome"	0.6551	0.24719	0.7287	0.54826	0.43388	0.20807	0.77127	0.43756	0.69067	0.26844	0.49291
GO:0019368	"fatty acid elongation, unsaturated fatty acid"	0.5086	0.43538	0.6419	0.65763	0.17877	0.49923	0.4868	0.29292	0.31866	0.59241	0.493015
GO:0042759	long-chain fatty acid biosynthetic process	0.5086	0.43538	0.6419	0.65763	0.17877	0.49923	0.4868	0.29292	0.31866	0.59241	0.493015
GO:0009408	response to heat	0.4151	0.42417	0.398	0.60575	0.96228	0.63417	0.55824	0.65232	0.24469	0.42788	0.49306
GO:0048520	positive regulation of behavior	0.5676	0.42254	0.2088	0.14627	0.42479	0.52789	0.52027	0.74732	0.46689	0.66512	0.49358
GO:0045132	meiotic chromosome segregation	0.4672	0.96001	0.4008	0.40678	0.80023	0.99172	0.75374	0.52134	0.44522	0.29539	0.49427
GO:0001956	positive regulation of neurotransmitter secretion	0.5595	0.69465	0.2733	0.29811	0.72449	0.60256	0.42912	0.66063	0.23719	0.24264	0.49431
GO:0051590	positive regulation of neurotransmitter transport	0.5595	0.69465	0.2733	0.29811	0.72449	0.60256	0.42912	0.66063	0.23719	0.24264	0.49431
GO:0016321	female meiosis chromosome segregation	0.5091	0.96642	0.4144	0.40166	0.57142	0.95384	0.84488	0.4798	0.27076	0.22589	0.49445
GO:0000335	"negative regulation of transposition, DNA-mediated"	0.7984	0.19767	0.5562	0.45567	0.83757	0.22	0.53381	0.23139	0.79053	0.2119	0.49474
GO:0000337	"regulation of transposition, DNA-mediated"	0.7984	0.19767	0.5562	0.45567	0.83757	0.22	0.53381	0.23139	0.79053	0.2119	0.49474
GO:0009123	nucleoside monophosphate metabolic process	0.7916	0.26534	0.1844	0.35761	0.63855	0.34669	0.87987	0.36897	0.62094	0.69734	0.494955
GO:0043704	photoreceptor cell fate specification	0.383	0.71269	0.7429	0.97869	0.54831	0.82365	0.44164	0.43688	0.20552	0.21669	0.494975
GO:0044026	DNA hypermethylation	0.3636	0.66188	0.3299	0.54929	0.37078	0.44326	0.63617	0.33969	0.56377	0.63025	0.496275
GO:0044030	regulation of DNA methylation	0.3636	0.66188	0.3299	0.54929	0.37078	0.44326	0.63617	0.33969	0.56377	0.63025	0.496275
GO:0045478	fusome organization	0.3314	0.34376	0.4509	0.56856	0.54332	0.54254	0.20391	0.20863	0.98395	0.92506	0.49672
GO:2000253	positive regulation of feeding behavior	0.3518	0.28715	0.5749	0.52394	0.77261	0.27492	0.29531	0.52372	0.47011	0.56281	0.496915
GO:1900038	negative regulation of cellular response to hypoxia	0.1995	0.63504	0.6701	0.66278	0.35899	0.22292	0.18952	0.27619	0.91385	0.67365	0.497015
GO:0033555	multicellular organismal response to stress	0.3729	0.8359	0.4846	0.50968	NA	0.85436	0.31969	NA	NA	NA	0.49714
GO:0022410	circadian sleep/wake cycle process	0.4951	0.97801	0.418	0.16643	0.73302	0.84165	0.50045	0.84528	0.18758	0.30777	0.497775
GO:0010165	response to X-ray	0.3172	0.49557	0.4379	0.50018	NA	0.85766	0.30012	NA	0.60433	0.5323	0.497875
GO:0001737	establishment of imaginal disc-derived wing hair orientation	0.4924	0.2855	0.9732	0.97189	0.12271	0.50422	0.48005	0.39066	0.94215	0.83933	0.49831
GO:0007428	"primary branching, open tracheal system"	0.3514	0.29346	0.4245	0.21353	0.79131	0.82968	0.34331	0.65418	0.74215	0.5723	0.4984
GO:0034587	piRNA metabolic process	0.5061	0.49647	0.3413	0.40566	0.62827	0.50034	0.50219	0.60538	0.1586	0.21523	0.498405
GO:0006862	nucleotide transport	0.4975	NA	0.3149	0.35244	0.96474	NA	0.49969	0.94182	NA	NA	0.498595
GO:0048518	positive regulation of biological process	0.6059	0.57227	0.4443	0.09331	0.01375	0.48444	0.65501	0.42036	0.69921	0.51349	0.498965
GO:0046530	photoreceptor cell differentiation	0.1487	0.52393	0.6033	0.50106	0.81406	0.47939	0.10289	0.82584	0.49743	0.47151	0.499245
GO:0016050	vesicle organization	0.1586	0.72637	0.4144	0.47202	0.65548	0.92611	0.26071	0.62134	0.47954	0.51904	0.49929
GO:0060964	regulation of gene silencing by miRNA	0.6993	0.64178	0.0638	0.10361	0.15337	0.67262	0.68681	0.48274	0.18722	0.51678	0.49976
GO:0071482	cellular response to light stimulus	0.7493	0.41682	0.264	0.40835	0.71784	0.26923	0.57938	0.92092	0.45196	0.54772	0.49984
GO:0017145	stem cell division	0.7897	0.19315	0.9726	0.77965	0.50105	0.23297	0.37277	0.42377	0.85253	0.49867	0.49986
GO:0046528	imaginal disc fusion	0.4535	0.5374	0.2893	0.40582	0.62592	0.58811	0.47178	0.56694	0.21436	0.52809	0.499935
GO:0046529	"imaginal disc fusion, thorax closure"	0.4535	0.5374	0.2893	0.40582	0.62592	0.58811	0.47178	0.56694	0.21436	0.52809	0.499935
GO:2000047	regulation of cell-cell adhesion mediated by cadherin	0.2233	0.5418	0.6214	0.70977	0.77542	0.4599	0.22481	0.77539	0.18779	0.24102	0.50085
GO:0019102	male somatic sex determination	0.6082	NA	0.2337	0.68116	NA	NA	0.39352	NA	NA	NA	0.50086
GO:1901214	regulation of neuron death	0.7322	0.58728	0.4435	0.47623	0.38006	0.47353	0.80483	0.40169	0.80248	0.52623	0.50123
GO:0051674	localization of cell	0.6362	0.42136	0.7362	0.46458	0.53811	0.78229	0.53828	0.21922	0.15189	0.11855	0.501345
GO:0023061	signal release	0.353	0.47184	0.7698	0.62613	0.24009	0.63124	0.17332	0.31128	0.63709	0.53131	0.501575
GO:0008355	olfactory learning	0.5458	0.05365	0.4581	0.42597	0.89217	0.04616	0.42172	0.77222	0.96989	0.95581	0.50195
GO:0072347	response to anesthetic	0.9031	0.27206	0.2595	0.35185	0.5726	0.23448	0.88206	0.45378	0.55106	0.73633	0.50242
GO:0042996	regulation of Golgi to plasma membrane protein transport	0.0476	0.87048	0.6206	0.37009	0.59961	0.82818	0.02974	0.16683	0.62797	0.40598	0.502795
GO:0090003	regulation of establishment of protein localization to plasma membrane	0.0476	0.87048	0.6206	0.37009	0.59961	0.82818	0.02974	0.16683	0.62797	0.40598	0.502795
GO:0035601	protein deacylation	0.3402	0.41214	0.2811	0.34984	0.66914	0.7015	0.35396	0.59476	0.99756	0.94281	0.50345
GO:0098732	macromolecule deacylation	0.3402	0.41214	0.2811	0.34984	0.66914	0.7015	0.35396	0.59476	0.99756	0.94281	0.50345
GO:0016577	histone demethylation	0.3122	0.61048	0.7473	0.48393	0.44366	0.394	0.32773	0.52341	0.94307	0.80266	0.50367
GO:0070076	histone lysine demethylation	0.3122	0.61048	0.7473	0.48393	0.44366	0.394	0.32773	0.52341	0.94307	0.80266	0.50367
GO:0035090	maintenance of apical/basal cell polarity	0.8352	0.98543	0.553	0.22651	0.36851	0.82095	0.83792	0.31458	0.45487	0.19014	0.503935
GO:0043984	histone H4-K16 acetylation	0.7999	NA	0.4496	0.52233	0.35155	NA	0.79246	0.48694	0.47836	0.5959	0.504635
GO:0008586	imaginal disc-derived wing vein morphogenesis	0.3549	0.31319	0.2078	0.42326	0.91916	0.77443	0.1789	0.58614	0.78721	0.79965	0.5047
GO:0030708	germarium-derived female germ-line cyst encapsulation	0.029	0.15838	0.5379	0.56029	0.53889	0.15073	0.03383	0.48862	0.52081	0.5249	0.504715
GO:0016336	establishment or maintenance of polarity of larval imaginal disc epithelium	0.2954	0.74005	0.3397	0.47978	0.53056	0.56497	0.33582	0.7435	0.4172	0.55949	0.50517
GO:0007469	antennal development	0.1331	0.31818	0.9749	0.98999	0.63636	0.36615	0.33599	0.7451	0.37416	0.83801	0.50526
GO:0016332	establishment or maintenance of polarity of embryonic epithelium	0.1492	0.58389	0.1994	0.05512	0.44563	0.56497	0.17457	0.6286	0.71362	0.57083	0.5053
GO:0009967	positive regulation of signal transduction	0.55	0.2101	0.789	0.48699	0.52427	0.33369	0.66132	0.62234	0.41327	0.13213	0.50563
GO:0031145	anaphase-promoting complex-dependent catabolic process	0.3972	0.44159	0.5015	0.54889	0.50985	0.40844	0.53669	0.46683	0.72257	0.7013	0.505675
GO:0000301	"retrograde transport, vesicle recycling within Golgi"	0.4403	0.56902	0.2008	0.35724	0.52688	0.48451	0.4116	0.62401	0.74222	0.5285	0.505695
GO:0006207	'de novo' pyrimidine nucleobase biosynthetic process	0.4833	0.52632	0.4635	0.56613	0.54272	0.48509	0.48246	0.22835	0.89894	0.70755	0.505705
GO:0019856	pyrimidine nucleobase biosynthetic process	0.4833	0.52632	0.4635	0.56613	0.54272	0.48509	0.48246	0.22835	0.89894	0.70755	0.505705
GO:0060969	negative regulation of gene silencing	0.4236	0.57438	0.3485	0.19084	0.72544	0.42306	0.43706	0.90455	0.74217	0.67084	0.50572
GO:0016334	establishment or maintenance of polarity of follicular epithelium	0.5673	0.50229	0.2847	0.55951	0.50942	0.53618	0.44091	0.39421	0.55225	0.49287	0.505855
GO:0006493	protein O-linked glycosylation	0.9386	0.54209	0.8721	0.91005	0.45132	0.46027	0.97795	0.4377	0.33567	0.4697	0.505895
GO:1903008	organelle disassembly	0.6844	0.30668	0.3994	0.66985	0.51445	0.07561	0.65217	0.47952	0.69586	0.49753	0.50599
GO:0034332	adherens junction organization	0.3567	0.69206	0.421	0.28093	0.70342	0.5565	0.23791	0.52623	0.54598	0.48593	0.50608
GO:0050686	negative regulation of mRNA processing	0.41	0.13097	0.6696	0.55064	0.50399	0.12522	0.57644	0.50823	0.53631	0.18755	0.50611
GO:1903312	negative regulation of mRNA metabolic process	0.41	0.13097	0.6696	0.55064	0.50399	0.12522	0.57644	0.50823	0.53631	0.18755	0.50611
GO:0072384	organelle transport along microtubule	0.093	0.532	0.5053	0.72462	0.27266	0.57274	0.10966	0.2467	0.50721	0.52057	0.506255
GO:0019674	NAD metabolic process	NA	0.5308	0.6555	0.6581	0.29066	0.52923	NA	0.48414	0.39926	0.43946	0.506685
GO:0098930	axonal transport	0.1432	0.53687	0.3594	0.47685	0.5389	0.63272	0.09574	0.4457	0.67422	0.68087	0.50686
GO:0050806	positive regulation of synaptic transmission	0.8006	0.49261	0.4978	0.58131	0.53768	0.35448	0.65431	0.51782	0.42344	0.42752	0.50781
GO:0032483	regulation of Rab protein signal transduction	0.2414	NA	0.3105	0.22885	0.73496	NA	0.21254	0.70528	0.87943	0.90469	0.50789
GO:1990709	presynaptic active zone organization	0.8831	0.78892	0.4975	0.51991	0.32075	0.68524	0.70207	0.23791	0.16827	0.1095	0.508705
GO:0044237	cellular metabolic process	0.7135	0.28379	0.4632	0.35347	0.45775	0.16782	0.67732	0.6697	0.70103	0.55464	0.50892
GO:0010632	regulation of epithelial cell migration	0.396	0.3035	0.5917	0.50498	0.43248	0.51302	0.41387	0.75286	0.75569	0.72803	0.509
GO:0030071	regulation of mitotic metaphase/anaphase transition	0.6183	0.30654	0.5613	0.74459	0.22754	0.36528	0.65496	0.50239	0.46681	0.5166	0.509495
GO:1902099	regulation of metaphase/anaphase transition of cell cycle	0.6183	0.30654	0.5613	0.74459	0.22754	0.36528	0.65496	0.50239	0.46681	0.5166	0.509495
GO:0032506	cytokinetic process	0.0336	0.87704	0.4843	0.30987	0.78433	0.86979	0.53548	0.6073	0.40375	0.10063	0.50989
GO:0006171	cAMP biosynthetic process	0.3992	0.32135	0.2258	0.22591	0.63571	0.81746	0.41385	0.60633	0.99456	0.99659	0.51009
GO:0006471	protein ADP-ribosylation	0.4741	0.69807	0.2464	0.30008	0.61781	0.61914	0.44536	0.64125	0.54716	0.33875	0.51063
GO:0030382	sperm mitochondrion organization	0.5799	0.63787	0.2356	0.2648	0.51776	0.67508	0.91733	0.50351	0.39268	0.35167	0.510635
GO:0007445	determination of imaginal disc primordium	0.4018	0.24848	0.2473	0.19751	0.85911	0.61948	0.16115	0.8607	0.90317	0.93904	0.51064
GO:0035225	determination of genital disc primordium	0.4018	0.24848	0.2473	0.19751	0.85911	0.61948	0.16115	0.8607	0.90317	0.93904	0.51064
GO:0009150	purine ribonucleotide metabolic process	0.6062	0.36305	0.2021	0.03111	0.78407	0.38273	0.73711	0.41511	0.76528	0.80996	0.510655
GO:0007343	egg activation	0.7493	0.40129	0.3159	0.4289	0.48531	0.53664	0.73728	0.55483	0.83599	0.45119	0.510975
GO:0006793	phosphorus metabolic process	0.3465	0.29154	0.3901	0.42183	0.76639	0.27862	0.63341	0.91122	0.77836	0.60021	0.51102
GO:0090251	protein localization involved in establishment of planar polarity	0.6672	0.52304	0.386	0.58168	0.41744	0.4996	0.60665	0.42188	0.60533	0.27199	0.51132
GO:0030100	regulation of endocytosis	0.3609	0.24324	0.9922	0.50216	0.39264	0.58308	0.33759	0.52635	0.84481	0.52195	0.512055
GO:0051092	positive regulation of NF-kappaB transcription factor activity	0.6493	0.13087	0.5907	0.61385	0.56782	0.08588	0.62594	0.45634	0.25949	0.2856	0.51208
GO:0071310	cellular response to organic substance	0.5379	0.17159	0.2519	0.30558	0.56099	0.05002	0.48655	0.5728	0.91703	0.70837	0.512225
GO:0001666	response to hypoxia	0.5042	0.52042	0.4967	0.35342	0.73096	0.35636	0.47611	0.70886	0.87799	0.68707	0.51231
GO:0016180	snRNA processing	0.1833	0.35559	0.6013	0.60561	0.79712	0.42379	0.08789	0.78419	0.2187	0.81255	0.512545
GO:0045450	bicoid mRNA localization	0.5119	0.42351	0.5904	0.61007	0.2999	0.38058	0.51426	0.23241	0.81985	0.62602	0.51308
GO:0016062	adaptation of rhodopsin mediated signaling	0.9683	0.13121	0.4523	0.85346	0.57447	0.15571	0.91484	0.60598	0.28117	0.42813	0.513385
GO:0023058	adaptation of signaling pathway	0.9683	0.13121	0.4523	0.85346	0.57447	0.15571	0.91484	0.60598	0.28117	0.42813	0.513385
GO:0036367	light adaption	0.9683	0.13121	0.4523	0.85346	0.57447	0.15571	0.91484	0.60598	0.28117	0.42813	0.513385
GO:0048511	rhythmic process	0.44	0.66769	0.5069	0.42007	0.72636	0.52037	0.45921	0.53927	0.5294	0.49085	0.513635
GO:1901879	regulation of protein depolymerization	0.7226	0.36587	0.609	0.6345	0.44612	0.4175	0.26403	0.68384	0.5812	0.31225	0.51366
GO:0007530	sex determination	0.5572	0.33162	0.9186	0.92707	0.27205	0.74573	0.53016	0.10519	0.34807	0.49729	0.513725
GO:0060627	regulation of vesicle-mediated transport	0.1272	0.63429	0.9248	0.52711	0.50055	0.74093	0.13024	0.44491	0.53296	0.23701	0.51383
GO:0019079	viral genome replication	0.6128	0.29169	0.1953	0.20933	0.75944	0.2893	0.79093	0.49692	0.78839	0.5309	0.51391
GO:0045196	establishment or maintenance of neuroblast polarity	0.4269	0.65211	0.6456	0.32896	0.63356	0.53802	0.39323	0.40428	0.62616	0.49047	0.514245
GO:0034248	regulation of cellular amide metabolic process	0.2997	0.89476	0.6955	0.60193	0.24597	0.69062	0.23312	0.07455	0.66446	0.42707	0.5145
GO:0006461	protein complex assembly	0.2116	0.3117	0.7725	0.88369	0.56132	0.49028	0.26658	0.48151	0.59398	0.53921	0.514745
GO:0051220	cytoplasmic sequestering of protein	0.2724	0.16206	0.6507	0.72485	0.54247	0.24836	0.2668	0.4871	0.69519	0.73811	0.514785
GO:0051495	positive regulation of cytoskeleton organization	0.2448	0.07995	0.8078	0.91931	0.5576	0.26577	0.10162	0.50825	0.5397	0.5216	0.514925
GO:0007178	transmembrane receptor protein serine/threonine kinase signaling pathway	0.5421	0.48834	0.3238	0.20444	0.89145	0.36716	0.39367	0.95763	0.97912	0.97863	0.51522
GO:0001736	establishment of planar polarity	0.6789	0.12983	0.5662	0.80957	0.14275	0.13305	0.4793	0.23112	0.63881	0.55127	0.515285
GO:0007164	establishment of tissue polarity	0.6789	0.12983	0.5662	0.80957	0.14275	0.13305	0.4793	0.23112	0.63881	0.55127	0.515285
GO:0000185	activation of MAPKKK activity	NA	0.83312	0.8698	0.88664	0.43307	0.54755	NA	0.48398	0.38827	0.37146	0.515765
GO:0060322	head development	0.6465	0.53381	0.6556	0.70923	0.32949	0.58046	0.42575	0.3422	0.49811	0.49341	0.51596
GO:0031058	positive regulation of histone modification	0.509	0.62903	0.1692	0.30383	0.52333	0.71361	0.41788	0.46794	0.81921	0.7742	0.516165
GO:0045840	positive regulation of mitotic nuclear division	0.3257	0.54148	0.6854	0.58496	0.59681	0.48215	0.26114	0.79329	0.49097	0.33735	0.516225
GO:0051785	positive regulation of nuclear division	0.3257	0.54148	0.6854	0.58496	0.59681	0.48215	0.26114	0.79329	0.49097	0.33735	0.516225
GO:0007378	amnioserosa formation	0.7814	0.45741	0.5395	0.49304	0.55707	0.36792	0.81453	0.55267	0.4004	0.35659	0.51627
GO:0071822	protein complex subunit organization	0.3992	0.3114	0.6365	0.7832	0.55704	0.30121	0.26506	0.51994	0.75769	0.51292	0.51643
GO:0030728	ovulation	0.3593	0.8467	0.188	0.07887	0.98797	0.84558	0.67405	0.97589	0.27196	0.03309	0.516675
GO:0034329	cell junction assembly	0.8315	0.29409	0.4549	0.73776	0.8852	0.38233	0.50826	0.91016	0.52524	0.41309	0.51675
GO:0045467	R7 cell development	0.4135	0.41293	0.4476	0.6792	0.50572	0.56486	0.52194	0.51229	0.65406	0.78462	0.517115
GO:0048149	behavioral response to ethanol	0.5901	0.57202	0.525	0.43552	0.87637	0.16784	0.45267	0.60656	0.51037	0.21112	0.517685
GO:1902115	regulation of organelle assembly	0.5198	0.24569	0.81	0.89615	0.20005	0.29469	0.51561	0.24324	0.67413	0.87841	0.517705
GO:0008053	mitochondrial fusion	0.5799	0.49488	0.1695	0.17129	0.62435	0.54067	0.78416	0.60805	0.3311	0.31855	0.517775
GO:1902914	regulation of protein polyubiquitination	0.6805	0.06232	0.4204	0.54434	0.55021	0.0642	0.70404	0.52236	0.5134	0.47964	0.51788
GO:1902916	positive regulation of protein polyubiquitination	0.6805	0.06232	0.4204	0.54434	0.55021	0.0642	0.70404	0.52236	0.5134	0.47964	0.51788
GO:0043519	regulation of myosin II filament organization	0.1397	0.6625	0.5132	0.54228	0.54348	0.53847	0.15257	0.52269	0.24511	0.33684	0.517945
GO:0002168	instar larval development	0.4751	0.17189	0.8315	0.71434	0.60854	0.12058	0.1564	0.56117	0.25146	0.76554	0.518135
GO:0010506	regulation of autophagy	0.1468	0.26837	0.6462	0.55483	0.69469	0.17456	0.39335	0.77401	0.69965	0.48279	0.51881
GO:0035152	"regulation of tube architecture, open tracheal system"	0.4961	0.60436	0.4093	0.55535	0.31025	0.57167	0.41536	0.52294	0.7366	0.51472	0.51883
GO:1903707	negative regulation of hemopoiesis	0.5409	0.16155	0.7349	0.73224	0.6174	0.40708	0.49682	0.65583	0.44513	0.24108	0.51886
GO:0031399	regulation of protein modification process	0.5909	0.08639	0.51	0.42643	0.70071	0.11997	0.60523	0.66294	0.52159	0.51622	0.518905
GO:0031060	regulation of histone methylation	0.5223	0.57782	0.3062	0.66959	0.51595	0.39848	0.5704	0.39195	0.86123	0.34687	0.519125
GO:0007542	"primary sex determination, germ-line"	0.5516	0.71865	0.2048	0.3834	0.21422	0.72922	0.57966	0.23541	0.76655	0.48707	0.519335
GO:0001655	urogenital system development	0.7389	0.40116	0.477	0.3087	0.80484	0.56238	0.57324	0.78554	0.17649	0.10255	0.51969
GO:0072001	renal system development	0.7389	0.40116	0.477	0.3087	0.80484	0.56238	0.57324	0.78554	0.17649	0.10255	0.51969
GO:0006555	methionine metabolic process	0.461	0.63821	0.5651	0.47532	0.59369	0.77141	0.30755	0.58686	0.36114	0.35726	0.52021
GO:0045116	protein neddylation	0.4523	0.23738	0.5137	0.29494	0.94809	0.30815	0.52736	0.88631	0.5286	0.56541	0.52053
GO:0006955	immune response	0.4807	0.29768	0.5608	0.95601	0.41758	0.97996	0.31198	0.22859	0.83569	0.74971	0.52075
GO:0007426	"tracheal outgrowth, open tracheal system"	0.4339	0.37307	0.3126	0.1977	0.72271	0.73016	0.27262	0.63168	0.81977	0.60768	0.52079
GO:0007623	circadian rhythm	0.394	0.66044	0.4968	0.44352	0.66589	0.50727	0.42112	0.53447	0.57746	0.56975	0.52087
GO:0009951	polarity specification of dorsal/ventral axis	NA	NA	NA	NA	NA	NA	NA	NA	0.52896	0.51294	0.52095
GO:0065001	specification of axis polarity	NA	NA	NA	NA	NA	NA	NA	NA	0.52896	0.51294	0.52095
GO:1900242	regulation of synaptic vesicle endocytosis	0.185	0.72736	0.8967	0.75036	0.53351	0.74411	0.18757	0.50043	0.50844	0.43592	0.520975
GO:1902805	positive regulation of synaptic vesicle transport	0.1475	0.66128	0.6969	0.76968	0.53351	0.67772	0.21606	0.50043	0.50844	0.43592	0.520975
GO:0070997	neuron death	0.7259	0.58143	0.436	0.46743	0.36684	0.49048	0.79841	0.38822	0.7914	0.55186	0.52117
GO:0048864	stem cell development	0.641	0.2828	0.6099	0.6194	0.56185	0.30229	0.59634	0.48075	0.22575	0.25166	0.5213
GO:0033301	cell cycle comprising mitosis without cytokinesis	0.5865	0.19464	0.1662	0.50267	0.43672	0.17037	0.73003	0.54031	0.94053	0.90792	0.52149
GO:0010970	transport along microtubule	0.3398	0.51629	0.3401	0.5871	0.52692	0.54265	0.23062	0.34894	0.66882	0.61465	0.521605
GO:0099111	microtubule-based transport	0.3398	0.51629	0.3401	0.5871	0.52692	0.54265	0.23062	0.34894	0.66882	0.61465	0.521605
GO:0098660	inorganic ion transmembrane transport	0.2661	0.52042	0.5175	0.74042	0.52281	0.28243	0.25959	0.71764	0.87617	0.85745	0.521615
GO:0007507	heart development	0.5135	0.60914	0.0366	0.05331	0.73175	0.78718	0.53113	0.89516	0.33565	0.12716	0.522315
GO:0043086	negative regulation of catalytic activity	0.8247	0.55466	0.3729	0.5098	0.37421	0.59956	0.82694	0.3068	0.2371	0.53518	0.52249
GO:0040015	negative regulation of multicellular organism growth	0.5976	0.41443	0.1585	0.58336	0.46165	0.40696	0.63372	0.34746	0.64685	0.8232	0.522505
GO:0030003	cellular cation homeostasis	0.2387	0.87646	0.5521	0.70801	0.67121	0.87423	0.21249	0.49348	0.3785	0.3582	0.52279
GO:0007270	neuron-neuron synaptic transmission	0.92	0.67318	0.0963	0.13899	0.99406	0.3575	0.86903	0.99042	0.31439	0.37294	0.52306
GO:1903532	positive regulation of secretion by cell	0.1746	0.74326	0.5845	0.57209	0.39522	0.84795	0.15925	0.43082	0.6917	0.47427	0.52318
GO:0001881	receptor recycling	0.5833	0.46439	0.7575	0.67589	NA	0.25326	0.60575	NA	0.12593	0.21958	0.523845
GO:0012501	programmed cell death	0.124	0.9838	0.3638	0.67924	0.92704	0.21692	0.08594	0.56223	0.48557	0.86781	0.5239
GO:0009083	branched-chain amino acid catabolic process	0.1625	0.34397	NA	NA	0.92594	0.16652	0.1847	0.89958	0.7403	0.70399	0.52398
GO:0006400	tRNA modification	0.673	0.18029	0.4788	0.40268	0.41543	0.25646	0.66588	0.56921	0.64152	0.62961	0.524005
GO:0051650	establishment of vesicle localization	0.1826	0.52405	0.6882	0.6593	0.52422	0.72085	0.11891	0.524	0.28089	0.35998	0.524025
GO:0048634	regulation of muscle organ development	0.4379	0.29934	0.578	0.52356	0.7407	0.74586	0.52532	0.42426	0.34002	0.52848	0.52444
GO:0009190	cyclic nucleotide biosynthetic process	0.3507	0.24311	0.2925	0.2926	0.71607	0.70252	0.36497	0.68603	0.99497	0.99726	0.5255
GO:0052652	cyclic purine nucleotide metabolic process	0.3507	0.24311	0.2925	0.2926	0.71607	0.70252	0.36497	0.68603	0.99497	0.99726	0.5255
GO:0070613	regulation of protein processing	0.5849	0.82982	0.7452	0.79239	0.2885	0.42716	0.7506	0.20748	0.4269	0.46705	0.525975
GO:1903317	regulation of protein maturation	0.5849	0.82982	0.7452	0.79239	0.2885	0.42716	0.7506	0.20748	0.4269	0.46705	0.525975
GO:2001135	regulation of endocytic recycling	0.6136	0.32326	0.5469	0.39079	0.59221	0.33552	0.52405	0.52791	0.46483	0.57352	0.52598
GO:0001933	negative regulation of protein phosphorylation	0.5262	0.26092	0.5864	0.38007	0.41801	0.21728	0.52606	0.55902	0.7483	0.70486	0.52613
GO:0042326	negative regulation of phosphorylation	0.5262	0.26092	0.5864	0.38007	0.41801	0.21728	0.52606	0.55902	0.7483	0.70486	0.52613
GO:0031347	regulation of defense response	0.5156	0.04465	0.4802	0.6728	0.53675	0.66949	0.35008	0.28307	0.67589	0.64234	0.526175
GO:0070271	protein complex biogenesis	0.1937	0.34814	0.7283	0.86228	0.58341	0.55049	0.24668	0.46304	0.58842	0.50217	0.52633
GO:0007527	adult somatic muscle development	0.2531	0.91969	0.5012	0.67297	0.55271	0.91821	0.22105	0.76513	0.19321	0.13772	0.526955
GO:0042273	ribosomal large subunit biogenesis	0.655	0.39089	0.4079	0.34043	0.62785	0.42643	0.65761	0.34971	0.75591	0.68075	0.52714
GO:0031117	positive regulation of microtubule depolymerization	0.8413	0.31233	0.5327	0.59476	NA	0.31367	0.57518	NA	0.52244	0.37531	0.52757
GO:1901881	positive regulation of protein depolymerization	0.8413	0.31233	0.5327	0.59476	NA	0.31367	0.57518	NA	0.52244	0.37531	0.52757
GO:0008258	head involution	0.2745	0.95943	0.4841	0.572	0.81679	0.90271	0.21385	0.68788	0.32735	0.27881	0.52805
GO:0007523	larval visceral muscle development	0.2737	0.06153	0.7923	0.78284	0.7937	0.10465	0.25704	0.90699	NA	NA	0.52827
GO:0002252	immune effector process	0.4332	0.64954	0.8442	0.91544	0.14668	0.40071	0.49454	0.0605	0.81742	0.5622	0.52837
GO:0035214	eye-antennal disc development	0.4151	0.47493	0.4962	0.58003	0.56061	0.57289	0.58015	0.41745	0.30679	0.62602	0.528405
GO:0009894	regulation of catabolic process	0.0456	0.17803	0.5625	0.49656	0.56138	0.27103	0.10158	0.65591	0.80756	0.76399	0.52897
GO:0042692	muscle cell differentiation	0.6959	0.5786	0.3621	0.28527	0.3896	0.5285	0.5296	0.54343	0.62671	0.41333	0.52905
GO:0007295	growth of a germarium-derived egg chamber	0.177	0.67199	0.6737	0.86831	0.53202	0.78652	0.14283	0.10583	0.52668	0.50696	0.52935
GO:0042478	regulation of eye photoreceptor cell development	0.4643	0.8079	0.4802	0.73292	0.49467	0.88065	0.56512	0.45429	0.32823	0.61891	0.529895
GO:0045314	regulation of compound eye photoreceptor development	0.4643	0.8079	0.4802	0.73292	0.49467	0.88065	0.56512	0.45429	0.32823	0.61891	0.529895
GO:0032482	Rab protein signal transduction	0.0721	0.87629	0.4504	0.23315	0.62506	0.85577	0.07442	0.35352	0.76523	0.60951	0.529955
GO:0072525	pyridine-containing compound biosynthetic process	0.1954	0.5308	0.6555	0.69855	0.6907	0.52923	0.76643	0.34036	0.29981	0.50644	0.530015
GO:0060259	regulation of feeding behavior	0.4909	0.48353	0.5607	0.18961	0.78986	0.53433	0.45318	0.5268	0.70394	0.79272	0.530565
GO:0060491	regulation of cell projection assembly	0.7295	0.3662	0.6815	0.51352	0.5495	0.50823	0.63124	0.58597	0.29227	0.16275	0.53151
GO:0000422	mitophagy	0.6596	0.37275	0.4398	0.52825	0.53528	0.10315	0.55481	0.54729	0.68377	0.39504	0.531765
GO:0061726	mitochondrion disassembly	0.6596	0.37275	0.4398	0.52825	0.53528	0.10315	0.55481	0.54729	0.68377	0.39504	0.531765
GO:0048878	chemical homeostasis	0.6212	0.49467	0.845	0.77982	0.57062	0.35862	0.36728	0.72503	0.18168	0.07393	0.532645
GO:0042745	circadian sleep/wake cycle	0.38	0.93736	0.6132	0.37526	0.69569	0.77221	0.35602	0.78887	0.34616	0.45256	0.53288
GO:0009126	purine nucleoside monophosphate metabolic process	0.8121	0.1987	0.2047	0.40134	0.7056	0.25878	0.92857	0.39185	0.66525	0.67638	0.533295
GO:0009167	purine ribonucleoside monophosphate metabolic process	0.8121	0.1987	0.2047	0.40134	0.7056	0.25878	0.92857	0.39185	0.66525	0.67638	0.533295
GO:0002011	morphogenesis of an epithelial sheet	0.7106	0.6937	0.6703	0.69751	0.29604	0.39727	0.66935	0.24537	0.20104	0.3445	0.53331
GO:0002768	immune response-regulating cell surface receptor signaling pathway	0.727	0.30574	0.8181	0.67472	0.54725	0.27357	0.74721	0.51959	0.5014	0.26271	0.53342
GO:0061013	regulation of mRNA catabolic process	0.0727	0.55299	0.3852	0.47206	0.64005	0.56626	0.09453	0.86337	0.51484	0.56319	0.533915
GO:0061014	positive regulation of mRNA catabolic process	0.0727	0.55299	0.3852	0.47206	0.64005	0.56626	0.09453	0.86337	0.51484	0.56319	0.533915
GO:1903313	positive regulation of mRNA metabolic process	0.0727	0.55299	0.3852	0.47206	0.64005	0.56626	0.09453	0.86337	0.51484	0.56319	0.533915
GO:0042062	long-term strengthening of neuromuscular junction	0.9761	0.58099	0.6131	0.66032	0.43079	0.48706	0.71295	0.39789	0.42467	0.45128	0.534025
GO:0014013	regulation of gliogenesis	0.3991	0.51994	0.6765	0.72951	0.66062	0.17923	0.29077	0.58378	0.54832	0.32361	0.53413
GO:0060251	regulation of glial cell proliferation	0.3991	0.51994	0.6765	0.72951	0.66062	0.17923	0.29077	0.58378	0.54832	0.32361	0.53413
GO:0031047	gene silencing by RNA	0.4911	0.51341	0.1801	0.22616	0.55496	0.29703	0.57881	0.65822	0.90774	0.75661	0.534185
GO:0009584	detection of visible light	0.9321	0.22288	0.3626	0.5551	0.66854	0.38653	0.45349	0.69542	0.51384	0.56414	0.53447
GO:0030534	adult behavior	0.7216	0.8751	0.4599	0.77047	0.89044	0.54738	0.52159	0.44385	0.50103	0.34361	0.534485
GO:0035092	sperm chromatin condensation	0.4735	0.60316	0.2236	0.53467	0.07672	0.53796	0.53501	0.06117	0.75152	0.73676	0.53484
GO:0021955	central nervous system neuron axonogenesis	0.3057	0.81189	0.8018	0.62168	0.34687	0.52135	0.2568	0.24427	0.54891	0.60547	0.53513
GO:1903530	regulation of secretion by cell	0.3713	0.7687	0.6574	0.59614	0.44898	0.8406	0.23037	0.44738	0.49028	0.58001	0.535145
GO:0009991	response to extracellular stimulus	0.4268	0.35735	0.1803	0.93177	0.75958	0.38538	0.51796	0.64418	0.59103	0.55251	0.535235
GO:0006873	cellular ion homeostasis	0.3189	0.90062	0.5096	0.70775	0.70608	0.88946	0.28504	0.56117	0.35362	0.32554	0.535385
GO:0018993	somatic sex determination	0.3469	0.44176	0.6763	0.72843	0.29226	0.66873	0.30103	0.22331	0.62929	0.70384	0.535525
GO:0048663	neuron fate commitment	0.5275	0.6485	0.7693	0.82887	0.54355	0.75504	0.25618	0.50584	0.15692	0.39864	0.535525
GO:0035262	gonad morphogenesis	0.5806	0.51386	0.4392	0.46852	0.70544	0.50034	0.35861	0.55744	0.58161	0.60392	0.53565
GO:0048730	epidermis morphogenesis	NA	NA	NA	NA	0.52441	NA	NA	0.54706	NA	NA	0.535735
GO:2000738	positive regulation of stem cell differentiation	NA	NA	0.7297	0.34255	NA	NA	NA	NA	NA	NA	0.536125
GO:0051346	negative regulation of hydrolase activity	0.1838	0.94335	0.8176	0.793	0.49426	0.80644	0.19674	0.51601	0.50189	0.55636	0.536185
GO:0048209	"regulation of vesicle targeting, to, from or within Golgi"	0.4655	0.79934	0.6114	0.34641	0.42807	0.79905	0.71467	0.54945	0.52361	0.51642	0.53653
GO:0008089	anterograde axonal transport	0.3673	0.92739	0.4353	0.45869	0.63491	0.93658	0.17568	0.53253	0.57002	0.54056	0.536545
GO:0046148	pigment biosynthetic process	0.5546	0.54118	0.0995	0.0549	0.53194	0.46363	0.52656	0.80861	0.91942	0.85999	0.53656
GO:0031452	negative regulation of heterochromatin assembly	0.3636	0.70906	0.1441	0.47853	0.59549	0.70874	0.63617	0.45104	0.26384	0.63025	0.53701
GO:0045798	negative regulation of chromatin assembly or disassembly	0.3636	0.70906	0.1441	0.47853	0.59549	0.70874	0.63617	0.45104	0.26384	0.63025	0.53701
GO:0015909	long-chain fatty acid transport	0.5443	0.53045	0.3698	0.72846	NA	0.18176	0.70562	NA	0.2067	0.72354	0.537375
GO:0001558	regulation of cell growth	0.6273	0.14553	0.5551	0.43816	0.58048	0.17924	0.56302	0.63663	0.51978	0.23514	0.53744
GO:0006839	mitochondrial transport	0.7611	0.2042	0.8109	0.80056	0.43158	0.10271	0.64346	0.64868	0.04616	0.0796	0.53752
GO:0009161	ribonucleoside monophosphate metabolic process	0.7709	0.31999	0.2385	0.43256	0.71215	0.40788	0.8975	0.44491	0.63059	0.70534	0.53775
GO:0019101	female somatic sex determination	0.5816	0.43348	0.3356	0.76621	0.49459	0.46303	0.6026	0.444	0.86874	0.82311	0.538095
GO:0032886	regulation of microtubule-based process	0.5931	0.45164	0.6276	0.62427	0.36818	0.36165	0.48435	0.30607	0.72824	0.6698	0.538725
GO:0016486	peptide hormone processing	0.973	0.76439	0.2711	0.30062	0.14448	0.36735	0.83132	0.15331	0.7164	0.71053	0.53894
GO:0007144	female meiosis I	0.4621	0.51631	0.4625	0.56187	0.95634	0.64964	0.43838	0.64103	0.78498	0.24016	0.53909
GO:0035285	appendage segmentation	0.3905	0.42434	0.876	0.75713	0.78508	0.41811	0.28452	0.76094	0.40498	0.65496	0.53965
GO:0036011	imaginal disc-derived leg segmentation	0.3905	0.42434	0.876	0.75713	0.78508	0.41811	0.28452	0.76094	0.40498	0.65496	0.53965
GO:0010002	cardioblast differentiation	0.556	0.20581	0.6506	0.65253	0.49807	0.46905	0.527	0.54227	0.58924	0.53714	0.539705
GO:1902882	regulation of response to oxidative stress	0.4793	0.60213	0.8707	0.75685	0.26749	0.70582	0.64548	0.42439	0.36592	0.38831	0.540715
GO:0043405	regulation of MAP kinase activity	0.4523	0.38253	0.5415	0.51538	0.76486	0.41392	0.55631	0.68283	0.53996	0.58492	0.54073
GO:0042441	eye pigment metabolic process	0.4815	0.63221	0.0845	0.05113	0.57026	0.51157	0.41968	0.75513	0.9268	0.8761	0.540915
GO:0043324	pigment metabolic process involved in developmental pigmentation	0.4815	0.63221	0.0845	0.05113	0.57026	0.51157	0.41968	0.75513	0.9268	0.8761	0.540915
GO:0043474	pigment metabolic process involved in pigmentation	0.4815	0.63221	0.0845	0.05113	0.57026	0.51157	0.41968	0.75513	0.9268	0.8761	0.540915
GO:0010830	regulation of myotube differentiation	0.1938	0.9622	0.5795	0.72329	0.59014	0.99265	0.25754	0.5027	0.25614	0.27231	0.5411
GO:0060142	regulation of syncytium formation by plasma membrane fusion	0.1938	0.9622	0.5795	0.72329	0.59014	0.99265	0.25754	0.5027	0.25614	0.27231	0.5411
GO:1901739	regulation of myoblast fusion	0.1938	0.9622	0.5795	0.72329	0.59014	0.99265	0.25754	0.5027	0.25614	0.27231	0.5411
GO:0008103	oocyte microtubule cytoskeleton polarization	0.1261	0.68994	0.3469	0.1994	0.813	0.75669	0.14564	0.39318	0.9399	0.75688	0.54156
GO:0006508	proteolysis	0.6728	0.88857	0.5495	0.57291	0.28788	0.53422	0.49949	0.35463	0.59585	0.47227	0.54186
GO:0000303	response to superoxide	NA	NA	0.6275	0.72334	0.54204	NA	0.96379	0.46855	0.30123	0.44279	0.54204
GO:0000305	response to oxygen radical	NA	NA	0.6275	0.72334	0.54204	NA	0.96379	0.46855	0.30123	0.44279	0.54204
GO:0006801	superoxide metabolic process	NA	NA	0.6275	0.72334	0.54204	NA	0.96379	0.46855	0.30123	0.44279	0.54204
GO:0019430	removal of superoxide radicals	NA	NA	0.6275	0.72334	0.54204	NA	0.96379	0.46855	0.30123	0.44279	0.54204
GO:0071450	cellular response to oxygen radical	NA	NA	0.6275	0.72334	0.54204	NA	0.96379	0.46855	0.30123	0.44279	0.54204
GO:0071451	cellular response to superoxide	NA	NA	0.6275	0.72334	0.54204	NA	0.96379	0.46855	0.30123	0.44279	0.54204
GO:0098869	cellular oxidant detoxification	NA	NA	0.6275	0.72334	0.54204	NA	0.96379	0.46855	0.30123	0.44279	0.54204
GO:1990748	cellular detoxification	NA	NA	0.6275	0.72334	0.54204	NA	0.96379	0.46855	0.30123	0.44279	0.54204
GO:0072522	purine-containing compound biosynthetic process	0.5125	0.24786	0.6242	0.03784	0.45799	0.43634	0.63141	0.62391	0.73114	0.57197	0.542235
GO:0006817	phosphate ion transport	0.5783	0.36605	0.5063	0.43851	0.80945	0.29346	0.38839	0.81867	0.92197	0.7544	0.5423
GO:0045787	positive regulation of cell cycle	0.5735	0.33418	0.7653	0.46781	0.3962	0.43225	0.51175	0.86111	0.67567	0.76593	0.542625
GO:0035212	cell competition in a multicellular organism	0.7375	0.76441	0.2326	0.65428	0.1908	0.50455	0.5808	0.15935	0.67974	0.20965	0.542675
GO:0007300	ovarian nurse cell to oocyte transport	0.247	0.39184	0.6526	0.79327	0.56324	0.52312	0.28256	0.49152	0.98871	0.85622	0.54318
GO:1903035	negative regulation of response to wounding	0.6246	0.31528	0.3839	0.87693	0.4621	0.28961	0.72871	0.36961	0.84412	0.83245	0.54335
GO:0006726	eye pigment biosynthetic process	0.5511	0.63221	0.1064	0.06451	0.53609	0.51157	0.47388	0.78929	0.92603	0.92056	0.543595
GO:0009966	regulation of signal transduction	0.5346	0.03762	0.3776	0.58811	0.1081	0.21595	0.56496	0.57208	0.81306	0.55272	0.54366
GO:0001707	mesoderm formation	0.1382	0.94782	0.5382	0.54953	0.8958	0.79404	0.13658	0.99719	0.36304	0.41166	0.543865
GO:0002440	production of molecular mediator of immune response	0.4805	0.82583	0.581	0.66054	0.47823	0.59545	0.27951	0.1691	0.75861	0.50731	0.544155
GO:0002775	antimicrobial peptide production	0.4805	0.82583	0.581	0.66054	0.47823	0.59545	0.27951	0.1691	0.75861	0.50731	0.544155
GO:0061844	antimicrobial humoral immune response mediated by antimicrobial peptide	0.4805	0.82583	0.581	0.66054	0.47823	0.59545	0.27951	0.1691	0.75861	0.50731	0.544155
GO:0048679	regulation of axon regeneration	0.5627	0.52508	0.4707	0.58336	0.55509	0.43619	0.63905	0.53328	0.66771	0.32244	0.544185
GO:0070570	regulation of neuron projection regeneration	0.5627	0.52508	0.4707	0.58336	0.55509	0.43619	0.63905	0.53328	0.66771	0.32244	0.544185
GO:0051155	positive regulation of striated muscle cell differentiation	NA	0.31777	0.6351	0.73869	NA	0.31042	NA	NA	0.53234	0.55677	0.544555
GO:0060298	positive regulation of sarcomere organization	NA	0.31777	0.6351	0.73869	NA	0.31042	NA	NA	0.53234	0.55677	0.544555
GO:0051239	regulation of multicellular organismal process	0.5882	0.44805	0.5684	0.52095	0.46593	0.48304	0.80349	0.22587	0.76736	0.64032	0.544675
GO:0030588	pseudocleavage	0.3856	0.54893	0.8926	0.94826	0.09486	0.49323	0.54085	0.14746	0.85485	0.8898	0.54489
GO:0030589	pseudocleavage involved in syncytial blastoderm formation	0.3856	0.54893	0.8926	0.94826	0.09486	0.49323	0.54085	0.14746	0.85485	0.8898	0.54489
GO:0060148	positive regulation of posttranscriptional gene silencing	NA	0.90013	0.5057	0.58417	0.38562	0.83928	NA	0.62444	0.33664	0.34257	0.544935
GO:0007389	pattern specification process	0.4465	0.33168	0.5837	0.22832	0.71884	0.40639	0.74819	0.71447	0.62943	0.50648	0.54509
GO:0032785	"negative regulation of DNA-templated transcription, elongation"	0.6195	0.57557	0.3813	0.46101	0.6538	0.61586	0.53563	0.46525	0.55413	0.53665	0.54539
GO:0001748	optic lobe placode development	0.6543	0.81164	0.8157	0.67708	0.36972	0.52293	0.56804	0.32514	0.33155	0.2734	0.545485
GO:0030723	ovarian fusome organization	0.1297	0.57582	0.6946	0.51572	0.26634	0.67546	0.10062	0.0601	0.81184	0.75148	0.54577
GO:0015914	phospholipid transport	0.578	0.6182	0.5436	0.40584	0.23851	0.91011	0.58921	0.5495	0.37691	0.20073	0.54655
GO:0031033	myosin filament organization	0.3237	0.63784	0.8787	0.86941	0.7746	0.3764	0.31892	0.59936	0.49395	0.27238	0.546655
GO:2000331	regulation of terminal button organization	0.1986	0.48801	0.3676	0.6135	0.85207	0.33098	0.30335	0.78319	0.76658	0.60542	0.546715
GO:0050848	regulation of calcium-mediated signaling	0.8537	0.44382	0.3763	0.26116	0.74488	0.37214	0.90328	0.93035	0.61578	0.47798	0.54688
GO:0002090	regulation of receptor internalization	0.516	0.28942	0.3238	0.57851	NA	0.30971	0.60018	NA	0.7917	0.87303	0.547255
GO:0002092	positive regulation of receptor internalization	0.516	0.28942	0.3238	0.57851	NA	0.30971	0.60018	NA	0.7917	0.87303	0.547255
GO:0006895	Golgi to endosome transport	0.1409	0.6174	0.6858	0.83994	NA	0.60679	0.14843	NA	0.48801	0.47516	0.5474
GO:0048609	multicellular organismal reproductive process	0.6217	0.62266	0.5524	0.24616	0.51307	0.71739	0.54284	0.58245	0.22901	0.10176	0.54762
GO:0051663	oocyte nucleus localization involved in oocyte dorsal/ventral axis specification	0.153	0.76611	0.574	0.65951	0.49621	0.5213	0.14183	0.36011	0.84148	0.95851	0.54765
GO:0009913	epidermal cell differentiation	0.1881	0.71241	0.8527	0.85725	0.21001	0.62685	0.09929	0.31871	0.74226	0.47009	0.54847
GO:0034453	microtubule anchoring	0.2737	NA	NA	NA	0.82362	NA	0.25704	0.87595	NA	NA	0.54866
GO:2001020	regulation of response to DNA damage stimulus	0.8552	0.48655	0.0995	0.49748	0.4573	0.233	0.89369	0.62282	0.60005	0.81022	0.548765
GO:0016333	morphogenesis of follicular epithelium	0.6222	0.55863	0.7058	0.82357	0.5399	0.49154	0.61228	0.29579	0.44611	0.36088	0.549265
GO:0008088	axo-dendritic transport	0.2288	0.53363	0.5462	0.55331	0.61173	0.59909	0.16973	0.53375	0.84553	0.80316	0.549755
GO:0045571	negative regulation of imaginal disc growth	0.5262	0.57389	0.3106	0.42408	0.22585	0.72014	0.50616	0.64119	0.94839	0.84857	0.550045
GO:0060147	regulation of posttranscriptional gene silencing	0.8204	0.9169	0.317	0.44461	0.22801	0.70411	0.82535	0.5358	0.26389	0.56455	0.550175
GO:0048135	female germ-line cyst formation	0.5375	0.25831	0.6461	0.83661	0.56302	0.36442	0.57569	0.42582	0.75609	0.51607	0.55026
GO:2000425	regulation of apoptotic cell clearance	0.6615	0.46678	0.5948	0.48962	0.53729	0.35979	0.61005	0.54127	0.5964	0.56024	0.550755
GO:2000427	positive regulation of apoptotic cell clearance	0.6615	0.46678	0.5948	0.48962	0.53729	0.35979	0.61005	0.54127	0.5964	0.56024	0.550755
GO:0050732	negative regulation of peptidyl-tyrosine phosphorylation	0.9821	0.50568	0.5854	0.49017	0.67901	0.51651	0.97823	0.59437	0.07605	0.27956	0.550955
GO:0007309	oocyte axis specification	0.2846	0.25468	0.8142	0.75052	0.70361	0.30399	0.26996	0.50635	0.73167	0.59566	0.551005
GO:0009608	response to symbiont	0.6618	0.85304	0.2243	0.27121	0.4175	0.8404	0.65197	0.76642	0.45058	0.40483	0.551275
GO:0007254	JNK cascade	0.6537	0.44956	0.3226	0.68124	0.75487	0.23222	0.74192	0.86093	0.14586	0.11468	0.55163
GO:0035217	labial disc development	NA	NA	0.5395	0.55497	NA	NA	NA	NA	0.59498	0.5485	0.551735
GO:0035221	genital disc pattern formation	NA	NA	0.5395	0.55497	NA	NA	NA	NA	0.59498	0.5485	0.551735
GO:0035224	genital disc anterior/posterior pattern formation	NA	NA	0.5395	0.55497	NA	NA	NA	NA	0.59498	0.5485	0.551735
GO:0050879	multicellular organismal movement	0.4628	NA	0.504	0.66139	0.60028	NA	0.42084	0.64309	NA	NA	0.55214
GO:0050881	musculoskeletal movement	0.4628	NA	0.504	0.66139	0.60028	NA	0.42084	0.64309	NA	NA	0.55214
GO:2000737	negative regulation of stem cell differentiation	0.6995	0.40556	0.3401	0.38726	0.15063	0.71561	0.71487	0.22818	0.85334	0.85485	0.55253
GO:0016441	posttranscriptional gene silencing	0.579	0.52614	0.2629	0.36965	0.45423	0.20491	0.5975	0.63715	0.78153	0.61846	0.55257
GO:0035194	posttranscriptional gene silencing by RNA	0.579	0.52614	0.2629	0.36965	0.45423	0.20491	0.5975	0.63715	0.78153	0.61846	0.55257
GO:0051307	meiotic chromosome separation	0.5222	0.80122	0.2821	0.40297	0.70235	0.90953	0.35034	0.64907	0.4951	0.58364	0.55292
GO:0008104	protein localization	0.81	0.6788	0.3646	0.31047	0.23205	0.54232	0.72737	0.16419	0.56381	0.63916	0.553065
GO:0045931	positive regulation of mitotic cell cycle	0.5601	0.04723	0.8322	0.7635	0.23417	0.05853	0.54604	0.75681	0.47177	0.58565	0.55307
GO:0000768	syncytium formation by plasma membrane fusion	0.5019	0.75942	0.5114	0.44205	0.62743	0.66718	0.49908	0.54473	0.56152	0.64475	0.553125
GO:0006949	syncytium formation	0.5019	0.75942	0.5114	0.44205	0.62743	0.66718	0.49908	0.54473	0.56152	0.64475	0.553125
GO:0007520	myoblast fusion	0.5019	0.75942	0.5114	0.44205	0.62743	0.66718	0.49908	0.54473	0.56152	0.64475	0.553125
GO:0051607	defense response to virus	0.4513	0.63011	0.8626	0.72797	0.42209	0.19031	0.71505	0.53794	0.56844	0.49146	0.55319
GO:0006360	transcription from RNA polymerase I promoter	0.5646	0.19405	0.3694	0.49703	0.82446	0.06941	0.57862	0.82517	0.63327	0.54213	0.553365
GO:0016049	cell growth	0.2232	0.54701	0.667	0.47948	0.56011	0.26906	0.63463	0.56811	0.7539	0.36476	0.55356
GO:0048599	oocyte development	0.399	0.34316	0.7824	0.68353	0.71526	0.3783	0.42363	0.41717	0.91577	0.8187	0.55358
GO:0045476	nurse cell apoptotic process	0.572	0.45175	0.6929	0.73702	0.3355	0.19652	0.53536	0.71445	0.51811	0.7743	0.55368
GO:0051962	positive regulation of nervous system development	0.5343	0.47004	0.5731	0.29754	0.4548	0.60791	0.62333	0.67693	0.5847	0.24743	0.5537
GO:0031401	positive regulation of protein modification process	0.8794	0.16953	0.4868	0.4251	0.78774	0.10061	0.82991	0.87716	0.62113	0.42017	0.553965
GO:0007541	"sex determination, primary response to X:A ratio"	0.4353	0.59763	0.3151	0.51132	0.40046	0.62585	0.45912	0.64507	0.78812	0.77128	0.554475
GO:0006633	fatty acid biosynthetic process	0.6076	0.72127	0.5015	0.39383	0.87012	0.88585	0.37245	0.91812	0.389	0.40568	0.55455
GO:0009259	ribonucleotide metabolic process	0.566	0.38248	0.295	0.05233	0.80115	0.47462	0.69564	0.54369	0.90385	0.91248	0.554845
GO:0048644	muscle organ morphogenesis	0.7758	0.5563	0.4512	0.5136	0.55364	0.61042	0.77204	0.42935	NA	NA	0.55497
GO:0042743	hydrogen peroxide metabolic process	0.937	0.34669	0.285	0.55271	0.59426	0.54021	0.94196	0.4518	0.55871	0.56915	0.55571
GO:0007020	microtubule nucleation	NA	NA	0.5344	0.57705	NA	NA	NA	NA	NA	NA	0.555725
GO:0035089	establishment of apical/basal cell polarity	0.2542	0.52808	0.7412	0.60282	0.23996	0.67822	0.34729	0.32865	0.78825	0.58362	0.55585
GO:0030177	positive regulation of Wnt signaling pathway	0.495	0.81345	0.5086	0.70974	0.42425	0.58228	0.62883	0.5297	0.34189	0.60906	0.55599
GO:0042686	regulation of cardioblast cell fate specification	0.3122	0.23829	0.5164	0.59558	0.60247	0.74586	0.32384	0.42516	0.71669	0.76489	0.55599
GO:0051890	regulation of cardioblast differentiation	0.3122	0.23829	0.5164	0.59558	0.60247	0.74586	0.32384	0.42516	0.71669	0.76489	0.55599
GO:1905207	regulation of cardiocyte differentiation	0.3122	0.23829	0.5164	0.59558	0.60247	0.74586	0.32384	0.42516	0.71669	0.76489	0.55599
GO:2000043	regulation of cardiac cell fate specification	0.3122	0.23829	0.5164	0.59558	0.60247	0.74586	0.32384	0.42516	0.71669	0.76489	0.55599
GO:0035017	cuticle pattern formation	0.5544	0.65854	0.8932	0.73031	0.39891	0.35096	0.51281	0.28986	0.55842	0.9395	0.55641
GO:0051046	regulation of secretion	0.5395	0.85446	0.8058	0.71185	0.51339	0.92763	0.41134	0.53718	0.46827	0.57357	0.556535
GO:2001021	negative regulation of response to DNA damage stimulus	NA	0.73838	0.3753	0.37472	NA	0.7381	NA	NA	NA	NA	0.5567
GO:0045842	positive regulation of mitotic metaphase/anaphase transition	0.6301	0.45442	0.5812	0.56131	0.57213	0.40474	0.55272	0.7926	0.50847	0.32731	0.557015
GO:0051984	positive regulation of chromosome segregation	0.6301	0.45442	0.5812	0.56131	0.57213	0.40474	0.55272	0.7926	0.50847	0.32731	0.557015
GO:1901970	positive regulation of mitotic sister chromatid separation	0.6301	0.45442	0.5812	0.56131	0.57213	0.40474	0.55272	0.7926	0.50847	0.32731	0.557015
GO:1902101	positive regulation of metaphase/anaphase transition of cell cycle	0.6301	0.45442	0.5812	0.56131	0.57213	0.40474	0.55272	0.7926	0.50847	0.32731	0.557015
GO:1905820	positive regulation of chromosome separation	0.6301	0.45442	0.5812	0.56131	0.57213	0.40474	0.55272	0.7926	0.50847	0.32731	0.557015
GO:0010647	positive regulation of cell communication	0.5609	0.39689	0.876	0.54383	0.55474	0.56137	0.54329	0.66536	0.87226	0.43341	0.55782
GO:0023056	positive regulation of signaling	0.5609	0.39689	0.876	0.54383	0.55474	0.56137	0.54329	0.66536	0.87226	0.43341	0.55782
GO:0006163	purine nucleotide metabolic process	0.6489	0.30066	0.2235	0.03563	0.82807	0.37114	0.77542	0.46716	0.79163	0.75473	0.55803
GO:0007444	imaginal disc development	0.2467	0.73636	0.2074	0.14299	0.94545	0.58058	0.40201	0.97935	0.77257	0.5356	0.55809
GO:0006739	NADP metabolic process	0.8104	0.59925	0.3037	0.479	0.51702	0.61526	0.73633	0.66357	0.36715	0.42125	0.558135
GO:0050774	negative regulation of dendrite morphogenesis	0.4774	0.85684	0.5333	0.58345	0.31041	0.9017	0.49495	0.33483	0.62358	0.62896	0.558375
GO:2000171	negative regulation of dendrite development	0.4774	0.85684	0.5333	0.58345	0.31041	0.9017	0.49495	0.33483	0.62358	0.62896	0.558375
GO:0009914	hormone transport	0.4926	0.75618	0.6247	0.25673	0.47936	0.91971	0.35821	0.40572	0.83764	0.80764	0.55865
GO:0043200	response to amino acid	0.5438	0.63737	0.8133	0.96795	0.71269	0.56566	0.55199	0.33527	0.37395	0.38011	0.558825
GO:0071230	cellular response to amino acid stimulus	0.5438	0.63737	0.8133	0.96795	0.71269	0.56566	0.55199	0.33527	0.37395	0.38011	0.558825
GO:0019693	ribose phosphate metabolic process	0.5688	0.43579	0.4291	0.09274	0.85495	0.5491	0.79094	0.52122	0.86813	0.90449	0.55895
GO:0046552	photoreceptor cell fate commitment	0.5119	0.55511	0.6663	0.71943	0.56313	0.66171	0.24373	0.56814	0.18459	0.45926	0.55912
GO:0034773	histone H4-K20 trimethylation	0.5166	NA	0.3798	0.60197	NA	NA	0.68604	NA	0.40699	0.68072	0.559285
GO:2000370	positive regulation of clathrin-dependent endocytosis	0.5957	0.37111	0.914	0.84038	0.25997	0.32027	0.52445	0.23105	0.86724	0.82072	0.560075
GO:0045742	positive regulation of epidermal growth factor receptor signaling pathway	0.8647	0.53355	0.5679	0.57346	0.56523	0.5567	0.49236	0.71956	0.49241	0.39461	0.560965
GO:1901186	positive regulation of ERBB signaling pathway	0.8647	0.53355	0.5679	0.57346	0.56523	0.5567	0.49236	0.71956	0.49241	0.39461	0.560965
GO:0043052	thermotaxis	0.7451	0.58965	0.557	0.25127	0.74003	0.5624	0.73894	0.40367	0.41938	0.55958	0.56099
GO:1900073	regulation of neuromuscular synaptic transmission	0.9245	0.53343	0.49	0.35883	0.5221	0.58964	0.85925	0.49576	0.68571	0.76102	0.561535
GO:0034472	snRNA 3'-end processing	0.2247	0.41428	0.6197	0.62381	0.83181	0.50341	0.10801	0.81591	0.2187	0.81255	0.561555
GO:2001136	negative regulation of endocytic recycling	0.7371	0.49394	0.6499	0.51128	0.72093	0.50556	0.66792	0.61275	0.38455	0.49734	0.562015
GO:0042761	very long-chain fatty acid biosynthetic process	0.5606	0.70928	0.564	0.56021	0.59849	0.71165	0.56783	0.44217	0.14495	0.28744	0.5623
GO:0007447	imaginal disc pattern formation	0.5101	0.58919	0.3868	0.5233	0.92631	0.55279	0.37012	0.88413	0.68536	0.57229	0.56254
GO:0042752	regulation of circadian rhythm	0.2682	0.90899	0.2245	0.1582	0.5831	0.82296	0.25854	0.7144	0.64835	0.54249	0.562795
GO:0048808	male genitalia morphogenesis	0.2782	0.66923	0.4141	0.45786	0.85644	0.66914	0.33277	0.8507	0.41	0.73031	0.5635
GO:0090598	male anatomical structure morphogenesis	0.2782	0.66923	0.4141	0.45786	0.85644	0.66914	0.33277	0.8507	0.41	0.73031	0.5635
GO:0061099	negative regulation of protein tyrosine kinase activity	0.9774	0.56623	0.545	0.45644	0.72864	0.56112	0.97322	0.75055	0.15486	0.48607	0.563675
GO:0035215	genital disc development	0.3804	0.54504	0.4704	0.58196	0.93156	0.85933	0.32342	0.95809	0.54562	0.87473	0.56379
GO:0035303	regulation of dephosphorylation	0.5907	0.84886	0.4803	0.53739	0.68248	0.83026	0.49516	0.68252	0.17116	0.41215	0.564045
GO:0002520	immune system development	0.9036	0.53516	0.4853	0.4582	0.29578	0.59429	0.80398	0.29943	0.94036	0.80321	0.564725
GO:0048534	hematopoietic or lymphoid organ development	0.9036	0.53516	0.4853	0.4582	0.29578	0.59429	0.80398	0.29943	0.94036	0.80321	0.564725
GO:0007412	axon target recognition	0.7488	0.19673	0.4362	0.50011	0.58653	0.23165	0.76659	0.60671	0.54318	0.73096	0.564855
GO:0042327	positive regulation of phosphorylation	0.813	0.1313	0.5436	0.58676	0.82259	0.06033	0.74491	0.8854	0.43175	0.22148	0.56518
GO:0048803	imaginal disc-derived male genitalia morphogenesis	0.3804	0.62447	0.338	0.37484	0.83776	0.62439	0.44159	0.83063	0.50674	0.67363	0.565565
GO:0043243	positive regulation of protein complex disassembly	0.8402	0.24708	0.521	0.41562	0.83343	0.29206	0.61021	0.82606	0.64137	0.49054	0.565605
GO:0008154	actin polymerization or depolymerization	0.5055	0.72357	0.6264	0.96043	0.69878	0.23826	0.30634	0.72085	0.38617	0.35295	0.56595
GO:1901989	positive regulation of cell cycle phase transition	0.5794	0.49791	0.6752	0.62953	0.74327	0.4331	0.55254	0.87444	0.43006	0.43093	0.56597
GO:1901992	positive regulation of mitotic cell cycle phase transition	0.5794	0.49791	0.6752	0.62953	0.74327	0.4331	0.55254	0.87444	0.43006	0.43093	0.56597
GO:0097155	fasciculation of sensory neuron axon	NA	NA	0.5562	0.57587	NA	NA	NA	NA	NA	NA	0.566035
GO:0048096	chromatin-mediated maintenance of transcription	0.6883	0.47198	0.528	0.60461	0.96019	0.4611	0.67591	0.94097	0.22421	0.24145	0.566305
GO:0042749	regulation of circadian sleep/wake cycle	0.2971	0.93736	0.6132	0.37526	0.64304	0.77221	0.37609	0.8014	0.36092	0.52041	0.566805
GO:0072331	signal transduction by p53 class mediator	0.7771	0.66968	0.4584	0.98984	0.33881	0.64424	0.75933	0.21212	0.48991	0.43258	0.567075
GO:0044550	secondary metabolite biosynthetic process	0.3744	0.58727	0.5092	0.44513	0.97076	0.54699	0.43649	0.97694	0.96508	0.96759	0.56713
GO:0000186	activation of MAPKK activity	0.209	0.88758	NA	NA	0.98337	0.88914	0.19465	0.86326	0.27158	0.10472	0.56742
GO:0044711	single-organism biosynthetic process	0.2543	0.71102	0.2269	0.11647	0.79427	0.80085	0.18744	0.42398	0.95612	0.80558	0.5675
GO:0010562	positive regulation of phosphorus metabolic process	0.7351	0.12814	0.584	0.55102	0.78771	0.0715	0.73513	0.85923	0.4717	0.29789	0.56751
GO:0045937	positive regulation of phosphate metabolic process	0.7351	0.12814	0.584	0.55102	0.78771	0.0715	0.73513	0.85923	0.4717	0.29789	0.56751
GO:0016082	synaptic vesicle priming	0.5532	0.27011	0.6763	0.32156	0.70083	0.2184	0.52736	0.67901	0.59581	0.5828	0.568
GO:0006303	double-strand break repair via nonhomologous end joining	0.3592	0.32808	0.7108	0.81943	0.4807	0.6286	0.72745	0.49873	0.62343	0.51294	0.568185
GO:0051058	negative regulation of small GTPase mediated signal transduction	0.3978	0.34973	0.5583	0.6643	0.57841	0.08374	0.62339	0.60632	0.36993	0.61016	0.568355
GO:0048645	animal organ formation	0.0096	0.78454	0.682	0.6762	0.62397	0.59406	0.34635	0.54267	0.18872	0.30839	0.568365
GO:0034389	lipid particle organization	0.2127	0.63737	0.5343	0.38736	0.37211	0.66713	0.66297	0.41311	0.87742	0.60296	0.56863
GO:0045069	regulation of viral genome replication	0.5938	0.30857	0.164	0.15209	0.8046	0.30616	0.8227	0.57925	0.797	0.55845	0.56885
GO:1902742	apoptotic process involved in development	0.5853	0.51181	0.7295	0.77281	0.37176	0.24357	0.55355	0.75546	0.51811	0.7743	0.569425
GO:0008064	regulation of actin polymerization or depolymerization	0.5579	0.8042	0.7575	0.94195	0.58096	0.12695	0.36348	0.67893	0.28213	0.25684	0.56943
GO:0030832	regulation of actin filament length	0.5579	0.8042	0.7575	0.94195	0.58096	0.12695	0.36348	0.67893	0.28213	0.25684	0.56943
GO:0022411	cellular component disassembly	0.7623	0.63927	0.4748	0.62836	0.51165	0.06709	0.6694	0.72965	0.23801	0.19902	0.570005
GO:0030539	male genitalia development	0.2782	0.68268	0.4141	0.45786	0.86483	0.68259	0.33277	0.85969	0.38112	0.73031	0.570225
GO:0009414	response to water deprivation	0.5236	0.77097	0.4104	0.696	0.60726	0.78537	0.13284	0.53379	NA	NA	0.570525
GO:0048132	female germ-line stem cell asymmetric division	0.4758	0.12091	0.6194	0.64996	0.58425	0.12162	0.50942	0.66748	0.557	0.68696	0.570625
GO:0098728	germline stem cell asymmetric division	0.4758	0.12091	0.6194	0.64996	0.58425	0.12162	0.50942	0.66748	0.557	0.68696	0.570625
GO:0050877	neurological system process	0.7456	0.63259	0.7395	0.59311	0.65073	0.53648	0.5482	0.46584	0.51763	0.52444	0.570655
GO:1903146	regulation of mitophagy	0.4225	0.65422	0.5635	0.63027	0.66661	0.29993	0.4035	0.47218	0.8682	0.57814	0.57082
GO:0019725	cellular homeostasis	0.5435	0.93767	0.5987	0.29471	0.81797	0.96802	0.53418	0.8465	0.5196	0.46348	0.5711
GO:0006725	cellular aromatic compound metabolic process	0.7315	0.58229	0.5601	0.40549	0.50983	0.19088	0.7824	0.09902	0.60157	0.78412	0.571195
GO:0033314	mitotic DNA replication checkpoint	0.5842	0.69659	0.3732	0.26145	0.39377	0.83484	0.55833	0.51287	0.90915	0.91815	0.571265
GO:0061031	endodermal digestive tract morphogenesis	0.5927	0.62678	0.5722	0.47594	0.51773	0.62932	0.57062	0.65189	0.34945	0.31403	0.57141
GO:2000647	negative regulation of stem cell proliferation	0.8411	0.53064	0.4445	0.59054	0.49618	0.31823	0.82906	0.82198	0.72192	0.55246	0.5715
GO:0006402	mRNA catabolic process	0.3859	0.67667	0.3232	0.38892	0.58234	0.56125	0.35273	0.7139	0.84333	0.98168	0.571795
GO:0042177	negative regulation of protein catabolic process	0.5239	0.86082	0.549	0.35979	0.75634	0.83309	0.53296	0.74563	0.5334	0.59465	0.571825
GO:1903051	negative regulation of proteolysis involved in cellular protein catabolic process	0.5239	0.86082	0.549	0.35979	0.75634	0.83309	0.53296	0.74563	0.5334	0.59465	0.571825
GO:1903363	negative regulation of cellular protein catabolic process	0.5239	0.86082	0.549	0.35979	0.75634	0.83309	0.53296	0.74563	0.5334	0.59465	0.571825
GO:0030702	chromatin silencing at centromere	0.6467	0.56102	0.2116	0.22027	0.67223	0.31996	0.58991	0.6326	0.22876	0.58351	0.572265
GO:1902884	positive regulation of response to oxidative stress	0.6467	0.55209	NA	NA	NA	0.63156	0.59401	NA	0.36219	0.37402	0.57305
GO:0045448	"mitotic cell cycle, embryonic"	0.7676	0.3391	0.0855	0.47203	0.53261	0.32153	0.78693	0.65226	0.70658	0.61408	0.573345
GO:0001952	regulation of cell-matrix adhesion	0.8597	0.29445	0.6344	0.52885	0.61809	0.12881	0.87072	0.69738	0.47072	0.18585	0.57347
GO:0051186	cofactor metabolic process	0.0908	0.63236	0.9373	0.90699	0.54379	0.53254	0.18594	0.58206	0.72581	0.56566	0.57386
GO:0010996	response to auditory stimulus	0.7072	0.77242	0.539	0.25715	0.47048	0.87217	0.43374	0.64423	0.60889	0.03146	0.573945
GO:0097305	response to alcohol	0.287	0.57058	0.8979	0.79064	0.88998	0.44622	0.29446	0.72321	0.57768	0.0382	0.57413
GO:0051156	glucose 6-phosphate metabolic process	0.5503	0.59925	0.396	0.61987	0.59853	0.61526	0.62904	0.5057	0.36715	0.42125	0.574415
GO:0001510	RNA methylation	0.5832	0.75217	0.6132	0.63954	0.55761	0.93964	0.56587	0.5452	0.30111	0.22388	0.574535
GO:0050920	regulation of chemotaxis	0.6276	0.67907	0.1533	0.29489	0.25335	0.67029	0.58612	0.22521	0.58953	0.56326	0.57469
GO:0050918	positive chemotaxis	0.2078	0.45186	0.791	0.81098	0.77392	0.69813	0.23623	0.91704	0.27556	0.3297	0.574995
GO:0003254	regulation of membrane depolarization	0.8013	0.46611	NA	NA	NA	0.68551	0.82733	NA	0.23793	0.4535	0.57581
GO:0051899	membrane depolarization	0.8013	0.46611	NA	NA	NA	0.68551	0.82733	NA	0.23793	0.4535	0.57581
GO:0051646	mitochondrion localization	0.4514	0.66296	0.3822	0.31362	0.86519	0.66365	0.46118	0.86373	0.48978	0.78275	0.57637
GO:0010821	regulation of mitochondrion organization	0.6414	0.5912	0.5617	0.49819	0.62355	0.52931	0.79643	0.37937	0.69811	0.55308	0.57645
GO:0001751	compound eye photoreceptor cell differentiation	0.1334	0.63245	0.8235	0.61804	0.58841	0.57505	0.0658	0.57849	0.41486	0.4642	0.57677
GO:0007403	glial cell fate determination	0.4438	0.68849	NA	NA	0.73945	0.68788	0.44576	0.73943	0.38629	0.46632	0.5771
GO:0021781	glial cell fate commitment	0.4438	0.68849	NA	NA	0.73945	0.68788	0.44576	0.73943	0.38629	0.46632	0.5771
GO:0001561	fatty acid alpha-oxidation	0.3565	NA	NA	NA	0.75114	NA	0.36584	0.60881	0.57479	0.57954	0.577165
GO:0032435	negative regulation of proteasomal ubiquitin-dependent protein catabolic process	0.5589	0.83193	0.5869	0.40314	0.81367	0.80439	0.56765	0.83861	0.46486	0.53501	0.577275
GO:1901799	negative regulation of proteasomal protein catabolic process	0.5589	0.83193	0.5869	0.40314	0.81367	0.80439	0.56765	0.83861	0.46486	0.53501	0.577275
GO:0019730	antimicrobial humoral response	0.2938	0.87317	0.8401	0.89929	0.46338	0.62936	0.19608	0.11854	0.60829	0.54813	0.57821
GO:0016319	mushroom body development	0.509	0.50634	0.8463	0.82302	0.38759	0.64772	0.44958	0.43922	0.88711	0.65407	0.57836
GO:0097205	renal filtration	0.4995	0.74928	0.8319	0.95086	0.41525	0.41602	0.65767	0.39331	0.76538	0.14017	0.578585
GO:0097206	nephrocyte filtration	0.4995	0.74928	0.8319	0.95086	0.41525	0.41602	0.65767	0.39331	0.76538	0.14017	0.578585
GO:0046425	regulation of JAK-STAT cascade	0.8873	0.48696	0.9453	0.57288	0.25307	0.58434	0.87374	0.36213	0.4663	0.73246	0.57861
GO:1904892	regulation of STAT cascade	0.8873	0.48696	0.9453	0.57288	0.25307	0.58434	0.87374	0.36213	0.4663	0.73246	0.57861
GO:0044419	interspecies interaction between organisms	0.5451	0.59937	0.7345	0.40909	0.57162	0.52875	0.65243	0.68141	0.58597	0.51963	0.578795
GO:0048790	maintenance of presynaptic active zone structure	0.9303	0.87048	0.5686	0.58917	0.40784	0.72319	0.75811	0.32222	0.27568	0.16715	0.578885
GO:0099558	maintenance of synapse structure	0.9303	0.87048	0.5686	0.58917	0.40784	0.72319	0.75811	0.32222	0.27568	0.16715	0.578885
GO:0043248	proteasome assembly	0.4411	0.34259	0.3138	0.37079	0.75187	0.57674	0.58613	0.58148	0.6273	0.80941	0.57911
GO:0032008	positive regulation of TOR signaling	0.5347	0.67055	0.8613	0.71291	0.76626	0.40866	0.5485	0.60989	0.3171	0.41332	0.579195
GO:0035153	"epithelial cell type specification, open tracheal system"	0.7642	0.38423	0.6102	0.54316	0.90214	0.43684	0.76696	0.90211	0.54871	0.40775	0.579455
GO:0016189	synaptic vesicle to endosome fusion	0.103	0.57693	0.7994	0.80216	0.53063	0.9112	0.0958	0.60316	0.40133	0.58278	0.579855
GO:0099532	synaptic vesicle endosomal processing	0.103	0.57693	0.7994	0.80216	0.53063	0.9112	0.0958	0.60316	0.40133	0.58278	0.579855
GO:0031398	positive regulation of protein ubiquitination	0.5381	0.16175	0.7836	0.8526	0.46817	0.07009	0.68735	0.62246	0.48638	0.73572	0.58028
GO:0035287	head segmentation	NA	0.27976	0.7336	0.79633	0.69446	0.31513	NA	0.72936	0.35511	0.46658	0.58052
GO:0044248	cellular catabolic process	0.0981	0.8457	0.9122	0.68728	0.58948	0.57202	0.15504	0.39773	0.81103	0.34182	0.58075
GO:0006518	peptide metabolic process	0.6705	0.8339	0.4918	0.52233	0.35784	0.69392	0.56659	0.24535	0.59514	0.66195	0.580865
GO:0035159	"regulation of tube length, open tracheal system"	0.6226	0.7904	0.2301	0.11841	0.46237	0.78684	0.70494	0.53939	0.72585	0.23918	0.580995
GO:0007298	border follicle cell migration	0.4726	0.71808	0.9192	0.90482	0.36531	0.76412	0.27974	0.2365	0.68951	0.37963	0.581055
GO:0043154	negative regulation of cysteine-type endopeptidase activity involved in apoptotic process	0.3692	0.87094	0.4557	0.5812	0.58138	0.89117	0.53177	0.58948	0.54178	0.73025	0.58129
GO:2000117	negative regulation of cysteine-type endopeptidase activity	0.3692	0.87094	0.4557	0.5812	0.58138	0.89117	0.53177	0.58948	0.54178	0.73025	0.58129
GO:0043523	regulation of neuron apoptotic process	0.7855	0.68089	0.5451	0.61755	0.45597	0.53658	0.80644	0.42008	0.45149	0.69568	0.581325
GO:0045333	cellular respiration	0.6588	0.25061	0.3971	0.5042	0.91085	0.11012	0.78007	0.8524	0.34716	0.80207	0.5815
GO:0048666	neuron development	0.2829	0.67908	0.9545	0.78959	0.68637	0.58209	0.1903	0.58128	0.53661	0.43297	0.581685
GO:0010998	regulation of translational initiation by eIF2 alpha phosphorylation	0.4921	0.52547	0.9125	0.8259	0.66867	0.50712	0.50735	0.63809	NA	NA	0.58178
GO:0043555	regulation of translation in response to stress	0.4921	0.52547	0.9125	0.8259	0.66867	0.50712	0.50735	0.63809	NA	NA	0.58178
GO:0043558	regulation of translational initiation in response to stress	0.4921	0.52547	0.9125	0.8259	0.66867	0.50712	0.50735	0.63809	NA	NA	0.58178
GO:0007449	"proximal/distal pattern formation, imaginal disc"	0.4664	0.99371	0.6976	0.38506	0.97528	0.99077	0.16658	0.95491	0.33408	0.4036	0.582
GO:0007019	microtubule depolymerization	0.7998	0.46984	0.6741	0.69763	0.51794	0.32062	0.36224	0.70035	0.64627	0.35988	0.582105
GO:0000003	reproduction	0.7693	0.71743	0.6189	0.38369	0.49968	0.78351	0.5455	0.99076	0.35746	0.35477	0.5822
GO:0040019	positive regulation of embryonic development	0.3436	0.0829	0.3886	0.6886	0.6106	0.08581	0.57185	0.75059	0.62372	0.59256	0.582205
GO:0071478	cellular response to radiation	0.6816	0.44408	0.211	0.36933	0.72413	0.30958	0.50945	0.8485	0.65545	0.7179	0.58245
GO:0007406	negative regulation of neuroblast proliferation	0.8411	0.39422	0.4819	0.69797	0.55749	0.20999	0.82906	0.81081	0.60875	0.45863	0.58312
GO:2000178	negative regulation of neural precursor cell proliferation	0.8411	0.39422	0.4819	0.69797	0.55749	0.20999	0.82906	0.81081	0.60875	0.45863	0.58312
GO:0009649	entrainment of circadian clock	0.5747	0.61683	0.1866	0.15792	0.86906	0.59344	0.62087	0.77406	0.15744	0.12907	0.58407
GO:0035112	genitalia morphogenesis	0.4183	0.68268	0.4316	0.47694	0.86483	0.68259	0.48564	0.85969	0.38112	0.74739	0.584115
GO:0045087	innate immune response	0.3562	0.11363	0.2318	0.77355	0.85504	0.98924	0.28926	0.39486	0.9318	0.83985	0.584205
GO:0030720	oocyte localization involved in germarium-derived egg chamber formation	0.43	0.11194	0.6714	0.67163	0.59539	0.14141	0.43406	0.57329	0.78628	0.66542	0.58434
GO:0042063	gliogenesis	0.6124	0.55667	0.6208	0.48309	0.93121	0.29078	0.54775	0.94016	0.71061	0.26829	0.584535
GO:0035025	positive regulation of Rho protein signal transduction	0.3877	0.71364	0.7949	0.43645	0.64069	0.66092	0.36953	0.48667	0.62649	0.54268	0.584585
GO:0019220	regulation of phosphate metabolic process	0.7744	0.21537	0.5908	0.50173	0.66097	0.27903	0.74919	0.59853	0.57877	0.52114	0.584785
GO:0051174	regulation of phosphorus metabolic process	0.7744	0.21537	0.5908	0.50173	0.66097	0.27903	0.74919	0.59853	0.57877	0.52114	0.584785
GO:0007465	R7 cell fate commitment	0.7205	0.28106	0.7753	0.37807	0.9259	0.14437	0.84561	0.88213	0.33764	0.44998	0.58524
GO:0036293	response to decreased oxygen levels	0.4652	0.59232	0.5784	0.3345	0.71872	0.4644	0.41512	0.66982	0.90067	0.72876	0.58536
GO:0008219	cell death	0.2916	0.89124	0.4427	0.81829	0.86422	0.17214	0.19439	0.68554	0.48523	0.86437	0.585385
GO:0046879	hormone secretion	0.4926	0.84046	0.6782	0.3517	0.47936	0.92738	0.35821	0.40572	0.83764	0.80764	0.5854
GO:0046883	regulation of hormone secretion	0.4926	0.84046	0.6782	0.3517	0.47936	0.92738	0.35821	0.40572	0.83764	0.80764	0.5854
GO:0046847	filopodium assembly	0.8879	0.43478	0.557	0.29712	0.83705	0.67923	0.72524	0.61475	0.29647	0.14448	0.585875
GO:0051094	positive regulation of developmental process	0.5486	0.55538	0.3804	0.55225	0.6167	0.66954	0.52951	0.69381	0.87756	0.79082	0.58604
GO:0043255	regulation of carbohydrate biosynthetic process	0.7107	0.45719	0.1589	0.09732	0.68585	0.45481	0.6061	0.83012	0.85057	0.56717	0.586635
GO:0090066	regulation of anatomical structure size	0.4499	0.73346	0.3884	0.76542	0.66665	0.68793	0.4527	0.91735	0.50666	0.24139	0.586655
GO:0035023	regulation of Rho protein signal transduction	0.5933	0.97767	0.6603	0.33342	0.58027	0.98621	0.56966	0.85672	0.46816	0.49242	0.586785
GO:0048069	eye pigmentation	0.604	0.6954	0.1592	0.06914	0.72883	0.51762	0.56265	0.57075	0.93091	0.90342	0.587375
GO:0007274	neuromuscular synaptic transmission	0.8376	0.85111	0.5042	0.09253	0.62494	0.86299	0.55004	0.87561	0.21528	0.47247	0.58749
GO:0000725	recombinational repair	0.5533	0.16503	0.7938	0.76955	0.69527	0.12783	0.4181	0.44676	0.62183	0.70675	0.587565
GO:0010579	positive regulation of adenylate cyclase activity involved in G-protein coupled receptor signaling pathway	0.5752	0.2162	0.1963	0.21306	0.60685	0.7686	0.59529	0.58013	0.97865	0.95743	0.58771
GO:0046835	carbohydrate phosphorylation	0.4742	0.34925	0.6179	0.75565	0.5806	0.34244	0.42019	0.78398	0.84391	0.59549	0.588045
GO:0031114	regulation of microtubule depolymerization	0.8195	0.46984	0.6969	0.71958	0.51794	0.32062	0.39163	0.70035	0.65871	0.38616	0.588325
GO:0045475	locomotor rhythm	0.5233	0.40719	0.7742	0.64698	0.53152	0.43178	0.5391	0.63949	0.71682	0.658	0.589295
GO:0043092	L-amino acid import	0.6029	0.41403	0.3334	0.28538	0.81291	0.33261	0.57625	0.99864	0.90974	0.67622	0.589575
GO:0044341	sodium-dependent phosphate transport	0.6029	0.41403	0.3334	0.28538	0.81291	0.33261	0.57625	0.99864	0.90974	0.67622	0.589575
GO:0051938	L-glutamate import	0.6029	0.41403	0.3334	0.28538	0.81291	0.33261	0.57625	0.99864	0.90974	0.67622	0.589575
GO:0044403	"symbiosis, encompassing mutualism through parasitism"	0.5847	0.59937	0.7345	0.40909	0.57162	0.52875	0.69081	0.68141	0.59467	0.5293	0.589685
GO:0007304	chorion-containing eggshell formation	0.3913	0.75753	0.4769	0.53651	0.62945	0.78018	0.46473	0.7057	0.55037	0.63712	0.58991
GO:0006909	phagocytosis	0.4437	0.64786	0.5619	0.67561	0.62748	0.6346	0.32657	0.61805	0.20562	0.0931	0.589975
GO:0018990	"ecdysis, chitin-based cuticle"	0.8425	0.47354	0.5416	0.19896	0.41969	0.32293	0.80104	0.63848	0.64849	0.71693	0.59004
GO:0002791	regulation of peptide secretion	0.5083	0.70339	0.6954	0.38954	0.35465	0.67197	0.28715	0.25379	0.83676	0.788	0.590135
GO:0046034	ATP metabolic process	0.7991	0.31109	0.0645	0.1543	0.87472	0.29875	0.91077	0.53005	0.65112	0.70505	0.590585
GO:0098656	anion transmembrane transport	0.789	0.73419	0.6321	0.44791	0.43167	0.4424	0.76542	0.54917	0.47872	0.69182	0.590635
GO:0051036	regulation of endosome size	0.8947	0.53459	0.6844	0.51658	0.69334	0.36323	0.57297	0.77875	0.36778	0.60887	0.59092
GO:0035126	post-embryonic genitalia morphogenesis	0.5382	0.64018	0.3579	0.39661	0.84744	0.64009	0.54223	0.84104	0.47282	0.69346	0.59116
GO:0048805	imaginal disc-derived genitalia morphogenesis	0.5382	0.64018	0.3579	0.39661	0.84744	0.64009	0.54223	0.84104	0.47282	0.69346	0.59116
GO:0050767	regulation of neurogenesis	0.2794	0.61421	0.5745	0.60811	0.81122	0.66087	0.45096	0.80357	0.53069	0.26679	0.591305
GO:0007638	mechanosensory behavior	0.6343	0.69045	0.9485	0.58556	0.43613	0.87031	0.59763	0.56949	0.43268	0.32519	0.591595
GO:0035088	establishment or maintenance of apical/basal cell polarity	0.2703	0.5797	0.6582	0.27536	0.43355	0.67572	0.35698	0.74113	0.60395	0.63203	0.591825
GO:0061245	establishment or maintenance of bipolar cell polarity	0.2703	0.5797	0.6582	0.27536	0.43355	0.67572	0.35698	0.74113	0.60395	0.63203	0.591825
GO:0044282	small molecule catabolic process	0.3733	0.63817	0.8142	0.77766	0.86797	0.53634	0.19074	0.88296	0.5455	0.52882	0.591835
GO:0060179	male mating behavior	0.4191	0.87608	0.6186	0.40185	0.97111	0.90426	0.56579	0.89636	0.45474	0.20421	0.592195
GO:0003002	regionalization	0.616	0.30121	0.4781	0.15105	0.78586	0.30289	0.88202	0.7187	0.65358	0.56865	0.592325
GO:0008584	male gonad development	0.546	0.46843	0.8529	0.94017	0.4389	0.59278	0.94157	0.26218	0.93216	NA	0.59278
GO:0046546	development of primary male sexual characteristics	0.546	0.46843	0.8529	0.94017	0.4389	0.59278	0.94157	0.26218	0.93216	NA	0.59278
GO:0051056	regulation of small GTPase mediated signal transduction	0.5537	0.12772	0.5482	0.42325	0.66112	0.06548	0.63201	0.63865	0.70625	0.75534	0.592855
GO:0046665	amnioserosa maintenance	NA	NA	NA	NA	NA	NA	NA	NA	0.6431	0.54265	0.592875
GO:0042908	xenobiotic transport	0.8009	0.66176	0.6071	0.43246	0.55194	0.33463	0.80053	0.57872	0.49497	0.71119	0.59291
GO:0007483	genital disc morphogenesis	0.4183	0.65508	0.396	0.43812	0.86483	0.655	0.53088	0.85969	0.44057	0.71234	0.59294
GO:0001845	phagolysosome assembly	0.1381	0.88492	0.5832	0.78365	0.83155	0.9173	0.14809	0.60316	0.41913	0.44133	0.59318
GO:0007189	adenylate cyclase-activating G-protein coupled receptor signaling pathway	0.5742	0.17676	0.1963	0.21306	0.60685	0.72999	0.74823	0.58013	0.99067	0.97401	0.59349
GO:0072089	stem cell proliferation	0.6274	0.31334	0.8203	0.90573	0.6272	0.23856	0.45927	0.55989	0.74938	0.38175	0.593545
GO:0007187	"G-protein coupled receptor signaling pathway, coupled to cyclic nucleotide second messenger"	0.7877	0.27206	0.0797	0.04324	0.54421	0.81567	0.80016	0.51675	0.85636	0.64295	0.59358
GO:0007188	adenylate cyclase-modulating G-protein coupled receptor signaling pathway	0.7877	0.27206	0.0797	0.04324	0.54421	0.81567	0.80016	0.51675	0.85636	0.64295	0.59358
GO:0009611	response to wounding	0.4669	0.594	0.7483	0.61968	0.77413	0.30734	0.39512	0.59461	0.84031	0.58074	0.594305
GO:0042676	compound eye cone cell fate commitment	0.5105	0.59279	0.592	0.58682	0.91813	0.59677	0.21176	0.9099	0.97887	0.98828	0.59478
GO:0007420	brain development	0.7293	0.6195	0.6943	0.75035	0.38714	0.63013	0.51949	0.47984	0.57264	0.5444	0.59607
GO:0006486	protein glycosylation	0.681	0.42218	0.9938	0.98605	0.94129	0.51113	0.51208	0.87009	0.15251	0.28132	0.59654
GO:0043413	macromolecule glycosylation	0.681	0.42218	0.9938	0.98605	0.94129	0.51113	0.51208	0.87009	0.15251	0.28132	0.59654
GO:0070085	glycosylation	0.681	0.42218	0.9938	0.98605	0.94129	0.51113	0.51208	0.87009	0.15251	0.28132	0.59654
GO:0045861	negative regulation of proteolysis	0.5943	0.86404	0.7243	0.7441	0.54671	0.5943	0.57963	0.57179	0.59956	0.62184	0.59693
GO:0034770	histone H4-K20 methylation	0.6883	0.66188	0.3128	0.54379	0.47362	0.44326	0.63617	0.63796	0.56377	0.63025	0.59701
GO:0090435	protein localization to nuclear envelope	0.7121	NA	NA	NA	NA	NA	0.64377	NA	0.54914	0.55062	0.597195
GO:0035626	juvenile hormone mediated signaling pathway	0.5725	0.64172	0.67	0.70184	0.6128	0.58186	0.56776	0.8823	0.40048	0.3775	0.59733
GO:0050730	regulation of peptidyl-tyrosine phosphorylation	0.986	0.50568	0.6211	0.60201	0.67901	0.51651	0.98246	0.59437	0.07605	0.27956	0.59819
GO:0061097	regulation of protein tyrosine kinase activity	0.986	0.50568	0.6211	0.60201	0.67901	0.51651	0.98246	0.59437	0.07605	0.27956	0.59819
GO:0071705	nitrogen compound transport	0.1673	0.62437	0.5455	0.4622	0.92913	0.57348	0.10958	0.82896	0.62336	0.76575	0.59842
GO:0031454	regulation of extent of heterochromatin assembly	0.5166	NA	NA	NA	NA	NA	0.68604	NA	0.40699	0.68072	0.59866
GO:0031938	regulation of chromatin silencing at telomere	0.5166	NA	NA	NA	NA	NA	0.68604	NA	0.40699	0.68072	0.59866
GO:0031940	positive regulation of chromatin silencing at telomere	0.5166	NA	NA	NA	NA	NA	0.68604	NA	0.40699	0.68072	0.59866
GO:0033697	positive regulation of extent of heterochromatin assembly	0.5166	NA	NA	NA	NA	NA	0.68604	NA	0.40699	0.68072	0.59866
GO:0008101	decapentaplegic signaling pathway	0.0936	0.68488	0.5668	0.51364	0.88384	0.63053	0.08663	0.96165	0.47605	0.63258	0.598665
GO:0007173	epidermal growth factor receptor signaling pathway	0.9243	0.59759	0.3906	0.60117	0.39727	0.58979	0.79524	0.4149	0.83342	0.68382	0.59938
GO:0038127	ERBB signaling pathway	0.9243	0.59759	0.3906	0.60117	0.39727	0.58979	0.79524	0.4149	0.83342	0.68382	0.59938
GO:0042133	neurotransmitter metabolic process	NA	NA	NA	NA	0.52694	NA	NA	0.67226	NA	NA	0.5996
GO:0016325	oocyte microtubule cytoskeleton organization	0.3453	0.82615	0.6556	0.42327	0.5442	0.87322	0.36434	0.23034	0.97988	0.93077	0.5999
GO:1901137	carbohydrate derivative biosynthetic process	0.5144	0.63916	0.6792	0.22867	0.73601	0.55862	0.68303	0.75996	0.56068	0.40901	0.59992
GO:0051240	positive regulation of multicellular organismal process	0.5584	0.45812	0.2571	0.36968	0.53507	0.64158	0.64942	0.77794	0.90557	0.90334	0.59999
GO:0002764	immune response-regulating signaling pathway	0.4974	0.13692	0.8121	0.72968	0.53462	0.93685	0.53411	0.30157	0.69039	0.66607	0.600345
GO:0030073	insulin secretion	0.2022	0.63591	0.6851	0.48563	0.58037	0.66077	0.08181	0.12695	0.63311	0.62111	0.60074
GO:0050796	regulation of insulin secretion	0.2022	0.63591	0.6851	0.48563	0.58037	0.66077	0.08181	0.12695	0.63311	0.62111	0.60074
GO:0009117	nucleotide metabolic process	0.729	0.38952	0.4111	0.14931	0.80473	0.47321	0.90015	0.36548	0.77649	0.8375	0.601105
GO:0090207	regulation of triglyceride metabolic process	0.6955	0.96598	0.438	0.59291	0.60577	0.97568	0.97007	0.59737	0.17161	0.54071	0.60157
GO:0007632	visual behavior	0.6085	0.44964	0.1819	0.79229	0.90249	0.59504	0.63067	0.74437	0.18947	0.19894	0.60177
GO:0048934	peripheral nervous system neuron differentiation	0.5102	0.5428	0.6627	0.7407	0.8996	0.52839	0.53442	0.72889	0.46568	0.67298	0.60275
GO:0048935	peripheral nervous system neuron development	0.5102	0.5428	0.6627	0.7407	0.8996	0.52839	0.53442	0.72889	0.46568	0.67298	0.60275
GO:0043112	receptor metabolic process	0.547	0.2381	0.6587	0.33384	0.78823	0.22314	0.69701	0.75946	0.81796	0.44455	0.60285
GO:0035222	wing disc pattern formation	0.4616	0.47799	0.6041	0.51939	0.96741	0.67763	0.46844	0.68265	0.78587	0.60285	0.603475
GO:0000271	polysaccharide biosynthetic process	0.6919	0.30857	0.5014	0.26882	0.53012	0.30616	0.67718	0.89306	0.96623	0.75027	0.60365
GO:0033692	cellular polysaccharide biosynthetic process	0.6919	0.30857	0.5014	0.26882	0.53012	0.30616	0.67718	0.89306	0.96623	0.75027	0.60365
GO:0016051	carbohydrate biosynthetic process	0.534	0.46325	0.6744	0.4934	0.91614	0.45826	0.49923	0.85837	0.95101	0.81554	0.6042
GO:0007629	flight behavior	0.8023	0.29291	0.6327	0.90596	0.78941	0.45601	0.57613	0.8828	0.5517	0.45843	0.604415
GO:0006767	water-soluble vitamin metabolic process	0.7006	0.60461	0.6048	0.61792	0.62574	0.60502	0.78262	0.55486	0.35853	0.46018	0.60491
GO:1901360	organic cyclic compound metabolic process	0.6698	0.61896	0.4661	0.33889	0.59096	0.16584	0.75431	0.1178	0.62598	0.77665	0.60496
GO:1901657	glycosyl compound metabolic process	0.3912	0.69061	0.673	0.71099	0.60986	0.72589	0.51816	0.54706	0.52936	0.60053	0.605195
GO:0010324	membrane invagination	0.4121	0.94649	0.4268	0.49154	0.66791	0.93881	0.43518	0.54315	0.8887	0.80996	0.60553
GO:0099024	plasma membrane invagination	0.4121	0.94649	0.4268	0.49154	0.66791	0.93881	0.43518	0.54315	0.8887	0.80996	0.60553
GO:0019099	female germ-line sex determination	0.6866	0.70362	0.2545	0.44345	0.26481	0.58699	0.71276	0.36127	0.87241	0.62422	0.605605
GO:0050764	regulation of phagocytosis	0.9597	0.55406	0.6579	0.41167	0.51339	0.5348	0.93858	0.43615	0.90509	0.71019	0.60598
GO:0015936	coenzyme A metabolic process	NA	NA	0.3537	0.78854	NA	NA	NA	NA	0.5668	0.64518	0.60599
GO:0033865	nucleoside bisphosphate metabolic process	NA	NA	0.3537	0.78854	NA	NA	NA	NA	0.5668	0.64518	0.60599
GO:0033875	ribonucleoside bisphosphate metabolic process	NA	NA	0.3537	0.78854	NA	NA	NA	NA	0.5668	0.64518	0.60599
GO:0034032	purine nucleoside bisphosphate metabolic process	NA	NA	0.3537	0.78854	NA	NA	NA	NA	0.5668	0.64518	0.60599
GO:0007352	zygotic specification of dorsal/ventral axis	0.6216	0.48452	0.3383	0.37382	0.82622	0.66623	0.59059	0.6775	0.81896	0.41316	0.606095
GO:0048707	instar larval or pupal morphogenesis	0.1494	0.93927	0.1767	0.65584	0.80645	0.87181	0.1999	0.83896	0.55655	0.52182	0.606195
GO:0006282	regulation of DNA repair	0.6553	0.3475	0.2958	0.29823	0.78594	0.37978	0.6664	0.55719	0.80089	0.84673	0.606245
GO:0010921	regulation of phosphatase activity	NA	0.96839	0.5917	0.60994	0.60325	0.99235	NA	0.63764	0.35754	0.59663	0.606595
GO:0044255	cellular lipid metabolic process	0.7177	0.14954	0.807	0.80544	0.84099	0.25829	0.49572	0.7343	0.41126	0.37802	0.60671
GO:0005978	glycogen biosynthetic process	0.7079	0.36525	0.4762	0.33955	0.75035	0.36281	0.6807	0.85697	0.97679	0.53274	0.60672
GO:0009250	glucan biosynthetic process	0.7079	0.36525	0.4762	0.33955	0.75035	0.36281	0.6807	0.85697	0.97679	0.53274	0.60672
GO:0051302	regulation of cell division	0.3955	0.53032	0.5015	0.90444	0.99132	0.74189	0.48831	0.99872	0.56942	0.64407	0.606745
GO:0031099	regeneration	0.531	0.57745	0.7617	0.66916	0.72615	0.57993	0.65012	0.63403	0.47253	0.20077	0.60698
GO:0006732	coenzyme metabolic process	0.1032	0.62786	0.9652	0.94057	0.58617	0.56311	0.20486	0.49644	0.80838	0.64051	0.607015
GO:0007552	metamorphosis	0.1685	0.94733	0.1992	0.54011	0.83092	0.94336	0.18716	0.86376	0.59828	0.61615	0.607215
GO:0035315	hair cell differentiation	0.151	0.77154	0.9324	0.90596	0.22913	0.7057	0.12732	0.33596	0.76015	0.50937	0.607535
GO:0035316	non-sensory hair organization	0.151	0.77154	0.9324	0.90596	0.22913	0.7057	0.12732	0.33596	0.76015	0.50937	0.607535
GO:0035317	imaginal disc-derived wing hair organization	0.151	0.77154	0.9324	0.90596	0.22913	0.7057	0.12732	0.33596	0.76015	0.50937	0.607535
GO:0035026	leading edge cell differentiation	0.8836	0.66379	0.5513	0.71518	0.28494	0.70085	0.7065	0.11729	0.45588	0.35919	0.607545
GO:0046534	positive regulation of photoreceptor cell differentiation	0.6571	0.33221	0.5788	0.63629	0.84464	0.4133	0.66499	0.85595	0.1057	0.53767	0.607545
GO:0046663	"dorsal closure, leading edge cell differentiation"	0.8836	0.66379	0.5513	0.71518	0.28494	0.70085	0.7065	0.11729	0.45588	0.35919	0.607545
GO:0014014	negative regulation of gliogenesis	0.5557	0.49056	0.7045	0.81867	0.76324	0.16245	0.36389	0.69979	0.6596	0.40477	0.60765
GO:0060253	negative regulation of glial cell proliferation	0.5557	0.49056	0.7045	0.81867	0.76324	0.16245	0.36389	0.69979	0.6596	0.40477	0.60765
GO:0019932	second-messenger-mediated signaling	0.9758	0.45934	0.5997	0.29654	0.95882	0.48414	0.97474	0.8889	0.61644	0.26081	0.60807
GO:0051181	cofactor transport	0.6813	0.35873	0.5927	0.45254	0.7626	0.44588	0.64766	0.94577	0.20408	0.6235	0.6081
GO:0046662	regulation of oviposition	0.7711	0.62381	0.5365	0.63522	0.59243	0.74777	0.82765	0.44016	0.4873	0.11441	0.60812
GO:0035298	regulation of Malpighian tubule size	0.7724	0.44448	0.852	0.6783	0.23355	0.23397	0.60665	0.42188	0.95992	0.61046	0.608555
GO:0007307	eggshell chorion gene amplification	0.486	0.85636	0.9015	0.89528	0.62879	0.86524	0.48005	0.58835	0.52699	0.46511	0.60857
GO:0030856	regulation of epithelial cell differentiation	0.3998	0.37934	0.8136	0.7927	NA	0.43372	0.27964	NA	0.83023	0.78347	0.608595
GO:0045200	establishment of neuroblast polarity	0.6852	0.61574	0.7056	0.71102	0.49824	0.60237	0.57394	0.27498	0.70849	0.30856	0.609055
GO:0046513	ceramide biosynthetic process	NA	0.76443	0.454	0.33088	NA	0.76582	NA	NA	NA	NA	0.609215
GO:0032874	positive regulation of stress-activated MAPK cascade	0.8113	0.58412	0.5892	0.67067	0.76578	0.48889	0.87665	0.62962	0.46561	0.34789	0.60941
GO:0070304	positive regulation of stress-activated protein kinase signaling cascade	0.8113	0.58412	0.5892	0.67067	0.76578	0.48889	0.87665	0.62962	0.46561	0.34789	0.60941
GO:0030011	maintenance of cell polarity	0.6043	0.99665	0.8919	0.28647	0.51775	0.99037	0.70472	0.5346	0.6149	0.38469	0.6096
GO:0016601	Rac protein signal transduction	0.5002	0.67141	0.8757	0.93752	NA	0.61508	0.50136	NA	0.60433	0.54265	0.609705
GO:0040009	regulation of growth rate	0.9182	0.7907	0.6378	0.82296	0.3097	0.55278	0.90808	0.37425	0.47076	0.58208	0.60994
GO:0001754	eye photoreceptor cell differentiation	0.1223	0.65959	0.793	0.63065	0.63396	0.58956	0.08191	0.67157	0.48946	0.51496	0.610105
GO:0007259	JAK-STAT cascade	0.8699	0.40673	0.9176	0.6872	0.15463	0.55111	0.93508	0.25192	0.48921	0.67005	0.61058
GO:0097696	STAT cascade	0.8699	0.40673	0.9176	0.6872	0.15463	0.55111	0.93508	0.25192	0.48921	0.67005	0.61058
GO:0070278	extracellular matrix constituent secretion	0.3202	NA	0.647	0.64586	0.61392	NA	0.6088	0.89138	0.19074	0.40999	0.61136
GO:2000274	"regulation of epithelial cell migration, open tracheal system"	0.5159	0.24127	0.6211	0.60201	0.66554	0.46803	0.40916	0.76559	0.83441	0.85123	0.611555
GO:0070252	actin-mediated cell contraction	0.8651	0.54725	0.7437	0.99994	0.30899	0.62464	0.71288	0.34789	0.599	0.2908	0.61182
GO:0071704	organic substance metabolic process	0.6512	0.58008	0.5936	0.52909	0.83131	0.3571	0.63035	0.72265	0.73602	0.51809	0.611975
GO:1903322	positive regulation of protein modification by small protein conjugation or removal	0.6995	0.2022	0.7374	0.73665	0.54719	0.09665	0.67051	0.59372	0.29985	0.63075	0.612235
GO:0051208	sequestering of calcium ion	0.4607	0.61309	0.181	0.14244	0.88342	0.61178	0.46388	0.86262	0.6168	0.64378	0.612435
GO:0051238	sequestering of metal ion	0.4607	0.61309	0.181	0.14244	0.88342	0.61178	0.46388	0.86262	0.6168	0.64378	0.612435
GO:0007586	digestion	0.5468	0.68197	0.7009	0.45601	0.97355	0.65532	0.5696	0.95954	0.23161	0.33707	0.61246
GO:0016311	dephosphorylation	0.6932	0.35335	0.5717	0.71389	0.75098	0.65324	0.69676	0.5693	0.37777	0.5125	0.61247
GO:0030801	positive regulation of cyclic nucleotide metabolic process	0.3992	0.32135	0.4055	0.37787	0.81121	0.81746	0.41385	0.81262	0.99598	0.93689	0.61253
GO:0030804	positive regulation of cyclic nucleotide biosynthetic process	0.3992	0.32135	0.4055	0.37787	0.81121	0.81746	0.41385	0.81262	0.99598	0.93689	0.61253
GO:0031281	positive regulation of cyclase activity	0.3992	0.32135	0.4055	0.37787	0.81121	0.81746	0.41385	0.81262	0.99598	0.93689	0.61253
GO:0051349	positive regulation of lyase activity	0.3992	0.32135	0.4055	0.37787	0.81121	0.81746	0.41385	0.81262	0.99598	0.93689	0.61253
GO:0035293	chitin-based larval cuticle pattern formation	0.5582	0.70081	0.8489	0.61578	0.60408	0.60956	0.52418	0.45129	0.66924	0.9407	0.61267
GO:0016335	morphogenesis of larval imaginal disc epithelium	0.4841	0.56774	0.6821	0.75557	0.61514	0.6108	0.5978	0.38516	0.86439	0.82349	0.61297
GO:0000912	assembly of actomyosin apparatus involved in cytokinesis	0.3277	0.70177	0.4418	0.64734	0.82513	0.92454	0.5553	0.846	0.57891	0.46822	0.613125
GO:0000915	actomyosin contractile ring assembly	0.3277	0.70177	0.4418	0.64734	0.82513	0.92454	0.5553	0.846	0.57891	0.46822	0.613125
GO:0044837	actomyosin contractile ring organization	0.3277	0.70177	0.4418	0.64734	0.82513	0.92454	0.5553	0.846	0.57891	0.46822	0.613125
GO:0051338	regulation of transferase activity	0.8947	0.13723	0.7292	0.78839	0.43781	0.20513	0.85794	0.49744	0.42983	0.76196	0.61332
GO:0014706	striated muscle tissue development	0.7245	0.74168	0.3447	0.3496	0.5641	0.74072	0.71745	0.66301	0.40388	0.39799	0.613555
GO:0061331	epithelial cell proliferation involved in Malpighian tubule morphogenesis	0.8013	0.6649	0.5701	0.54893	0.74756	0.73459	0.44354	0.65723	0.43452	0.47924	0.613665
GO:2001013	epithelial cell proliferation involved in renal tubule morphogenesis	0.8013	0.6649	0.5701	0.54893	0.74756	0.73459	0.44354	0.65723	0.43452	0.47924	0.613665
GO:0007634	optokinetic behavior	NA	NA	0.0157	1	0.62636	NA	NA	0.60179	NA	NA	0.614075
GO:0006842	tricarboxylic acid transport	0.5008	0.32866	0.9187	0.90991	0.50579	0.61788	0.49503	0.61114	0.83662	0.82694	0.61451
GO:0015746	citrate transport	0.5008	0.32866	0.9187	0.90991	0.50579	0.61788	0.49503	0.61114	0.83662	0.82694	0.61451
GO:0009144	purine nucleoside triphosphate metabolic process	0.8718	0.38588	0.0588	0.09884	0.92787	0.34786	0.95775	0.5886	0.64097	0.69669	0.614785
GO:0009205	purine ribonucleoside triphosphate metabolic process	0.8718	0.38588	0.0588	0.09884	0.92787	0.34786	0.95775	0.5886	0.64097	0.69669	0.614785
GO:1902533	positive regulation of intracellular signal transduction	0.6072	0.13145	0.7346	0.62251	0.85102	0.0626	0.53118	0.84898	0.71996	0.29001	0.614855
GO:0042886	amide transport	0.3087	0.67753	0.3757	0.20906	0.73314	0.59322	0.20185	0.63697	0.73802	0.72811	0.615095
GO:0006810	transport	0.4503	0.7591	0.7758	0.8753	0.57329	0.83875	0.34794	0.59413	0.60095	0.62925	0.6151
GO:1901215	negative regulation of neuron death	0.8346	0.6456	0.4447	0.49679	0.42167	0.59685	0.79867	0.43402	0.79292	0.63342	0.615135
GO:0007635	chemosensory behavior	0.4828	0.1344	0.6736	0.67031	0.58502	0.07314	0.37466	0.64592	0.95072	0.88801	0.61547
GO:0007312	oocyte nucleus migration involved in oocyte dorsal/ventral axis specification	0.2578	0.67747	0.5999	0.63108	0.57012	0.64741	0.2769	0.44589	0.98783	0.98595	0.61549
GO:0007631	feeding behavior	0.8296	0.48073	0.5713	0.29033	0.89861	0.47489	0.58042	0.92991	0.97439	0.65064	0.61553
GO:0007422	peripheral nervous system development	0.1308	0.6315	0.5233	0.5178	0.81599	0.65522	0.06084	0.9137	0.63524	0.60034	0.61592
GO:0071229	cellular response to acid chemical	0.5438	0.87692	0.8133	0.96795	0.71269	0.68002	0.55199	0.33527	0.37395	0.38011	0.616005
GO:0030816	positive regulation of cAMP metabolic process	0.4536	0.42135	0.3371	0.36363	0.789	0.92137	0.46839	0.76417	0.99631	0.97042	0.61628
GO:0030819	positive regulation of cAMP biosynthetic process	0.4536	0.42135	0.3371	0.36363	0.789	0.92137	0.46839	0.76417	0.99631	0.97042	0.61628
GO:0045762	positive regulation of adenylate cyclase activity	0.4536	0.42135	0.3371	0.36363	0.789	0.92137	0.46839	0.76417	0.99631	0.97042	0.61628
GO:0044720	negative regulation of imaginal disc-derived wing size	0.9213	NA	0.3119	0.30084	NA	NA	0.9954	NA	NA	NA	0.6166
GO:0046012	positive regulation of oskar mRNA translation	0.732	0.44623	0.6099	0.66173	0.28494	0.45119	0.91765	0.25228	0.70071	0.6234	0.61665
GO:0046843	dorsal appendage formation	0.2564	0.63151	0.2314	0.21731	0.62248	0.71689	0.23617	0.61151	0.94599	0.87013	0.616995
GO:0046344	ecdysteroid catabolic process	0.5744	0.74751	0.7507	0.76091	0.46611	0.74667	0.19939	0.42324	0.60653	0.62808	0.617305
GO:0048210	Golgi vesicle fusion to target membrane	0.057	0.89056	0.6077	0.62713	0.6636	0.96381	0.04448	0.36321	0.74191	0.60331	0.617415
GO:0032024	positive regulation of insulin secretion	0.2009	0.80802	0.7152	0.69617	0.61973	0.85343	0.08871	0.21574	0.61529	0.57571	0.61751
GO:0046661	male sex differentiation	0.1391	0.59447	0.5659	0.62124	0.84663	0.76957	0.36031	0.66815	0.61395	0.79035	0.617595
GO:0032940	secretion by cell	0.5937	0.85631	0.8854	0.92413	0.44649	0.92609	0.26537	0.39828	0.61348	0.6228	0.61814
GO:0006959	humoral immune response	0.6407	0.94126	0.9704	0.9944	0.58293	0.59569	0.50102	0.18755	0.80376	0.45073	0.618195
GO:0043696	dedifferentiation	0.8184	0.61136	0.3643	0.49928	0.41311	0.62567	0.79755	0.46422	0.88352	0.85158	0.618515
GO:0043697	cell dedifferentiation	0.8184	0.61136	0.3643	0.49928	0.41311	0.62567	0.79755	0.46422	0.88352	0.85158	0.618515
GO:0051234	establishment of localization	0.5252	0.79952	0.855	0.91516	0.50788	0.71238	0.40982	0.47176	0.49983	0.72988	0.61879
GO:0051051	negative regulation of transport	0.3785	0.69554	0.5302	0.45244	0.71337	0.76644	0.39694	0.70431	0.72439	0.54257	0.619055
GO:0043470	regulation of carbohydrate catabolic process	0.6179	0.25686	0.4285	0.51105	0.80351	0.27985	0.62037	0.80349	0.68951	0.68467	0.619135
GO:0018210	peptidyl-threonine modification	0.8991	0.75027	0.7655	0.78801	0.48823	0.33856	0.86438	0.39444	0.31786	0.38769	0.61925
GO:0048804	imaginal disc-derived female genitalia morphogenesis	0.613	0.99757	NA	NA	NA	0.99797	0.62603	NA	0.60433	0.57978	0.619515
GO:0048807	female genitalia morphogenesis	0.613	0.99757	NA	NA	NA	0.99797	0.62603	NA	0.60433	0.57978	0.619515
GO:0036123	histone H3-K9 dimethylation	0.6883	0.60938	0.2642	0.32781	0.83947	0.37661	0.63617	0.80828	0.26384	0.63025	0.619815
GO:1900109	regulation of histone H3-K9 dimethylation	0.6883	0.60938	0.2642	0.32781	0.83947	0.37661	0.63617	0.80828	0.26384	0.63025	0.619815
GO:1900111	positive regulation of histone H3-K9 dimethylation	0.6883	0.60938	0.2642	0.32781	0.83947	0.37661	0.63617	0.80828	0.26384	0.63025	0.619815
GO:0007432	salivary gland boundary specification	0.5899	0.61826	0.3694	0.43084	0.79965	0.62192	0.26042	0.86362	0.70897	0.6897	0.62009
GO:0006110	regulation of glycolytic process	0.4438	0.65996	0.5804	0.69804	0.77542	0.68788	0.44576	0.77539	0.46486	0.53501	0.62018
GO:0051193	regulation of cofactor metabolic process	0.4438	0.65996	0.5804	0.69804	0.77542	0.68788	0.44576	0.77539	0.46486	0.53501	0.62018
GO:0051196	regulation of coenzyme metabolic process	0.4438	0.65996	0.5804	0.69804	0.77542	0.68788	0.44576	0.77539	0.46486	0.53501	0.62018
GO:0046112	nucleobase biosynthetic process	0.4496	0.40409	0.6962	0.8109	0.60224	0.66971	0.44873	0.31336	0.85631	0.6385	0.62037
GO:0048569	post-embryonic animal organ development	0.2387	0.89804	0.1254	0.52467	0.83919	0.81594	0.39228	0.85513	0.70077	0.54017	0.62047
GO:0048812	neuron projection morphogenesis	0.5286	0.54651	0.861	0.64362	0.8258	0.59739	0.31941	0.73985	0.67788	0.52959	0.620505
GO:0007220	Notch receptor processing	0.3508	0.59455	0.6892	0.72061	0.51253	0.67342	0.43047	0.53462	0.64701	0.93153	0.62078
GO:0007374	posterior midgut invagination	0.7724	0.29445	0.6485	0.71463	0.37232	0.12881	0.60665	0.51611	0.95992	0.6352	0.620925
GO:0014019	neuroblast development	0.8552	0.18591	0.5832	0.65916	0.92604	0.256	0.79057	0.87576	0.18423	0.25553	0.62118
GO:0019752	carboxylic acid metabolic process	0.8761	0.77269	0.6011	0.60864	0.6943	0.66161	0.60043	0.61686	0.62561	0.60784	0.621235
GO:0009306	protein secretion	0.4085	0.71443	0.5615	0.73692	0.40128	0.69019	0.43761	0.39096	0.68115	0.75451	0.621325
GO:0051450	myoblast proliferation	0.9195	0.6396	0.7927	0.83005	0.18926	0.40507	0.84069	0.32775	0.6031	0.5056	0.62135
GO:0050808	synapse organization	0.6268	0.66111	0.7527	0.32686	0.72435	0.61787	0.49178	0.65996	0.51819	0.37465	0.622335
GO:0042060	wound healing	0.6076	0.47032	0.7998	0.66569	0.87467	0.49817	0.47804	0.69857	0.62635	0.61892	0.622635
GO:0007398	ectoderm development	0.2669	0.64984	0.9352	0.97914	0.98982	0.51734	0.21075	0.9899	0.59556	0.5001	0.6227
GO:0035270	endocrine system development	NA	NA	NA	NA	0.94424	NA	NA	0.87221	0.24924	0.3738	0.623005
GO:0035271	ring gland development	NA	NA	NA	NA	0.94424	NA	NA	0.87221	0.24924	0.3738	0.623005
GO:0007502	digestive tract mesoderm development	0.62	0.71639	0.5988	0.53774	0.74694	0.71845	0.58538	0.71832	0.6265	0.57615	0.62325
GO:0050795	regulation of behavior	0.6292	0.83403	0.6222	0.49563	0.54757	0.65122	0.45754	0.82176	0.62454	0.52199	0.62337
GO:0019751	polyol metabolic process	0.3742	0.79696	0.7625	0.94662	0.56602	0.81619	0.37978	0.55678	0.48075	0.68097	0.623495
GO:0001752	compound eye photoreceptor fate commitment	0.4958	0.61013	0.7043	0.68925	0.63769	0.70419	0.31971	0.72799	0.25875	0.57881	0.62391
GO:0042706	eye photoreceptor cell fate commitment	0.4623	0.61013	0.7043	0.68925	0.63769	0.70419	0.29277	0.72799	0.25875	0.57881	0.62391
GO:0007308	oocyte construction	0.5036	0.36479	0.8071	0.75805	0.7447	0.42306	0.42563	0.42206	0.91171	0.76384	0.62415
GO:0090090	negative regulation of canonical Wnt signaling pathway	0.7724	0.86976	0.4527	0.63031	0.61809	0.87042	0.60665	0.69738	0.60533	0.20887	0.6242
GO:0009199	ribonucleoside triphosphate metabolic process	0.8641	0.42563	0.0659	0.1116	0.94499	0.37768	0.95206	0.61764	0.63088	0.68836	0.62426
GO:0035290	trunk segmentation	0.5815	0.0396	0.7304	0.68251	0.72885	0.40904	0.58737	0.35675	0.77579	0.66212	0.624745
GO:0046959	habituation	0.5763	0.11631	0.1304	0.21314	0.91225	0.143	0.67324	0.81228	0.9943	0.84802	0.62477
GO:0016348	imaginal disc-derived leg joint morphogenesis	0.5615	0.63711	0.6142	0.41909	0.86884	0.73752	0.52659	0.85155	0.30559	0.74661	0.625655
GO:0007005	mitochondrion organization	0.8068	0.27339	0.4298	0.20749	0.92754	0.25178	0.831	0.96001	0.63597	0.61535	0.62566
GO:0046887	positive regulation of hormone secretion	0.3644	0.74536	0.7334	0.49999	0.60404	0.88708	0.25116	0.44442	0.75022	0.64752	0.62578
GO:0007526	larval somatic muscle development	0.7235	0.4798	0.9015	0.95735	0.28322	0.34075	0.6973	0.26842	0.80054	0.55605	0.626675
GO:0042059	negative regulation of epidermal growth factor receptor signaling pathway	0.8544	0.52536	0.3832	0.71653	0.61413	0.38816	0.83008	0.63931	0.44755	0.84852	0.62672
GO:1901185	negative regulation of ERBB signaling pathway	0.8544	0.52536	0.3832	0.71653	0.61413	0.38816	0.83008	0.63931	0.44755	0.84852	0.62672
GO:0045879	negative regulation of smoothened signaling pathway	0.7625	0.13309	0.5571	0.46209	0.67227	0.19263	0.77161	0.58183	0.85516	0.89623	0.62705
GO:0009453	energy taxis	0.6004	0.65418	0.8814	0.57706	0.98669	0.49562	0.80154	0.98716	0.26578	0.43503	0.62729
GO:0042331	phototaxis	0.6004	0.65418	0.8814	0.57706	0.98669	0.49562	0.80154	0.98716	0.26578	0.43503	0.62729
GO:0042078	germ-line stem cell division	0.7624	0.33571	0.9521	0.8695	0.45623	0.34202	0.49272	0.39313	0.9152	0.91676	0.62756
GO:1902905	positive regulation of supramolecular fiber organization	0.3428	0.05171	0.6861	0.84901	0.68069	0.22264	0.1524	0.6308	0.62852	0.62739	0.627955
GO:0014042	positive regulation of neuron maturation	NA	NA	NA	NA	NA	NA	NA	NA	0.75099	0.5074	0.629195
GO:1904801	positive regulation of neuron remodeling	NA	NA	NA	NA	NA	NA	NA	NA	0.75099	0.5074	0.629195
GO:0007485	imaginal disc-derived male genitalia development	0.5118	0.70763	0.4374	0.51076	0.88687	0.70754	0.62863	0.8832	0.51438	0.63072	0.629675
GO:0060438	trachea development	0.7405	0.566	0.46	0.31442	0.6103	0.70719	0.66383	0.6839	0.64941	0.57084	0.629855
GO:0080134	regulation of response to stress	0.7807	0.12306	0.4442	0.5565	0.73466	0.57168	0.63088	0.6292	0.72277	0.73256	0.63004
GO:0046889	positive regulation of lipid biosynthetic process	0.8151	0.95418	0.1496	0.06219	0.48023	0.86505	0.79469	0.56604	0.23661	0.69426	0.63015
GO:0010817	regulation of hormone levels	0.4546	0.93602	0.437	0.24263	0.79936	0.80949	0.49849	0.57212	0.69005	0.85812	0.631085
GO:0046174	polyol catabolic process	0.7087	0.62616	0.3533	0.76741	0.48591	0.63646	0.71274	0.45793	0.53392	0.68158	0.63131
GO:0008347	glial cell migration	0.5281	0.81245	0.7357	0.40442	0.8683	0.82169	0.50374	0.86824	0.36377	0.29664	0.6319
GO:0090277	positive regulation of peptide hormone secretion	0.4356	0.76101	0.7246	0.45781	0.61665	0.90087	0.34007	0.50499	0.75022	0.64752	0.632085
GO:0045910	negative regulation of DNA recombination	0.7984	0.16134	0.8461	0.74407	0.83757	0.182	0.53381	0.23139	0.73041	0.18137	0.63211
GO:0010623	programmed cell death involved in cell development	0.2508	0.49164	0.8139	0.8472	0.94443	0.63334	0.26461	0.90433	0.48666	0.63129	0.632315
GO:0036445	neuronal stem cell division	0.6936	0.56442	0.9848	0.99618	0.67951	0.56882	0.5477	0.64814	0.61653	0.29948	0.632335
GO:0055057	neuroblast division	0.6936	0.56442	0.9848	0.99618	0.67951	0.56882	0.5477	0.64814	0.61653	0.29948	0.632335
GO:0051402	neuron apoptotic process	0.8241	0.68756	0.5353	0.60836	0.43749	0.55987	0.80024	0.40163	0.65688	0.82551	0.63262
GO:1903825	organic acid transmembrane transport	0.7367	0.79818	0.6532	0.39613	0.38216	0.61242	0.78726	0.50584	0.4738	0.66364	0.63281
GO:1905039	carboxylic acid transmembrane transport	0.7367	0.79818	0.6532	0.39613	0.38216	0.61242	0.78726	0.50584	0.4738	0.66364	0.63281
GO:0045167	asymmetric protein localization involved in cell fate determination	0.5402	0.6982	0.9129	0.78444	0.44179	0.65297	0.7368	0.4312	0.46655	0.61267	0.63282
GO:0035074	pupation	0.5982	0.90828	0.9792	0.95055	0.60164	0.6642	0.51492	0.69801	0.34473	0.52733	0.63292
GO:0051153	regulation of striated muscle cell differentiation	0.2121	0.8298	0.7681	0.77079	0.78475	0.95498	0.16751	0.42767	0.47265	0.49811	0.633105
GO:0045833	negative regulation of lipid metabolic process	0.6708	0.9788	0.4381	0.59711	0.26263	0.98308	0.88033	0.14535	0.78655	0.51042	0.633955
GO:1905881	positive regulation of oogenesis	0.868	0.19172	0.6143	0.75626	0.5837	0.10199	0.85522	0.54449	0.65557	0.67577	0.634935
GO:2000243	positive regulation of reproductive process	0.868	0.19172	0.6143	0.75626	0.5837	0.10199	0.85522	0.54449	0.65557	0.67577	0.634935
GO:0090068	positive regulation of cell cycle process	0.5796	0.65783	0.7323	0.67942	0.70086	0.58543	0.61324	0.92175	0.60009	0.57644	0.635535
GO:0046578	regulation of Ras protein signal transduction	0.5931	0.12759	0.5071	0.45232	0.6787	0.06289	0.73396	0.70942	0.72006	0.76784	0.6359
GO:0002757	immune response-activating signal transduction	0.5697	0.15572	0.6774	0.71187	0.73949	0.82643	0.53601	0.30436	0.60666	0.66588	0.63627
GO:0002758	innate immune response-activating signal transduction	0.5697	0.15572	0.6774	0.71187	0.73949	0.82643	0.53601	0.30436	0.60666	0.66588	0.63627
GO:0007166	cell surface receptor signaling pathway	0.6406	0.38811	0.5747	0.52347	0.63289	0.45497	0.70326	0.70524	0.74378	0.80948	0.636745
GO:1902769	regulation of choline O-acetyltransferase activity	NA	NA	NA	NA	0.5424	NA	NA	0.73126	NA	NA	0.63683
GO:0008302	"female germline ring canal formation, actin assembly"	0.8687	0.33303	0.7625	0.82297	0.30868	0.42156	0.85793	0.0653	0.878	0.51215	0.637325
GO:0031887	lipid particle transport along microtubule	0.2489	0.57171	0.1278	0.6095	0.87119	0.8583	0.63964	0.79364	0.89491	0.63518	0.63741
GO:0006277	DNA amplification	0.6409	0.85636	0.897	0.89055	0.5533	0.86524	0.63452	0.51158	0.52699	0.46511	0.63771
GO:0046580	negative regulation of Ras protein signal transduction	0.4402	0.38617	0.6354	0.70681	0.64206	0.10286	0.66497	0.68685	0.51082	0.71165	0.63873
GO:0030536	larval feeding behavior	0.8104	0.60774	0.3642	0.4233	0.99687	0.66977	0.82603	0.98594	0.32494	0.25074	0.638755
GO:0043549	regulation of kinase activity	0.8402	0.28941	0.7468	0.70184	0.38389	0.36154	0.7888	0.58769	0.20682	0.68986	0.638775
GO:1900407	regulation of cellular response to oxidative stress	0.4776	0.80817	0.9551	0.85399	0.33445	0.82916	0.71806	0.56027	0.37832	0.46678	0.639165
GO:0048858	cell projection morphogenesis	0.52	0.53894	0.861	0.64362	0.81507	0.63536	0.31225	0.7314	0.66936	0.52197	0.63949
GO:0051091	positive regulation of sequence-specific DNA binding transcription factor activity	0.6608	0.17813	0.8587	0.81768	0.64065	0.13576	0.63942	0.70431	0.31715	0.42236	0.640035
GO:0035120	post-embryonic appendage morphogenesis	0.2968	0.97064	0.2242	0.65975	0.76504	0.889	0.39941	0.92531	0.62033	0.48218	0.64004
GO:0071896	protein localization to adherens junction	0.6852	0.24015	0.9306	0.96556	0.54282	0.16877	0.57319	0.66749	0.95992	0.61259	0.64004
GO:1902414	protein localization to cell junction	0.6852	0.24015	0.9306	0.96556	0.54282	0.16877	0.57319	0.66749	0.95992	0.61259	0.64004
GO:0016330	second mitotic wave involved in compound eye morphogenesis	0.6179	0.64606	0.7453	0.64885	0.8445	0.63411	0.62037	0.84447	0.34002	0.39399	0.640085
GO:0035038	female pronucleus assembly	NA	0.92265	0.5317	0.74928	0.14667	0.92318	NA	0.14383	NA	NA	0.64049
GO:0031102	neuron projection regeneration	0.4622	0.63972	0.7696	0.67628	0.7255	0.64182	0.5319	0.6497	0.52975	0.20256	0.64077
GO:0031103	axon regeneration	0.4622	0.63972	0.7696	0.67628	0.7255	0.64182	0.5319	0.6497	0.52975	0.20256	0.64077
GO:0015748	organophosphate ester transport	0.5534	0.55021	0.609	0.52533	0.67259	0.85074	0.57662	0.79645	0.68858	0.95343	0.640795
GO:0048383	mesectoderm development	0.127	0.96641	0.6228	0.65914	0.73365	0.7593	0.15321	0.85848	0.34727	0.45138	0.64097
GO:0009141	nucleoside triphosphate metabolic process	0.9235	0.439	0.082	0.14044	0.93352	0.35326	0.98409	0.70231	0.61092	0.6718	0.64136
GO:0006302	double-strand break repair	0.2444	0.62059	0.899	0.89033	0.39444	0.66217	0.32339	0.12458	0.72508	0.76121	0.64138
GO:0015813	L-glutamate transport	0.8348	0.40446	0.4486	0.55933	0.94852	0.39267	0.60986	0.99812	0.87878	0.67329	0.641575
GO:0045676	regulation of R7 cell differentiation	0.4757	0.0919	0.7399	0.65674	0.92051	0.10002	0.65721	0.9262	0.34344	0.62698	0.64186
GO:0014041	regulation of neuron maturation	0.8425	0.56966	0.2407	0.256	0.57768	0.66456	0.97236	0.63862	0.66959	0.64545	0.642035
GO:1904799	regulation of neuron remodeling	0.8425	0.56966	0.2407	0.256	0.57768	0.66456	0.97236	0.63862	0.66959	0.64545	0.642035
GO:1903432	regulation of TORC1 signaling	0.6018	0.66442	0.7784	0.77516	NA	0.69671	0.61995	NA	0.18759	0.39443	0.642185
GO:0030722	establishment of oocyte nucleus localization involved in oocyte dorsal/ventral axis specification	0.2885	0.67747	0.637	0.66921	0.57012	0.64741	0.29953	0.44589	0.98783	0.98595	0.642205
GO:0072697	protein localization to cell cortex	0.7342	0.66951	0.8704	0.9023	0.46082	0.66916	0.61541	0.59383	0.16642	0.33148	0.642285
GO:0050801	ion homeostasis	0.6266	0.89586	0.6561	0.82855	0.62625	0.84421	0.6306	0.71702	0.16655	0.26119	0.64335
GO:0048667	cell morphogenesis involved in neuron differentiation	0.5908	0.65794	0.8665	0.83347	0.73425	0.72691	0.44435	0.62894	0.50581	0.33522	0.64344
GO:0030111	regulation of Wnt signaling pathway	0.3214	0.69109	0.9337	0.93584	0.60031	0.48069	0.48735	0.74344	0.56738	0.68688	0.643595
GO:0007614	short-term memory	0.8718	0.60962	0.3161	0.29262	0.40166	0.67789	0.86655	0.84132	0.71514	0.58238	0.643755
GO:0003007	heart morphogenesis	0.2737	0.74951	0.7022	0.5855	0.80361	0.83468	0.24191	0.89119	0.41481	0.28787	0.64385
GO:0055080	cation homeostasis	0.6543	0.93712	0.6341	0.76308	0.63066	0.88836	0.51905	0.72447	0.18745	0.31433	0.6442
GO:0098771	inorganic ion homeostasis	0.6543	0.93712	0.6341	0.76308	0.63066	0.88836	0.51905	0.72447	0.18745	0.31433	0.6442
GO:0007354	"zygotic determination of anterior/posterior axis, embryo"	0.5432	0.64813	0.6127	0.1192	0.73184	0.90765	0.55256	0.64107	0.99061	0.99713	0.6446
GO:0006570	tyrosine metabolic process	0.9736	0.44649	0.4332	0.43041	0.89447	0.39079	0.96834	0.77927	0.6533	0.63684	0.64507
GO:0070482	response to oxygen levels	0.3423	0.65994	0.561	0.37217	0.74242	0.63049	0.32628	0.70655	0.86586	0.78217	0.645215
GO:0044275	cellular carbohydrate catabolic process	0.9117	0.09829	0.6793	0.82518	0.23291	0.0958	0.87069	0.12396	0.95987	0.61143	0.645365
GO:0042058	regulation of epidermal growth factor receptor signaling pathway	0.9619	0.69052	0.3417	0.60046	0.4424	0.55993	0.82594	0.52098	0.75797	0.76483	0.64549
GO:1901184	regulation of ERBB signaling pathway	0.9619	0.69052	0.3417	0.60046	0.4424	0.55993	0.82594	0.52098	0.75797	0.76483	0.64549
GO:0043901	negative regulation of multi-organism process	0.5128	0.53775	0.748	0.5374	0.64163	0.45339	0.64953	0.76188	0.93485	0.78533	0.64558
GO:0000054	ribosomal subunit export from nucleus	0.6752	0.65745	0.3964	0.6043	0.63975	0.65711	0.66133	0.6303	0.4391	0.65145	0.6456
GO:0033750	ribosome localization	0.6752	0.65745	0.3964	0.6043	0.63975	0.65711	0.66133	0.6303	0.4391	0.65145	0.6456
GO:0033753	establishment of ribosome localization	0.6752	0.65745	0.3964	0.6043	0.63975	0.65711	0.66133	0.6303	0.4391	0.65145	0.6456
GO:0071428	rRNA-containing ribonucleoprotein complex export from nucleus	0.6752	0.65745	0.3964	0.6043	0.63975	0.65711	0.66133	0.6303	0.4391	0.65145	0.6456
GO:0007016	cytoskeletal anchoring at plasma membrane	0.8567	0.97075	0.6878	0.55135	0.45479	0.95291	0.54555	0.51243	0.60341	0.85263	0.645605
GO:0001516	prostaglandin biosynthetic process	0.9125	0.65433	0.5845	0.63399	0.78796	0.6369	0.90857	0.80388	0.59879	0.60529	0.645615
GO:0046456	icosanoid biosynthetic process	0.9125	0.65433	0.5845	0.63399	0.78796	0.6369	0.90857	0.80388	0.59879	0.60529	0.645615
GO:0046457	prostanoid biosynthetic process	0.9125	0.65433	0.5845	0.63399	0.78796	0.6369	0.90857	0.80388	0.59879	0.60529	0.645615
GO:1901570	fatty acid derivative biosynthetic process	0.9125	0.65433	0.5845	0.63399	0.78796	0.6369	0.90857	0.80388	0.59879	0.60529	0.645615
GO:0030808	regulation of nucleotide biosynthetic process	0.5349	0.29747	0.1785	0.17857	0.78486	0.73889	0.55277	0.75531	0.99464	0.96919	0.64583
GO:1900371	regulation of purine nucleotide biosynthetic process	0.5349	0.29747	0.1785	0.17857	0.78486	0.73889	0.55277	0.75531	0.99464	0.96919	0.64583
GO:0035321	maintenance of imaginal disc-derived wing hair orientation	0.692	0.88096	0.5265	0.63009	0.66212	0.86388	0.68415	0.60389	0.49322	0.46821	0.646105
GO:0044700	single organism signaling	0.5716	0.28683	0.3503	0.35338	0.75317	0.51756	0.72111	0.75821	0.83082	0.79335	0.646355
GO:0055059	asymmetric neuroblast division	0.6936	0.56442	0.9848	0.99618	0.70941	0.56882	0.5477	0.67755	0.61653	0.29948	0.64704
GO:0006310	DNA recombination	0.6389	0.5264	0.6091	0.67944	0.83093	0.58275	0.65521	0.30429	0.92879	0.94334	0.647055
GO:0015718	monocarboxylic acid transport	0.9823	0.56295	0.8553	0.83059	0.42937	0.36968	0.97173	0.62455	0.46527	0.6696	0.647075
GO:0035234	ectopic germ cell programmed cell death	0.6742	0.65072	0.2729	0.25279	0.50251	0.81544	0.64378	0.37531	0.92385	0.98581	0.64725
GO:0010591	regulation of lamellipodium assembly	0.6387	0.85383	0.9004	0.64558	0.34036	0.83617	0.60133	0.57456	0.67775	0.64924	0.64741
GO:1902743	regulation of lamellipodium organization	0.6387	0.85383	0.9004	0.64558	0.34036	0.83617	0.60133	0.57456	0.67775	0.64924	0.64741
GO:0006525	arginine metabolic process	0.8911	0.40706	0.4849	0.56813	0.61268	0.2362	0.88084	0.73927	0.68254	0.747	0.64761
GO:0007439	ectodermal digestive tract development	0.717	0.48898	0.611	0.72785	0.27268	0.50455	0.68499	0.52974	0.83528	0.72868	0.647995
GO:0051647	nucleus localization	0.316	0.81628	0.5771	0.75177	0.7305	0.49453	0.27944	0.53783	0.76494	0.71938	0.64824
GO:0042558	pteridine-containing compound metabolic process	0.6185	0.7621	0.3673	0.31173	0.524	0.8433	0.67831	0.46085	0.76918	0.68639	0.648405
GO:0035107	appendage morphogenesis	0.2576	0.92846	0.2365	0.70457	0.77273	0.81373	0.39648	0.93447	0.59227	0.5087	0.64842
GO:0042714	dosage compensation complex assembly	0.7493	0.74239	0.5022	0.48519	0.71327	0.73484	0.69927	0.5954	0.59768	0.56337	0.648475
GO:0010896	regulation of triglyceride catabolic process	0.4621	0.83839	0.2206	0.73299	0.56467	0.80969	0.83091	0.39319	NA	NA	0.64883
GO:0010898	positive regulation of triglyceride catabolic process	0.4621	0.83839	0.2206	0.73299	0.56467	0.80969	0.83091	0.39319	NA	NA	0.64883
GO:0050996	positive regulation of lipid catabolic process	0.4621	0.83839	0.2206	0.73299	0.56467	0.80969	0.83091	0.39319	NA	NA	0.64883
GO:1990044	protein localization to lipid particle	0.4621	0.83839	0.2206	0.73299	0.56467	0.80969	0.83091	0.39319	NA	NA	0.64883
GO:0009260	ribonucleotide biosynthetic process	0.3116	0.4109	0.7383	0.0537	0.85593	0.55987	0.41242	0.87045	0.90215	0.79429	0.649085
GO:0046390	ribose phosphate biosynthetic process	0.3116	0.4109	0.7383	0.0537	0.85593	0.55987	0.41242	0.87045	0.90215	0.79429	0.649085
GO:0042048	olfactory behavior	0.5054	0.13717	0.7378	0.65442	0.64419	0.07086	0.38771	0.70657	0.94546	0.87832	0.649305
GO:1902806	regulation of cell cycle G1/S phase transition	0.8352	0.48979	0.7342	0.41551	0.50648	0.56464	0.83792	0.39147	0.93064	0.82357	0.64942
GO:2000045	regulation of G1/S transition of mitotic cell cycle	0.8352	0.48979	0.7342	0.41551	0.50648	0.56464	0.83792	0.39147	0.93064	0.82357	0.64942
GO:0046330	positive regulation of JNK cascade	0.9561	0.62125	0.6693	0.69628	0.91446	0.57467	0.95186	0.63017	0.54924	0.39672	0.649735
GO:0048678	response to axon injury	0.3308	0.81122	0.6487	0.85488	0.48648	0.65081	0.34969	0.68469	0.77068	0.55904	0.649755
GO:0090098	positive regulation of decapentaplegic signaling pathway	0.645	NA	NA	NA	NA	NA	0.65557	NA	NA	NA	0.650285
GO:0002183	cytoplasmic translational initiation	0.8514	0.49429	0.4467	0.31134	0.77593	0.49116	0.79207	0.94509	0.87143	0.5253	0.650615
GO:0007097	nuclear migration	0.6331	0.61667	0.5467	0.80259	0.66838	0.71711	0.24991	0.55967	0.96783	0.92719	0.65074
GO:0090208	positive regulation of triglyceride metabolic process	0.6882	0.88814	0.3586	0.48827	0.64053	0.68178	0.88814	0.63263	0.26866	0.66107	0.6508
GO:0032956	regulation of actin cytoskeleton organization	0.4844	0.98637	0.8162	0.97229	0.67558	0.62637	0.3122	0.97017	0.38854	0.52943	0.650975
GO:0032970	regulation of actin filament-based process	0.4844	0.98637	0.8162	0.97229	0.67558	0.62637	0.3122	0.97017	0.38854	0.52943	0.650975
GO:0042398	cellular modified amino acid biosynthetic process	0.6873	0.92952	0.2164	0.13253	0.25831	0.92644	0.6324	0.18745	0.71755	0.66987	0.651135
GO:0019080	viral gene expression	0.7766	0.48356	0.3071	0.15918	0.79812	0.48122	0.6061	0.91901	0.85982	0.69663	0.651365
GO:0044033	multi-organism metabolic process	0.7766	0.48356	0.3071	0.15918	0.79812	0.48122	0.6061	0.91901	0.85982	0.69663	0.651365
GO:0008283	cell proliferation	0.712	0.72821	0.8037	0.74441	0.57938	0.66978	0.63312	0.35417	0.56019	0.30196	0.65145
GO:0043652	engulfment of apoptotic cell	0.7207	0.86131	0.3411	0.38862	0.32891	0.86259	0.58264	0.2157	0.89942	0.90427	0.65167
GO:0031054	pre-miRNA processing	0.9436	0.65176	0.1067	NA	0.57955	0.33639	0.93747	0.44043	0.92416	0.88781	0.65176
GO:0000724	double-strand break repair via homologous recombination	0.7202	0.16503	0.9206	0.90397	0.69527	0.12783	0.60974	0.44676	0.59515	0.6938	0.65177
GO:0007484	imaginal disc-derived genitalia development	0.481	0.75087	0.5256	0.57822	0.9104	0.75078	0.52012	0.88191	0.39403	0.72573	0.651975
GO:1900087	positive regulation of G1/S transition of mitotic cell cycle	0.5099	NA	0.6577	0.78222	0.80351	NA	0.5121	0.80349	0.59291	0.64641	0.652055
GO:1902808	positive regulation of cell cycle G1/S phase transition	0.5099	NA	0.6577	0.78222	0.80351	NA	0.5121	0.80349	0.59291	0.64641	0.652055
GO:0046903	secretion	0.6952	0.87604	0.8731	0.94356	0.41388	0.94175	0.36462	0.35991	0.59168	0.60911	0.652155
GO:0016185	synaptic vesicle budding from presynaptic endocytic zone membrane	0.4803	0.89652	0.655	0.4158	0.83976	0.84063	0.44378	0.83175	0.53394	0.64961	0.652305
GO:0070142	synaptic vesicle budding	0.4803	0.89652	0.655	0.4158	0.83976	0.84063	0.44378	0.83175	0.53394	0.64961	0.652305
GO:0035206	regulation of hemocyte proliferation	0.9093	0.67275	0.8866	0.96638	0.59223	0.60613	0.88339	0.63241	0.55845	0.40833	0.65258
GO:0007486	imaginal disc-derived female genitalia development	0.3193	0.82535	0.6671	0.69512	0.6383	0.81007	0.37805	0.46606	0.44648	0.708	0.6527
GO:0030540	female genitalia development	0.3193	0.82535	0.6671	0.69512	0.6383	0.81007	0.37805	0.46606	0.44648	0.708	0.6527
GO:0006694	steroid biosynthetic process	0.3595	0.87744	0.8391	0.81321	0.73978	0.89867	0.28008	0.56738	0.20728	0.53285	0.65358
GO:0048680	positive regulation of axon regeneration	NA	0.65104	0.6582	0.55695	0.72685	0.57537	NA	0.72973	0.83865	0.49316	0.65462
GO:0070572	positive regulation of neuron projection regeneration	NA	0.65104	0.6582	0.55695	0.72685	0.57537	NA	0.72973	0.83865	0.49316	0.65462
GO:0070734	histone H3-K27 methylation	0.7972	0.5601	0.2886	0.62831	0.78476	0.60152	0.78251	0.7153	0.68168	0.51953	0.654995
GO:0048800	antennal morphogenesis	0.0718	0.59651	0.9449	0.99271	0.90567	0.64599	0.29337	0.85133	0.51027	0.66447	0.65523
GO:0060571	morphogenesis of an epithelial fold	0.7724	0.18892	0.8871	0.89458	0.54579	0.25757	0.60665	0.67531	0.95992	0.6352	0.655255
GO:0007525	somatic muscle development	0.6307	0.67998	0.8769	0.92672	0.60426	0.70443	0.58985	0.72877	0.2971	0.24628	0.65534
GO:0001894	tissue homeostasis	0.6448	0.75782	0.5936	0.63794	0.65243	0.80485	0.65837	0.56279	0.93789	0.85951	0.6554
GO:0002832	negative regulation of response to biotic stimulus	0.6916	0.78122	0.5321	0.76281	0.43218	0.62211	0.68915	0.44577	0.88632	0.47401	0.65563
GO:0006551	leucine metabolic process	0.2669	0.72329	0.9778	0.95922	0.98652	0.58805	0.34844	0.96689	0.48326	0.4389	0.65567
GO:0008069	"dorsal/ventral axis specification, ovarian follicular epithelium"	0.6474	0.61253	0.4786	0.85223	0.85548	0.66401	0.62536	0.66469	0.7095	0.47153	0.655705
GO:0006098	pentose-phosphate shunt	0.6597	NA	0.5161	0.71074	0.65205	NA	0.67962	0.82595	0.43397	0.48662	0.655875
GO:0006888	ER to Golgi vesicle-mediated transport	0.262	0.99269	0.6394	0.73706	0.79177	0.98668	0.55622	0.67244	0.61249	0.49913	0.65592
GO:0046844	micropyle formation	0.2824	0.66513	0.6941	0.73532	0.42678	0.64697	0.30985	0.40968	0.73042	0.71538	0.65605
GO:0042325	regulation of phosphorylation	0.7601	0.18937	0.6783	0.58196	0.72154	0.21895	0.75193	0.66386	0.6484	0.49705	0.65613
GO:0030237	female sex determination	0.5161	0.79681	0.3375	0.83761	0.49081	0.82902	0.46786	0.48304	0.80894	0.79675	0.656425
GO:0048079	regulation of cuticle pigmentation	0.7218	0.594	0.7181	0.78499	0.56868	0.46673	0.8791	0.4972	0.65971	0.65323	0.65647
GO:0042051	compound eye photoreceptor development	0.3339	0.86628	0.8836	0.94914	0.66858	0.8035	0.19107	0.60315	0.62638	0.64446	0.65652
GO:0006760	folic acid-containing compound metabolic process	0.664	0.8462	0.3521	0.26351	0.23755	0.87073	0.64912	0.18905	0.8582	0.85809	0.65656
GO:0046653	tetrahydrofolate metabolic process	0.664	0.8462	0.6228	0.46136	0.48234	0.87073	0.64912	0.41354	0.87718	0.87708	0.65656
GO:0009119	ribonucleoside metabolic process	0.5023	0.66303	0.8723	0.6285	0.70011	0.65674	0.58623	0.75224	0.65443	0.65645	0.656595
GO:0061343	cell adhesion involved in heart morphogenesis	0.2174	0.68415	0.6292	0.49534	0.99513	0.75117	0.14339	0.9931	0.87657	0.47761	0.656675
GO:0035096	larval midgut cell programmed cell death	0.8885	0.54983	0.636	0.76423	0.63527	0.20867	0.88861	0.54696	0.79295	0.67987	0.657935
GO:0048512	circadian behavior	0.5559	0.59325	0.7234	0.45109	0.5472	0.79728	0.54983	0.80263	0.76148	0.80711	0.658325
GO:0048789	cytoskeletal matrix organization at active zone	0.7146	0.69658	0.6496	0.66751	0.72461	0.83007	0.612	0.40292	0.64924	0.45265	0.658555
GO:0003383	apical constriction	0.8818	0.3071	0.777	1	0.62101	0.59938	0.70956	0.69616	0.60991	0.45057	0.658585
GO:0006560	proline metabolic process	0.8311	0.55845	NA	NA	0.56348	0.54902	0.81901	0.37346	0.92486	0.75396	0.65872
GO:0006753	nucleoside phosphate metabolic process	0.7469	0.35873	0.4326	0.5707	0.82399	0.44346	0.91274	0.38924	0.79989	0.86623	0.6588
GO:0051225	spindle assembly	0.6131	0.50379	0.7006	0.71413	0.89185	0.48901	0.60308	0.61718	0.97828	0.92766	0.65889
GO:0007267	cell-cell signaling	0.4051	0.66687	0.9254	0.97567	0.82995	0.48551	0.53176	0.83421	0.65141	0.56985	0.65914
GO:0008293	torso signaling pathway	0.6211	0.2919	0.6972	0.57843	0.88759	0.4794	0.57958	0.91215	0.95724	0.95498	0.65915
GO:0035195	gene silencing by miRNA	0.9514	0.76704	0.199	0.30088	0.42009	0.45566	0.96657	0.55214	0.9652	0.90841	0.65959
GO:0061351	neural precursor cell proliferation	0.3952	0.63789	0.9615	0.94889	0.72587	0.55817	0.37718	0.68167	0.94294	0.56094	0.65978
GO:0090162	establishment of epithelial cell polarity	0.5357	0.48074	0.7829	0.77608	0.60742	0.44543	0.71218	0.53623	0.80686	0.83307	0.6598
GO:0009056	catabolic process	0.5817	0.84995	0.9636	0.68981	0.63263	0.68814	0.56339	0.5769	0.917	0.52378	0.660385
GO:0031175	neuron projection development	0.5125	0.6316	0.8557	0.69815	0.83683	0.65341	0.29664	0.73929	0.66811	0.51129	0.66076
GO:0045743	positive regulation of fibroblast growth factor receptor signaling pathway	0.8331	0.61473	0.6974	0.55926	0.53855	0.62432	0.83148	0.46623	0.821	0.83541	0.66086
GO:0045198	establishment of epithelial cell apical/basal polarity	0.3197	0.67138	0.8749	0.73677	0.29621	0.80429	0.40475	0.39124	0.82911	0.65101	0.661195
GO:0045859	regulation of protein kinase activity	0.8432	0.31599	0.7655	0.7185	0.40918	0.39634	0.79235	0.62972	0.23738	0.69298	0.66135
GO:0002218	activation of innate immune response	0.5188	0.29921	0.8106	0.82604	0.89686	0.88445	0.50628	0.5265	0.63666	0.6878	0.66223
GO:0002253	activation of immune response	0.5188	0.29921	0.8106	0.82604	0.89686	0.88445	0.50628	0.5265	0.63666	0.6878	0.66223
GO:0043170	macromolecule metabolic process	0.7917	0.14461	0.3844	0.05533	0.57608	0.38101	0.74867	0.97865	0.83793	0.83061	0.662375
GO:0019216	regulation of lipid metabolic process	0.6908	0.48092	0.5944	0.7123	0.65335	0.67179	0.5515	0.58663	0.67857	0.72981	0.66257
GO:0033108	mitochondrial respiratory chain complex assembly	0.6672	0.63116	0.7388	0.70771	0.95513	0.65814	0.58685	0.93052	0.62836	0.54193	0.66267
GO:1902803	regulation of synaptic vesicle transport	0.1212	0.78245	0.8458	0.71504	0.67297	0.79905	0.12333	0.63491	0.33858	0.65325	0.66311
GO:0000712	resolution of meiotic recombination intermediates	0.6348	NA	NA	NA	NA	NA	0.48012	NA	0.69245	0.7144	0.663625
GO:0035208	positive regulation of hemocyte proliferation	0.8365	0.68081	0.8137	0.81244	0.48374	0.64664	0.83831	0.37263	0.3125	0.31643	0.663725
GO:0040005	chitin-based cuticle attachment to epithelium	0.678	0.76908	0.2209	0.65322	0.67439	0.75325	0.68607	0.24935	0.40095	0.3684	0.663805
GO:0016239	positive regulation of macroautophagy	0.4699	0.85897	0.7695	0.83022	0.54396	0.82307	0.49682	0.53418	0.71132	0.61637	0.663845
GO:0006706	steroid catabolic process	0.5744	0.98471	0.7507	0.76091	0.68882	0.92433	0.19939	0.63899	0.5697	0.59254	0.663905
GO:0040023	establishment of nucleus localization	0.5697	0.69042	0.506	0.78013	0.75435	0.63787	0.29754	0.63304	0.91446	0.90929	0.664145
GO:0048736	appendage development	0.2489	0.93051	0.2979	0.74757	0.76444	0.86317	0.4037	0.9396	0.58333	0.49834	0.66545
GO:0035207	negative regulation of hemocyte proliferation	0.7082	0.81004	0.6536	0.65916	0.67202	0.8169	0.69663	0.65277	0.39944	0.49188	0.66559
GO:0097194	execution phase of apoptosis	0.6336	0.79546	0.779	0.83669	0.19487	0.78915	0.6646	0.442	0.44475	0.66717	0.665885
GO:0048806	genitalia development	0.4151	0.68503	0.5906	0.64744	0.87442	0.7948	0.49261	0.7706	0.2904	0.80515	0.666235
GO:0023052	signaling	0.5883	0.30504	0.3579	0.36362	0.78196	0.54233	0.7447	0.77751	0.85085	0.81458	0.6665
GO:0000045	autophagosome assembly	0.9487	0.63179	0.4439	0.47304	0.85979	0.65335	0.87609	0.73224	0.67977	0.27819	0.66656
GO:0051601	exocyst localization	0.9195	0.6396	0.7979	0.6943	0.18926	0.40507	0.84069	0.32775	0.95992	0.6352	0.66695
GO:0030703	eggshell formation	0.3364	0.67271	0.6582	0.71676	0.69277	0.69839	0.4697	0.71255	0.48077	0.66126	0.666985
GO:0006398	mRNA 3'-end processing by stem-loop binding and cleavage	0.6684	0.3558	0.6662	0.7159	NA	0.38469	0.84465	NA	NA	NA	0.6673
GO:0008334	histone mRNA metabolic process	0.6684	0.3558	0.6662	0.7159	NA	0.38469	0.84465	NA	NA	NA	0.6673
GO:0000904	cell morphogenesis involved in differentiation	0.6726	0.66262	0.8998	0.9242	0.8079	0.68936	0.50586	0.56806	0.41409	0.28599	0.66761
GO:1903421	regulation of synaptic vesicle recycling	0.1498	0.72736	0.8967	0.75036	0.60879	0.74411	0.1521	0.57269	0.44402	0.81654	0.668075
GO:1900118	negative regulation of execution phase of apoptosis	0.6837	0.5497	0.5353	0.72277	0.40068	0.54415	0.71148	NA	0.66822	0.82733	0.66822
GO:0022606	establishment of proximal/distal cell polarity	0.9195	0.6396	0.7927	0.83005	0.09652	0.40507	0.69741	0.19796	NA	NA	0.668505
GO:0035320	imaginal disc-derived wing hair site selection	0.9195	0.6396	0.7927	0.83005	0.09652	0.40507	0.69741	0.19796	NA	NA	0.668505
GO:0006901	vesicle coating	0.3126	0.73775	0.6982	0.38712	0.85837	0.69943	0.48741	0.84483	0.61378	0.63916	0.66868
GO:0071902	positive regulation of protein serine/threonine kinase activity	0.4975	0.66382	0.7564	0.75651	0.89594	0.67368	0.43169	0.8076	0.47244	0.48947	0.66875
GO:0035114	imaginal disc-derived appendage morphogenesis	0.2776	0.94357	0.2551	0.72643	0.7934	0.83657	0.4141	0.9327	0.61119	0.52776	0.66881
GO:0098662	inorganic cation transmembrane transport	0.5199	0.71357	0.7756	0.93317	0.62597	0.55303	0.50937	0.61147	0.95037	0.93863	0.66977
GO:0043970	histone H3-K9 acetylation	0.5822	0.9165	0.7048	0.82184	0.4429	0.635	0.57664	0.37394	0.91569	0.93547	0.6699
GO:0009116	nucleoside metabolic process	0.5096	0.73296	0.8075	0.5912	0.81094	0.76285	0.60716	0.76348	0.53074	0.55103	0.67006
GO:0032535	regulation of cellular component size	0.7977	0.57534	0.722	0.79209	0.69032	0.55481	0.65129	0.88171	0.63	0.31317	0.670805
GO:0007405	neuroblast proliferation	0.3952	0.63789	0.9615	0.94889	0.7425	0.55817	0.37718	0.70428	0.94294	0.56094	0.671085
GO:0008284	positive regulation of cell proliferation	0.64	0.70276	0.5279	0.42989	0.85226	0.61807	0.57495	0.9808	0.71677	0.73097	0.67138
GO:0008344	adult locomotory behavior	0.7306	0.78457	0.3519	0.72598	0.84307	0.77258	0.51699	0.61871	0.28115	0.19519	0.672345
GO:0051090	regulation of sequence-specific DNA binding transcription factor activity	0.7591	0.20081	0.8115	0.75796	0.64065	0.16216	0.73821	0.70431	0.42467	0.51383	0.67248
GO:0051147	regulation of muscle cell differentiation	0.3575	0.8298	0.8833	0.86496	0.78475	0.95498	0.29337	0.42767	0.5338	0.5605	0.672625
GO:0007224	smoothened signaling pathway	0.7158	0.25481	0.4369	0.21854	0.70021	0.22743	0.68609	0.65926	0.90197	0.86924	0.672675
GO:0035332	positive regulation of hippo signaling	0.6243	0.83148	0.9542	0.92417	0.38555	0.41555	0.54807	0.2313	0.72217	0.77852	0.673235
GO:0051345	positive regulation of hydrolase activity	0.6324	0.7811	0.6917	0.65482	0.73765	0.7642	0.69481	0.65072	0.39977	0.37911	0.67326
GO:0006900	membrane budding	0.3374	0.99631	0.6419	0.66016	0.8049	0.9922	0.68637	0.94766	0.24319	0.57945	0.673265
GO:0090383	phagosome acidification	0.0643	0.99099	0.6498	0.82288	0.9592	0.99613	0.06912	0.69701	0.46733	0.54504	0.673405
GO:0038001	paracrine signaling	NA	NA	NA	NA	NA	NA	NA	NA	0.61542	0.73156	0.67349
GO:0031991	regulation of actomyosin contractile ring contraction	0.6722	0.661	0.932	0.92258	0.87888	0.67582	0.63995	0.85858	0.61377	0.57952	0.67401
GO:1904886	beta-catenin destruction complex disassembly	0.6722	0.661	0.932	0.92258	0.87888	0.67582	0.63995	0.85858	0.61377	0.57952	0.67401
GO:0006082	organic acid metabolic process	0.9192	0.74847	0.6705	0.66032	0.67816	0.62913	0.69012	0.65847	0.68205	0.65849	0.67433
GO:0043436	oxoacid metabolic process	0.9192	0.74847	0.6705	0.66032	0.67816	0.62913	0.69012	0.65847	0.68205	0.65849	0.67433
GO:0009064	glutamine family amino acid metabolic process	0.7947	0.21007	0.151	0.15497	0.72741	0.27432	0.72655	0.86693	0.89694	0.62378	0.675165
GO:0010676	positive regulation of cellular carbohydrate metabolic process	0.7988	0.43226	0.2752	0.17338	0.68585	0.42984	0.66483	0.83012	0.96948	0.78562	0.67534
GO:0010907	positive regulation of glucose metabolic process	0.7988	0.43226	0.2752	0.17338	0.68585	0.42984	0.66483	0.83012	0.96948	0.78562	0.67534
GO:0045913	positive regulation of carbohydrate metabolic process	0.7988	0.43226	0.2752	0.17338	0.68585	0.42984	0.66483	0.83012	0.96948	0.78562	0.67534
GO:0070875	positive regulation of glycogen metabolic process	0.7988	0.43226	0.2752	0.17338	0.68585	0.42984	0.66483	0.83012	0.96948	0.78562	0.67534
GO:0032881	regulation of polysaccharide metabolic process	0.791	0.43226	0.3812	0.24911	0.68585	0.42984	0.66494	0.83012	0.98337	0.81855	0.675395
GO:0070873	regulation of glycogen metabolic process	0.791	0.43226	0.3812	0.24911	0.68585	0.42984	0.66494	0.83012	0.98337	0.81855	0.675395
GO:0010646	regulation of cell communication	0.683	0.16942	0.6682	0.6281	0.14918	0.52621	0.73555	0.76987	0.88913	0.76946	0.6756
GO:0023051	regulation of signaling	0.683	0.16942	0.6682	0.6281	0.14918	0.52621	0.73555	0.76987	0.88913	0.76946	0.6756
GO:0051282	regulation of sequestering of calcium ion	0.4979	0.67623	0.319	0.26753	0.74152	0.67508	0.50099	0.75367	0.68683	0.71008	0.675655
GO:0007476	imaginal disc-derived wing morphogenesis	0.3559	0.93029	0.0924	0.61296	0.80558	0.86622	0.55567	0.96024	0.73845	0.58769	0.675705
GO:0090136	epithelial cell-cell adhesion	0.6638	0.68777	0.86	0.56077	0.87989	0.89821	0.64914	0.93988	0.28094	0.31298	0.675785
GO:0071243	cellular response to arsenic-containing substance	NA	0.70455	NA	NA	NA	0.64783	NA	NA	0.61542	0.73156	0.67619
GO:0071248	cellular response to metal ion	NA	0.70455	NA	NA	NA	0.64783	NA	NA	0.61542	0.73156	0.67619
GO:0071276	cellular response to cadmium ion	NA	0.70455	NA	NA	NA	0.64783	NA	NA	0.61542	0.73156	0.67619
GO:0035011	melanotic encapsulation of foreign target	0.6437	0.69479	0.6119	0.91522	0.6708	0.68164	0.51388	0.64238	0.77734	0.78925	0.67622
GO:0043406	positive regulation of MAP kinase activity	0.5359	0.59059	0.6601	0.82561	0.9716	0.73434	0.51515	0.9769	0.64854	0.69354	0.67682
GO:1901575	organic substance catabolic process	0.6759	0.75273	0.9997	0.75286	0.45021	0.6783	0.61981	0.35751	0.7051	0.49368	0.6771
GO:0007626	locomotory behavior	0.9376	0.65601	0.5589	0.58357	0.7226	0.54381	0.7	0.60241	0.73608	0.70607	0.678005
GO:0001838	embryonic epithelial tube formation	NA	NA	0.6199	0.63832	0.85088	NA	NA	0.71898	NA	NA	0.67865
GO:0061085	regulation of histone H3-K27 methylation	0.8188	0.44815	0.3928	0.45641	0.81925	0.55853	0.8055	0.74995	0.76128	0.6075	0.678725
GO:0006520	cellular amino acid metabolic process	0.914	0.29068	0.6349	0.74853	0.7258	0.17642	0.86673	0.43404	0.40058	0.72257	0.678735
GO:0030951	establishment or maintenance of microtubule cytoskeleton polarity	0.4412	0.83885	0.7181	0.53533	0.64082	0.81773	0.45215	0.39803	0.97825	0.89791	0.67946
GO:0006807	nitrogen compound metabolic process	0.7741	0.66599	0.7654	0.44647	0.44481	0.17955	0.96055	0.07702	0.74597	0.69299	0.67949
GO:1901606	alpha-amino acid catabolic process	0.6804	0.41593	0.8425	0.8373	0.67908	0.47329	0.67206	0.70656	0.52809	0.68752	0.67974
GO:0031638	zymogen activation	0.9766	0.68125	0.6787	0.86989	0.71169	0.61786	0.95227	0.43688	0.13427	0.127	0.679975
GO:0042816	vitamin B6 metabolic process	0.7574	0.56135	0.4849	0.60647	0.69619	0.66584	0.80701	0.70994	NA	NA	0.681015
GO:0032012	regulation of ARF protein signal transduction	NA	0.67743	NA	NA	NA	0.78891	NA	NA	0.6858	0.67707	0.681615
GO:0014017	neuroblast fate commitment	0.8691	0.53359	0.912	0.91684	0.68181	0.61542	0.84733	0.68176	0.49355	0.49743	0.681785
GO:0042417	dopamine metabolic process	0.8635	0.68132	0.6778	0.66899	0.68105	0.65324	0.85996	0.68285	0.72306	0.70718	0.682085
GO:0030178	negative regulation of Wnt signaling pathway	0.3048	0.67196	0.8691	0.85012	0.65159	0.57954	0.30945	0.6939	0.74123	0.74979	0.68293
GO:0042386	hemocyte differentiation	0.9351	0.41223	0.436	0.58726	0.89121	0.4889	0.85075	0.66119	0.70491	0.70752	0.68305
GO:0007160	cell-matrix adhesion	0.7022	0.59481	0.809	0.85754	0.9195	0.66406	0.5957	0.9114	0.62255	0.40316	0.68313
GO:0042998	positive regulation of Golgi to plasma membrane protein transport	0.0682	0.9102	0.6995	0.67929	0.73008	0.91383	0.03417	0.20724	0.68795	0.56306	0.68362
GO:0090004	positive regulation of establishment of protein localization to plasma membrane	0.0682	0.9102	0.6995	0.67929	0.73008	0.91383	0.03417	0.20724	0.68795	0.56306	0.68362
GO:0043455	regulation of secondary metabolic process	0.9732	0.5048	0.7171	0.69741	0.28753	0.04113	0.95049	0.26247	0.83567	0.66993	0.68367
GO:0072503	cellular divalent inorganic cation homeostasis	0.4422	0.89531	0.6434	0.72427	0.91162	0.89025	0.44737	0.87957	0.59231	0.6409	0.683835
GO:0048738	cardiac muscle tissue development	0.8445	0.60985	0.683	0.68547	0.60861	0.60944	0.84023	0.92641	0.68612	0.67439	0.684235
GO:0009886	post-embryonic animal morphogenesis	0.1818	0.94398	0.1914	0.70001	0.81892	0.90757	0.20372	0.85113	0.66857	0.63544	0.68429
GO:0045977	"positive regulation of mitotic cell cycle, embryonic"	0.5383	0.15303	0.4369	0.71776	0.78949	0.15721	0.65098	0.87948	0.81133	0.76317	0.68437
GO:0036093	germ cell proliferation	0.0848	0.72116	0.7461	0.6476	0.83743	0.75779	0.08296	0.96631	0.27716	0.5379	0.68438
GO:0034637	cellular carbohydrate biosynthetic process	0.6919	0.38864	0.6109	0.47751	0.70824	0.38466	0.67718	0.88866	0.95964	0.84517	0.68454
GO:0042440	pigment metabolic process	0.6712	0.55313	0.3507	0.29892	0.7704	0.37969	0.698	0.80578	0.89105	0.83388	0.6846
GO:0060025	regulation of synaptic activity	0.3985	NA	0.5804	0.72391	0.68472	NA	0.39321	0.93883	NA	0.83138	0.68472
GO:0009996	negative regulation of cell fate specification	0.4511	0.44153	0.598	0.70182	0.85794	0.71415	0.4671	0.66809	0.86316	0.87664	0.684955
GO:0051961	negative regulation of nervous system development	0.8901	0.47811	0.6536	0.71675	0.72696	0.59623	0.90202	0.37599	0.89724	0.63174	0.685175
GO:0021700	developmental maturation	0.6787	0.58904	0.8095	0.69124	0.8681	0.39949	0.51027	0.67928	0.84596	0.74945	0.68526
GO:0009713	catechol-containing compound biosynthetic process	NA	NA	NA	NA	0.6852	NA	NA	0.6876	0.68701	0.6846	0.686105
GO:0042416	dopamine biosynthetic process	NA	NA	NA	NA	0.6852	NA	NA	0.6876	0.68701	0.6846	0.686105
GO:0042423	catecholamine biosynthetic process	NA	NA	NA	NA	0.6852	NA	NA	0.6876	0.68701	0.6846	0.686105
GO:0015672	monovalent inorganic cation transport	0.5823	0.59956	0.881	0.58508	0.5556	0.77298	0.49096	0.86131	0.87456	0.90219	0.68627
GO:0033048	negative regulation of mitotic sister chromatid segregation	0.8874	0.61849	0.796	0.52067	0.49185	0.47456	0.86857	0.37938	0.76945	0.7545	0.686495
GO:0045841	negative regulation of mitotic metaphase/anaphase transition	0.8874	0.61849	0.796	0.52067	0.49185	0.47456	0.86857	0.37938	0.76945	0.7545	0.686495
GO:1902100	negative regulation of metaphase/anaphase transition of cell cycle	0.8874	0.61849	0.796	0.52067	0.49185	0.47456	0.86857	0.37938	0.76945	0.7545	0.686495
GO:1905819	negative regulation of chromosome separation	0.8874	0.61849	0.796	0.52067	0.49185	0.47456	0.86857	0.37938	0.76945	0.7545	0.686495
GO:2000816	negative regulation of mitotic sister chromatid separation	0.8874	0.61849	0.796	0.52067	0.49185	0.47456	0.86857	0.37938	0.76945	0.7545	0.686495
GO:0016055	Wnt signaling pathway	0.3566	0.40969	0.9944	0.93249	0.71946	0.29353	0.44108	0.82346	0.65483	0.72072	0.687145
GO:0072523	purine-containing compound catabolic process	0.6245	0.75007	0.1598	0.36087	0.97905	0.29106	0.91812	0.76177	NA	NA	0.687285
GO:0009074	aromatic amino acid family catabolic process	NA	0.68967	NA	NA	0.6852	0.69025	NA	0.6876	0.68701	0.6846	0.687305
GO:2000369	regulation of clathrin-dependent endocytosis	0.7546	0.57171	0.9003	0.73532	0.3519	0.50409	0.63973	0.33394	0.85605	0.77766	0.687525
GO:0006796	phosphate-containing compound metabolic process	0.6796	0.26664	0.5958	0.55681	0.7824	0.24561	0.89066	0.98404	0.86079	0.69611	0.687855
GO:0007252	I-kappaB phosphorylation	0.5099	0.68849	0.7777	0.55633	0.80351	0.68788	0.5121	0.80349	0.64458	0.6914	0.688185
GO:0061162	establishment of monopolar cell polarity	0.2625	0.72247	0.8056	0.70958	0.24918	0.80724	0.35398	0.32934	0.85475	0.66775	0.688665
GO:0061339	establishment or maintenance of monopolar cell polarity	0.2625	0.72247	0.8056	0.70958	0.24918	0.80724	0.35398	0.32934	0.85475	0.66775	0.688665
GO:0034058	endosomal vesicle fusion	0.086	0.64897	0.815	0.82496	0.7035	0.8563	0.07792	0.6826	0.49137	0.69536	0.68898
GO:0048227	plasma membrane to endosome transport	0.086	0.64897	0.815	0.82496	0.7035	0.8563	0.07792	0.6826	0.49137	0.69536	0.68898
GO:0060027	convergent extension involved in gastrulation	0.7153	0.61982	0.8393	0.70689	0.47451	0.42741	0.80454	0.65158	0.68153	0.6968	0.689165
GO:0009101	glycoprotein biosynthetic process	0.7005	0.50259	0.991	0.9968	0.93746	0.67843	0.54101	0.89315	0.15971	0.29705	0.689465
GO:0070193	synaptonemal complex organization	NA	0.73083	NA	NA	NA	0.78478	NA	NA	0.64862	0.6319	0.689725
GO:0045807	positive regulation of endocytosis	0.6296	0.71716	0.9789	0.60982	0.64208	0.73879	0.53897	0.69784	0.83562	0.68203	0.689935
GO:0048737	imaginal disc-derived appendage development	0.2684	0.94536	0.3159	0.76861	0.78521	0.88347	0.4214	0.93792	0.61156	0.52669	0.690085
GO:0009651	response to salt stress	0.719	0.66951	0.6706	0.67548	0.75795	0.66916	0.70478	0.56295	0.72327	0.83464	0.69013
GO:0061028	establishment of endothelial barrier	0.6226	0.22738	0.6626	0.48802	0.79372	0.32795	0.98676	0.86565	0.71878	0.77486	0.69069
GO:0051260	protein homooligomerization	0.7403	0.68898	0.525	0.69945	0.62826	0.87023	0.69259	0.21452	0.85036	0.57018	0.690785
GO:0031589	cell-substrate adhesion	0.6554	0.68907	0.9176	0.6929	0.95969	0.82019	0.62491	0.96012	0.62113	0.36083	0.690985
GO:0035821	modification of morphology or physiology of other organism	0.8624	0.45719	0.3586	0.24688	0.68585	0.45481	0.73298	0.83012	0.85982	0.69663	0.69124
GO:0032504	multicellular organism reproduction	0.7545	0.72296	0.6473	0.51597	0.7863	0.77499	0.65952	0.878	0.44793	0.34842	0.69124
GO:0042688	crystal cell differentiation	0.2953	0.72908	0.7453	0.64885	0.77412	0.69143	0.28394	0.76175	0.64458	0.6914	0.691415
GO:0048565	digestive tract development	0.8131	0.58898	0.7568	0.69071	0.48012	0.81687	0.90098	0.47364	0.59522	0.69284	0.691775
GO:0055123	digestive system development	0.8131	0.58898	0.7568	0.69071	0.48012	0.81687	0.90098	0.47364	0.59522	0.69284	0.691775
GO:0051050	positive regulation of transport	0.538	0.65883	0.8823	0.68259	0.90632	0.95798	0.47808	0.70098	0.86507	0.60289	0.691785
GO:0050962	detection of light stimulus involved in sensory perception	0.4516	0.48152	0.6919	0.69236	0.89489	0.32283	0.30497	0.87787	0.78608	0.81206	0.69213
GO:0006805	xenobiotic metabolic process	0.777	0.77962	0.8522	0.57747	0.36908	0.95708	0.54315	0.41468	0.72165	0.6628	0.692225
GO:0009410	response to xenobiotic stimulus	0.777	0.77962	0.8522	0.57747	0.36908	0.95708	0.54315	0.41468	0.72165	0.6628	0.692225
GO:0071466	cellular response to xenobiotic stimulus	0.777	0.77962	0.8522	0.57747	0.36908	0.95708	0.54315	0.41468	0.72165	0.6628	0.692225
GO:0061057	peptidoglycan recognition protein signaling pathway	0.623	0.74407	0.5602	0.58378	0.78063	0.72793	0.65775	0.79134	0.80373	0.64098	0.69284
GO:0009068	aspartate family amino acid catabolic process	0.7106	0.52163	0.9651	0.97565	0.78861	0.4817	0.61703	0.9253	0.67598	0.62613	0.69329
GO:0015807	L-amino acid transport	0.8111	0.48509	0.4266	0.61238	0.93834	0.37348	0.74345	0.99692	0.84792	0.64513	0.69429
GO:0048036	central complex development	0.7687	0.88139	0.6203	0.60215	0.79949	0.87085	0.4201	0.77114	0.45956	0.33471	0.6945
GO:0006843	mitochondrial citrate transport	NA	0.38537	0.9299	0.92228	0.68738	0.66194	NA	0.70181	NA	NA	0.694595
GO:0051013	microtubule severing	0.6831	0.48659	0.8326	0.8944	0.98268	0.48853	0.66263	0.97186	0.70688	0.59695	0.69499
GO:0051780	behavioral response to nutrient	0.8987	0.42952	0.2214	0.35165	0.70471	0.62197	0.91184	0.68538	0.82759	0.84811	0.695045
GO:0006491	N-glycan processing	0.2869	0.89099	0.3865	0.71944	0.48953	0.92364	0.67108	0.61481	0.81179	0.76297	0.69526
GO:0040008	regulation of growth	0.8143	0.69432	0.548	0.61424	0.73449	0.6967	0.79897	0.63477	0.81382	0.50767	0.69551
GO:0000060	"protein import into nucleus, translocation"	0.3024	0.74099	0.6733	0.8673	0.8564	0.71782	0.37811	0.81765	0.4173	0.61705	0.69556
GO:0007056	spindle assembly involved in female meiosis	0.7026	0.75644	0.6242	0.35983	0.93939	0.80522	0.68888	0.29924	0.80328	0.61122	0.69574
GO:0042689	regulation of crystal cell differentiation	0.4438	0.73589	0.6939	0.69804	0.77542	0.73524	0.44576	0.77539	0.38629	0.46632	0.69597
GO:0035019	somatic stem cell population maintenance	0.9029	0.65723	0.7349	0.78193	0.45613	0.81949	0.89198	0.57487	0.40594	0.32447	0.696065
GO:0048070	regulation of developmental pigmentation	0.656	0.67266	0.8057	0.78771	0.63714	0.59857	0.82729	0.65258	0.72638	0.7197	0.69618
GO:0051489	regulation of filopodium assembly	0.8251	0.30447	0.7385	0.33784	0.87606	0.65392	0.80826	0.75242	0.34943	0.14374	0.69621
GO:0045433	"male courtship behavior, veined wing generated song production"	0.4651	0.97065	0.7906	0.97806	0.719	0.67562	0.58601	0.92952	0.49703	0.62467	0.69731
GO:0007306	eggshell chorion assembly	0.4852	0.79431	0.7785	0.80388	0.62504	0.87699	0.44545	0.65375	0.58134	0.74096	0.697355
GO:0048167	regulation of synaptic plasticity	0.6363	0.68419	0.1933	0.10501	0.88757	0.73438	0.66499	0.93547	0.75822	0.71101	0.6976
GO:0010810	regulation of cell-substrate adhesion	0.9166	0.37958	0.8552	0.77864	0.61731	0.26264	0.92098	0.84085	0.29587	0.25798	0.697975
GO:0046498	S-adenosylhomocysteine metabolic process	0.4456	0.6811	0.5651	0.45067	0.75973	0.60205	0.72041	0.71512	0.73938	0.74058	0.69811
GO:0003012	muscle system process	0.6439	0.87075	0.7488	0.58224	0.86611	0.82201	0.64752	0.82364	0.6457	0.49934	0.69816
GO:0010160	formation of animal organ boundary	0.0157	0.95192	0.7175	0.74095	0.77284	0.87426	0.00395	0.67888	0.349	0.44547	0.69819
GO:0060966	regulation of gene silencing by RNA	0.71	0.67181	0.4708	0.28556	0.68642	0.65787	0.8485	0.86122	0.89464	0.95206	0.69821
GO:2001023	regulation of response to drug	0.7286	NA	NA	NA	NA	NA	0.71924	NA	0.66165	0.67799	0.698615
GO:0043985	histone H4-R3 methylation	NA	NA	NA	NA	NA	NA	NA	NA	0.70267	0.69607	0.69937
GO:1901698	response to nitrogen compound	0.6879	0.67196	0.8705	0.82068	0.50513	0.65289	0.71114	0.57656	0.89195	0.9453	0.69952
GO:0055006	cardiac cell development	0.881	0.68081	NA	NA	0.70655	0.68045	0.87765	0.6929	NA	NA	0.699725
GO:0055007	cardiac muscle cell differentiation	0.881	0.68081	NA	NA	0.70655	0.68045	0.87765	0.6929	NA	NA	0.699725
GO:0055013	cardiac muscle cell development	0.881	0.68081	NA	NA	0.70655	0.68045	0.87765	0.6929	NA	NA	0.699725
GO:0042592	homeostatic process	0.6082	0.8798	0.7099	0.51899	0.68959	0.85221	0.71329	0.92851	0.2602	0.11881	0.699745
GO:0048058	compound eye corneal lens development	NA	0.72488	0.5999	0.67727	0.78323	0.72252	NA	0.78011	0.29183	0.26651	0.699895
GO:0070831	basement membrane assembly	NA	0.71639	0.8879	0.87931	0.50512	0.71845	NA	0.68373	0.34945	0.31403	0.70006
GO:1900425	negative regulation of defense response to bacterium	0.7523	0.65026	0.8556	0.93222	0.18346	0.46035	0.75024	0.22612	0.96599	0.59697	0.70025
GO:0016482	cytosolic transport	0.2867	0.6551	0.4648	0.42416	0.93775	0.74951	0.25033	0.8899	0.96391	0.89149	0.702305
GO:0002164	larval development	0.888	0.53568	0.939	0.95223	0.617	0.47791	0.45665	0.63515	0.76953	0.92005	0.70234
GO:0006348	chromatin silencing at telomere	0.7777	0.90702	0.0947	0.0963	0.769	0.66317	0.72431	0.72652	0.33877	0.68122	0.702765
GO:0006778	porphyrin-containing compound metabolic process	0.7427	0.68162	0.8307	0.79821	0.69162	0.65205	0.71719	0.67908	0.77463	0.51892	0.704405
GO:0030198	extracellular matrix organization	0.4869	0.96286	0.6591	0.74975	0.55265	0.96123	0.49962	0.77831	0.78535	0.64758	0.704425
GO:0009994	oocyte differentiation	0.5777	0.65204	0.7638	0.75687	0.82925	0.64624	0.63576	0.59772	0.93917	0.8344	0.704455
GO:0048567	ectodermal digestive tract morphogenesis	0.7236	0.8099	0.6989	0.68957	0.27293	0.55011	0.75756	0.71039	0.84138	0.61222	0.704645
GO:0098742	cell-cell adhesion via plasma-membrane adhesion molecules	0.8939	0.65401	0.6136	0.89268	0.71716	0.69343	0.88166	0.77751	0.69226	0.6001	0.705295
GO:2000179	positive regulation of neural precursor cell proliferation	0.6822	0.39005	0.9037	0.82431	0.55075	0.50673	0.50101	0.85234	0.7291	0.75315	0.70565
GO:0016233	telomere capping	0.5717	0.97643	0.3907	0.67855	0.83962	0.9301	0.62975	0.69472	0.71718	0.93053	0.70595
GO:2000050	regulation of non-canonical Wnt signaling pathway	0.4164	0.25231	0.8744	0.99772	0.70807	0.73461	0.48588	0.70385	NA	NA	0.70596
GO:0010635	regulation of mitochondrial fusion	0.6928	0.81942	0.3351	0.3378	0.72971	0.855	0.94784	0.71924	0.48587	0.47187	0.70602
GO:0009266	response to temperature stimulus	0.537	0.72264	0.765	0.79731	0.69002	0.83826	0.4215	0.72391	0.48312	0.6792	0.70633
GO:0043603	cellular amide metabolic process	0.8483	0.8992	0.4486	0.55236	0.27327	0.7658	0.75409	0.33138	0.86329	0.65924	0.706665
GO:0030497	fatty acid elongation	0.7012	0.77617	0.5282	0.53283	0.71309	0.83148	0.72095	0.6325	0.51239	0.71817	0.707145
GO:0008535	respiratory chain complex IV assembly	0.5948	0.78937	0.9251	0.94133	0.87291	0.26544	0.68669	0.54205	0.7284	0.68357	0.707545
GO:0042168	heme metabolic process	0.7576	0.70207	0.8289	0.71843	0.71326	0.67391	0.73331	0.70139	0.66623	0.38599	0.707665
GO:0035156	fusion cell fate specification	0.7461	0.72725	0.3961	0.34595	0.96784	0.76769	0.59678	0.9623	0.6885	0.46119	0.707875
GO:0007630	jump response	0.9111	0.95483	0.4906	0.54183	0.86973	0.88179	0.84375	0.57226	0.42167	0.38318	0.708005
GO:0048207	"vesicle targeting, rough ER to cis-Golgi"	0.3885	0.80968	0.4753	0.22983	0.74853	0.70532	0.74451	0.59837	0.80937	0.71112	0.70822
GO:0048208	COPII vesicle coating	0.3885	0.80968	0.4753	0.22983	0.74853	0.70532	0.74451	0.59837	0.80937	0.71112	0.70822
GO:0097150	neuronal stem cell population maintenance	0.643	0.87599	0.5937	0.57526	0.77675	0.70745	0.61378	0.78003	0.70924	0.77609	0.708345
GO:0000041	transition metal ion transport	0.4895	0.87508	0.7135	0.70369	0.73967	0.87855	0.35744	0.83552	0.22392	0.40228	0.708595
GO:0002698	negative regulation of immune effector process	0.7503	0.5523	0.9813	0.99466	0.67736	0.64633	0.73999	0.46329	0.87377	0.60035	0.708675
GO:0002701	negative regulation of production of molecular mediator of immune response	0.7503	0.5523	0.9813	0.99466	0.67736	0.64633	0.73999	0.46329	0.87377	0.60035	0.708675
GO:0002785	negative regulation of antimicrobial peptide production	0.7503	0.5523	0.9813	0.99466	0.67736	0.64633	0.73999	0.46329	0.87377	0.60035	0.708675
GO:0021782	glial cell development	0.9884	0.83464	0.2711	0.11525	0.96555	0.5831	0.93539	0.99084	0.22946	0.24876	0.70887
GO:0097320	plasma membrane tubulation	0.8155	0.25288	0.6515	0.76627	0.86355	0.29764	0.77881	0.91509	0.30777	0.45787	0.708885
GO:0006206	pyrimidine nucleobase metabolic process	0.9556	0.40144	0.3925	0.52843	0.87572	0.37374	0.95503	0.72062	0.79094	0.6978	0.70921
GO:0002790	peptide secretion	0.537	0.85838	0.7137	0.70483	0.38133	0.83047	0.49903	0.39413	0.76325	0.74528	0.709265
GO:0006727	ommochrome biosynthetic process	0.5152	0.65829	0.7605	0.53186	0.98771	0.65184	0.49754	0.93197	0.9964	0.99088	0.709395
GO:0008055	ocellus pigment biosynthetic process	0.5152	0.65829	0.7605	0.53186	0.98771	0.65184	0.49754	0.93197	0.9964	0.99088	0.709395
GO:0033060	ocellus pigmentation	0.5152	0.65829	0.7605	0.53186	0.98771	0.65184	0.49754	0.93197	0.9964	0.99088	0.709395
GO:0046152	ommochrome metabolic process	0.5152	0.65829	0.7605	0.53186	0.98771	0.65184	0.49754	0.93197	0.9964	0.99088	0.709395
GO:0046158	ocellus pigment metabolic process	0.5152	0.65829	0.7605	0.53186	0.98771	0.65184	0.49754	0.93197	0.9964	0.99088	0.709395
GO:0006766	vitamin metabolic process	0.7599	0.67049	0.6828	0.72136	0.69771	0.66523	0.75896	0.67312	0.73154	0.77409	0.709535
GO:0032510	endosome to lysosome transport via multivesicular body sorting pathway	0.7712	0.4465	0.4862	0.28385	0.92771	0.80655	0.69423	0.38631	0.95435	0.72485	0.70954
GO:0006911	"phagocytosis, engulfment"	0.5108	0.84967	0.2956	0.15053	0.68104	0.85517	0.53399	0.73924	0.80868	0.79492	0.71014
GO:0007509	mesoderm migration involved in gastrulation	0.204	0.93135	0.7061	0.71444	0.94771	0.93478	0.15855	0.99802	0.56926	0.6854	0.71027
GO:0051640	organelle localization	0.2808	0.83439	0.8384	0.87147	0.61477	0.80595	0.18782	0.39291	0.88347	0.462	0.71036
GO:0046164	alcohol catabolic process	0.7087	0.73015	0.4984	0.86718	0.61293	0.74075	0.71274	0.5808	0.47569	0.81853	0.71072
GO:1901616	organic hydroxy compound catabolic process	0.7087	0.73015	0.4984	0.86718	0.61293	0.74075	0.71274	0.5808	0.47569	0.81853	0.71072
GO:0051704	multi-organism process	0.7286	0.82236	0.693	0.80061	0.5045	0.86217	0.7718	0.67956	0.64272	0.45498	0.7108
GO:0198738	cell-cell signaling by wnt	0.3353	0.38772	0.9945	0.96283	0.78684	0.2665	0.41919	0.8761	0.70089	0.72175	0.71132
GO:0007616	long-term memory	0.5741	0.83937	0.7228	0.59846	0.45673	0.70083	0.78765	0.67367	0.83428	0.84165	0.711815
GO:0045464	R8 cell fate specification	0.5183	0.72708	0.7589	0.98723	0.69707	0.88844	0.62403	0.78508	0.39322	0.37584	0.712075
GO:0008152	metabolic process	0.6866	0.73757	0.7778	0.74298	0.85603	0.58904	0.65963	0.80526	0.62288	0.3578	0.712085
GO:0048802	notum morphogenesis	0.5626	0.80434	NA	NA	NA	0.80283	0.52116	NA	0.76979	0.65488	0.712335
GO:0046500	S-adenosylmethionine metabolic process	NA	0.71382	0.6215	0.51477	0.71106	0.71028	NA	0.73008	0.73938	0.74058	0.71244
GO:0055081	anion homeostasis	0.797	0.76822	0.5239	0.68116	0.69234	0.73293	0.8187	0.54962	NA	NA	0.712635
GO:0006482	protein demethylation	0.438	0.73353	0.8457	0.73911	0.69232	0.59639	0.45737	0.659	0.90508	0.7338	0.712925
GO:0008214	protein dealkylation	0.438	0.73353	0.8457	0.73911	0.69232	0.59639	0.45737	0.659	0.90508	0.7338	0.712925
GO:0046349	amino sugar biosynthetic process	0.8089	0.93071	0.6532	0.57328	0.72726	0.93151	0.8028	0.67519	0.66288	0.6987	0.71298
GO:0050768	negative regulation of neurogenesis	0.7166	0.56252	0.7267	0.83181	0.77173	0.2419	0.82411	0.70215	0.70939	0.45711	0.712995
GO:0036058	filtration diaphragm assembly	0.7337	0.35384	0.988	0.9837	0.7937	0.37348	0.69844	0.72825	0.3003	0.43293	0.713345
GO:0009794	"regulation of mitotic cell cycle, embryonic"	0.6618	0.16632	0.2553	0.68208	0.74681	0.24348	0.74614	0.81603	0.76377	0.79851	0.71411
GO:0044281	small molecule metabolic process	0.9125	0.63735	0.3874	0.20973	0.79087	0.52506	0.88679	0.4011	0.88931	0.8221	0.71411
GO:0045665	negative regulation of neuron differentiation	0.8841	0.73241	0.6495	0.76681	0.65192	0.72485	0.9035	0.42329	0.699	0.70414	0.714495
GO:0050790	regulation of catalytic activity	0.4828	0.89316	0.6471	0.78215	0.92007	0.83297	0.48714	0.91235	0.38015	0.41838	0.714625
GO:0007538	primary sex determination	0.9054	0.79416	0.9406	0.61598	0.55324	0.65287	0.91095	0.41947	0.72482	0.7046	0.71471
GO:0002190	cap-independent translational initiation	0.8624	0.48356	0.3071	0.15918	0.79812	0.48122	0.73298	0.91901	0.85982	0.69663	0.714805
GO:0002192	IRES-dependent translational initiation	0.8624	0.48356	0.3071	0.15918	0.79812	0.48122	0.73298	0.91901	0.85982	0.69663	0.714805
GO:0005979	regulation of glycogen biosynthetic process	0.8624	0.48356	0.3071	0.15918	0.79812	0.48122	0.73298	0.91901	0.85982	0.69663	0.714805
GO:0010962	regulation of glucan biosynthetic process	0.8624	0.48356	0.3071	0.15918	0.79812	0.48122	0.73298	0.91901	0.85982	0.69663	0.714805
GO:0016243	regulation of autophagosome size	0.8624	0.48356	0.3071	0.15918	0.79812	0.48122	0.73298	0.91901	0.85982	0.69663	0.714805
GO:0019081	viral translation	0.8624	0.48356	0.3071	0.15918	0.79812	0.48122	0.73298	0.91901	0.85982	0.69663	0.714805
GO:0032885	regulation of polysaccharide biosynthetic process	0.8624	0.48356	0.3071	0.15918	0.79812	0.48122	0.73298	0.91901	0.85982	0.69663	0.714805
GO:0044788	modulation by host of viral process	0.8624	0.48356	0.3071	0.15918	0.79812	0.48122	0.73298	0.91901	0.85982	0.69663	0.714805
GO:0044794	positive regulation by host of viral process	0.8624	0.48356	0.3071	0.15918	0.79812	0.48122	0.73298	0.91901	0.85982	0.69663	0.714805
GO:0044827	modulation by host of viral genome replication	0.8624	0.48356	0.3071	0.15918	0.79812	0.48122	0.73298	0.91901	0.85982	0.69663	0.714805
GO:0044829	positive regulation by host of viral genome replication	0.8624	0.48356	0.3071	0.15918	0.79812	0.48122	0.73298	0.91901	0.85982	0.69663	0.714805
GO:0045070	positive regulation of viral genome replication	0.8624	0.48356	0.3071	0.15918	0.79812	0.48122	0.73298	0.91901	0.85982	0.69663	0.714805
GO:0045725	positive regulation of glycogen biosynthetic process	0.8624	0.48356	0.3071	0.15918	0.79812	0.48122	0.73298	0.91901	0.85982	0.69663	0.714805
GO:0051702	interaction with symbiont	0.8624	0.48356	0.3071	0.15918	0.79812	0.48122	0.73298	0.91901	0.85982	0.69663	0.714805
GO:0051817	modification of morphology or physiology of other organism involved in symbiotic interaction	0.8624	0.48356	0.3071	0.15918	0.79812	0.48122	0.73298	0.91901	0.85982	0.69663	0.714805
GO:0051851	modification by host of symbiont morphology or physiology	0.8624	0.48356	0.3071	0.15918	0.79812	0.48122	0.73298	0.91901	0.85982	0.69663	0.714805
GO:0075522	IRES-dependent viral translational initiation	0.8624	0.48356	0.3071	0.15918	0.79812	0.48122	0.73298	0.91901	0.85982	0.69663	0.714805
GO:0032447	protein urmylation	0.7852	0.70948	0.8108	0.53843	0.84949	0.37825	0.78018	0.72227	0.4786	0.54995	0.715875
GO:1901135	carbohydrate derivative metabolic process	0.8143	0.74955	0.2771	0.15179	0.4691	0.68238	0.90565	0.3911	0.93602	0.79999	0.715965
GO:0007155	cell adhesion	0.3599	0.75655	0.9179	0.84105	0.81962	0.67544	0.38334	0.89678	0.20898	0.14611	0.715995
GO:0000212	meiotic spindle organization	0.1799	0.86796	0.7257	0.48984	0.88939	0.90161	0.23753	0.79805	0.61622	0.7064	0.71605
[truncated: 151,160 more chars]
