# Supplementary material for: Repeated Evolution of Asexuality Involves Convergent Gene Expression Changes
Source: Mol Biol Evol. 2018 Nov 16;36(2):350–64. doi: 10.1093/molbev/msy217 (PMC6404633; doi:10.1093/molbev/msy217)
Supplement: Supplementary Data [file msy217_supp.zip › Supp_Table_12.txt]

# Supplemental Table 12
### GO term enrichment for convergent genes in reproductive tract samples when mapped to different ref transcriptomes (see ms)
# GO.ID	= GO term ID
# GO_desc = GO term description	
# toTbi_GSEA = Gene set enrichment p-value when mapped to Timema bartmani
# toTte_GSEA = Gene set enrichment p-value when mapped to Timema tahoe	
# toTce_GSEA = Gene set enrichment p-value when mapped to Timema cristinae
# toTms_GSEA = Gene set enrichment p-value when mapped to Timema monikensis
# toTps_GSEA = Gene set enrichment p-value when mapped to Timema poppensis
# toTdi_GSEA = Gene set enrichment p-value when mapped to Timema douglasi
# toTcm_GSEA = Gene set enrichment p-value when mapped to Timema californicum
# toTsi_GSEA = Gene set enrichment p-value when mapped to Timema shepardi
# toTpa_GSEA = Gene set enrichment p-value when mapped to Timema podura
# toTge_GSEA = Gene set enrichment p-value when mapped to Timema genevievae
# median_GSEA = Median gene set enrichment p-value across species references
GO.ID	GO_desc	toTsi_GSEA	toTce_GSEA	toTbi_GSEA	toTps_GSEA	toTcm_GSEA	toTte_GSEA	toTdi_GSEA	toTms_GSEA	toTge_GSEA	toTpa_GSEA	median_GSEA
GO:0002181	cytoplasmic translation	5.40E-05	5.60E-05	0.00147	7.10E-05	8.00E-06	0.00027	1.90E-06	8.50E-06	4.60E-05	0.00024	0.000055
GO:0000381	"regulation of alternative mRNA splicing, via spliceosome"	0.0075	0.0015	0.00473	0.00183	0.00221	0.00363	0.0004	0.00745	0.0095	0.00685	0.00418
GO:0051298	centrosome duplication	0.00368	0.0015	0.0162	0.02907	0.00445	0.00757	0.00471	0.00177	0.0114	0.05164	0.00614
GO:0007588	excretion	0.00236	0.0017	0.00728	0.02219	0.00211	0.00689	0.02516	0.00151	0.006	0.02492	0.006445
GO:0000122	negative regulation of transcription from RNA polymerase II promoter	0.00043	0.0078	0.09782	0.0068	0.00021	0.02054	0.05244	0.02138	0.0083	0.01693	0.012615
GO:0010529	negative regulation of transposition	0.01241	0.0737	0.00747	0.01333	0.01267	0.00619	0.01244	0.1899	0.033	0.03572	0.013
GO:0042761	very long-chain fatty acid biosynthetic process	0.00498	0.0225	0.01536	0.01455	0.00495	0.01443	0.01534	0.20235	0.0043	0.06497	0.014945
GO:0019368	"fatty acid elongation, unsaturated fatty acid"	NA	0.0407	0.01536	0.01455	NA	0.01443	0.01534	0.27457	0.0043	0.03724	0.01535
GO:0042759	long-chain fatty acid biosynthetic process	NA	0.0407	0.01536	0.01455	NA	0.01443	0.01534	0.27457	0.0043	0.03724	0.01535
GO:0042632	cholesterol homeostasis	0.08509	0.1456	0.01253	0.01649	0.07054	0.0145	0.00449	0.3538	0.008	0.01206	0.015495
GO:0001676	long-chain fatty acid metabolic process	0.00705	0.003	0.014	0.04527	0.00443	0.03466	0.14159	0.01484	0.0719	0.01713	0.015985
GO:0031325	positive regulation of cellular metabolic process	0.01782	0.0409	0.01422	0.01566	0.00971	0.01174	0.31952	0.05905	0.0114	0.05234	0.01674
GO:0046331	lateral inhibition	0.00259	0.0353	0.00986	0.02958	0.00069	0.01194	0.0052	0.02593	0.1168	0.05771	0.018935
GO:0055092	sterol homeostasis	0.02143	0.0836	0.00276	0.00357	0.01956	0.00331	0.11419	0.17788	0.4682	0.00696	0.020495
GO:0071396	cellular response to lipid	0.01742	0.0057	0.0145	0.04355	0.04006	0.11075	0.02484	0.01408	0.0121	0.05176	0.02113
GO:0080090	regulation of primary metabolic process	0.06603	0.004	0.01534	0.00419	0.03527	0.00137	0.01895	0.05582	0.0873	0.02483	0.02189
GO:0010629	negative regulation of gene expression	0.04224	0.0258	0.01151	0.04389	0.01426	0.0074	0.06036	0.01812	0.1726	0.01236	0.02196
GO:0007458	progression of morphogenetic furrow involved in compound eye morphogenesis	0.02295	0.0581	0.31033	0.02122	0.01617	0.1904	0.01728	0.04997	0.009	0.02143	0.02219
GO:0051101	regulation of DNA binding	0.03689	0.0026	0.05008	0.00517	0.05451	0.03305	0.04819	0.00777	0.013	0.00938	0.023025
GO:0031987	locomotion involved in locomotory behavior	0.0367	0.0064	0.031	0.03768	0.04977	0.03059	0.01757	0.01183	0.0072	0.01539	0.02408
GO:0010608	posttranscriptional regulation of gene expression	0.10974	0.0892	0.01626	0.05308	0.0326	0.0149	0.00781	0.20532	0.0029	0.01699	0.024795
GO:0042592	homeostatic process	0.0098	0.1585	0.01008	0.10908	0.01083	0.01081	0.07375	0.30774	0.0377	0.01275	0.025225
GO:0022900	electron transport chain	0.01402	0.0784	0.01996	0.02733	0.00611	0.01735	0.40913	0.03497	0.0813	0.02322	0.025275
GO:0007283	spermatogenesis	0.00184	0.5257	0.00635	0.0178	0.0082	0.01764	0.07599	0.03617	0.0424	0.06095	0.026985
GO:0051098	regulation of binding	0.00404	0.039	0.00905	0.14798	0.00849	0.00836	0.02681	0.05238	0.0279	0.32677	0.027355
GO:2000112	regulation of cellular macromolecule biosynthetic process	0.08646	0.0054	0.03389	0.00395	0.0592	0.00144	0.00984	0.27507	0.0948	0.02103	0.02746
GO:0016360	sensory organ precursor cell fate determination	0.01782	0.0316	0.0191	0.02795	0.00812	0.02794	0.04333	0.02572	0.1703	0.09827	0.027945
GO:0048025	"negative regulation of mRNA splicing, via spliceosome"	0.02824	0.0307	0.04779	0.00775	0.0288	0.0477	0.00717	0.0955	0.0085	0.00665	0.02852
GO:0008052	sensory organ boundary specification	0.01782	0.0316	0.0191	0.02795	1	0.02794	0.04333	0.02572	0.1386	0.09342	0.029775
GO:0060582	cell fate determination involved in pattern specification	0.01782	0.0316	0.0191	0.02795	1	0.02794	0.04333	0.02572	0.1703	0.09827	0.029775
GO:0010557	positive regulation of macromolecule biosynthetic process	0.04272	0.0326	0.00173	0.02863	0.05884	0.00328	0.00104	0.09258	0.0168	0.03213	0.03038
GO:0019730	antimicrobial humoral response	0.03616	0.0628	0.01419	0.00507	0.05324	0.01674	0.01863	0.06646	0.0257	0.03997	0.03093
GO:0035209	pupal development	0.06892	0.0818	0.00699	0.01342	0.06823	0.00196	0.01288	0.21473	0.0243	0.03896	0.03163
GO:0031328	positive regulation of cellular biosynthetic process	0.03897	0.0253	0.0075	0.18565	0.0615	0.00927	0.00383	0.13102	0.0341	0.03135	0.032725
GO:0030497	fatty acid elongation	0.01454	0.0347	0.0103	0.07619	0.01468	0.0097	0.08764	0.26477	0.0502	0.03112	0.03291
GO:0051567	histone H3-K9 methylation	0.02159	0.1586	0.00414	0.02257	0.01915	0.00296	0.06204	0.32664	0.0872	0.04388	0.033225
GO:0051716	cellular response to stimulus	0.00911	0.0446	0.28127	0.00179	0.00778	0.28231	0.00724	0.04576	0.0483	0.02259	0.033595
GO:0010528	regulation of transposition	0.01241	0.0737	1	0.01333	0.01267	1	0.01244	0.1899	0.033	0.03572	0.03436
GO:0030154	cell differentiation	0.05782	0.0392	0.0129	0.33719	0.06606	0.03103	0.18558	0.0016	0.0043	0.00844	0.035115
GO:0036098	male germ-line stem cell population maintenance	0.00908	0.0328	0.13345	0.00239	0.00367	0.05694	0.00427	0.03811	0.0734	0.04818	0.035455
GO:0007267	cell-cell signaling	0.35903	0.0101	0.04401	0.03429	0.22753	0.00053	0.36705	0.0051	0.0367	0.0225	0.035495
GO:0090263	positive regulation of canonical Wnt signaling pathway	0.08443	0.0346	0.03583	0.01837	0.03607	0.03465	0.00814	0.10135	0.0428	0.06533	0.03595
GO:0044260	cellular macromolecule metabolic process	0.0293	0.0526	0.03372	0.05953	0.0227	0.04799	0.05611	0.03896	0.0229	0.00665	0.03634
GO:0032196	transposition	0.03695	0.0583	0.14026	0.01016	0.03763	1	0.00944	0.1542	0.033	0.03572	0.03729
GO:0022008	neurogenesis	0.04485	0.0017	0.03712	0.0017	0.05799	0.11481	0.00165	0.01029	0.0415	0.08589	0.03931
GO:0018993	somatic sex determination	0.04446	0.2663	0.01287	0.03445	0.0148	0.01086	0.43242	0.01744	0.1883	0.20731	0.039455
GO:0016197	endosomal transport	0.02911	0.1019	0.0059	0.19358	0.02749	0.0118	0.55602	0.03597	0.0437	0.11773	0.039835
GO:0040029	"regulation of gene expression, epigenetic"	0.01034	0.056	0.03205	0.00508	0.02925	0.04768	0.01486	0.04789	0.1544	0.06202	0.039865
GO:0043068	positive regulation of programmed cell death	0.03604	0.0399	0.04004	0.21708	0.00988	0.03642	0.15903	0.00527	0.1512	0.15529	0.03997
GO:0071108	protein K48-linked deubiquitination	0.07395	0.0689	0.04407	0.02922	0.07721	0.03117	0.03401	0.05527	0.0333	0.03594	0.040005
GO:0034389	lipid particle organization	0.03396	0.0715	0.04508	0.0032	0.00575	0.03524	0.00467	0.15997	0.1496	0.17611	0.04016
GO:0007399	nervous system development	0.02323	0.0593	0.01557	0.18036	0.04103	0.03973	0.21716	0.00097	0.0182	0.04665	0.04038
GO:0007541	"sex determination, primary response to X:A ratio"	0.04274	0.0096	0.0617	0.01038	0.04726	0.05778	0.01363	0.03668	0.0523	0.03907	0.040905
GO:0006457	protein folding	0.01217	0.233	0.05258	0.09453	0.01083	0.05078	0.01962	0.34794	0.0312	0.00394	0.04099
GO:0043280	positive regulation of cysteine-type endopeptidase activity involved in apoptotic process	0.29207	0.0549	0.02892	0.06225	0.13437	0.02918	0.09176	0.02881	0.0139	0.01597	0.04204
GO:0006998	nuclear envelope organization	0.00241	0.146	0.32106	0.04099	0.00233	0.29801	0.04342	0.14825	0.035	0.03199	0.042205
GO:0007289	spermatid nucleus differentiation	0.02789	0.0056	0.04128	0.118	0.39885	0.057	0.04412	0.03468	0.1926	0.03218	0.0427
GO:0051253	negative regulation of RNA metabolic process	0.04615	0.0363	0.01891	0.1234	0.15494	0.01989	0.05488	0.01092	0.5828	0.04042	0.043285
GO:0019538	protein metabolic process	0.03401	0.045	0.00983	0.206	0.04354	0.02112	0.23029	0.04278	0.1723	0.15216	0.04427
GO:0016358	dendrite development	0.01864	0.3883	0.00788	0.03373	0.09524	0.01265	0.12071	0.33585	0.0455	0.04335	0.044425
GO:0022402	cell cycle process	0.03132	0.0518	0.00082	0.00094	0.05976	0.00267	0.07407	0.03784	0.2858	0.09801	0.04482
GO:0044267	cellular protein metabolic process	0.03159	0.0294	0.02149	0.13229	0.02741	0.01818	0.10701	0.05848	0.1028	0.15368	0.045035
GO:0007548	sex differentiation	0.06628	0.1322	0.02047	0.04405	0.03951	0.00179	0.03769	0.10491	0.0462	0.08493	0.045125
GO:0006357	regulation of transcription from RNA polymerase II promoter	0.5578	0.4489	0.01735	0.03682	0.74757	0.00786	0.00282	0.05376	0.3847	0.02483	0.04529
GO:0048645	animal organ formation	0.02972	0.0496	0.06472	0.05817	0.40279	0.02915	0.15874	0.0386	0.0384	0.04416	0.04688
GO:0050794	regulation of cellular process	0.03302	0.0328	0.61586	0.03241	0.01646	0.80398	0.06484	0.02281	0.1706	0.0609	0.04696
GO:0042811	pheromone biosynthetic process	0.00974	0.0347	0.05119	0.00058	0.07283	0.0439	0.00094	0.16865	0.0545	0.23224	0.047545
GO:0070646	protein modification by small protein removal	0.08452	0.1632	0.05022	0.04384	0.02837	0.04477	0.11012	0.03088	0.074	0.04538	0.0478
GO:0018992	germ-line sex determination	0.15818	0.0141	0.10776	0.04738	0.04981	0.09852	0.02694	0.03935	0.1353	0.04011	0.048595
GO:0006403	RNA localization	0.0499	0.0593	0.00779	0.0647	0.05564	0.01707	0.04793	0.08314	0.0245	0.02222	0.048915
GO:0045454	cell redox homeostasis	0.05419	0.0423	0.46536	0.02849	0.01623	0.42579	0.05809	0.04572	0.0534	0.03578	0.04956
GO:0097306	cellular response to alcohol	0.0475	0.0446	0.05171	0.07252	0.12958	0.23103	0.02484	0.04377	0.0433	0.14538	0.049605
GO:0070481	"nuclear-transcribed mRNA catabolic process, non-stop decay"	NA	0.0454	NA	0.05497	NA	NA	0.05963	0.02714	NA	NA	0.050185
GO:0001700	embryonic development via the syncytial blastoderm	0.04104	0.06	0.00792	0.15288	0.00617	0.00327	0.02912	0.10928	0.0594	0.08538	0.05022
GO:0001845	phagolysosome assembly	0.00726	0.0674	0.01907	0.0347	0.00494	0.03029	0.17438	0.11494	0.3337	0.37265	0.05105
GO:0035072	ecdysone-mediated induction of salivary gland cell autophagic cell death	0.09597	0.0906	0.05303	0.00805	0.10738	0.0505	0.0129	0.11665	0.0036	0.04855	0.051765
GO:0045333	cellular respiration	0.05521	0.0932	0.03228	0.01095	0.04183	0.03369	0.22507	0.04865	0.4351	0.23804	0.05193
GO:0022607	cellular component assembly	0.03429	0.0941	0.00653	0.05118	0.03752	0.0105	0.06042	0.05284	0.1219	0.47929	0.05201
GO:0045934	negative regulation of nucleobase-containing compound metabolic process	0.03434	0.07	0.02386	0.09868	0.20006	0.02768	0.05209	0.02282	0.5483	0.0522	0.052145
GO:0045893	"positive regulation of transcription, DNA-templated"	0.04947	0.063	0.01081	0.00097	0.08461	0.01913	0.01414	0.14557	0.0734	0.05522	0.052345
GO:0009893	positive regulation of metabolic process	0.04078	0.0647	0.01903	0.03387	0.86092	0.02614	0.24912	0.08089	0.0234	0.07419	0.05274
GO:0045746	negative regulation of Notch signaling pathway	0.02486	0.0524	0.0194	0.50875	0.01284	0.02143	0.61976	0.05347	0.0662	0.20805	0.052935
GO:0035075	response to ecdysone	0.05413	0.0033	0.05373	0.02641	0.19388	0.14912	0.00025	0.01319	0.2696	0.51184	0.05393
GO:0031468	nuclear envelope reassembly	0.03527	NA	NA	NA	0.03834	NA	NA	NA	0.0722	0.16332	0.05527
GO:0000212	meiotic spindle organization	0.01621	0.2647	0.00126	0.06476	0.00162	0.00338	0.05508	0.45022	0.0557	0.13824	0.05539
GO:0006417	regulation of translation	0.15564	0.153	0.01696	0.05728	0.05815	0.02591	0.01968	0.35936	0.0183	0.10474	0.057715
GO:0006006	glucose metabolic process	0.01048	0.1638	0.04089	0.04087	0.02774	0.03982	0.16381	0.20901	0.0878	0.07494	0.057915
GO:0007293	germarium-derived egg chamber formation	0.04176	0.0598	0.01463	0.07561	0.05807	0.01091	0.23824	0.02556	0.0674	0.20242	0.058935
GO:0042675	compound eye cone cell differentiation	0.00474	0.1222	0.11532	0.00636	0.02434	0.05792	0.0114	0.05997	0.1408	0.07977	0.058945
GO:1902680	positive regulation of RNA biosynthetic process	0.04947	0.063	0.01081	1	0.08461	0.01913	0.01414	0.14557	0.0734	0.05522	0.05911
GO:1903508	positive regulation of nucleic acid-templated transcription	0.04947	0.063	0.01081	1	0.08461	0.01913	0.01414	0.14557	0.0734	0.05522	0.05911
GO:0048806	genitalia development	0.03381	0.5619	0.38583	0.01897	0.05964	0.04138	0.0202	0.3811	0.0611	0.11235	0.06037
GO:0050994	regulation of lipid catabolic process	0.53336	0.056	0.03393	0.0689	0.40671	0.0292	0.13016	0.06508	0.0343	0.05639	0.060735
GO:0050995	negative regulation of lipid catabolic process	0.53336	0.056	0.03393	0.0689	0.40671	0.0292	0.13016	0.06508	0.0343	0.05639	0.060735
GO:0010160	formation of animal organ boundary	0.02307	0.042	0.07582	0.06805	0.68199	0.04694	0.09267	0.02515	0.0593	0.06361	0.061455
GO:0006919	activation of cysteine-type endopeptidase activity involved in apoptotic process	0.0734	0.3085	0.04209	0.05048	0.21271	0.03311	0.20185	0.18758	0.0207	0.01325	0.06194
GO:0007530	sex determination	0.03781	0.1578	0.06162	0.02124	0.0456	0.06365	0.30402	0.05649	0.1947	0.07445	0.062635
GO:0036315	cellular response to sterol	0.10158	0.0146	0.05853	0.06818	0.2054	0.16885	0.018	0.03171	0.0437	0.15923	0.063355
GO:0071390	cellular response to ecdysone	0.10158	0.0146	0.05853	0.06818	0.2054	0.16885	0.018	0.03171	0.0437	0.15923	0.063355
GO:1901655	cellular response to ketone	0.10158	0.0146	0.05853	0.06818	0.2054	0.16885	0.018	0.03171	0.0437	0.15923	0.063355
GO:0033108	mitochondrial respiratory chain complex assembly	0.02592	0.0217	0.06647	0.07433	0.02887	0.10266	0.34605	0.02795	0.0614	0.19246	0.063935
GO:0016579	protein deubiquitination	0.02481	0.1826	0.05056	0.08789	0.02222	0.0776	0.10258	0.04905	0.0798	0.04203	0.06408
GO:0006355	"regulation of transcription, DNA-templated"	0.30581	0.0304	0.00727	0.07125	0.43415	0.02473	0.27112	0.00582	0.4037	0.05771	0.06448
GO:0042744	hydrogen peroxide catabolic process	0.01715	0.0353	0.3021	0.09851	0.18289	0.30062	0.06945	0.04921	0.0355	0.061	0.065225
GO:0010507	negative regulation of autophagy	0.01882	0.0158	0.05695	0.37982	0.02926	0.59347	0.07406	0.02205	0.1449	0.11917	0.065505
GO:0006397	mRNA processing	0.05635	0.1134	0.21107	0.04418	0.1321	0.10422	0.05478	0.07473	0.038	0.01039	0.06554
GO:0006959	humoral immune response	0.02744	0.0713	0.01719	0.80675	0.06039	0.00892	0.07584	0.15494	0.0543	0.08208	0.065845
GO:0036124	histone H3-K9 trimethylation	0.0461	0.3168	0.16509	0.07116	0.036	0.11438	0.0626	0.17829	0.0349	0.05657	0.06688
GO:1900112	regulation of histone H3-K9 trimethylation	0.0461	0.3168	0.16509	0.07116	0.036	0.11438	0.0626	0.17829	0.0349	0.05657	0.06688
GO:1900114	positive regulation of histone H3-K9 trimethylation	0.0461	0.3168	0.16509	0.07116	0.036	0.11438	0.0626	0.17829	0.0349	0.05657	0.06688
GO:0010604	positive regulation of macromolecule metabolic process	0.07931	0.0922	0.02839	0.04752	0.04427	0.05473	0.20573	0.11907	0.0338	0.20097	0.06702
GO:0010628	positive regulation of gene expression	0.09693	0.0575	0.00295	0.19987	0.13123	0.00541	0.00948	0.15254	0.0313	0.07764	0.06757
GO:0090435	protein localization to nuclear envelope	NA	NA	0.07235	NA	NA	0.07191	NA	NA	0.0484	0.06411	0.06801
GO:2000574	regulation of microtubule motor activity	NA	NA	0.06787	NA	NA	0.06105	NA	NA	0.0849	0.06931	0.06859
GO:0008298	intracellular mRNA localization	0.26475	0.1885	0.03938	0.0764	0.2446	0.06096	0.03306	0.24194	0.0367	0.04534	0.06868
GO:0007166	cell surface receptor signaling pathway	0.05898	0.1142	0.00032	0.03465	0.09617	0.00088	0.07861	0.05843	0.1067	0.11193	0.068795
GO:0044700	single organism signaling	0.02242	0.0116	0.52551	0.01098	0.02005	0.62407	0.06572	0.33722	0.0721	0.10112	0.06891
GO:0006612	protein targeting to membrane	0.01503	0.3568	0.00455	0.10594	0.01571	0.00625	0.1139	0.39811	0.0338	0.1042	0.069
GO:0007154	cell communication	0.01455	0.0112	0.4807	0.00753	0.0132	0.71456	0.07887	0.32349	0.0692	0.06932	0.06926
GO:0007204	positive regulation of cytosolic calcium ion concentration	NA	NA	0.05443	NA	NA	0.06959	NA	NA	NA	0.30715	0.06959
GO:0010043	response to zinc ion	0.12213	0.3503	0.02056	0.07277	0.1192	0.00171	0.06668	0.26125	0.0359	0.03891	0.069725
GO:0070972	protein localization to endoplasmic reticulum	0.07739	0.189	0.0444	0.02873	0.02225	0.03853	0.06217	0.27417	0.3767	0.08698	0.06978
GO:0035039	male pronucleus assembly	0.09806	0.2805	0.06941	0.07058	0.11187	0.05373	0.05533	0.3215	0.0557	0.05671	0.069995
GO:0035041	sperm chromatin decondensation	0.09806	0.2805	0.06941	0.07058	0.11187	0.05373	0.05533	0.3215	0.0557	0.05671	0.069995
GO:0003002	regionalization	0.06141	0.2148	0.02406	0.0106	0.14237	0.02377	0.05717	0.28911	0.079	0.08071	0.070205
GO:0008283	cell proliferation	0.02188	0.0686	0.12388	0.08335	0.06663	0.04535	0.16892	0.05825	0.0721	0.22457	0.07035
GO:0006915	apoptotic process	0.01836	0.3853	0.02372	0.08373	0.02362	0.04063	0.28844	0.30655	0.0638	0.07741	0.070605
GO:0051254	positive regulation of RNA metabolic process	0.06075	0.0786	0.00735	0.83845	0.09811	0.01738	0.02701	0.2208	0.085	0.06521	0.071905
GO:0017157	regulation of exocytosis	0.25563	0.0101	0.21971	0.12673	0.01901	0.19419	0.1513	0.01034	0.0027	0.00627	0.07287
GO:0032785	"negative regulation of DNA-templated transcription, elongation"	0.04686	0.1528	0.03599	0.08232	0.05516	0.03872	0.08137	0.17448	0.0663	0.15401	0.073835
GO:0048608	reproductive structure development	0.15014	0.1932	0.04555	0.01083	0.05213	0.00461	0.03122	0.09817	0.0957	0.12992	0.073915
GO:0030260	entry into host cell	0.07468	0.0432	0.36289	0.03373	0.0732	0.33387	0.0153	0.03205	0.2341	0.29436	0.07394
GO:0044409	entry into host	0.07468	0.0432	0.36289	0.03373	0.0732	0.33387	0.0153	0.03205	0.2341	0.29436	0.07394
GO:0046596	regulation of viral entry into host cell	0.07468	0.0575	0.17527	0.03373	0.0732	0.15795	0.0153	0.05055	0.3469	0.35494	0.07394
GO:0046598	positive regulation of viral entry into host cell	0.07468	0.0575	0.17527	0.03373	0.0732	0.15795	0.0153	0.05055	0.3469	0.35494	0.07394
GO:0046718	viral entry into host cell	0.07468	0.0432	0.36289	0.03373	0.0732	0.33387	0.0153	0.03205	0.2341	0.29436	0.07394
GO:0051701	interaction with host	0.07468	0.0432	0.36289	0.03373	0.0732	0.33387	0.0153	0.03205	0.2341	0.29436	0.07394
GO:0051806	entry into cell of other organism involved in symbiotic interaction	0.07468	0.0432	0.36289	0.03373	0.0732	0.33387	0.0153	0.03205	0.2341	0.29436	0.07394
GO:0051828	entry into other organism involved in symbiotic interaction	0.07468	0.0432	0.36289	0.03373	0.0732	0.33387	0.0153	0.03205	0.2341	0.29436	0.07394
GO:0048522	positive regulation of cellular process	0.00569	0.0419	0.19396	0.10167	0.38955	0.07314	0.16317	0.07491	0.0661	0.04972	0.074025
GO:0033993	response to lipid	0.01681	1	0.01713	0.04058	0.07741	0.07076	0.5458	0.00838	0.2351	0.38012	0.074085
GO:0048813	dendrite morphogenesis	0.03782	0.3736	0.0096	0.05586	0.163	0.0143	0.1715	0.32142	0.0808	0.06749	0.074145
GO:0051173	positive regulation of nitrogen compound metabolic process	0.08155	0.0184	0.1303	0.17148	0.07359	0.01615	0.00918	0.13102	0.0563	0.07529	0.07444
GO:0051574	positive regulation of histone H3-K9 methylation	0.04608	0.1616	0.04402	0.14642	0.04179	0.0351	0.27638	0.5475	0.103	0.03945	0.07454
GO:0008049	male courtship behavior	0.05492	0.0592	0.1819	0.02314	0.09037	0.23628	0.0572	0.05645	0.3903	0.23651	0.074785
GO:0035186	syncytial blastoderm mitotic cell cycle	0.1482	0.052	0.09819	0.01018	0.18606	0.12889	0.02641	0.37265	0.023	0.0355	0.075095
GO:2000648	positive regulation of stem cell proliferation	0.10556	0.071	0.00079	0.0793	0.1283	0.00067	0.05451	0.06094	0.2513	0.1732	0.07515
GO:0061355	Wnt protein secretion	0.21295	0.0734	0.07243	0.03121	0.06272	0.0974	0.02467	0.07719	0.3574	0.17577	0.075295
GO:0061356	regulation of Wnt protein secretion	0.21295	0.0734	0.07243	0.03121	0.06272	0.0974	0.02467	0.07719	0.3574	0.17577	0.075295
GO:0061357	positive regulation of Wnt protein secretion	0.21295	0.0734	0.07243	0.03121	0.06272	0.0974	0.02467	0.07719	0.3574	0.17577	0.075295
GO:0007446	imaginal disc growth	0.0867	0.0583	0.07328	0.09989	0.04455	0.03851	0.07004	0.08133	0.1715	0.24771	0.077305
GO:0060581	cell fate commitment involved in pattern specification	0.04134	0.1076	0.07465	0.03229	0.75985	0.01986	0.05831	0.08074	0.2079	0.16975	0.077695
GO:0048232	male gamete generation	1	0.503	0.56592	0.02177	1	0.0194	0.08905	0.03309	0.0466	0.06635	0.0777
GO:0000915	actomyosin contractile ring assembly	0.19462	0.0245	0.16681	0.00375	0.1734	0.27808	0.00177	0.11781	0.0151	0.03794	0.077875
GO:0030730	sequestering of triglyceride	0.08408	0.2648	0.03749	0.15315	0.03456	0.03902	0.17104	0.45021	0.0722	0.06789	0.07814
GO:0009792	embryo development ending in birth or egg hatching	0.05859	0.0679	0.43853	0.18646	0.80591	0.49789	0.03189	0.08918	0.0499	0.06599	0.07854
GO:0000412	histone peptidyl-prolyl isomerization	0.22175	0.0123	0.0222	NA	0.19939	0.02006	NA	0.04101	0.1216	0.11637	0.07869
GO:0023052	signaling	0.02359	0.0144	0.58944	0.01214	0.02097	0.60998	0.07744	0.38106	0.0805	0.11101	0.07897
GO:0010906	regulation of glucose metabolic process	0.01821	0.1895	0.03023	0.02606	0.049	0.04232	0.14531	0.26462	0.1122	0.10944	0.07922
GO:0045727	positive regulation of translation	0.51354	0.1253	0.05391	0.05207	0.51419	0.03784	0.02942	0.05083	0.1049	0.27799	0.079405
GO:0006302	double-strand break repair	0.66698	0.2301	0.04894	0.02786	0.0664	0.0098	0.02492	0.33225	0.0952	0.27834	0.0808
GO:0044085	cellular component biogenesis	0.03349	0.1281	0.73913	0.04498	0.03716	0.01172	0.10158	0.06149	0.1017	0.3387	0.081535
GO:0051570	regulation of histone H3-K9 methylation	0.08215	0.2732	0.02059	0.08128	0.07499	0.01583	0.17391	0.7205	0.1776	0.08216	0.082155
GO:0006265	DNA topological change	0.06011	0.088	NA	0.08168	0.04585	NA	0.08268	0.4443	0.4869	0.07062	0.08218
GO:0051276	chromosome organization	0.08928	0.0583	0.05817	0.50807	0.03346	0.02994	0.247	0.07508	0.1042	0.17916	0.08218
GO:0022904	respiratory electron transport chain	0.05792	0.2112	0.08565	0.07455	0.02949	0.06434	0.6603	0.10894	0.2228	0.07952	0.082585
GO:0048070	regulation of developmental pigmentation	0.05117	0.0987	0.03282	0.42585	0.20684	0.03	0.60186	0.05204	0.0682	0.12689	0.08345
GO:2001023	regulation of response to drug	NA	NA	0.03839	NA	NA	0.02999	NA	NA	0.1297	0.14215	0.084045
GO:0032102	negative regulation of response to external stimulus	0.10813	0.0944	0.00684	0.01824	0.07393	0.02455	0.00356	0.10815	0.341	0.29624	0.084165
GO:0018990	"ecdysis, chitin-based cuticle"	0.28291	0.0633	0.07931	0.10273	0.24432	0.07716	0.03374	0.07236	0.0892	0.11842	0.084255
GO:0010950	positive regulation of endopeptidase activity	0.13346	0.2584	0.01515	0.43017	0.05433	0.01476	0.43121	0.09956	0.0696	0.06964	0.0846
GO:0010952	positive regulation of peptidase activity	0.13346	0.2584	0.01515	0.43017	0.05433	0.01476	0.43121	0.09956	0.0696	0.06964	0.0846
GO:2001056	positive regulation of cysteine-type endopeptidase activity	0.13346	0.2584	0.01515	0.43017	0.05433	0.01476	0.43121	0.09956	0.0696	0.06964	0.0846
GO:0007229	integrin-mediated signaling pathway	0.14099	0.1832	0.08906	0.08022	0.02966	0.02277	0.05284	0.15952	0.098	0.07722	0.08464
GO:0031323	regulation of cellular metabolic process	0.04168	0.1719	0.03146	0.01784	0.14149	0.13671	0.1726	0.09755	0.0747	0.05979	0.086125
GO:1905269	positive regulation of chromatin organization	0.04535	0.3974	0.03671	0.12243	0.19573	0.03873	0.04982	0.57157	0.0116	0.41468	0.086125
GO:0007599	hemostasis	0.05885	0.1713	0.08178	0.02188	0.07161	0.06921	0.09063	0.14666	0.1629	0.17341	0.086205
GO:0043647	inositol phosphate metabolic process	0.04467	0.1759	0.011	0.09102	0.02682	0.08031	0.08179	0.48923	0.8108	0.8092	0.086405
GO:0010675	regulation of cellular carbohydrate metabolic process	0.01821	0.1895	0.03639	0.02251	0.049	0.05156	0.1279	0.26462	0.1225	0.12141	0.086485
GO:0045935	positive regulation of nucleobase-containing compound metabolic process	0.05257	0.0927	0.43695	0.8064	0.07588	0.02549	0.08054	0.25578	0.0996	0.07156	0.08662
GO:0048388	endosomal lumen acidification	0.06346	0.0603	0.10169	0.11145	0.06648	0.08176	0.13352	0.05565	0.1208	0.09244	0.0871
GO:0051236	establishment of RNA localization	0.09192	0.2278	0.03889	0.16343	0.0823	0.07426	0.28066	0.27997	0.071	0.02754	0.08711
GO:0055082	cellular chemical homeostasis	0.40567	0.2017	0.04886	0.00817	0.00691	0.01828	0.01561	0.16557	0.2834	0.12558	0.08722
GO:0045168	cell-cell signaling involved in cell fate commitment	1	0.0353	1	0.02958	1	0.01194	1	0.02593	0.1168	0.05771	0.087255
GO:0019433	triglyceride catabolic process	0.09478	0.019	0.14065	0.11456	0.0473	0.14174	0.08194	0.02751	0.1978	0.06546	0.08836
GO:0046461	neutral lipid catabolic process	0.09478	0.019	0.14065	0.11456	0.0473	0.14174	0.08194	0.02751	0.1978	0.06546	0.08836
GO:0046464	acylglycerol catabolic process	0.09478	0.019	0.14065	0.11456	0.0473	0.14174	0.08194	0.02751	0.1978	0.06546	0.08836
GO:0007299	ovarian follicle cell-cell adhesion	0.04348	0.0613	0.10494	0.07201	0.02678	0.06267	0.13521	0.1252	0.1258	0.1528	0.088475
GO:2001044	regulation of integrin-mediated signaling pathway	0.08347	0.2257	0.10262	0.07581	0.01112	0.02262	0.06799	0.1158	0.1172	0.09409	0.08878
GO:2001046	positive regulation of integrin-mediated signaling pathway	0.08347	0.2257	0.10262	0.07581	0.01112	0.02262	0.06799	0.1158	0.1172	0.09409	0.08878
GO:0031058	positive regulation of histone modification	0.09564	0.4726	0.06355	0.10076	0.24579	0.02141	0.08207	0.639	0.0233	0.00257	0.088855
GO:0043044	ATP-dependent chromatin remodeling	0.08698	0.0691	0.04802	0.03473	0.13597	0.09086	0.12089	0.07099	0.2462	0.10788	0.08892
GO:0033554	cellular response to stress	0.04314	0.7311	0.22974	0.08827	0.06282	0.13947	0.08061	0.70909	0.0898	0.05816	0.089035
GO:0071804	cellular potassium ion transport	NA	NA	NA	0.09119	NA	NA	0.08885	NA	NA	NA	0.09002
GO:0071805	potassium ion transmembrane transport	NA	NA	NA	0.09119	NA	NA	0.08885	NA	NA	NA	0.09002
GO:0048521	negative regulation of behavior	0.05746	0.1226	0.23563	0.02033	0.04765	0.21361	0.01574	0.22444	NA	NA	0.09003
GO:0007295	growth of a germarium-derived egg chamber	0.10389	0.032	0.0645	0.07622	0.07354	0.15144	0.15163	0.0445	0.2236	0.3151	0.090055
GO:0016199	axon midline choice point recognition	0.06161	0.0686	0.09218	0.21598	0.08422	0.09512	0.60959	0.0888	0.0779	0.12899	0.09049
GO:0010605	negative regulation of macromolecule metabolic process	0.33012	0.0698	0.04678	0.03224	0.23489	0.19946	0.05387	0.04244	0.2273	0.11137	0.090585
GO:0050905	neuromuscular process	0.0558	0.0885	0.16191	0.09393	0.08832	0.11448	0.04586	0.21433	0.0425	0.11903	0.091215
GO:0043525	positive regulation of neuron apoptotic process	0.09276	0.0766	0.22719	0.04478	0.09107	0.20732	0.0217	0.07941	0.417	0.42543	0.091915
GO:0071407	cellular response to organic cyclic compound	0.03427	0.0242	0.03547	0.35219	0.07456	0.07952	0.29969	0.10481	0.2344	0.48924	0.092165
GO:0060439	trachea morphogenesis	0.03175	0.4556	0.10411	0.08224	0.02705	0.05079	0.07074	0.25389	0.1785	0.10289	0.092565
GO:0048731	system development	0.08252	0.1028	0.00964	0.55647	0.15991	0.05013	0.14216	0.58229	0.0726	0.04027	0.09266
GO:0002921	negative regulation of humoral immune response	0.24324	0.0626	0.0322	0.08444	0.10096	0.03576	0.03181	0.14794	0.3582	0.30344	0.0927
GO:0008348	negative regulation of antimicrobial humoral response	0.24324	0.0626	0.0322	0.08444	0.10096	0.03576	0.03181	0.14794	0.3582	0.30344	0.0927
GO:0051341	regulation of oxidoreductase activity	NA	NA	0.09868	NA	NA	0.08677	NA	NA	NA	NA	0.092725
GO:0060828	regulation of canonical Wnt signaling pathway	0.18659	0.1065	0.07991	0.01227	0.17441	0.07697	0.4128	0.21286	0.0373	0.02455	0.093205
GO:0071103	DNA conformation change	0.0635	0.6743	0.1038	0.07979	0.22464	0.06036	0.08274	0.64083	0.0564	0.10972	0.09327
GO:0012502	induction of programmed cell death	0.09597	0.0906	0.05303	1	0.10738	0.0505	0.0129	0.11665	1	0.04855	0.093285
GO:0035078	induction of programmed cell death by ecdysone	0.09597	0.0906	0.05303	1	0.10738	0.0505	0.0129	0.11665	1	0.04855	0.093285
GO:0035081	induction of programmed cell death by hormones	0.09597	0.0906	0.05303	1	0.10738	0.0505	0.0129	0.11665	1	0.04855	0.093285
GO:0045833	negative regulation of lipid metabolic process	0.69335	0.0869	0.07384	0.17524	0.50296	0.06356	0.25486	0.10146	0.0211	0.03736	0.09418
GO:0045792	negative regulation of cell size	0.01322	0.1277	0.02067	0.06101	0.03702	0.02182	0.20371	0.14663	0.2961	0.36045	0.094355
GO:0032844	regulation of homeostatic process	0.07399	0.0562	0.05791	0.23473	0.1019	0.00463	0.16058	0.08711	0.3463	0.38823	0.094505
GO:0050708	regulation of protein secretion	0.15732	0.0985	0.01402	0.04494	0.05553	0.09066	0.03355	0.13263	0.1736	0.143	0.09458
GO:0002832	negative regulation of response to biotic stimulus	0.18789	0.0483	0.0416	0.02102	0.13588	0.1074	0.00523	0.08182	0.5207	0.45095	0.09461
GO:0043388	positive regulation of DNA binding	0.10955	0.0301	0.24391	0.03003	0.08024	0.20692	0.21928	0.0472	0.1793	0.03991	0.094895
GO:0051099	positive regulation of binding	0.10955	0.0301	0.24391	0.03003	0.08024	0.20692	0.21928	0.0472	0.1793	0.03991	0.094895
GO:0098602	single organism cell adhesion	0.21523	0.4821	0.15794	0.05784	0.1321	0.03309	0.04846	0.46513	0.0265	0.04005	0.09497
GO:1903532	positive regulation of secretion by cell	0.29952	0.0527	0.06972	0.02878	0.15855	0.07014	0.04574	0.1198	0.3014	0.14577	0.09497
GO:0048854	brain morphogenesis	0.2452	0.0377	0.24902	0.07713	0.34058	0.1155	0.03566	0.08987	0.026	0.10022	0.095045
GO:0007131	reciprocal meiotic recombination	0.08772	0.0959	0.99291	0.07745	0.09498	0.98844	0.00846	0.13312	0.0603	0.14643	0.09544
GO:0008315	meiotic G2/MI transition	0.11697	0.1529	0.07897	0.04606	0.11222	0.07058	0.16551	0.03034	0.0458	0.19275	0.095595
GO:0044771	meiotic cell cycle phase transition	0.11697	0.1529	0.07897	0.04606	0.11222	0.07058	0.16551	0.03034	0.0458	0.19275	0.095595
GO:0009891	positive regulation of biosynthetic process	0.03897	0.0253	1	0.18565	0.0615	1	1	0.13102	0.0341	0.03135	0.09626
GO:0000226	microtubule cytoskeleton organization	0.02231	0.4004	0.00809	0.11474	0.079	0.03262	0.33397	0.07319	0.1975	0.21704	0.09687
GO:0061458	reproductive system development	0.15014	0.1932	0.04555	0.01083	0.05213	1	0.03122	0.09817	0.0957	0.12992	0.096935
GO:1900425	negative regulation of defense response to bacterium	0.19579	0.0866	0.05087	0.07789	0.21278	0.09596	0.01154	0.09811	0.2803	0.31002	0.097035
GO:0006974	cellular response to DNA damage stimulus	0.05345	0.2456	0.26773	0.10299	0.03259	0.09124	0.14909	0.21153	0.0242	0.07357	0.097115
GO:0065009	regulation of molecular function	0.07092	0.0857	0.28574	0.0785	0.02877	0.1094	0.06989	0.16542	0.2054	0.25372	0.09755
GO:0060255	regulation of macromolecule metabolic process	0.13621	0.0825	0.04955	0.03091	0.0573	0.31444	0.0704	0.11299	0.2618	0.14511	0.097745
GO:0008380	RNA splicing	0.09226	0.1559	0.33962	0.04623	0.20401	0.21904	0.05926	0.09648	0.0992	0.03193	0.09784
GO:0006997	nucleus organization	0.08506	0.2024	0.14412	0.0983	0.50726	0.16721	0.02204	0.08897	0.0974	0.02236	0.09785
GO:0006342	chromatin silencing	0.05255	0.0443	0.10613	0.03841	0.2341	0.29659	0.08526	0.09049	0.5842	0.46588	0.09831
GO:0045814	"negative regulation of gene expression, epigenetic"	0.05255	0.0443	0.10613	0.03841	0.2341	0.29659	0.08526	0.09049	0.5842	0.46588	0.09831
GO:0022412	cellular process involved in reproduction in multicellular organism	0.39556	0.0451	0.41342	0.06121	0.48661	0.35811	0.09526	0.00823	0.0828	0.10156	0.09841
GO:0051171	regulation of nitrogen compound metabolic process	0.08944	0.0095	0.44342	0.07212	0.10774	0.02556	0.17433	0.3949	0.2081	0.0341	0.09859
GO:0036093	germ cell proliferation	0.10917	0.0225	0.08841	0.23546	0.26367	0.07717	0.06901	0.06545	0.2905	0.15393	0.09879
GO:0000335	"negative regulation of transposition, DNA-mediated"	0.06391	0.133	0.04964	0.11595	0.06976	0.01055	0.11202	0.13521	0.0968	0.10135	0.099075
GO:0000337	"regulation of transposition, DNA-mediated"	0.06391	0.133	0.04964	0.11595	0.06976	0.01055	0.11202	0.13521	0.0968	0.10135	0.099075
GO:0006313	"transposition, DNA-mediated"	0.16326	0.1033	0.03139	0.08773	0.17602	0.00551	0.07638	0.10523	0.0968	0.10135	0.099075
GO:0048869	cellular developmental process	0.06858	0.087	0.01263	0.25933	0.09505	0.04555	0.10312	0.56478	0.4423	0.29856	0.099085
GO:0050657	nucleic acid transport	0.10465	0.2522	0.04498	0.17937	0.0944	0.08495	0.29914	0.30056	0.0834	0.03368	0.099525
GO:0050658	RNA transport	0.10465	0.2522	0.04498	0.17937	0.0944	0.08495	0.29914	0.30056	0.0834	0.03368	0.099525
GO:0015931	nucleobase-containing compound transport	0.06394	0.1439	0.05045	0.13424	0.09798	0.07587	0.25932	0.16602	0.1021	0.04274	0.10004
GO:0002698	negative regulation of immune effector process	0.15834	0.1142	0.03719	0.17985	0.1648	0.02812	0.08626	0.20065	0.0676	0.05189	0.10023
GO:0002701	negative regulation of production of molecular mediator of immune response	0.15834	0.1142	0.03719	0.17985	0.1648	0.02812	0.08626	0.20065	0.0676	0.05189	0.10023
GO:0002785	negative regulation of antimicrobial peptide production	0.15834	0.1142	0.03719	0.17985	0.1648	0.02812	0.08626	0.20065	0.0676	0.05189	0.10023
GO:0006325	chromatin organization	0.00377	0.0377	0.15853	0.24149	0.03712	0.10111	0.10113	0.10376	0.0439	0.13091	0.10112
GO:0045892	"negative regulation of transcription, DNA-templated"	0.09774	0.2129	0.10476	0.12165	0.45247	0.07742	0.08535	0.02719	0.7513	0.06815	0.10125
GO:1902679	negative regulation of RNA biosynthetic process	0.09774	0.2129	0.10476	0.12165	0.45247	0.07742	0.08535	0.02719	0.7513	0.06815	0.10125
GO:1903507	negative regulation of nucleic acid-templated transcription	0.09774	0.2129	0.10476	0.12165	0.45247	0.07742	0.08535	0.02719	0.7513	0.06815	0.10125
GO:0006333	chromatin assembly or disassembly	0.10322	0.201	0.10067	0.07571	0.04363	0.07455	0.06238	0.43236	0.1851	0.13361	0.101945
GO:0097155	fasciculation of sensory neuron axon	NA	0.146	NA	NA	NA	NA	NA	0.05824	NA	NA	0.10212
GO:0007165	signal transduction	0.0506	0.107	0.65141	0.01978	0.05368	0.60372	0.02022	0.09754	0.21	0.38644	0.10227
GO:0070417	cellular response to cold	0.04147	0.0087	0.16472	0.15859	0.07265	0.1638	0.14335	0.01355	0.0929	0.11192	0.10241
GO:0016198	axon choice point recognition	0.05426	0.0714	0.10913	0.20874	0.07539	0.11485	0.58242	0.09601	0.0779	0.12882	0.10257
GO:0008343	adult feeding behavior	0.54204	0.1992	0.16873	0.04138	0.59683	0.07686	0.12986	0.07617	0.0243	0.04733	0.10336
GO:0050790	regulation of catalytic activity	0.10967	0.0518	0.26563	0.03251	0.04114	0.16873	0.07561	0.09849	0.4171	0.38098	0.10408
GO:0035092	sperm chromatin condensation	0.01872	0.2805	0.04402	0.16228	0.00521	0.0351	0.3312	0.29264	0.1611	0.04717	0.104135
GO:0000018	regulation of DNA recombination	0.09959	0.5172	0.08457	0.07688	0.10893	0.00287	0.07316	0.47333	0.3999	0.4133	0.10426
GO:0035265	organ growth	0.07771	0.1062	0.03928	0.13142	0.02279	0.03298	0.10233	0.13132	0.1885	0.24792	0.104265
GO:0007584	response to nutrient	0.10516	0.0167	0.14294	0.17473	0.10405	0.12443	0.00729	0.04469	0.0937	0.14756	0.104605
GO:0060250	germ-line stem-cell niche homeostasis	0.11328	0.0921	0.14888	0.12535	0.03312	0.12405	0.2005	0.05277	0.0896	0.09632	0.1048
GO:0009451	RNA modification	0.46259	0.1468	0.06281	0.17803	0.49971	0.02972	0.21073	0.05712	0.0181	0.04195	0.104805
GO:0051172	negative regulation of nitrogen compound metabolic process	0.10811	0.1092	0.00975	0.20686	0.08261	0.0136	0.11426	0.06673	0.5062	0.10239	0.10525
GO:0006890	"retrograde vesicle-mediated transport, Golgi to ER"	0.09079	0.8141	0.11435	0.08155	0.09655	0.13224	0.09616	0.59563	0.5196	0.08733	0.10545
GO:0061025	membrane fusion	0.09266	0.087	0.03571	0.07347	0.11116	0.11755	0.63714	0.1001	0.4061	0.60428	0.10563
GO:0006904	vesicle docking involved in exocytosis	0.01847	0.1066	0.08149	0.23045	0.10565	0.16028	0.15813	0.18545	0.0866	0.08259	0.106125
GO:0048278	vesicle docking	0.01847	0.1066	0.08149	0.23045	0.10565	0.16028	0.15813	0.18545	0.0866	0.08259	0.106125
GO:0007032	endosome organization	0.11509	0.0747	0.05653	0.33934	0.09749	0.12529	0.55324	0.058	0.167	0.0897	0.10629
GO:0007486	imaginal disc-derived female genitalia development	0.1418	0.2958	0.00507	0.01332	0.21826	0.03313	0.0112	0.32414	0.2364	0.07096	0.10638
GO:0044767	single-organism developmental process	0.0437	0.0915	0.05763	0.21769	0.12136	0.02326	0.14889	0.83857	0.3135	0.05576	0.10643
GO:0034248	regulation of cellular amide metabolic process	0.1643	0.305	0.0217	0.15726	0.13194	0.04219	0.05133	0.62161	0.0165	0.0818	0.10687
GO:0009605	response to external stimulus	0.0923	0.5438	0.05767	0.12348	0.07687	0.05956	0.09005	0.64683	0.2084	0.13479	0.10789
GO:0007050	cell cycle arrest	NA	NA	NA	NA	NA	NA	NA	NA	0.1049	0.11186	0.10838
GO:0007542	"primary sex determination, germ-line"	0.22092	0.0221	0.1399	0.08828	0.07193	0.12903	0.08125	0.06252	0.335	0.14627	0.108655
GO:0006123	"mitochondrial electron transport, cytochrome c to oxygen"	0.13806	0.0495	NA	NA	0.13239	NA	NA	0.08601	NA	NA	0.1092
GO:0046622	positive regulation of organ growth	0.02796	0.5853	0.03921	0.24485	0.11097	0.05195	0.10812	0.47885	0.1145	0.09188	0.109545
GO:0051246	regulation of protein metabolic process	0.22635	0.1073	0.07611	0.02369	0.11184	0.0662	0.039	0.2499	0.1771	0.62384	0.10957
GO:0007281	germ cell development	0.36273	0.0988	0.15835	0.06143	0.47827	0.12061	0.12491	0.01638	0.0532	0.08972	0.109705
GO:0051130	positive regulation of cellular component organization	0.01055	0.5741	0.00049	0.08312	0.06096	0.00266	0.13633	0.48609	0.3533	0.33336	0.109725
GO:0007351	tripartite regional subdivision	0.30801	0.1053	0.09716	0.0823	0.33256	0.18606	0.03774	0.11435	0.1355	0.08755	0.109825
GO:0008595	"anterior/posterior axis specification, embryo"	0.30801	0.1053	0.09716	0.0823	0.33256	0.18606	0.03774	0.11435	0.1355	0.08755	0.109825
GO:0051047	positive regulation of secretion	0.33067	0.0247	0.1581	0.06516	0.12022	0.09939	0.10049	0.06675	0.1705	0.13449	0.110355
GO:0044801	single-organism membrane fusion	0.09266	0.0677	0.03571	0.07347	0.11116	0.11755	0.63714	0.10989	0.4981	0.69053	0.110525
GO:2001269	positive regulation of cysteine-type endopeptidase activity involved in apoptotic signaling pathway	0.007	0.0972	0.16472	0.15859	0.04956	0.1638	0.14335	0.10959	0.0929	0.11192	0.110755
GO:0042775	mitochondrial ATP synthesis coupled electron transport	0.04305	0.2617	0.12816	0.09344	0.05979	0.04619	0.68967	0.20046	0.2152	0.03116	0.1108
GO:0046660	female sex differentiation	0.14088	0.0838	0.15813	0.00521	0.13844	0.04295	0.00683	0.03498	0.2755	0.24699	0.11112
GO:0030149	sphingolipid catabolic process	NA	NA	NA	0.12232	NA	NA	0.10075	NA	NA	NA	0.111535
GO:0046466	membrane lipid catabolic process	NA	NA	NA	0.12232	NA	NA	0.10075	NA	NA	NA	0.111535
GO:0007539	"primary sex determination, soma"	0.11219	0.3829	0.09771	0.11586	0.03441	0.0885	0.11102	0.01526	0.2469	0.16124	0.111605
GO:0046503	glycerolipid catabolic process	0.06639	0.0309	0.13698	0.18327	0.03245	0.12119	0.14159	0.04693	0.1666	0.10203	0.11161
GO:0032502	developmental process	0.05041	0.0822	0.09205	0.21482	0.1317	0.01599	0.1375	0.69904	0.4483	0.07463	0.111875
GO:0090174	organelle membrane fusion	0.0717	0.0885	0.0149	0.07317	0.13758	0.07864	0.69109	0.13552	0.6743	0.76224	0.11201
GO:0030003	cellular cation homeostasis	0.00478	0.2799	0.13957	0.03778	0.02428	0.07731	0.08456	0.18869	0.4545	0.30169	0.112065
GO:0006541	glutamine metabolic process	0.1194	0.0561	0.0315	0.23133	0.16775	0.12242	0.44129	0.10692	0.0407	0.01552	0.11316
GO:0033301	cell cycle comprising mitosis without cytokinesis	0.21881	0.0569	0.21273	0.01777	0.25422	0.16877	0.0439	0.37818	0.038	0.05768	0.113225
GO:0010896	regulation of triglyceride catabolic process	0.32476	0.1799	0.03885	0.11325	NA	0.05796	0.11262	0.31898	NA	NA	0.11325
GO:0010898	positive regulation of triglyceride catabolic process	0.32476	0.1799	0.03885	0.11325	NA	0.05796	0.11262	0.31898	NA	NA	0.11325
GO:0050996	positive regulation of lipid catabolic process	0.32476	0.1799	0.03885	0.11325	NA	0.05796	0.11262	0.31898	NA	NA	0.11325
GO:1990044	protein localization to lipid particle	0.32476	0.1799	0.03885	0.11325	NA	0.05796	0.11262	0.31898	NA	NA	0.11325
GO:0045823	positive regulation of heart contraction	0.13924	NA	0.36381	NA	0.08834	0.07119	NA	NA	NA	NA	0.11379
GO:1903524	positive regulation of blood circulation	0.13924	NA	0.36381	NA	0.08834	0.07119	NA	NA	NA	NA	0.11379
GO:0010039	response to iron ion	0.12522	NA	0.33007	0.34487	0.05052	0.06234	0.4357	NA	0.1024	0.10022	0.11381
GO:0031099	regeneration	0.17888	0.8186	0.02533	0.13125	0.27583	0.06448	0.0788	0.92434	0.0976	0.06139	0.114425
GO:0016337	single organismal cell-cell adhesion	0.12812	0.4902	0.14058	0.12017	0.07688	0.04496	0.10982	0.4831	0.0618	0.06449	0.114995
GO:0051480	regulation of cytosolic calcium ion concentration	0.18868	0.0671	0.03038	0.127	0.21604	0.04081	0.10307	0.03135	0.4096	0.24915	0.115035
GO:0060070	canonical Wnt signaling pathway	0.20468	0.1283	0.1033	0.01473	0.19125	0.09644	0.44071	0.24432	0.0328	0.02649	0.1158
GO:0042766	nucleosome mobilization	0.11837	0.4594	0.08212	0.16091	0.20271	0.09069	0.11324	0.39728	0.0866	0.05402	0.115805
GO:0048523	negative regulation of cellular process	0.41028	0.2014	0.03778	0.07155	0.27712	0.00578	0.05109	0.08287	0.2264	0.14907	0.11597
GO:0042381	hemolymph coagulation	0.05885	0.1783	0.08178	0.03911	0.07161	0.06921	0.15031	0.19382	0.1629	0.17341	0.116045
GO:0050817	coagulation	0.05885	0.1783	0.08178	0.03911	0.07161	0.06921	0.15031	0.19382	0.1629	0.17341	0.116045
GO:0009948	anterior/posterior axis specification	0.27087	0.128	0.08118	0.08605	0.2806	0.1578	0.04021	0.13896	0.1046	0.07897	0.1163
GO:0090307	mitotic spindle assembly	0.10499	0.0089	0.09581	0.42935	0.12851	0.02913	0.28784	0.01259	0.7452	0.17296	0.11675
GO:0009123	nucleoside monophosphate metabolic process	0.08607	0.1466	0.14966	0.05863	0.10155	0.06934	0.63859	0.0271	0.2159	0.13232	0.116935
GO:0048469	cell maturation	0.22363	0.2332	0.08705	0.05183	0.06302	0.10787	0.10116	0.12702	0.2039	0.21755	0.117445
GO:0007110	meiosis I cytokinesis	0.04233	0.1322	0.14656	0.01239	0.03864	0.29135	0.00445	0.42332	0.1027	0.28611	0.11745
GO:0031441	negative regulation of mRNA 3'-end processing	0.12339	NA	NA	NA	0.11277	NA	NA	NA	NA	NA	0.11808
GO:0035158	"regulation of tube diameter, open tracheal system"	0.06491	0.4624	0.08457	0.11223	0.12423	0.07602	0.0159	0.36551	0.6675	0.53173	0.11823
GO:0043170	macromolecule metabolic process	0.05148	0.1304	0.28632	0.13499	0.06728	0.06519	0.14516	0.10608	0.0971	0.56134	0.11824
GO:0008354	germ cell migration	0.10629	0.1314	0.38226	0.17948	0.06461	0.35965	0.07641	0.14986	0.0853	0.09701	0.118845
GO:0007276	gamete generation	0.27925	0.0109	0.15548	0.0443	0.38834	0.34069	0.08344	0.00351	0.0418	0.15425	0.118845
GO:0033119	negative regulation of RNA splicing	0.14723	0.0395	0.08832	0.65394	0.06069	0.09079	0.36582	0.05434	0.4962	0.4493	0.11901
GO:0035337	fatty-acyl-CoA metabolic process	0.03582	0.0438	0.1276	0.38914	0.02577	0.28746	0.54686	0.03654	0.1514	0.11044	0.11902
GO:0046949	fatty-acyl-CoA biosynthetic process	0.03582	0.0438	0.1276	0.38914	0.02577	0.28746	0.54686	0.03654	0.1514	0.11044	0.11902
GO:0051881	regulation of mitochondrial membrane potential	0.09121	NA	NA	NA	0.10875	NA	NA	NA	0.1294	0.40642	0.119075
GO:0048679	regulation of axon regeneration	0.11803	0.4468	0.06082	0.14246	0.12026	0.08407	0.14427	0.32294	0.0897	0.06222	0.119145
GO:0070570	regulation of neuron projection regeneration	0.11803	0.4468	0.06082	0.14246	0.12026	0.08407	0.14427	0.32294	0.0897	0.06222	0.119145
GO:0009790	embryo development	0.14406	0.0909	0.10011	0.13803	0.80447	0.16447	0.21465	0.10036	0.0376	0.08686	0.119195
GO:0042773	ATP synthesis coupled electron transport	0.09667	0.3143	0.14242	0.08853	0.09676	0.05415	0.76651	0.17436	0.1503	0.04864	0.11959
GO:0030237	female sex determination	0.22867	0.0851	0.04463	0.08671	0.08893	0.04016	0.82605	0.15198	0.5	0.32893	0.120455
GO:0044707	single-multicellular organism process	0.05633	0.1275	0.23221	0.23609	0.1489	0.05662	0.11364	0.49371	0.0074	0.00716	0.12057
GO:0042810	pheromone metabolic process	1	0.0347	0.05119	1	0.07283	0.0439	1	0.16865	0.0545	0.23224	0.12074
GO:1903432	regulation of TORC1 signaling	0.05085	0.4318	0.05385	NA	0.18176	0.05287	NA	0.18396	0.061	0.41199	0.12138
GO:0042391	regulation of membrane potential	0.08663	0.0878	0.02045	0.12243	0.12058	0.02273	0.6193	0.13955	0.3224	0.51748	0.121505
GO:0019222	regulation of metabolic process	0.05141	0.8696	0.0569	0.63873	0.09966	0.28689	0.08317	0.14341	0.2928	0.0672	0.121535
GO:0061640	cytoskeleton-dependent cytokinesis	0.09699	0.0704	0.05611	0.06197	0.14634	0.22898	0.23866	0.04346	0.2443	0.49846	0.121665
GO:0060810	intracellular mRNA localization involved in pattern specification process	0.59393	0.1009	0.14295	0.08204	0.33768	0.26787	0.03419	0.15406	0.0681	0.05198	0.121925
GO:0008406	gonad development	0.46275	0.1402	0.06923	0.06095	0.1568	0.0256	0.10394	0.07219	0.2134	0.29385	0.12207
GO:0045137	development of primary sexual characteristics	0.46275	0.1402	0.06923	0.06095	0.1568	0.0256	0.10394	0.07219	0.2134	0.29385	0.12207
GO:0006895	Golgi to endosome transport	0.00985	0.1305	0.03461	NA	0.00734	0.11746	NA	0.12797	0.331	0.36446	0.122715
GO:0006310	DNA recombination	0.15505	0.0945	0.18339	0.0018	0.00558	0.37694	0.01219	0.1793	0.0737	0.1521	0.1233
GO:0045165	cell fate commitment	0.11374	0.012	0.40986	0.00969	0.13993	0.02265	0.34212	0.03273	0.1337	0.13613	0.12372
GO:0021700	developmental maturation	0.14454	0.2	0.08403	0.10297	0.04147	0.08273	0.28828	0.10083	0.155	0.20291	0.123755
GO:0044271	cellular nitrogen compound biosynthetic process	0.27831	0.0165	0.27068	0.12282	0.12512	0.02488	0.29934	0.68241	0.0766	0.01381	0.12397
GO:0006334	nucleosome assembly	0.05113	0.4594	0.24575	0.16091	0.08944	0.07067	0.05526	0.49945	0.0506	0.22577	0.125175
GO:0007112	male meiosis cytokinesis	0.08037	0.1401	0.01752	0.2802	0.11148	0.02292	0.34049	0.05883	0.301	0.58447	0.12579
GO:0009892	negative regulation of metabolic process	0.32555	0.1176	0.41302	0.01447	0.13462	0.16718	0.03424	0.07491	0.1655	0.04421	0.12611
GO:0050000	chromosome localization	0.46847	0.0787	0.11329	0.13919	0.74435	0.10467	0.14989	0.08373	0.0997	0.21932	0.12624
GO:0051303	establishment of chromosome localization	0.46847	0.0787	0.11329	0.13919	0.74435	0.10467	0.14989	0.08373	0.0997	0.21932	0.12624
GO:0044839	cell cycle G2/M phase transition	0.29437	0.4326	0.12275	0.12503	0.19732	0.02161	0.11756	0.30961	0.0374	0.12798	0.126505
GO:2001267	regulation of cysteine-type endopeptidase activity involved in apoptotic signaling pathway	1	0.0972	0.16472	0.15859	0.04956	0.1638	0.14335	0.10959	0.0929	0.11192	0.127635
GO:0030522	intracellular receptor signaling pathway	0.27274	0.0883	0.03341	0.11594	0.19161	0.14023	0.29383	0.11084	0.081	0.52284	0.128085
GO:0015691	cadmium ion transport	0.11361	0.0338	0.48489	0.1317	0.0406	0.48083	0.12532	0.03362	0.2346	0.22369	0.12851
GO:0070574	cadmium ion transmembrane transport	0.11361	0.0338	0.48489	0.1317	0.0406	0.48083	0.12532	0.03362	0.2346	0.22369	0.12851
GO:0050686	negative regulation of mRNA processing	0.02275	0.0976	0.06667	0.32671	0.02524	0.06695	0.28567	0.15987	0.4631	0.47783	0.128735
GO:1903312	negative regulation of mRNA metabolic process	0.02275	0.0976	0.06667	0.32671	0.02524	0.06695	0.28567	0.15987	0.4631	0.47783	0.128735
GO:0090382	phagosome maturation	0.45258	0.0647	0.10104	0.06765	0.46536	0.07027	0.07316	0.18935	0.1566	0.22328	0.12882
GO:0016578	histone deubiquitination	0.13426	0.4698	0.0514	0.09396	0.12403	0.19894	0.10058	0.16335	0.3081	0.10934	0.129145
GO:0032501	multicellular organismal process	0.02253	0.0261	0.25159	0.10984	0.0535	0.10263	0.14878	0.21073	0.2444	0.65424	0.12931
GO:0035211	spermathecum morphogenesis	NA	0.1009	NA	NA	NA	NA	NA	0.15783	NA	NA	0.129365
GO:0009889	regulation of biosynthetic process	0.06246	0.4455	0.08703	0.85064	0.06222	0.27299	0.62891	0.1728	0.073	0.01049	0.129915
GO:0031326	regulation of cellular biosynthetic process	0.05464	0.4455	0.08703	0.85064	0.05446	0.27299	0.62891	0.1728	0.073	0.01049	0.129915
GO:0030723	ovarian fusome organization	0.12479	0.1103	0.06934	0.23531	0.1351	0.0634	0.41358	0.05257	0.5778	0.50261	0.129945
GO:0048518	positive regulation of biological process	0.89585	0.0555	0.23153	0.11643	0.59763	0.14392	0.25233	0.09351	0.1066	0.07684	0.130175
GO:0031348	negative regulation of defense response	0.47146	0.8409	0.09556	0.12634	0.81097	0.13403	0.01986	0.88509	0.1107	0.0146	0.130185
GO:1901991	negative regulation of mitotic cell cycle phase transition	0.1415	0.487	0.11019	0.14997	0.11914	0.02233	0.18361	0.28636	0.0082	0.01046	0.13032
GO:0016584	nucleosome positioning	0.01247	0.5953	0.29328	0.12869	0.07117	0.13217	0.13896	0.44054	0.0155	0.02913	0.13043
GO:0031124	mRNA 3'-end processing	0.22833	0.0985	0.07984	0.64943	0.28438	0.02551	0.60826	0.13652	0.1215	0.12456	0.13054
GO:0009966	regulation of signal transduction	0.12583	0.1354	0.03326	0.05171	0.1023	0.01977	0.14583	0.15474	0.2623	0.33073	0.130615
GO:0042337	cuticle development involved in chitin-based cuticle molting cycle	0.10599	0.3814	0.08748	0.16032	0.09948	0.12621	0.17939	0.26714	0.0427	0.13522	0.130715
GO:0050878	regulation of body fluid levels	0.17377	0.1237	0.08836	0.02696	0.15304	0.13832	0.16226	0.18145	0.0997	0.10724	0.13101
GO:0035063	nuclear speck organization	0.03727	0.1748	NA	0.21089	0.04805	NA	0.23163	0.21767	0.0879	0.07687	0.13135
GO:0048519	negative regulation of biological process	0.21586	0.1328	0.19409	0.05559	0.12999	0.63084	0.03507	0.02866	0.1597	0.05032	0.131395
GO:0045944	positive regulation of transcription from RNA polymerase II promoter	0.22723	0.5433	0.05629	0.02333	0.26164	0.10562	0.05224	0.72283	0.1385	0.12458	0.13154
GO:0035042	"fertilization, exchange of chromosomal proteins"	0.12231	0.254	0.08859	0.15488	0.14069	0.09093	0.1826	0.32371	0.1226	0.09736	0.131645
GO:0055072	iron ion homeostasis	0.24954	0.0633	0.76864	0.07056	0.11001	0.39773	0.34278	0.04929	0.1462	0.11769	0.131945
GO:0001964	startle response	0.13152	0.1186	0.35529	0.0433	0.18712	0.22567	0.01884	0.27317	0.0394	0.13246	0.13199
GO:0007282	cystoblast division	0.12499	0.0626	0.2072	0.19129	0.13925	0.10253	0.62807	0.0647	0.0736	0.15517	0.13212
GO:0031056	regulation of histone modification	0.10169	0.7542	0.03834	0.1631	0.18921	0.0134	0.09791	0.86217	0.0542	0.39864	0.132395
GO:0007619	courtship behavior	0.01909	0.1486	0.15318	0.00936	0.05684	0.12262	0.01605	0.1426	0.4986	0.35514	0.13261
GO:0001705	ectoderm formation	NA	0.0752	0.32774	NA	NA	0.29854	NA	0.07246	0.1906	0.05188	0.1329
GO:0001712	ectodermal cell fate commitment	NA	0.0752	0.32774	NA	NA	0.29854	NA	0.07246	0.1906	0.05188	0.1329
GO:0010668	ectodermal cell differentiation	NA	0.0752	0.32774	NA	NA	0.29854	NA	0.07246	0.1906	0.05188	0.1329
GO:0006398	mRNA 3'-end processing by stem-loop binding and cleavage	0.71493	0.0275	0.13966	NA	0.6685	0.12651	NA	0.032	NA	NA	0.133085
GO:0008334	histone mRNA metabolic process	0.71493	0.0275	0.13966	NA	0.6685	0.12651	NA	0.032	NA	NA	0.133085
GO:0022414	reproductive process	0.12275	0.0279	0.21565	0.0467	0.17449	0.28242	0.14464	0.51195	0.0736	0.10312	0.133695
GO:0009161	ribonucleoside monophosphate metabolic process	0.10035	0.1648	0.17416	0.06791	0.11642	0.08374	0.70915	0.03196	0.2424	0.15153	0.133975
GO:0098662	inorganic cation transmembrane transport	0.09849	0.3815	0.415	0.16777	0.06326	0.3972	0.10063	0.37519	0.0428	0.0256	0.1342
GO:0032392	DNA geometric change	0.12661	NA	NA	NA	0.14293	NA	NA	NA	NA	NA	0.13477
GO:0032508	DNA duplex unwinding	0.12661	NA	NA	NA	0.14293	NA	NA	NA	NA	NA	0.13477
GO:0051641	cellular localization	0.05863	0.2354	0.16992	0.13671	0.22728	0.16793	0.05273	0.11526	0.1331	0.11289	0.134905
GO:0019725	cellular homeostasis	0.17314	0.2002	0.16165	0.4617	0.0456	0.03361	0.08862	0.30915	0.0789	0.10835	0.135
GO:2001252	positive regulation of chromosome organization	0.05706	0.7116	0.04514	0.14254	0.15487	0.01871	0.07075	0.7994	0.1278	0.68134	0.13517
GO:0022406	membrane docking	0.06167	0.1097	0.0892	0.47101	0.23288	0.16075	0.44654	0.19638	0.0902	0.08581	0.135225
GO:0035076	ecdysone receptor-mediated signaling pathway	0.13497	0.1497	0.13633	0.06175	0.34083	0.42376	0.05275	0.23343	0.0366	0.00796	0.13565
GO:0098609	cell-cell adhesion	0.14931	0.5012	0.11649	0.09998	0.18245	0.0494	0.12211	0.55014	0.0811	0.20119	0.13571
GO:0002440	production of molecular mediator of immune response	0.02188	0.2942	0.1651	0.3119	0.10634	0.20827	0.08838	0.37864	0.0241	0.02165	0.13572
GO:0002775	antimicrobial peptide production	0.02188	0.2942	0.1651	0.3119	0.10634	0.20827	0.08838	0.37864	0.0241	0.02165	0.13572
GO:0061844	antimicrobial humoral immune response mediated by antimicrobial peptide	0.02188	0.2942	0.1651	0.3119	0.10634	0.20827	0.08838	0.37864	0.0241	0.02165	0.13572
GO:0043401	steroid hormone mediated signaling pathway	0.12745	0.0481	0.14406	0.16521	0.30905	0.38415	0.08973	0.08949	0.0245	0.39931	0.135755
GO:0048545	response to steroid hormone	0.12745	0.0481	0.14406	0.16521	0.30905	0.38415	0.08973	0.08949	0.0245	0.39931	0.135755
GO:0071383	cellular response to steroid hormone stimulus	0.12745	0.0481	0.14406	0.16521	0.30905	0.38415	0.08973	0.08949	0.0245	0.39931	0.135755
GO:0031062	positive regulation of histone methylation	0.13299	0.2109	0.13911	0.1142	0.11888	0.09563	0.17391	0.57021	0.2731	0.04259	0.13605
GO:0033036	macromolecule localization	0.03375	0.1293	0.57035	0.21085	0.10445	0.14297	0.35264	0.08362	0.1298	0.27668	0.136385
GO:0050771	negative regulation of axonogenesis	NA	NA	0.14452	NA	NA	0.12964	NA	NA	NA	NA	0.13708
GO:0007350	blastoderm segmentation	0.26116	0.1443	0.06197	0.20708	0.38479	0.12593	0.13024	0.21982	0.0696	0.04057	0.13727
GO:0030518	intracellular steroid hormone receptor signaling pathway	0.08811	0.1138	0.18994	0.10609	0.21019	0.45749	0.0917	0.16156	0.0366	1	0.13768
GO:0007167	enzyme linked receptor protein signaling pathway	0.06299	0.2182	0.07572	0.07943	0.12957	0.03274	0.18651	0.22717	0.2513	0.14665	0.13811
GO:0090114	COPII-coated vesicle budding	0.14406	0.2513	0.12604	0.13261	0.16075	0.08119	0.09123	0.31189	0.102	0.213	0.138335
GO:0010558	negative regulation of macromolecule biosynthetic process	0.16878	0.24	0.02979	0.21549	0.25654	0.03459	0.10807	0.08881	0.4795	0.05756	0.138425
GO:2000113	negative regulation of cellular macromolecule biosynthetic process	0.16878	0.24	0.02979	0.21549	0.25654	0.03459	0.10807	0.08881	0.4795	0.05756	0.138425
GO:0048079	regulation of cuticle pigmentation	0.05904	0.0823	0.05031	0.68106	0.22088	0.03926	0.75353	0.04465	0.1947	0.40115	0.1385
GO:0006376	mRNA splice site selection	0.14062	0.1063	0.26278	0.06375	0.13651	0.24517	0.05826	0.10125	0.2411	0.24357	0.138565
GO:0042438	melanin biosynthetic process	0.15482	0.0469	0.46965	0.20124	0.12333	0.39973	0.17781	0.03955	0.0991	0.03772	0.139075
GO:0002697	regulation of immune effector process	0.14745	0.4313	0.06749	0.28581	0.13104	0.04866	0.22788	0.38225	0.0052	0.00845	0.139245
GO:0032506	cytokinetic process	0.23737	0.0513	0.11333	0.66505	0.0721	0.16149	0.82385	0.16595	0.0387	0.11727	0.13938
GO:0045834	positive regulation of lipid metabolic process	0.13543	0.0654	0.14886	0.69733	0.1649	0.05311	0.5779	0.14343	0.007	0.01542	0.13943
GO:0040034	"regulation of development, heterochronic"	0.04261	0.0809	0.13502	0.44994	0.14627	0.14432	0.42525	0.10355	0.1685	0.07751	0.13967
GO:0043903	"regulation of symbiosis, encompassing mutualism through parasitism"	0.10596	0.371	0.13422	0.64901	0.03073	0.10698	0.71766	0.30675	0.1457	0.11074	0.13996
GO:1901654	response to ketone	0.04091	0.2728	0.04314	0.01648	0.1563	0.12472	0.29729	0.01053	0.243	0.43869	0.14051
GO:0046034	ATP metabolic process	0.14223	0.1949	0.18302	0.04622	0.10269	0.08809	0.77457	0.04255	0.2322	0.13882	0.140525
GO:0032879	regulation of localization	0.01683	0.0361	0.25946	0.18088	0.00891	0.01764	0.25227	0.10025	0.3295	0.41091	0.140565
GO:0007017	microtubule-based process	0.02929	0.4205	0.40416	0.12475	0.07448	0.0327	0.37123	0.15702	0.157	0.09968	0.140875
GO:0008037	cell recognition	0.05346	0.3166	0.11596	0.09057	0.16697	0.10487	0.27609	0.16986	0.0671	0.19502	0.141465
GO:0019953	sexual reproduction	0.19461	0.0169	0.23146	0.07102	0.24693	0.3399	0.06093	0.52539	0.0414	0.08886	0.141735
GO:0044703	multi-organism reproductive process	0.19461	0.0169	0.23146	0.07102	0.24693	0.3399	0.06093	0.52539	0.0414	0.08886	0.141735
GO:0043065	positive regulation of apoptotic process	0.04948	0.1446	0.16535	0.34064	0.03065	0.10892	0.34013	0.02071	0.1392	0.17949	0.1419
GO:0006109	regulation of carbohydrate metabolic process	0.03146	0.2073	0.07808	0.05222	0.08549	0.12673	0.24215	0.2472	0.1573	0.16234	0.142015
GO:0060856	establishment of blood-brain barrier	0.24406	0.2862	0.12308	0.14932	0.1349	0.10098	0.10348	0.335	0.1084	0.17073	0.14211
GO:0033674	positive regulation of kinase activity	0.12696	0.5614	0.08492	0.13285	0.09044	0.23053	0.15166	0.47956	0.3202	0.12571	0.142255
GO:0007029	endoplasmic reticulum organization	0.0581	0.0531	0.16034	0.15728	0.12329	0.27177	0.1275	0.02844	0.5193	0.56999	0.14239
GO:0031497	chromatin assembly	0.08877	0.5642	0.16869	0.21221	0.05146	0.12833	0.10681	0.67229	0.1565	0.09561	0.142415
GO:1902275	regulation of chromatin organization	0.08828	0.1349	0.00779	0.00879	0.31238	0.15001	0.01264	0.2782	0.3109	0.80708	0.142455
GO:0035019	somatic stem cell population maintenance	0.04787	0.1921	0.13471	0.11284	0.2918	0.15021	0.13451	0.41014	0.3178	0.12969	0.14246
GO:0007430	"terminal branching, open tracheal system"	0.10382	0.6178	0.18156	0.30807	0.0735	0.09427	0.22322	0.48074	0.0633	0.04325	0.14269
GO:0043085	positive regulation of catalytic activity	0.19016	0.3249	0.03957	0.05347	0.0528	0.12632	0.07051	0.16751	0.1598	0.20771	0.14306
GO:0010972	negative regulation of G2/M transition of mitotic cell cycle	0.28486	0.5696	0.22741	0.12224	0.15655	0.08145	0.13087	0.41902	0.0181	0.06894	0.14371
GO:1902750	negative regulation of cell cycle G2/M phase transition	0.28486	0.5696	0.22741	0.12224	0.15655	0.08145	0.13087	0.41902	0.0181	0.06894	0.14371
GO:0023061	signal release	0.19351	0.0247	0.03439	0.18266	0.14621	0.14202	0.0606	0.05304	0.3684	0.4286	0.144115
GO:0051128	regulation of cellular component organization	0.04187	0.133	0.53285	0.10394	0.14888	0.32322	0.10188	0.1397	0.3392	0.30921	0.14429
GO:0019099	female germ-line sex determination	0.30476	0.0347	0.18119	0.12009	0.10352	0.16858	0.11582	0.09839	0.4325	0.26102	0.144335
GO:0031427	response to methotrexate	0.16669	0.0806	0.29434	0.22162	0.106	0.24832	0.0704	0.02862	0.1221	0.21559	0.144395
GO:0006415	translational termination	0.34211	0.0875	0.11668	0.01483	0.34201	0.12859	0.16329	0.14082	0.3045	0.14892	0.14487
GO:0032880	regulation of protein localization	0.0368	0.1729	0.07026	0.3243	0.01733	0.08068	0.49785	0.11701	0.2519	0.32644	0.144955
GO:0007349	cellularization	0.14267	0.0755	0.14809	0.10757	0.15707	0.26615	0.12306	0.16348	0.2732	0.11943	0.14538
GO:0035282	segmentation	0.18024	0.1449	0.10304	0.12523	0.27336	0.15402	0.16331	0.14602	0.0553	0.02461	0.14546
GO:0043412	macromolecule modification	0.07988	0.0937	0.08991	0.69949	0.15502	0.13638	0.78938	0.07635	0.1945	0.24051	0.1457
GO:1901988	negative regulation of cell cycle phase transition	0.1415	0.487	0.11019	0.14997	0.11914	0.02233	0.18361	0.28636	1	0.01046	0.145735
GO:0010378	temperature compensation of the circadian clock	0.3793	0.0059	NA	NA	0.24108	NA	NA	0.05041	NA	NA	0.145745
GO:0051347	positive regulation of transferase activity	0.16197	0.6569	0.05892	0.10926	0.08399	0.17023	0.12955	0.62182	0.2762	0.11259	0.14576
GO:0016441	posttranscriptional gene silencing	0.13834	0.3274	0.09331	0.41243	0.05272	0.05181	0.44877	0.73331	0.0857	0.15324	0.14579
GO:0035194	posttranscriptional gene silencing by RNA	0.13834	0.3274	0.09331	0.41243	0.05272	0.05181	0.44877	0.73331	0.0857	0.15324	0.14579
GO:0048137	spermatocyte division	0.03415	0.2736	0.01704	0.14471	0.04552	0.04239	0.19914	0.14694	0.2535	0.17737	0.145825
GO:0050714	positive regulation of protein secretion	0.3048	0.1547	0.02063	0.13215	0.13708	0.08249	0.07524	0.23885	0.316	0.21744	0.14589
GO:0009126	purine nucleoside monophosphate metabolic process	0.12117	0.2031	0.18374	0.06642	0.13395	0.09491	0.82364	0.04367	0.1762	0.15786	0.145905
GO:0009167	purine ribonucleoside monophosphate metabolic process	0.12117	0.2031	0.18374	0.06642	0.13395	0.09491	0.82364	0.04367	0.1762	0.15786	0.145905
GO:2000021	regulation of ion homeostasis	0.13528	0.0827	0.05016	0.3106	0.15752	0.01977	0.22382	0.0412	0.4227	0.46387	0.1464
GO:0060811	intracellular mRNA localization involved in anterior/posterior axis specification	0.62631	0.1476	0.14934	0.08188	0.31524	0.28196	0.05163	0.14533	0.0575	0.04331	0.146465
GO:0019722	calcium-mediated signaling	0.2373	0.0673	0.04996	0.14048	0.20796	0.03564	0.29986	0.15326	0.094	0.29736	0.14687
GO:0045213	neurotransmitter receptor metabolic process	0.14681	0.2937	0.3629	0.06501	0.1478	0.37461	0.06182	0.06891	0.1602	0.11486	0.147305
GO:0030717	karyosome formation	0.01768	0.4173	0.05249	0.11262	0.06574	0.06286	0.24992	0.18212	0.374	0.28252	0.14737
GO:0044702	single organism reproductive process	0.17553	0.0486	0.20958	0.02309	0.32919	0.33902	0.08683	0.49099	0.0982	0.12107	0.1483
GO:0048583	regulation of response to stimulus	0.04757	0.3041	0.10629	0.11396	0.1659	0.0203	0.34728	0.359	0.1316	0.27317	0.14875
GO:0048065	"male courtship behavior, veined wing extension"	0.13912	0.0709	0.15845	0.02583	0.15897	0.21595	0.13612	0.08784	0.5129	0.37453	0.148785
GO:0009952	anterior/posterior pattern specification	0.26741	0.1378	0.14476	0.05493	0.28543	0.24569	0.03538	0.153	0.1645	0.10531	0.14888
GO:0043966	histone H3 acetylation	0.0734	0.1941	0.39985	0.00185	0.08701	0.31732	0.00624	0.10994	0.2004	0.18811	0.149025
GO:0043112	receptor metabolic process	0.08329	0.3166	0.0831	0.15157	0.07882	0.29253	0.14708	0.30954	0.5518	0.06703	0.149325
GO:0016050	vesicle organization	0.43646	0.0273	0.01177	0.63539	0.30567	0.03505	0.69946	0.01351	0.0456	0.2534	0.1495
GO:0010256	endomembrane system organization	0.23251	0.0162	0.01241	0.27156	0.0662	0.07454	0.22467	0.02472	0.2765	0.55373	0.149605
GO:0032268	regulation of cellular protein metabolic process	0.31286	0.1635	0.12914	0.0499	0.13583	0.11644	0.06817	0.32419	0.2764	0.64477	0.149665
GO:0090383	phagosome acidification	0.04252	0.2555	0.06889	0.15381	0.03252	0.13656	0.14571	0.29553	0.5449	0.58807	0.14976
GO:0008608	attachment of spindle microtubules to kinetochore	0.15825	0.078	0.15259	0.09006	0.16344	0.15623	0.09477	0.07224	0.202	0.14821	0.1504
GO:0009895	negative regulation of catabolic process	0.52889	0.0549	0.03013	0.25566	0.01604	0.18793	0.13547	0.06379	0.2205	0.16736	0.151415
GO:0072595	maintenance of protein localization in organelle	NA	NA	0.15234	NA	NA	0.15064	NA	NA	NA	NA	0.15149
GO:0007040	lysosome organization	0.33776	0.1372	0.03208	0.12586	0.55721	0.06363	0.16601	0.06721	0.462	0.27984	0.151605
GO:0080171	lytic vacuole organization	0.33776	0.1372	0.03208	0.12586	0.55721	0.06363	0.16601	0.06721	0.462	0.27984	0.151605
GO:0070647	protein modification by small protein conjugation or removal	0.0838	0.268	0.0423	0.6826	0.07215	0.06647	0.59932	0.19669	0.3445	0.10776	0.152225
GO:0044262	cellular carbohydrate metabolic process	0.02678	0.2901	0.08115	0.08352	0.06886	0.09557	0.209	0.41402	0.2659	0.24523	0.152285
GO:0048477	oogenesis	0.22872	0.018	0.00953	0.14316	0.4228	0.00524	0.18798	0.01598	0.1624	0.32532	0.15278
GO:0051179	localization	0.19786	0.3189	0.75863	0.10242	0.38629	0.07493	0.08962	0.24665	0.0174	0.10805	0.152955
GO:0001510	RNA methylation	0.16413	0.1431	0.12748	0.20416	0.16685	0.12119	0.51058	0.218	0.094	0.09771	0.153615
GO:0051668	localization within membrane	0.07813	0.3853	0.18751	0.16349	0.09203	0.14466	0.166	0.24522	0.1144	0.13282	0.154075
GO:0008585	female gonad development	0.32159	0.1282	0.15957	0.05064	0.33725	0.14876	0.04593	0.09769	0.8161	0.80257	0.154165
GO:0046545	development of primary female sexual characteristics	0.32159	0.1282	0.15957	0.05064	0.33725	0.14876	0.04593	0.09769	0.8161	0.80257	0.154165
GO:0050792	regulation of viral process	0.02588	0.3346	0.18473	0.2802	0.01035	0.09602	0.31444	0.41994	0.1236	0.08622	0.154165
GO:0016071	mRNA metabolic process	0.15456	0.1764	0.25728	0.15267	0.15436	0.11253	0.24305	0.16413	0.0852	0.03153	0.15446
GO:0016320	endoplasmic reticulum membrane fusion	0.15661	0.1232	0.28941	0.01914	0.1534	0.26296	0.00761	0.03936	0.6551	0.66467	0.155005
GO:0048680	positive regulation of axon regeneration	0.21924	0.1416	NA	NA	0.14516	NA	NA	0.16552	NA	NA	0.15534
GO:0070572	positive regulation of neuron projection regeneration	0.21924	0.1416	NA	NA	0.14516	NA	NA	0.16552	NA	NA	0.15534
GO:0070278	extracellular matrix constituent secretion	NA	0.0076	0.2157	0.26991	NA	0.19491	0.24998	0.01207	0.116	0.09709	0.155455
GO:0040007	growth	0.14034	0.4284	0.1369	0.11078	0.08322	0.14343	0.21733	0.41819	0.1683	0.25749	0.155865
GO:0060260	regulation of transcription initiation from RNA polymerase II promoter	0.28391	0.0534	0.18189	0.26991	0.35976	0.13068	0.48226	0.10001	0.129	0.082	0.156285
GO:2000142	"regulation of DNA-templated transcription, initiation"	0.28391	0.0534	0.18189	0.26991	0.35976	0.13068	0.48226	0.10001	0.129	0.082	0.156285
GO:0097352	autophagosome maturation	0.25596	0.4866	0.05679	0.09475	0.21694	0.09593	0.07741	0.07418	0.5672	0.51769	0.156435
GO:0097576	vacuole fusion	0.25596	0.4866	0.05679	0.09475	0.21694	0.09593	0.07741	0.07418	0.5672	0.51769	0.156435
GO:0031887	lipid particle transport along microtubule	0.41787	0.1276	0.02256	0.2636	0.1855	0.04012	0.26235	0.191	0.1175	0.10381	0.15655
GO:0071840	cellular component organization or biogenesis	0.49724	0.1007	0.21268	0.02752	0.31397	0.39435	0.27946	0.01245	0.0135	0.04239	0.15669
GO:0048749	compound eye development	0.14989	0.0244	0.35626	0.09318	0.06975	0.32585	0.16487	0.06674	0.5697	0.79986	0.15738
GO:0090136	epithelial cell-cell adhesion	0.04989	0.1933	0.0867	0.12755	0.02864	0.0457	0.21176	0.29511	0.2473	0.18726	0.157405
GO:0000724	double-strand break repair via homologous recombination	0.00996	0.289	0.3193	0.03401	0.02637	0.14111	0.04788	0.34085	0.1739	0.46083	0.157505
GO:0035213	clypeo-labral disc development	0.17528	NA	0.15169	NA	0.27286	0.16356	NA	NA	0.1325	0.1375	0.157625
GO:0048728	proboscis development	0.17528	NA	0.15169	NA	0.27286	0.16356	NA	NA	0.1325	0.1375	0.157625
GO:0033206	meiotic cytokinesis	0.16269	0.107	0.0412	0.15321	0.20239	0.11317	0.62087	0.06821	0.3156	0.58945	0.15795
GO:1902850	microtubule cytoskeleton organization involved in mitosis	0.01402	0.1846	0.13132	0.49795	0.11597	0.11573	0.26617	0.02768	0.2578	0.18979	0.15796
GO:0007389	pattern specification process	0.24424	0.3621	0.05561	0.03458	0.37292	0.0296	0.10669	0.44446	0.1474	0.16899	0.158195
GO:0006072	glycerol-3-phosphate metabolic process	NA	NA	NA	NA	NA	NA	NA	NA	0.1478	0.16906	0.15843
GO:0052646	alditol phosphate metabolic process	NA	NA	NA	NA	NA	NA	NA	NA	0.1478	0.16906	0.15843
GO:0008586	imaginal disc-derived wing vein morphogenesis	0.12461	0.1946	0.16425	0.13484	0.2795	0.10662	0.06255	0.19707	0.2153	0.15376	0.159005
GO:0035152	"regulation of tube architecture, open tracheal system"	0.4428	0.0844	0.12861	0.16063	0.31689	0.06094	0.15745	0.13501	0.2601	0.21593	0.15904
GO:0009066	aspartate family amino acid metabolic process	0.16362	0.4546	0.70956	0.07288	0.14661	0.55865	0.05547	0.45988	0.0695	0.15504	0.15933
GO:0000375	"RNA splicing, via transesterification reactions"	0.11673	0.2561	0.31395	0.10366	0.25199	0.19626	0.123	0.20309	0.0911	0.0285	0.15963
GO:0000377	"RNA splicing, via transesterification reactions with bulged adenosine as nucleophile"	0.11673	0.2561	0.31395	0.10366	0.25199	0.19626	0.123	0.20309	0.0911	0.0285	0.15963
GO:0000398	"mRNA splicing, via spliceosome"	0.11673	0.2561	0.31395	0.10366	0.25199	0.19626	0.123	0.20309	0.0911	0.0285	0.15963
GO:0040013	negative regulation of locomotion	0.16934	0.4796	0.19748	0.1502	0.13729	0.05973	0.14014	0.39756	0.0783	0.18828	0.15977
GO:0007316	pole plasm RNA localization	0.45864	0.1731	0.147	0.03615	0.2765	0.21145	0.02288	0.17704	0.0255	0.04751	0.16005
GO:0000578	embryonic axis specification	0.3818	0.2353	0.10403	0.09383	0.44254	0.18929	0.04485	0.19865	0.131	0.12478	0.160145
GO:0061359	regulation of Wnt signaling pathway by Wnt protein secretion	0.3412	0.1339	0.10311	0.35301	0.40309	0.08441	0.39502	0.16131	0.159	0.08924	0.160155
GO:0009890	negative regulation of biosynthetic process	0.30643	0.2203	0.01824	0.28861	0.26488	0.01942	0.09569	0.10077	0.3188	0.0659	0.160535
GO:0031327	negative regulation of cellular biosynthetic process	0.30643	0.2203	0.01824	0.28861	0.26488	0.01942	0.09569	0.10077	0.3188	0.0659	0.160535
GO:0001173	DNA-templated transcriptional start site selection	0.22827	0.0948	0.18733	0.51668	0.16543	0.13427	0.46589	0.07603	0.1558	0.11162	0.160615
GO:0001174	transcriptional start site selection at RNA polymerase II promoter	0.22827	0.0948	0.18733	0.51668	0.16543	0.13427	0.46589	0.07603	0.1558	0.11162	0.160615
GO:0008364	pupal chitin-based cuticle development	0.14877	0.1669	0.5663	0.15206	0.16053	0.55394	0.13182	0.16106	0.1595	0.17905	0.160795
GO:0006694	steroid biosynthetic process	0.09542	0.0111	0.18541	0.29098	0.29656	0.07504	0.35469	0.13807	0.1368	0.24874	0.16174
GO:0046486	glycerolipid metabolic process	0.13771	0.066	0.4423	0.12361	0.07938	0.65699	0.29342	0.13648	0.2521	0.18606	0.161885
GO:0048878	chemical homeostasis	0.12449	0.1742	0.18229	0.44318	0.11463	0.17014	0.15387	0.25365	0.105	0.09441	0.162005
GO:0044818	mitotic G2/M transition checkpoint	0.32746	0.6176	0.25466	0.13697	0.17765	0.09217	0.1475	0.4602	0.0215	0.08026	0.162575
GO:0070831	basement membrane assembly	NA	NA	NA	0.16061	NA	NA	0.16459	NA	NA	NA	0.1626
GO:0007111	meiosis II cytokinesis	0.08544	0.1942	0.13867	0.02542	0.07898	0.26437	0.00945	0.61864	0.1887	0.44082	0.163685
GO:0035825	reciprocal DNA recombination	0.07939	0.1748	0.99291	0.15325	0.1306	0.98844	0.99969	0.2238	0.0943	0.11667	0.164025
GO:0045071	negative regulation of viral genome replication	0.11189	0.133	0.09577	0.39229	0.11304	0.0896	0.38345	0.43366	0.1952	0.20165	0.1641
GO:0048525	negative regulation of viral process	0.11189	0.133	0.09577	0.39229	0.11304	0.0896	0.38345	0.43366	0.1952	0.20165	0.1641
GO:1903901	negative regulation of viral life cycle	0.11189	0.133	0.09577	0.39229	0.11304	0.0896	0.38345	0.43366	0.1952	0.20165	0.1641
GO:0016233	telomere capping	0.09641	0.0676	0.17774	0.51321	0.10721	0.1523	0.60521	0.41369	0.4783	0.15228	0.16502
GO:0031102	neuron projection regeneration	0.2968	0.7452	0.01088	0.04527	0.30297	0.03683	0.02699	0.78219	0.1636	0.1679	0.16575
GO:0031103	axon regeneration	0.2968	0.7452	0.01088	0.04527	0.30297	0.03683	0.02699	0.78219	0.1636	0.1679	0.16575
GO:0006119	oxidative phosphorylation	0.15771	0.3649	0.14966	0.14738	0.17433	0.06263	0.88509	0.29026	0.2597	0.05198	0.16602
GO:0008302	"female germline ring canal formation, actin assembly"	0.08009	0.1926	0.13937	0.2575	0.09191	0.13963	0.28382	0.19255	0.4361	0.1374	0.16609
GO:0048599	oocyte development	0.32033	0.2621	0.072	0.12074	0.18429	0.10373	0.13596	0.14868	0.2986	0.38216	0.166485
GO:0061564	axon development	0.0652	0.3348	0.05058	0.18168	0.1124	0.01875	0.27566	0.58086	0.1513	0.2219	0.16649
GO:0000910	cytokinesis	0.15231	0.1121	0.07369	0.11664	0.18094	0.2262	0.37061	0.07329	0.3095	0.60734	0.166625
GO:0042044	fluid transport	0.40969	0.0848	0.07264	0.28779	0.21426	0.16492	0.35028	0.0577	0.1699	0.07715	0.16741
GO:0007448	"anterior/posterior pattern specification, imaginal disc"	0.11293	0.1888	0.82105	0.14686	0.13704	0.851	0.13942	0.1431	0.2364	0.20279	0.16783
GO:0010948	negative regulation of cell cycle process	0.15011	0.5372	0.12954	0.18587	0.10946	0.02821	0.2682	0.32527	0.5277	0.01968	0.16799
GO:0051247	positive regulation of protein metabolic process	0.33426	0.3501	0.06341	0.07531	0.11775	0.13408	0.19111	0.31031	0.146	0.51476	0.168555
GO:0010646	regulation of cell communication	0.15263	0.1269	0.07969	0.18532	0.11215	0.04143	0.26818	0.1965	0.1846	0.30406	0.168615
GO:0023051	regulation of signaling	0.15263	0.1269	0.07969	0.18532	0.11215	0.04143	0.26818	0.1965	0.1846	0.30406	0.168615
GO:0006642	triglyceride mobilization	0.19558	0.2161	0.14215	0.04971	0.05333	0.19875	0.04936	0.41011	0.4094	0.0811	0.168865
GO:0000086	G2/M transition of mitotic cell cycle	0.38435	0.5175	0.15132	0.17194	0.24836	0.02899	0.16583	0.38507	0.0423	0.15233	0.168885
GO:0036058	filtration diaphragm assembly	0.04547	0.5845	0.17509	0.12633	0.04807	0.16276	0.14884	0.57135	0.3839	0.35584	0.168925
GO:0019094	pole plasm mRNA localization	0.5668	0.2139	0.15598	0.09912	0.32464	0.29659	0.06293	0.18199	0.0351	0.02569	0.168985
GO:0009124	nucleoside monophosphate biosynthetic process	0.17587	0.0777	0.1766	0.16268	0.24077	0.2507	0.11907	0.05383	0.177	0.11333	0.169275
GO:0032786	"positive regulation of DNA-templated transcription, elongation"	0.22506	0.2268	0.23342	0.01294	0.37732	0.10832	0.14057	0.1987	0.1168	0.07976	0.169635
GO:0045910	negative regulation of DNA recombination	0.16326	0.6188	0.04964	0.11595	0.17602	0.01055	0.11202	0.62431	0.2508	0.26035	0.16964
GO:0006641	triglyceride metabolic process	0.22215	0.0482	0.34729	0.17034	0.21613	0.46808	0.16984	0.14547	0.0527	0.02144	0.17009
GO:0000912	assembly of actomyosin apparatus involved in cytokinesis	0.19462	0.0245	0.16681	1	0.1734	0.27808	1	0.11781	0.0151	0.03794	0.170105
GO:0044837	actomyosin contractile ring organization	0.19462	0.0245	0.16681	1	0.1734	0.27808	1	0.11781	0.0151	0.03794	0.170105
GO:0034728	nucleosome organization	0.18451	0.2775	0.07888	0.06418	0.33008	0.07451	0.10712	0.2068	0.1559	0.18959	0.170205
GO:0019101	female somatic sex determination	0.30476	0.1023	0.0259	0.01407	0.32635	0.02335	0.00312	0.23824	0.3233	0.28387	0.17027
GO:0001558	regulation of cell growth	0.03987	0.2111	0.18307	0.23448	0.01738	0.17561	0.17494	0.16501	0.167	0.09622	0.17097
GO:0031330	negative regulation of cellular catabolic process	0.00788	0.0067	0.11137	0.49289	0.02831	0.60212	0.25102	0.00775	0.3287	0.23106	0.171215
GO:0007390	germ-band shortening	0.10433	0.169	0.4838	0.32029	0.02853	0.69398	0.40806	0.17374	0.1322	0.14106	0.17137
GO:0036314	response to sterol	0.05413	1	0.05373	0.02641	0.19388	0.14912	1	0.01319	0.2696	0.51184	0.1715
GO:0009967	positive regulation of signal transduction	0.18344	0.3308	0.16062	0.08403	0.14904	0.14239	0.07028	0.3942	0.4263	0.22591	0.17203
GO:0050879	multicellular organismal movement	NA	0.1784	NA	0.47701	NA	NA	0.16673	0.09166	NA	NA	0.172565
GO:0050881	musculoskeletal movement	NA	0.1784	NA	0.47701	NA	NA	0.16673	0.09166	NA	NA	0.172565
GO:0035151	"regulation of tube size, open tracheal system"	0.41952	0.3965	0.07887	0.23183	0.36675	0.07704	0.10599	0.33188	0.045	0.11374	0.172785
GO:0007043	cell-cell junction assembly	0.11486	0.3555	0.16271	0.12571	0.0278	0.2541	0.11942	0.18319	0.6776	0.55263	0.17295
GO:0043901	negative regulation of multi-organism process	0.17016	0.1758	0.01903	0.50694	0.14665	0.08113	0.28842	0.11281	0.422	0.2627	0.17298
GO:0010389	regulation of G2/M transition of mitotic cell cycle	0.32017	0.5688	0.14899	0.17483	0.23988	0.04426	0.17215	0.4396	0.0566	0.13809	0.17349
GO:1902749	regulation of cell cycle G2/M phase transition	0.32017	0.5688	0.14899	0.17483	0.23988	0.04426	0.17215	0.4396	0.0566	0.13809	0.17349
GO:0001745	compound eye morphogenesis	0.14205	0.0529	0.50543	0.09928	0.04713	0.44814	0.16028	0.18726	0.55	0.71232	0.17377
GO:0061448	connective tissue development	0.17378	0.1148	0.92508	0.67556	0.17395	0.90609	0.65114	0.17069	0.0713	0.11165	0.173865
GO:0046498	S-adenosylhomocysteine metabolic process	0.11581	0.1608	0.21808	0.18037	0.13204	0.21609	0.16842	0.09966	0.4558	0.4492	0.174395
GO:0035295	tube development	0.27933	0.1802	0.11373	0.08555	0.17075	0.12445	0.09002	0.4024	0.3419	0.39082	0.175475
GO:0010467	gene expression	0.12999	0.0906	0.33412	0.09214	0.19787	0.15334	0.33959	0.4301	0.4101	0.02586	0.175605
GO:0000280	nuclear division	0.17305	0.5693	0.012	0.04252	0.10346	0.00799	0.20948	0.17859	0.527	0.54187	0.17582
GO:0045196	establishment or maintenance of neuroblast polarity	0.26551	0.202	0.15277	0.08357	0.25932	0.11902	0.09894	0.14001	0.22	0.34524	0.177385
GO:0008038	neuron recognition	0.07493	0.3573	0.12957	0.14493	0.22388	0.11917	0.38427	0.2103	0.0806	0.21744	0.177615
GO:0008258	head involution	0.29794	0.1602	0.27804	0.19517	0.08343	0.24411	0.30946	0.12236	0.1219	0.12062	0.177685
GO:0090101	negative regulation of transmembrane receptor protein serine/threonine kinase signaling pathway	0.03304	0.0856	0.68363	0.1563	0.01393	0.71019	0.18207	0.17361	0.2915	0.23299	0.17784
GO:0090288	negative regulation of cellular response to growth factor stimulus	0.03304	0.0856	0.68363	0.1563	0.00987	0.71019	0.18207	0.17361	0.2937	0.20433	0.17784
GO:0010257	NADH dehydrogenase complex assembly	0.08665	0.2822	0.03582	0.10873	0.13025	0.07915	0.45687	0.22571	0.2742	0.32391	0.17798
GO:0032981	mitochondrial respiratory chain complex I assembly	0.08665	0.2822	0.03582	0.10873	0.13025	0.07915	0.45687	0.22571	0.2742	0.32391	0.17798
GO:0097031	mitochondrial respiratory chain complex I biogenesis	0.08665	0.2822	0.03582	0.10873	0.13025	0.07915	0.45687	0.22571	0.2742	0.32391	0.17798
GO:0007219	Notch signaling pathway	0.15271	0.6652	0.02377	0.26133	0.39199	0.0448	0.20358	0.34303	0.0318	0.06924	0.178145
GO:0007292	female gamete generation	0.19076	0.0207	0.59096	0.15549	0.36881	0.56978	0.1666	0.01907	0.1449	0.29499	0.17868
GO:0043162	ubiquitin-dependent protein catabolic process via the multivesicular body sorting pathway	0.16356	0.1475	0.41593	0.82136	0.09129	0.4253	0.83296	0.05785	0.195	0.13882	0.17928
GO:0000038	very long-chain fatty acid metabolic process	0.23079	0.3178	0.05403	0.06988	0.27108	0.09258	0.07908	0.38494	0.5359	0.12878	0.179785
GO:0030540	female genitalia development	0.1418	0.2958	1	0.01332	0.21826	0.03313	0.0112	0.32414	0.2364	0.07096	0.18003
GO:0007028	cytoplasm organization	0.38806	0.3091	0.13807	0.03016	0.32089	0.22233	0.03329	0.31916	0.0574	0.11581	0.1802
GO:0043281	regulation of cysteine-type endopeptidase activity involved in apoptotic process	0.6993	0.2617	0.12947	0.22343	0.29787	0.16059	0.20024	0.11415	0.043	0.04969	0.180415
GO:0014070	response to organic cyclic compound	0.00711	0.0379	0.19712	0.16452	0.01571	0.24964	0.58022	0.03108	0.4123	0.60419	0.18082
GO:0007275	multicellular organism development	0.02898	0.1177	0.53459	0.35162	0.17322	0.18895	0.24954	0.58708	0.048	0.02756	0.181085
GO:0009306	protein secretion	0.06362	0.1125	0.07265	0.22397	0.09125	0.17623	0.31421	0.18702	0.3226	0.24073	0.181625
GO:0010647	positive regulation of cell communication	0.24045	0.2934	0.09796	0.17083	0.14415	0.14373	0.06488	0.3177	0.49	0.19245	0.18164
GO:0023056	positive regulation of signaling	0.24045	0.2934	0.09796	0.17083	0.14415	0.14373	0.06488	0.3177	0.49	0.19245	0.18164
GO:0046661	male sex differentiation	0.18743	0.6984	0.17619	0.09237	0.13608	0.14803	0.06626	0.44889	0.2069	0.49493	0.18181
GO:0006873	cellular ion homeostasis	0.87002	0.4285	0.08015	0.03095	0.01498	0.03156	0.0541	0.29378	0.5822	0.28389	0.18202
GO:0051056	regulation of small GTPase mediated signal transduction	0.09917	0.2463	0.33936	0.25769	0.10244	0.20333	0.37411	0.16229	0.1323	0.14949	0.18281
GO:0048285	organelle fission	0.15045	0.51	0.00937	0.03778	0.10226	0.61231	0.21522	0.11576	0.4501	0.45683	0.182835
GO:0007095	mitotic G2 DNA damage checkpoint	0.37363	0.6176	0.28407	0.15308	0.20082	0.10403	0.16575	0.4602	0.0255	0.09311	0.183285
GO:0031572	G2 DNA damage checkpoint	0.37363	0.6176	0.28407	0.15308	0.20082	0.10403	0.16575	0.4602	0.0255	0.09311	0.183285
GO:0007617	mating behavior	0.14648	0.1895	0.28567	0.39469	0.11068	0.15888	0.01914	0.17855	0.4843	0.4229	0.184025
GO:0035073	pupariation	0.58664	0.1367	0.37561	0.16844	0.59544	0.17161	0.17852	0.19382	0.1897	0.16267	0.18411
GO:0019896	axonal transport of mitochondrion	NA	NA	0.26862	0.34716	NA	0.09972	0.27703	NA	0.0094	0.01073	0.18417
GO:0006368	transcription elongation from RNA polymerase II promoter	0.54114	0.1446	0.22222	0.02591	0.35521	0.12134	0.16063	0.31504	0.071	0.20776	0.184195
GO:2000095	"regulation of Wnt signaling pathway, planar cell polarity pathway"	NA	NA	0.19125	NA	NA	0.17727	NA	NA	NA	NA	0.18426
GO:2001251	negative regulation of chromosome organization	0.18184	0.1142	0.15209	0.38313	0.18697	0.15356	0.76679	0.17297	0.58	0.26729	0.184405
GO:1901215	negative regulation of neuron death	0.04192	0.2442	0.24282	0.13226	0.13022	0.23665	0.16822	0.32766	0.2015	0.04522	0.18486
GO:0007030	Golgi organization	0.00853	0.2562	0.04885	0.16442	0.09087	0.09046	0.20535	0.39759	0.227	0.32028	0.184885
GO:0035150	regulation of tube size	0.5153	0.474	0.11053	0.25107	0.4474	0.06943	0.11896	0.40606	0.037	0.09319	0.185015
GO:0042981	regulation of apoptotic process	0.06767	0.3746	0.03325	0.33819	0.05834	0.03676	0.31072	0.33476	0.1791	0.19117	0.185135
GO:0032239	regulation of nucleobase-containing compound transport	NA	0.1668	NA	0.20379	NA	NA	0.07797	0.20454	NA	NA	0.185295
GO:0001654	eye development	0.1995	0.0436	0.5554	0.09142	0.07935	0.48849	0.17143	0.10254	0.5601	0.78741	0.185465
GO:0060914	heart formation	NA	0.2484	NA	0.1774	NA	NA	0.19469	0.17737	NA	NA	0.186045
GO:1903321	negative regulation of protein modification by small protein conjugation or removal	NA	0.0889	0.08698	0.2526	NA	0.04027	0.32669	0.12162	0.3814	0.53616	0.18711
GO:0045930	negative regulation of mitotic cell cycle	0.16867	0.656	0.16986	0.2044	0.13579	0.04067	0.29331	0.52157	0.7233	0.01889	0.18713
GO:0048589	developmental growth	0.11621	0.5961	0.11846	0.1467	0.09456	0.1371	0.22807	0.62616	0.3987	0.48051	0.187385
GO:0006122	"mitochondrial electron transport, ubiquinol to cytochrome c"	0.08699	0.3515	0.21252	0.07514	0.08236	0.18532	0.21103	0.71493	0.188	0.18728	0.18764
GO:0007156	homophilic cell adhesion via plasma membrane adhesion molecules	0.38539	0.0455	0.18023	0.57501	0.23634	0.17978	0.60802	0.09877	0.1477	0.19517	0.1877
GO:0008285	negative regulation of cell proliferation	0.00548	0.6434	0.19491	0.45213	0.00842	0.18157	0.61207	0.48362	0.1477	0.08407	0.18824
GO:0009612	response to mechanical stimulus	0.06171	0.2188	0.12069	0.28365	0.05097	0.15809	0.14533	0.49973	0.2983	0.41133	0.188445
GO:0007169	transmembrane receptor protein tyrosine kinase signaling pathway	0.10032	0.2587	0.09138	0.1405	0.26421	0.05272	0.33289	0.1618	0.346	0.21527	0.188535
GO:0042461	photoreceptor cell development	0.11205	0.1069	0.22826	0.07733	0.12339	0.29893	0.15868	0.2189	0.3091	0.50822	0.18879
GO:0098586	cellular response to virus	0.10093	0.1961	0.08554	0.20266	0.09843	0.073	0.18244	0.22248	0.2126	0.25315	0.18927
GO:0002791	regulation of peptide secretion	0.25756	0.1752	0.04934	0.01778	0.17631	0.20423	0.03155	0.20224	0.4259	0.32703	0.189275
GO:0006323	DNA packaging	0.17708	0.8355	0.16953	0.1617	0.47874	0.1025	0.2015	0.70164	0.0905	0.25036	0.18929
GO:0007422	peripheral nervous system development	0.60217	0.7534	0.07217	0.17522	0.23258	0.03072	0.18329	0.82558	0.1837	0.19495	0.189325
GO:0006826	iron ion transport	0.11219	0.159	0.27324	0.02637	0.05052	0.28807	0.22042	0.13464	0.4546	0.23724	0.18971
GO:0009144	purine nucleoside triphosphate metabolic process	0.23328	0.1997	0.23905	0.0882	0.17519	0.08393	0.90067	0.06976	0.2895	0.18062	0.19016
GO:0009205	purine ribonucleoside triphosphate metabolic process	0.23328	0.1997	0.23905	0.0882	0.17519	0.08393	0.90067	0.06976	0.2895	0.18062	0.19016
GO:0007315	pole plasm assembly	0.42823	0.3013	0.13648	0.02996	0.33041	0.24454	0.03249	0.2925	0.0545	0.11136	0.19051
GO:0060179	male mating behavior	0.14708	0.1946	0.40368	0.01383	0.10496	0.34682	0.0416	0.18696	0.541	0.34609	0.19078
GO:0034976	response to endoplasmic reticulum stress	0.04761	0.4592	0.30547	0.096	0.15363	0.39956	0.10029	0.48308	0.2286	0.13663	0.191115
GO:0070193	synaptonemal complex organization	0.11566	NA	0.28429	NA	0.09011	0.276	NA	NA	0.1956	0.18699	0.191295
GO:0033044	regulation of chromosome organization	0.02032	0.1682	0.21519	0.5761	0.06671	0.10629	0.0775	0.26087	0.2709	0.58736	0.191695
GO:0055074	calcium ion homeostasis	0.2001	0.1833	0.23972	0.17772	0.25694	0.14247	0.17078	0.16676	0.499	0.38	0.1917
GO:0051640	organelle localization	0.17895	0.3966	0.05189	0.74366	0.20488	0.05681	0.54795	0.34974	0.1027	0.07095	0.191915
GO:0061647	histone H3-K9 modification	0.11729	0.5047	0.62273	0.10724	0.12191	0.61885	0.17138	0.62585	0.2127	0.1529	0.19204
GO:0030866	cortical actin cytoskeleton organization	0.06949	0.0549	0.17363	0.60098	0.02882	0.40518	0.70406	0.24695	0.1716	0.21049	0.19206
GO:0007307	eggshell chorion gene amplification	0.16511	0.1849	0.58249	0.11631	0.34145	0.45043	0.03518	0.15908	0.2001	0.50873	0.1925
GO:0050777	negative regulation of immune response	0.23756	0.6822	0.19858	0.08191	0.48517	0.18683	0.00673	0.83029	0.1688	0.06724	0.192705
GO:0006464	cellular protein modification process	0.09397	0.1867	0.14557	0.81616	0.16082	0.19882	0.87966	0.14959	0.465	0.42707	0.19276
GO:0036211	protein modification process	0.09397	0.1867	0.14557	0.81616	0.16082	0.19882	0.87966	0.14959	0.465	0.42707	0.19276
GO:0048859	formation of anatomical boundary	0.19741	0.1978	0.17169	0.09972	0.69613	0.15048	0.13614	0.18885	0.2153	0.26028	0.19313
GO:0044774	mitotic DNA integrity checkpoint	0.30775	0.7118	0.34951	0.18369	0.19581	0.15332	0.19254	0.56079	0.0202	0.07245	0.194175
GO:0007436	larval salivary gland morphogenesis	0.08506	0.027	0.32963	0.13125	0.08478	0.27861	0.33496	0.03535	0.2629	0.25769	0.19447
GO:0048609	multicellular organismal reproductive process	0.24073	0.011	0.34251	0.05769	0.28516	0.44793	0.0948	0.74261	0.0695	0.1487	0.194715
GO:0002700	regulation of production of molecular mediator of immune response	0.04237	0.2937	0.21169	0.37929	0.18038	0.26428	0.14179	0.39877	0.0372	0.03374	0.196035
GO:0002784	regulation of antimicrobial peptide production	0.04237	0.2937	0.21169	0.37929	0.18038	0.26428	0.14179	0.39877	0.0372	0.03374	0.196035
GO:0051307	meiotic chromosome separation	0.24834	0.0664	0.63401	0.42745	0.24017	0.51525	0.12201	0.06888	0.1411	0.1521	0.196135
GO:0042330	taxis	0.06808	0.6056	0.07721	0.18293	0.17974	0.12711	0.33822	0.72383	0.2094	0.35134	0.196165
GO:0006354	"DNA-templated transcription, elongation"	0.62728	0.1236	0.2101	0.04826	0.32523	0.10261	0.25409	0.27618	0.0608	0.18352	0.19681
GO:0007052	mitotic spindle organization	0.01078	0.2944	0.20417	0.61881	0.06797	0.1311	0.22888	0.02226	0.268	0.19022	0.197195
GO:0000003	reproduction	0.13464	0.0457	0.33406	0.15111	0.24384	0.44924	0.27155	0.51762	0.0238	0.07204	0.197475
GO:0046427	positive regulation of JAK-STAT cascade	0.3522	0.0249	0.12496	0.08501	0.32035	0.29281	0.0812	0.00496	0.27	0.42369	0.19748
GO:0007301	female germline ring canal formation	0.04199	0.2406	0.05842	0.20891	0.05622	0.07529	0.18643	0.2225	0.3489	0.33495	0.19767
GO:0008584	male gonad development	0.15968	0.1478	0.23629	0.19859	0.09907	0.25187	0.09573	0.25548	0.6353	NA	0.19859
GO:0046546	development of primary male sexual characteristics	0.15968	0.1478	0.23629	0.19859	0.09907	0.25187	0.09573	0.25548	0.6353	NA	0.19859
GO:0001178	regulation of transcriptional start site selection at RNA polymerase II promoter	0.26151	0.1424	0.23712	0.67524	0.19415	0.17229	0.6246	0.11717	0.2039	0.14572	0.199025
GO:0072348	sulfur compound transport	0.41604	0.2257	0.17525	0.10362	0.44855	0.1237	0.13902	0.13118	0.5325	0.42305	0.200475
GO:0007063	regulation of sister chromatid cohesion	0.15421	0.1737	NA	0.12045	0.22264	NA	0.18435	0.21767	0.2696	0.23346	0.20101
GO:0034085	establishment of sister chromatid cohesion	0.15421	0.1737	NA	0.12045	0.22264	NA	0.18435	0.21767	0.2696	0.23346	0.20101
GO:0045875	negative regulation of sister chromatid cohesion	0.15421	0.1737	NA	0.12045	0.22264	NA	0.18435	0.21767	0.2696	0.23346	0.20101
GO:0071921	cohesin loading	0.15421	0.1737	NA	0.12045	0.22264	NA	0.18435	0.21767	0.2696	0.23346	0.20101
GO:0071922	regulation of cohesin loading	0.15421	0.1737	NA	0.12045	0.22264	NA	0.18435	0.21767	0.2696	0.23346	0.20101
GO:0071923	negative regulation of cohesin loading	0.15421	0.1737	NA	0.12045	0.22264	NA	0.18435	0.21767	0.2696	0.23346	0.20101
GO:1905634	regulation of protein localization to chromatin	0.15421	0.1737	NA	0.12045	0.22264	NA	0.18435	0.21767	0.2696	0.23346	0.20101
GO:0008363	larval chitin-based cuticle development	0.24714	0.3299	0.04787	0.13182	0.23613	0.073	0.16706	0.26215	0.124	0.32077	0.201595
GO:0071902	positive regulation of protein serine/threonine kinase activity	0.02921	0.3221	0.1021	0.16138	0.01246	0.30243	0.31432	0.30976	0.2193	0.18411	0.201705
GO:0003006	developmental process involved in reproduction	0.36574	0.1195	0.37672	0.16644	0.52894	0.23752	0.30641	0.02421	0.0696	0.07938	0.20198
GO:0002065	columnar/cuboidal epithelial cell differentiation	0.15008	0.1949	0.05216	0.40997	0.23801	0.02483	0.38646	0.2091	0.0805	0.26879	0.202
GO:0071900	regulation of protein serine/threonine kinase activity	0.1399	0.2534	0.0402	0.31946	0.13359	0.14001	0.51529	0.15071	0.6268	0.67886	0.202055
GO:0035296	regulation of tube diameter	0.13571	0.6302	0.17661	0.146	0.22855	0.06346	0.0255	0.542	0.6613	0.47275	0.20258
GO:0031324	negative regulation of cellular metabolic process	0.39211	0.3881	0.0289	0.06258	0.39915	0.02583	0.05541	0.18452	0.3135	0.22072	0.20262
GO:2000116	regulation of cysteine-type endopeptidase activity	0.31295	0.5087	0.06435	0.6827	0.15327	0.12624	0.57402	0.23735	0.1357	0.16793	0.20264
GO:1902533	positive regulation of intracellular signal transduction	0.18684	0.2444	0.05167	0.14297	0.11055	0.14546	0.21985	0.66112	0.4246	0.33033	0.203345
GO:0006414	translational elongation	0.1764	0.6172	0.17398	0.18804	0.39442	0.1974	0.21358	0.48062	0.1526	0.20942	0.20341
GO:0006672	ceramide metabolic process	0.64727	0.1136	NA	0.13719	0.64782	NA	0.1252	0.12821	0.2697	0.52736	0.203445
GO:0001956	positive regulation of neurotransmitter secretion	0.17133	0.2301	0.24904	0.17778	0.20574	0.24391	0.20116	0.15749	0.2691	0.17815	0.20345
GO:0051590	positive regulation of neurotransmitter transport	0.17133	0.2301	0.24904	0.17778	0.20574	0.24391	0.20116	0.15749	0.2691	0.17815	0.20345
GO:0070838	divalent metal ion transport	0.19823	0.1404	0.75131	0.03414	0.20827	0.83345	0.06528	0.55702	0.1987	0.30469	0.203485
GO:0072511	divalent inorganic cation transport	0.19823	0.1404	0.75131	0.03414	0.20827	0.83345	0.06528	0.55702	0.1987	0.30469	0.203485
GO:0005996	monosaccharide metabolic process	0.0492	0.2319	0.1432	0.2075	0.094	0.16169	0.37928	0.42467	0.2821	0.20024	0.20387
GO:0098660	inorganic ion transmembrane transport	0.06734	0.3708	0.34365	0.19331	0.04532	0.33277	0.21498	0.26229	0.129	0.09057	0.204145
GO:0019318	hexose metabolic process	0.0492	0.2957	0.17788	0.20039	0.094	0.19342	0.3954	0.44545	0.2476	0.20809	0.20424
GO:0045860	positive regulation of protein kinase activity	0.17611	0.5763	0.12027	0.1899	0.13438	0.30534	0.21988	0.49507	0.2678	0.18261	0.20489
GO:0007409	axonogenesis	0.09935	0.2896	0.05337	0.2261	0.16384	0.02333	0.33739	0.53381	0.1837	0.26367	0.2049
GO:0002066	columnar/cuboidal epithelial cell development	0.16187	0.1973	0.0664	0.42744	0.25435	0.03376	0.41296	0.21255	0.0855	0.27968	0.204925
GO:0007314	oocyte anterior/posterior axis specification	0.39781	0.2047	0.25259	0.08186	0.259	0.33995	0.08511	0.2053	0.113	0.20236	0.205
GO:0046578	regulation of Ras protein signal transduction	0.11774	0.2397	0.32674	0.25976	0.11375	0.24012	0.38633	0.15032	0.1504	0.17079	0.205245
GO:0006888	ER to Golgi vesicle-mediated transport	0.23358	0.2268	0.0404	0.17058	0.18375	0.14894	0.14484	0.43588	0.3893	0.54133	0.205275
GO:0015012	heparan sulfate proteoglycan biosynthetic process	0.14095	0.464	0.54816	0.21659	0.15761	0.58629	0.19406	0.51617	0.1344	0.15942	0.205325
GO:0030201	heparan sulfate proteoglycan metabolic process	0.14095	0.464	0.54816	0.21659	0.15761	0.58629	0.19406	0.51617	0.1344	0.15942	0.205325
GO:0031110	regulation of microtubule polymerization or depolymerization	0.19164	0.1869	0.19167	0.91041	0.18354	0.21898	0.77781	0.03375	0.7013	0.68936	0.205325
GO:0010556	regulation of macromolecule biosynthetic process	0.08939	0.7211	0.11178	0.89476	0.07198	0.3728	0.87683	0.29934	0.1003	0.02269	0.20556
GO:0009953	dorsal/ventral pattern formation	0.25844	0.4783	0.09673	0.1399	0.16636	0.24496	0.39089	0.45811	0.1471	0.1182	0.20566
GO:0007411	axon guidance	0.12262	0.2032	0.02994	0.29114	0.13755	0.04461	0.37716	0.34574	0.2085	0.4281	0.20585
GO:0016458	gene silencing	0.03258	0.2538	0.20153	0.05576	0.10437	0.20404	0.20945	0.4721	0.3188	0.27397	0.206745
GO:0033617	mitochondrial respiratory chain complex IV assembly	NA	0.0688	0.30338	NA	NA	0.35852	NA	0.11016	NA	NA	0.20677
GO:0006754	ATP biosynthetic process	0.38544	0.1914	0.38565	0.14845	0.165	0.2568	0.39481	0.2142	0.2	0.14142	0.2071
GO:0043900	regulation of multi-organism process	0.08127	0.4897	0.14159	0.42386	0.02803	0.27348	0.36495	0.43089	0.0429	0.03201	0.207535
GO:0051780	behavioral response to nutrient	0.2692	0.0625	0.3987	0.00886	0.20304	0.11614	0.01602	0.21213	0.2724	0.41579	0.207585
GO:0071824	protein-DNA complex subunit organization	0.25075	0.1857	0.15695	0.11572	0.31626	0.22977	0.35808	0.17529	0.1705	0.23315	0.207735
GO:0030707	ovarian follicle cell development	0.16803	0.1997	0.07182	0.452	0.26281	0.03731	0.42654	0.21603	0.0903	0.29084	0.207865
GO:0006029	proteoglycan metabolic process	0.12495	0.6399	0.49581	0.20097	0.11877	0.53629	0.21538	0.70427	0.0872	0.10652	0.208175
GO:0030166	proteoglycan biosynthetic process	0.12495	0.6399	0.49581	0.20097	0.11877	0.53629	0.21538	0.70427	0.0872	0.10652	0.208175
GO:0030238	male sex determination	NA	0.4082	0.16143	0.21894	NA	0.1533	0.20181	0.41736	0.4594	0.19009	0.210375
GO:0046620	regulation of organ growth	0.10776	0.2134	0.20813	0.3721	0.05449	0.17199	0.3206	0.11968	0.5294	0.35089	0.210765
GO:0019233	sensory perception of pain	0.05693	0.4616	0.30616	0.05079	0.07523	0.14487	0.14041	0.5113	0.5198	0.27678	0.210825
GO:0007269	neurotransmitter secretion	0.09544	0.0493	0.02863	0.41822	0.23133	0.19034	0.30862	0.05581	0.3155	0.36111	0.210835
GO:0099643	signal release from synapse	0.09544	0.0493	0.02863	0.41822	0.23133	0.19034	0.30862	0.05581	0.3155	0.36111	0.210835
GO:0030516	regulation of axon extension	0.20991	0.1222	0.51673	0.07667	0.21248	0.48873	0.05888	0.14392	0.7422	0.61812	0.211195
GO:0061387	regulation of extent of cell growth	0.20991	0.1222	0.51673	0.07667	0.21248	0.48873	0.05888	0.14392	0.7422	0.61812	0.211195
GO:0099531	presynaptic process involved in chemical synaptic transmission	0.11126	0.0583	0.02343	0.38845	0.25987	0.16324	0.33374	0.04769	0.3556	0.32596	0.211555
GO:0032270	positive regulation of cellular protein metabolic process	0.30529	0.3312	0.0611	0.07951	0.11101	0.09917	0.19592	0.26781	0.2274	0.60954	0.21166
GO:0051100	negative regulation of binding	0.23027	0.0985	0.13321	0.19404	0.24688	0.12511	0.22939	0.13598	0.2299	0.247	0.211715
GO:0031440	regulation of mRNA 3'-end processing	0.1315	0.26	0.20968	0.64494	0.08653	0.15828	0.58764	0.21782	0.2145	0.10444	0.21209
GO:0035293	chitin-based larval cuticle pattern formation	0.21963	0.238	0.0357	0.16543	0.40236	0.05917	0.21735	0.19254	0.2076	0.46812	0.212475
GO:0016242	negative regulation of macroautophagy	0.67598	0.1073	0.06159	0.22849	0.48119	0.18364	0.18744	0.19698	0.4592	0.42866	0.212735
GO:0009407	toxin catabolic process	NA	0.2045	NA	NA	NA	NA	NA	0.22189	NA	NA	0.213195
GO:0042178	xenobiotic catabolic process	NA	0.2045	NA	NA	NA	NA	NA	0.22189	NA	NA	0.213195
GO:0046689	response to mercury ion	NA	0.2045	NA	NA	NA	NA	NA	0.22189	NA	NA	0.213195
GO:0046701	insecticide catabolic process	NA	0.2045	NA	NA	NA	NA	NA	0.22189	NA	NA	0.213195
GO:0090487	secondary metabolite catabolic process	NA	0.2045	NA	NA	NA	NA	NA	0.22189	NA	NA	0.213195
GO:0009880	embryonic pattern specification	0.32267	0.3122	0.10833	0.22773	0.42635	0.19906	0.11947	0.37871	0.1085	0.06929	0.213395
GO:0002790	peptide secretion	0.05439	0.126	0.11355	0.22413	0.08128	0.34393	0.43236	0.20306	0.5163	0.5148	0.213595
GO:0051336	regulation of hydrolase activity	0.15362	0.1263	0.73781	0.10367	0.03908	0.74848	0.06547	0.27408	0.47	0.44383	0.21385
GO:0042045	epithelial fluid transport	0.31424	0.1213	0.04821	0.27118	0.1413	0.21083	0.33215	0.05208	0.2172	0.22477	0.214015
GO:0070633	transepithelial transport	0.31424	0.1213	0.04821	0.27118	0.1413	0.21083	0.33215	0.05208	0.2172	0.22477	0.214015
GO:0048592	eye morphogenesis	0.19551	0.0656	0.53953	0.11788	0.05528	0.60481	0.18409	0.23295	0.5812	0.72556	0.21423
GO:0090596	sensory organ morphogenesis	0.19551	0.0656	0.53953	0.11788	0.05528	0.60481	0.18409	0.23295	0.5812	0.72556	0.21423
GO:0007484	imaginal disc-derived genitalia development	0.17915	0.7892	0.60165	0.08804	0.22393	0.06853	0.09222	0.54806	0.2046	0.2993	0.214265
GO:0006723	cuticle hydrocarbon biosynthetic process	0.09051	0.2439	0.5441	0.00894	0.21212	0.50702	0.00719	0.21714	0.3824	0.16283	0.21463
GO:0006935	chemotaxis	0.08846	0.4095	0.03288	0.22137	0.16426	0.05179	0.3167	0.54092	0.2079	0.37431	0.214635
GO:0048199	"vesicle targeting, to, from or within Golgi"	0.19914	0.2112	0.37587	0.15943	0.21817	0.48754	0.11347	0.2368	0.1868	0.30462	0.214685
GO:0009798	axis specification	0.24741	0.4871	0.05279	0.25998	0.33304	0.15711	0.17873	0.268	0.1821	0.14126	0.214755
GO:0033046	negative regulation of sister chromatid segregation	0.20194	0.2446	0.23647	0.53729	0.16504	0.2304	0.41846	0.16144	0.0748	0.10103	0.21617
GO:0051985	negative regulation of chromosome segregation	0.20194	0.2446	0.23647	0.53729	0.16504	0.2304	0.41846	0.16144	0.0748	0.10103	0.21617
GO:0090208	positive regulation of triglyceride metabolic process	0.19558	0.2383	0.19052	0.62984	0.05333	0.23404	0.19899	0.265	0.2836	0.12108	0.216515
GO:0048284	organelle fusion	0.49475	0.2029	0.01761	0.048	0.23062	0.03876	0.28548	0.02971	0.6935	0.6111	0.21676
GO:0006396	RNA processing	0.19368	0.232	0.39862	0.2023	0.43768	0.11055	0.35593	0.15946	0.3077	0.05576	0.21715
GO:0010468	regulation of gene expression	0.15617	0.0274	0.27867	0.03943	0.12606	0.43853	0.45598	0.62533	0.5793	0.07294	0.21742
GO:0044773	mitotic DNA damage checkpoint	0.35189	0.7118	0.38447	0.20353	0.22035	0.17071	0.2145	0.56079	0.024	0.08598	0.217425
GO:0021953	central nervous system neuron differentiation	0.53865	0.17	0.25698	0.03323	0.53946	0.19516	0.03051	0.11953	0.5504	0.23987	0.217515
GO:0021954	central nervous system neuron development	0.53865	0.17	0.25698	0.03323	0.53946	0.19516	0.03051	0.11953	0.5504	0.23987	0.217515
GO:0016043	cellular component organization	0.55105	0.1738	0.28677	0.04579	0.39824	0.43182	0.26154	0.0196	0.0223	0.05581	0.21767
GO:0035561	regulation of chromatin binding	NA	0.1676	0.13321	0.2822	NA	0.13519	0.30251	0.20086	0.2345	0.27535	0.21768
GO:0050793	regulation of developmental process	0.02488	0.1805	0.27149	0.24164	0.12798	0.04361	0.48475	0.19378	0.3092	0.31579	0.21771
GO:0002831	regulation of response to biotic stimulus	0.27303	0.5595	0.15829	0.23774	0.1977	0.1355	0.65183	0.48481	0.0592	0.1016	0.21772
GO:0009156	ribonucleoside monophosphate biosynthetic process	0.26762	0.112	0.19778	0.24008	0.30241	0.35812	0.18274	0.08015	0.2378	0.16391	0.21779
GO:0016070	RNA metabolic process	0.19949	0.0537	0.52749	0.05952	0.23619	0.05669	0.34053	0.31553	0.5981	0.09563	0.21784
GO:0006875	cellular metal ion homeostasis	0.12093	0.2868	0.39157	0.05205	0.17946	0.19019	0.15242	0.24554	0.4961	0.39434	0.217865
GO:0071324	cellular response to disaccharide stimulus	0.22368	0.1375	0.33974	0.2851	0.32991	0.34695	0.21216	0.14313	0.2013	0.0709	0.21792
GO:0071329	cellular response to sucrose stimulus	0.22368	0.1375	0.33974	0.2851	0.32991	0.34695	0.21216	0.14313	0.2013	0.0709	0.21792
GO:0006638	neutral lipid metabolic process	0.29885	0.0606	0.2825	0.20231	0.26736	0.40903	0.23391	0.17622	0.0848	0.0417	0.21811
GO:0006639	acylglycerol metabolic process	0.29885	0.0606	0.2825	0.20231	0.26736	0.40903	0.23391	0.17622	0.0848	0.0417	0.21811
GO:0035384	thioester biosynthetic process	0.11337	0.1294	0.14513	0.22934	0.22767	0.26701	0.36452	0.16493	0.5036	0.20873	0.2182
GO:0071616	acyl-CoA biosynthetic process	0.11337	0.1294	0.14513	0.22934	0.22767	0.26701	0.36452	0.16493	0.5036	0.20873	0.2182
GO:0006903	vesicle targeting	0.07533	0.2234	0.44323	0.21175	0.08719	0.57172	0.17754	0.25735	0.2131	0.31212	0.21825
GO:0048081	positive regulation of cuticle pigmentation	0.21654	0.2998	0.08549	0.2207	0.49494	0.16032	0.34723	0.13282	0.1532	0.32049	0.21862
GO:0048087	positive regulation of developmental pigmentation	0.21654	0.2998	0.08549	0.2207	0.49494	0.16032	0.34723	0.13282	0.1532	0.32049	0.21862
GO:0072661	protein targeting to plasma membrane	0.21654	0.2998	0.08549	0.2207	0.49494	0.16032	0.34723	0.13282	0.1532	0.32049	0.21862
GO:0044093	positive regulation of molecular function	0.1044	0.2574	0.24528	0.23017	0.02756	0.09146	0.24751	0.28265	0.2073	0.16917	0.218735
GO:0045851	pH reduction	0.03567	0.3019	0.02138	0.3759	0.11504	0.04183	0.3814	0.17124	0.2666	0.27167	0.21892
GO:0051452	intracellular pH reduction	0.03567	0.3019	0.02138	0.3759	0.11504	0.04183	0.3814	0.17124	0.2666	0.27167	0.21892
GO:0051453	regulation of intracellular pH	0.03567	0.3019	0.02138	0.3759	0.11504	0.04183	0.3814	0.17124	0.2666	0.27167	0.21892
GO:0034329	cell junction assembly	0.18049	0.387	0.12642	0.1749	0.04542	0.25813	0.11462	0.30032	0.5034	0.54187	0.21931
GO:0048134	germ-line cyst formation	0.09121	0.2166	0.10391	0.6682	0.17602	0.05928	0.85455	0.22251	0.4317	0.52667	0.219555
GO:0048699	generation of neurons	0.05224	0.2105	0.11598	0.0588	0.11416	0.35344	0.2295	0.23726	0.4022	0.53801	0.22
GO:0070374	positive regulation of ERK1 and ERK2 cascade	0.31706	0.1549	0.20138	0.20719	0.16359	0.23296	0.38774	0.11653	0.2442	0.24323	0.220075
GO:0008358	"maternal determination of anterior/posterior axis, embryo"	0.45925	0.195	0.25396	0.08186	0.27703	0.39538	0.08511	0.19596	0.1411	0.24422	0.22009
GO:0048209	"regulation of vesicle targeting, to, from or within Golgi"	0.19914	0.2112	0.37587	0.19164	0.21817	0.48754	0.14113	0.2368	0.2222	0.34316	0.220185
GO:0007444	imaginal disc development	0.24821	0.3095	0.1937	0.04119	0.16765	0.15757	0.04853	0.46108	0.2885	0.37214	0.220955
GO:0072089	stem cell proliferation	0.0869	0.2948	0.1505	0.59195	0.16156	0.06623	0.55241	0.3188	0.1536	0.28083	0.221195
GO:0001704	formation of primary germ layer	0.2815	0.248	0.2525	0.07593	0.14584	0.26021	0.19149	0.29092	0.1954	0.09062	0.2217
GO:0032370	positive regulation of lipid transport	0.32773	0.2217	0.40611	0.12499	0.33103	0.41246	0.22254	0.20039	0.0919	0.09283	0.22212
GO:0051983	regulation of chromosome segregation	0.07849	0.4654	0.18723	0.48243	0.10304	0.07882	0.47768	0.21195	0.3852	0.23234	0.222145
GO:0007155	cell adhesion	0.46406	0.5728	0.21225	0.14767	0.54923	0.19528	0.23296	0.61097	0.1344	0.19802	0.222605
GO:1902769	regulation of choline O-acetyltransferase activity	NA	NA	NA	0.20879	NA	NA	0.23753	NA	NA	NA	0.22316
GO:0051656	establishment of organelle localization	0.21164	0.2574	0.03684	0.4491	0.27982	0.03058	0.23627	0.40388	0.1009	0.09576	0.223955
GO:0051234	establishment of localization	0.23554	0.4413	0.52354	0.18412	0.27636	0.21243	0.20713	0.56172	0.0206	0.07412	0.223985
GO:0009636	response to toxic substance	0.14624	0.0394	0.12571	0.30318	0.09369	0.78822	0.33938	0.09658	0.5385	0.34255	0.22471
GO:1901214	regulation of neuron death	0.04813	0.2661	0.49538	0.14277	0.16813	0.45709	0.21161	0.3018	0.2381	0.11939	0.224855
GO:0006451	translational readthrough	0.05503	0.4335	0.72245	0.02713	0.25313	0.74976	0.04687	0.52511	0.0412	0.19684	0.224985
GO:0045467	R7 cell development	0.02859	0.2182	0.29925	0.17341	0.02919	0.23249	0.2348	0.28894	0.2034	0.64944	0.225345
GO:0043523	regulation of neuron apoptotic process	0.05628	0.3507	0.17204	0.22962	0.22113	0.10159	0.17734	0.23977	0.4846	0.49686	0.225375
GO:0002759	regulation of antimicrobial humoral response	0.09709	0.3212	0.25155	0.28604	0.19939	0.32823	0.14532	0.42395	0.1237	0.14425	0.22547
GO:0002920	regulation of humoral immune response	0.09709	0.3212	0.25155	0.28604	0.19939	0.32823	0.14532	0.42395	0.1237	0.14425	0.22547
GO:0006996	organelle organization	0.99136	0.1648	0.14967	0.12218	0.65236	0.09818	0.53092	0.03026	0.2867	0.38655	0.22575
GO:0007064	mitotic sister chromatid cohesion	0.20833	0.5254	0.16421	0.60795	0.20043	0.24373	0.6743	0.52469	0.1736	0.17888	0.22603
GO:0051647	nucleus localization	0.10219	0.4317	0.16515	0.3059	0.13753	0.1415	0.29635	0.64185	0.2781	0.17448	0.22629
GO:0035290	trunk segmentation	0.29956	0.1074	0.22717	0.32984	0.36853	0.22582	0.65811	0.11893	0.2164	0.18836	0.226495
GO:0045880	positive regulation of smoothened signaling pathway	0.17819	0.4967	0.50185	0.09122	0.17283	0.48681	0.2759	0.49196	0.1457	0.15206	0.227045
GO:0007227	signal transduction downstream of smoothened	NA	NA	0.22051	NA	NA	0.23442	NA	NA	NA	NA	0.227465
GO:0007228	positive regulation of hh target transcription factor activity	NA	NA	0.22051	NA	NA	0.23442	NA	NA	NA	NA	0.227465
GO:0044087	regulation of cellular component biogenesis	0.11469	0.258	0.11163	0.20871	0.1936	0.24685	0.41223	0.25354	0.175	0.31311	0.22778
GO:0055088	lipid homeostasis	0.07963	0.5399	0.058	0.22636	0.08403	0.07234	0.5048	0.71135	0.2977	0.22982	0.22809
GO:0033013	tetrapyrrole metabolic process	0.45736	0.2527	0.2188	0.30285	0.17459	0.18297	0.36588	0.23771	0.187	0.04792	0.228255
GO:0032968	positive regulation of transcription elongation from RNA polymerase II promoter	0.37346	0.2451	0.44703	0.02836	0.57862	0.19151	0.19694	0.21756	0.2393	0.18029	0.22843
GO:0008593	regulation of Notch signaling pathway	0.3205	0.601	0.01225	0.38657	0.63156	0.02059	0.18906	0.2686	0.0241	0.04765	0.22883
GO:0051294	establishment of spindle orientation	0.1557	0.1909	0.28677	0.4165	0.17328	0.43772	0.55554	0.13095	0.2444	0.21357	0.228985
GO:0045047	protein targeting to ER	0.14744	0.4346	0.04353	0.21506	0.04103	0.03864	0.2782	0.43722	0.5115	0.24373	0.229395
GO:0072599	establishment of protein localization to endoplasmic reticulum	0.14744	0.4346	0.04353	0.21506	0.04103	0.03864	0.2782	0.43722	0.5115	0.24373	0.229395
GO:0048584	positive regulation of response to stimulus	0.2542	0.4947	0.15604	0.05699	0.20504	0.18386	0.09756	0.42805	0.4186	0.27456	0.22962
GO:0030177	positive regulation of Wnt signaling pathway	0.58757	0.1676	0.08561	0.00927	0.3699	0.1457	0.22444	0.23523	0.2879	0.42982	0.229835
GO:2000050	regulation of non-canonical Wnt signaling pathway	0.28484	0.2317	0.19125	NA	0.24902	0.17727	NA	0.22814	NA	NA	0.22992
GO:1903530	regulation of secretion by cell	0.60783	0.0388	0.11787	0.15661	0.30427	0.35831	0.15107	0.10644	0.8599	0.85769	0.23044
GO:0006163	purine nucleotide metabolic process	0.21255	0.4343	0.1696	0.24952	0.296	0.06314	0.93105	0.15126	0.2488	0.21278	0.23079
GO:0033227	dsRNA transport	0.19008	0.1788	0.04345	0.33497	0.2181	0.06782	0.75152	0.25944	0.3338	0.24536	0.23173
GO:0002168	instar larval development	0.23454	0.2439	0.26047	0.22929	0.12463	0.28718	0.3464	0.20137	0.0262	0.06971	0.231915
GO:0046530	photoreceptor cell differentiation	0.10613	0.0796	0.47158	0.0496	0.06638	0.411	0.21346	0.25871	0.2509	0.47651	0.23218
GO:0042435	indole-containing compound biosynthetic process	0.26098	0.1009	NA	0.28691	0.26586	NA	0.33257	0.08879	0.1611	0.20352	0.23225
GO:0044723	single-organism carbohydrate metabolic process	0.03196	0.2193	0.19453	0.39886	0.08146	0.20164	0.36053	0.32593	0.2454	0.2717	0.23235
GO:0007127	meiosis I	0.15648	0.2746	0.15363	0.11546	0.19118	0.27479	0.65522	0.4922	0.1557	0.44984	0.23289
GO:0001556	oocyte maturation	NA	NA	0.2379	NA	NA	0.22801	NA	NA	0.2288	0.30541	0.23335
GO:0045451	pole plasm oskar mRNA localization	0.64928	0.2622	0.20996	0.09875	0.50767	0.35611	0.08858	0.25712	0.0738	0.06222	0.23354
GO:0097485	neuron projection guidance	0.09233	0.2469	0.02573	0.2376	0.1346	0.03524	0.33974	0.39526	0.2296	0.39353	0.2336
GO:0015724	formate transport	0.68839	0.5463	0.02557	0.1418	0.72193	0.02578	0.12932	0.5397	0.1304	0.32551	0.233655
GO:0019532	oxalate transport	0.68839	0.5463	0.02557	0.1418	0.72193	0.02578	0.12932	0.5397	0.1304	0.32551	0.233655
GO:0042051	compound eye photoreceptor development	0.13254	0.1424	0.00429	0.24728	0.36417	0.00413	0.34576	0.22063	0.5808	0.79404	0.233955
GO:0002052	positive regulation of neuroblast proliferation	NA	0.1628	0.01619	0.30111	NA	0.01488	0.33754	0.16843	0.688	0.65273	0.23477
GO:0098771	inorganic ion homeostasis	0.02766	0.4831	0.21094	0.15723	0.06237	0.21799	0.25203	0.3473	0.4827	0.42766	0.23501
GO:0007423	sensory organ development	0.32012	0.0343	0.23978	0.19175	0.15412	0.23116	0.28815	0.06572	0.6167	0.81964	0.23547
GO:0009127	purine nucleoside monophosphate biosynthetic process	0.18978	0.1758	0.3246	0.25344	0.40242	0.51284	0.48356	0.21047	0.1647	0.21888	0.23616
GO:0009168	purine ribonucleoside monophosphate biosynthetic process	0.18978	0.1758	0.3246	0.25344	0.40242	0.51284	0.48356	0.21047	0.1647	0.21888	0.23616
GO:0070983	dendrite guidance	0.01295	0.4326	0.19923	0.29308	0.06554	0.18104	0.07392	0.42662	0.5525	0.2732	0.236215
GO:0016081	synaptic vesicle docking	0.10085	0.1682	0.29427	0.33366	0.08589	0.25433	0.29104	0.15914	0.2404	0.23248	0.23644
GO:0048136	male germ-line cyst formation	0.31713	0.2151	0.09926	0.26226	0.3163	0.07524	0.33671	0.18882	0.2334	0.23949	0.236445
GO:0006338	chromatin remodeling	0.11527	0.66	0.23939	0.18887	0.2214	0.37247	0.36486	0.92351	0.2339	0.07352	0.236645
GO:0022610	biological adhesion	0.49606	0.5243	0.20158	0.17089	0.51878	0.21096	0.26247	0.56324	0.0869	0.13467	0.236715
GO:0051648	vesicle localization	0.41282	0.1048	0.10604	0.59626	0.63218	0.17388	0.42376	0.24362	0.122	0.23014	0.23688
GO:0000079	regulation of cyclin-dependent protein serine/threonine kinase activity	0.34501	0.2619	0.09493	0.04606	0.32369	0.08933	0.16551	0.24081	0.3245	0.23314	0.236975
GO:1904029	regulation of cyclin-dependent protein kinase activity	0.34501	0.2619	0.09493	0.04606	0.32369	0.08933	0.16551	0.24081	0.3245	0.23314	0.236975
GO:0050808	synapse organization	0.19791	0.645	0.06808	0.33579	0.20478	0.09669	0.57505	0.62059	0.1108	0.27069	0.237735
GO:0030575	nuclear body organization	0.22392	0.3878	0.08658	0.31274	0.19665	0.25978	0.25192	0.48401	0.1793	0.1526	0.23792
GO:0035149	"lumen formation, open tracheal system"	0.3382	0.128	0.08727	0.21395	0.32141	0.07205	0.33612	0.08947	0.3066	0.26226	0.238105
GO:0035159	"regulation of tube length, open tracheal system"	0.2157	0.5746	0.17591	0.26058	0.09249	0.07927	0.19015	0.30696	0.4621	0.53368	0.23814
GO:0071711	basement membrane organization	0.21432	0.4306	0.24269	0.27948	0.23367	0.0953	0.262	0.5576	0.1569	0.14116	0.23818
GO:0007494	midgut development	0.24843	0.2537	0.50068	0.27912	0.22844	0.21828	0.13909	0.21673	0.1381	0.37586	0.238435
GO:2000026	regulation of multicellular organismal development	0.035	0.2046	0.06182	0.27246	0.12369	0.05441	0.41987	0.33894	0.3322	0.38939	0.23853
GO:0030307	positive regulation of cell growth	0.07023	0.1196	0.3254	0.28597	0.02572	0.40706	0.25917	0.10237	0.3475	0.21833	0.23875
GO:0046488	phosphatidylinositol metabolic process	0.16993	0.1849	0.37377	0.29271	0.12821	0.3381	0.30758	0.15743	0.3181	0.16203	0.238805
GO:0045807	positive regulation of endocytosis	0.09431	0.2293	0.02474	0.17761	0.24863	0.02651	0.28356	0.39925	0.2851	0.36445	0.238965
GO:0007093	mitotic cell cycle checkpoint	0.27508	0.6491	0.39391	0.2029	0.22985	0.14769	0.24845	0.52108	0.0208	0.04713	0.23915
GO:0007140	male meiosis	0.11511	0.4501	0.17877	0.17437	0.08446	0.17786	0.356	0.30017	0.3554	0.66332	0.23947
GO:0035966	response to topologically incorrect protein	0.1136	0.218	0.1846	0.39245	0.20221	0.50625	0.39599	0.27388	0.1431	0.26111	0.239555
GO:0035967	cellular response to topologically incorrect protein	0.1136	0.218	0.1846	0.39245	0.20221	0.50625	0.39599	0.27388	0.1431	0.26111	0.239555
GO:0033014	tetrapyrrole biosynthetic process	0.32251	0.2908	0.22452	0.25516	0.09223	0.19012	0.28537	0.27567	0.1455	0.06955	0.23984
GO:0016246	RNA interference	0.40078	0.1656	0.27889	0.55239	0.18535	0.16316	0.66281	0.25186	0.1288	0.22828	0.24007
GO:0071168	protein localization to chromatin	0.28759	0.0808	0.23106	0.17952	0.28113	0.26219	0.24972	0.08703	0.2529	0.16884	0.24039
GO:0007097	nuclear migration	0.21372	0.6038	0.10063	0.24453	0.31754	0.02944	0.23583	0.68917	0.374	0.23653	0.24053
GO:0007405	neuroblast proliferation	0.13566	0.2686	0.0449	0.32074	0.36017	0.01157	0.52611	0.21347	0.1691	0.41831	0.241035
GO:0061351	neural precursor cell proliferation	0.13566	0.2686	0.0449	0.29744	0.36017	0.01157	0.4963	0.21347	0.1691	0.41831	0.241035
GO:0009199	ribonucleoside triphosphate metabolic process	0.28984	0.2524	0.28859	0.11791	0.22203	0.10641	0.94682	0.09402	0.3538	0.23007	0.241235
GO:0006352	"DNA-templated transcription, initiation"	0.33253	0.2453	0.06485	0.39783	0.23808	0.02226	0.37048	0.34013	0.013	0.01197	0.24169
GO:0016108	tetraterpenoid metabolic process	0.35091	0.4384	0.25574	0.09331	0.36131	0.22801	0.08101	0.82037	0.174	0.15823	0.241875
GO:0016116	carotenoid metabolic process	0.35091	0.4384	0.25574	0.09331	0.36131	0.22801	0.08101	0.82037	0.174	0.15823	0.241875
GO:0032504	multicellular organism reproduction	0.25759	0.0185	0.43617	0.17826	0.38689	0.55041	0.22636	0.71177	0.0222	0.10954	0.241975
GO:0030727	germarium-derived female germ-line cyst formation	0.23545	0.0536	0.24874	0.40975	0.13643	0.13984	0.82912	0.08279	0.3027	0.70218	0.242095
GO:0008361	regulation of cell size	0.10835	0.2785	0.20578	0.49746	0.18568	0.12932	0.60587	0.18786	0.7012	0.47564	0.24214
GO:0051013	microtubule severing	0.3392	0.2464	0.22868	0.80969	0.354	0.23839	0.8344	0.16243	0.1211	0.18209	0.242395
GO:0010941	regulation of cell death	0.21346	0.1841	0.15113	0.49178	0.8209	0.07709	0.18991	0.88737	0.5647	0.27149	0.242475
GO:0097089	methyl-branched fatty acid metabolic process	0.1651	0.1809	0.83236	0.18774	0.25457	0.79002	0.24983	0.22257	0.562	0.23545	0.24264
GO:1902321	methyl-branched fatty acid biosynthetic process	0.1651	0.1809	0.83236	0.18774	0.25457	0.79002	0.24983	0.22257	0.562	0.23545	0.24264
GO:0043248	proteasome assembly	0.0722	0.3128	0.70126	0.63699	0.02354	0.60018	0.33914	0.11722	0.0663	0.17465	0.243725
GO:0051050	positive regulation of transport	0.07473	0.2462	0.00876	0.35659	0.05968	0.01009	0.26796	0.24157	0.2826	0.30451	0.243885
GO:0006552	leucine catabolic process	0.18247	NA	0.21476	0.25079	0.45785	0.1835	0.23844	NA	0.6771	0.66005	0.244615
GO:0009083	branched-chain amino acid catabolic process	0.18247	NA	0.21476	0.25079	0.45785	0.1835	0.23844	NA	0.5275	0.50905	0.244615
GO:0051046	regulation of secretion	0.40941	0.0199	0.25791	0.23162	0.17367	0.38502	0.23063	0.04471	0.7278	0.79852	0.244765
GO:0009888	tissue development	0.58536	0.655	0.07415	0.10586	0.6208	0.03128	0.14289	0.53647	0.1188	0.34828	0.245585
GO:0051663	oocyte nucleus localization involved in oocyte dorsal/ventral axis specification	0.21636	0.4847	0.06693	0.37939	0.2755	0.09718	0.38247	0.63048	0.212	0.17425	0.24593
GO:0046688	response to copper ion	0.62219	0.1646	0.63353	0.25379	0.48261	0.17968	0.23821	0.39228	0.138	0.09056	0.246
GO:0048468	cell development	0.14836	0.4779	0.02695	0.12699	0.26859	0.23474	0.17233	0.25779	0.4058	0.35183	0.246265
GO:0035074	pupation	0.57855	0.2456	0.0861	0.07385	0.6469	0.07607	0.07685	0.24705	0.3029	0.32855	0.246325
GO:0070371	ERK1 and ERK2 cascade	0.3993	0.1486	0.26792	0.19835	0.22516	0.42289	0.36634	0.08224	0.1771	0.28139	0.24654
GO:0070372	regulation of ERK1 and ERK2 cascade	0.3993	0.1486	0.26792	0.19835	0.22516	0.42289	0.36634	0.08224	0.1771	0.28139	0.24654
GO:0015985	"energy coupled proton transport, down electrochemical gradient"	0.23366	0.4292	0.31235	0.25946	0.21794	0.18348	0.28148	0.36043	0.0844	0.0826	0.24656
GO:0015986	ATP synthesis coupled proton transport	0.23366	0.4292	0.31235	0.25946	0.21794	0.18348	0.28148	0.36043	0.0844	0.0826	0.24656
GO:0009259	ribonucleotide metabolic process	0.26228	0.417	0.15606	0.21202	0.33587	0.06093	0.67909	0.14971	0.3511	0.23189	0.247085
GO:0000186	activation of MAPKK activity	0.11156	NA	0.01087	0.46964	0.09357	0.09199	0.40827	NA	0.3839	0.41146	0.24773
GO:1902531	regulation of intracellular signal transduction	0.23596	0.2558	0.20087	0.23977	0.10337	0.14256	0.34204	0.55153	0.4251	0.48962	0.247785
GO:0007051	spindle organization	0.03184	0.3208	0.12135	0.47464	0.12892	0.10253	0.25811	0.2378	0.2695	0.42863	0.247955
GO:0051438	regulation of ubiquitin-protein transferase activity	0.39675	0.2279	0.21181	0.25481	0.46243	0.24113	0.54707	0.26726	0.1262	0.1323	0.24797
GO:0002793	positive regulation of peptide secretion	0.48678	0.1916	0.11509	0.04309	0.3045	0.10416	0.06626	0.31268	0.5752	0.32462	0.24805
GO:0045572	positive regulation of imaginal disc growth	0.17276	0.6483	0.15092	0.34628	0.4878	0.08315	0.26225	0.62117	0.2318	0.23506	0.248655
GO:0007413	axonal fasciculation	0.23745	0.5829	0.50105	0.24179	0.25711	0.45701	0.23827	0.40014	0.069	0.09643	0.24945
GO:0030952	establishment or maintenance of cytoskeleton polarity	0.42205	0.1119	0.20082	0.24411	0.25512	0.40364	0.23521	0.32432	0.0845	0.28285	0.249615
GO:0006400	tRNA modification	0.28583	0.1431	0.21829	0.45537	0.28114	0.20919	0.3776	0.30078	0.1612	0.16724	0.249715
GO:0035314	scab formation	0.04678	0.2886	0.03756	0.25585	0.04647	0.03324	0.24361	0.30275	0.3947	0.27495	0.24973
GO:0003400	regulation of COPII vesicle coating	0.2341	0.2468	0.50054	0.23034	0.25414	0.40187	0.17551	0.27358	0.2204	0.38656	0.25047
GO:0048207	"vesicle targeting, rough ER to cis-Golgi"	0.2341	0.2468	0.50054	0.19164	0.25414	0.40187	0.14113	0.27358	0.1558	0.34316	0.25047
GO:0048208	COPII vesicle coating	0.2341	0.2468	0.50054	0.19164	0.25414	0.40187	0.14113	0.27358	0.1558	0.34316	0.25047
GO:0090113	regulation of ER to Golgi vesicle-mediated transport by GTP hydrolysis	0.2341	0.2468	0.50054	0.23034	0.25414	0.40187	0.17551	0.27358	0.2204	0.38656	0.25047
GO:0001707	mesoderm formation	0.42465	0.6211	0.09234	0.31332	0.18871	0.10631	0.61588	0.69638	0.1772	0.14614	0.251015
GO:0007425	"epithelial cell fate determination, open tracheal system"	0.26329	0.2366	NA	0.19314	0.26638	NA	0.19032	0.23938	0.2648	0.32485	0.251335
GO:0006470	protein dephosphorylation	0.67747	0.1806	0.16517	0.3987	0.69734	0.17216	0.45091	0.22374	0.2792	0.04958	0.25147
GO:0001505	regulation of neurotransmitter levels	0.08222	0.0651	0.04679	0.32811	0.2732	0.23035	0.3819	0.11059	0.4682	0.46412	0.251775
GO:0034243	regulation of transcription elongation from RNA polymerase II promoter	0.34338	0.134	0.39828	0.03471	0.53495	0.23363	0.19718	0.11429	0.2706	0.45038	0.252115
GO:0040008	regulation of growth	0.16373	0.561	0.26399	0.36147	0.17961	0.24055	0.48105	0.49318	0.1271	0.23114	0.25227
GO:0010959	regulation of metal ion transport	0.36225	0.1431	0.60638	0.08113	0.27774	0.5649	0.13734	0.17432	0.4101	0.22719	0.252465
GO:2000331	regulation of terminal button organization	0.2066	0.3066	0.0443	0.63671	0.07561	0.0673	0.85177	0.30163	0.223	0.28228	0.25264
GO:0006277	DNA amplification	0.16511	0.2709	0.67389	0.16582	0.34145	0.60267	0.04356	0.23489	0.2001	0.50873	0.252895
GO:0007482	haltere development	0.32006	0.2386	0.50109	0.26159	0.31573	0.45286	0.24553	0.20919	0.2353	0.2324	0.25356
GO:0035216	haltere disc development	0.32006	0.2386	0.50109	0.26159	0.31573	0.45286	0.24553	0.20919	0.2353	0.2324	0.25356
GO:0043624	cellular protein complex disassembly	0.23683	0.1647	0.40057	0.38888	0.124	0.27031	0.19504	0.0443	0.6106	0.37892	0.25357
GO:0008360	regulation of cell shape	0.75747	0.7347	0.03042	0.21306	0.59343	0.06385	0.29426	0.58534	0.0075	0.01394	0.25366
GO:0002090	regulation of receptor internalization	0.0216	0.2065	0.28537	NA	0.02795	0.22237	NA	0.31468	0.6229	0.66834	0.25387
GO:0002092	positive regulation of receptor internalization	0.0216	0.2065	0.28537	NA	0.02795	0.22237	NA	0.31468	0.6229	0.66834	0.25387
GO:0015701	bicarbonate transport	0.78273	0.6573	0.07187	0.26456	0.81485	0.07242	0.24364	0.65021	0.0697	0.18414	0.2541
GO:0006836	neurotransmitter transport	0.13729	0.0702	0.06652	0.31827	0.29897	0.29997	0.20979	0.06442	0.4442	0.43855	0.25438
GO:0019915	lipid storage	0.15731	0.645	0.20806	0.76008	0.1659	0.13285	0.9238	0.83305	0.2211	0.28865	0.254875
GO:0010921	regulation of phosphatase activity	0.56671	0.065	NA	0.42191	0.60657	NA	0.08088	0.24877	0.0581	0.262	0.255385
GO:0045824	negative regulation of innate immune response	0.34845	0.8769	0.1882	0.09257	0.67481	0.32317	0.01936	0.87577	0.1604	0.05356	0.255685
GO:0051704	multi-organism process	0.26559	0.0507	0.49963	0.32143	0.24597	0.65443	0.05527	0.58879	0.0492	0.12581	0.25578
GO:0060795	cell fate commitment involved in formation of primary germ layer	0.06696	0.2416	0.4889	0.17099	0.05838	0.66461	0.40151	0.27007	0.5261	0.20279	0.255835
GO:0070201	regulation of establishment of protein localization	0.21906	0.2944	0.14462	0.8391	0.15328	0.18376	0.86014	0.193	0.7079	0.62437	0.25673
GO:0046595	establishment of pole plasm mRNA localization	NA	NA	0.27199	NA	NA	0.24195	NA	NA	NA	NA	0.25697
GO:0031104	dendrite regeneration	0.26329	0.4264	NA	0.25212	0.26638	NA	0.21608	0.44471	0.1982	0.14991	0.257705
GO:0010639	negative regulation of organelle organization	0.10574	0.0628	0.20111	0.57579	0.21146	0.30454	0.76357	0.05934	0.8481	0.65071	0.258
GO:0042478	regulation of eye photoreceptor cell development	0.14438	0.0438	0.41557	0.05567	0.37261	0.56304	0.04315	0.0318	0.7586	0.87632	0.258495
GO:0045314	regulation of compound eye photoreceptor development	0.14438	0.0438	0.41557	0.05567	0.37261	0.56304	0.04315	0.0318	0.7586	0.87632	0.258495
GO:0008202	steroid metabolic process	0.09495	0.1714	0.29184	0.33022	0.28388	0.16928	0.29168	0.34589	0.1427	0.23375	0.258815
GO:0050789	regulation of biological process	0.08533	0.1373	0.81209	0.62074	0.05893	0.89766	0.25124	0.0375	0.6564	0.26664	0.25894
GO:0065004	protein-DNA complex assembly	0.164	0.3436	0.37103	0.22276	0.25008	0.26852	0.16913	0.44421	0.1771	0.48102	0.2593
GO:0070997	neuron death	0.04397	0.325	0.56649	0.17625	0.22619	0.52417	0.25217	0.26663	0.3316	0.18649	0.2594
GO:0043974	histone H3-K27 acetylation	NA	0.3476	0.13321	0.22898	NA	0.13519	0.22548	0.38764	0.524	0.29076	0.25987
GO:0007184	SMAD protein import into nucleus	0.03958	0.2825	0.27277	0.32364	0.04179	0.24824	0.33745	0.27652	0.1105	0.12553	0.260505
GO:0019932	second-messenger-mediated signaling	0.24457	0.2766	0.20714	0.09436	0.29919	0.23873	0.19067	0.4112	0.4135	0.57737	0.260585
GO:0008089	anterograde axonal transport	0.34337	0.1548	0.12822	0.26927	0.25268	0.35698	0.42116	0.1704	0.2306	0.32363	0.260975
GO:0000077	DNA damage checkpoint	0.28009	0.7714	0.52053	0.23128	0.22316	0.25443	0.26811	0.77509	0.0398	0.08376	0.26127
GO:0031570	DNA integrity checkpoint	0.28009	0.766	0.52053	0.23128	0.22316	0.25443	0.26811	0.81621	0.0398	0.08376	0.26127
GO:0060326	cell chemotaxis	0.25585	0.3751	0.22668	0.51246	0.26681	0.18458	0.51156	0.37966	0.2074	0.22093	0.26133
GO:0034249	negative regulation of cellular amide metabolic process	0.30174	0.6319	0.05053	0.45094	0.0556	0.08326	0.30839	0.80194	0.1765	0.22105	0.261395
GO:0060627	regulation of vesicle-mediated transport	0.17738	0.0443	0.02477	0.57144	0.34574	0.03441	0.76831	0.07376	0.7546	0.84733	0.26156
GO:0042446	hormone biosynthetic process	0.56075	0.0057	0.1521	0.95441	0.39327	0.17371	0.82393	0.06254	0.1971	0.32665	0.261875
GO:0019991	septate junction assembly	0.23203	0.5985	0.15828	0.18236	0.10949	0.29201	0.10055	0.47578	0.5162	0.63326	0.26202
GO:0045785	positive regulation of cell adhesion	0.68932	0.3556	0.16952	0.35477	0.60048	0.17012	0.14533	0.40208	0.0417	0.02445	0.262445
GO:0043933	macromolecular complex subunit organization	0.29001	0.1131	0.08422	0.26902	0.34726	0.08164	0.65919	0.25786	0.1381	0.47512	0.26344
GO:0016545	"male courtship behavior, veined wing vibration"	0.3255	0.2108	0.25381	0.0432	0.32681	0.22178	0.17432	0.27322	0.7742	0.6775	0.263515
GO:0045433	"male courtship behavior, veined wing generated song production"	0.3255	0.2108	0.25381	0.0432	0.32681	0.22178	0.17432	0.27322	0.7742	0.6775	0.263515
GO:0018023	peptidyl-lysine trimethylation	0.08215	0.1163	0.30021	0.69426	0.07499	0.25456	0.81324	0.69978	0.2731	0.14741	0.26383
GO:0009150	purine ribonucleotide metabolic process	0.26384	0.4747	0.16999	0.26443	0.32689	0.06711	0.88457	0.17033	0.2765	0.23715	0.264135
GO:0007259	JAK-STAT cascade	0.18686	0.0664	0.28096	0.05725	0.27535	0.25301	0.1035	0.52425	0.34	0.46261	0.26418
GO:0097696	STAT cascade	0.18686	0.0664	0.28096	0.05725	0.27535	0.25301	0.1035	0.52425	0.34	0.46261	0.26418
GO:0000819	sister chromatid segregation	0.21266	0.8423	0.0845	0.43222	0.41256	0.09081	0.22007	0.49737	0.1889	0.30846	0.264265
GO:0043297	apical junction assembly	0.16368	0.4609	0.25316	0.22304	0.04241	0.47407	0.17939	0.27616	0.6608	0.72207	0.26466
GO:0006885	regulation of pH	0.02583	0.453	0.04109	0.27521	0.0863	0.06897	0.25582	0.28839	0.3674	0.42621	0.265515
GO:0030004	cellular monovalent inorganic cation homeostasis	0.02583	0.453	0.04109	0.27521	0.0863	0.06897	0.25582	0.28839	0.3674	0.42621	0.265515
GO:0030641	regulation of cellular pH	0.02583	0.453	0.04109	0.27521	0.0863	0.06897	0.25582	0.28839	0.3674	0.42621	0.265515
GO:0055067	monovalent inorganic cation homeostasis	0.02583	0.453	0.04109	0.27521	0.0863	0.06897	0.25582	0.28839	0.3674	0.42621	0.265515
GO:0042479	positive regulation of eye photoreceptor cell development	0.27436	NA	NA	NA	0.25676	NA	NA	NA	NA	NA	0.26556
GO:0045315	positive regulation of compound eye photoreceptor development	0.27436	NA	NA	NA	0.25676	NA	NA	NA	NA	NA	0.26556
GO:0051338	regulation of transferase activity	0.19921	0.2928	0.17001	0.2694	0.26227	0.2606	0.63481	0.20848	0.5964	0.57111	0.265835
GO:0034058	endosomal vesicle fusion	0.05591	0.651	0.09736	0.19835	0.43085	0.40743	0.21987	0.80948	0.312	0.17507	0.265935
GO:0048227	plasma membrane to endosome transport	0.05591	0.651	0.09736	0.19835	0.43085	0.40743	0.21987	0.80948	0.312	0.17507	0.265935
GO:2000179	positive regulation of neural precursor cell proliferation	NA	0.1628	0.01619	0.36368	NA	0.01488	0.43184	0.16843	0.688	0.65273	0.266055
GO:0072503	cellular divalent inorganic cation homeostasis	0.23522	0.6472	0.1743	0.17772	0.29953	0.20841	0.18943	0.66155	0.364	0.40842	0.267375
GO:1902600	hydrogen ion transmembrane transport	0.27117	0.3804	0.37717	0.18262	0.04726	0.29118	0.2169	0.28984	0.2655	0.05984	0.268335
GO:0048082	regulation of adult chitin-containing cuticle pigmentation	0.16581	0.1064	0.25719	0.68619	0.27956	0.20004	0.78992	0.07937	0.4893	0.53	0.268375
GO:0009951	polarity specification of dorsal/ventral axis	NA	NA	NA	NA	NA	NA	NA	NA	0.2811	0.25577	0.268435
GO:0065001	specification of axis polarity	NA	NA	NA	NA	NA	NA	NA	NA	0.2811	0.25577	0.268435
GO:0000041	transition metal ion transport	0.20802	0.1001	0.28071	0.30548	0.12772	0.52424	0.27809	0.1703	0.5154	0.25887	0.26848
GO:0045478	fusome organization	0.15718	0.3868	0.02517	0.51885	0.30362	0.02958	0.70936	0.23347	0.5092	0.20987	0.268545
GO:0007525	somatic muscle development	0.47362	0.471	0.24426	0.05292	0.33211	0.29292	0.14611	0.50684	0.0264	0.20267	0.26859
GO:0007424	open tracheal system development	0.45459	0.3883	0.07273	0.27982	0.35136	0.04741	0.17696	0.47127	0.2574	0.23753	0.26861
GO:0043687	post-translational protein modification	0.05359	NA	0.53151	0.08596	0.15758	0.8208	0.07348	NA	0.3819	0.3983	0.26974
GO:0045055	regulated exocytosis	0.14997	0.0428	0.62262	0.33261	0.13598	0.83418	0.20807	0.10411	0.443	0.61811	0.27034
GO:0006583	melanin biosynthetic process from tyrosine	0.48157	0.1009	NA	0.55842	0.44009	NA	0.52626	0.08879	0.0728	0.09633	0.270495
GO:0046888	negative regulation of hormone secretion	0.11681	0.3079	NA	0.04592	0.16736	NA	0.27321	0.26778	0.4641	0.48412	0.270495
GO:0090278	negative regulation of peptide hormone secretion	0.11681	0.3079	NA	0.04592	0.16736	NA	0.27321	0.26778	0.4641	0.48412	0.270495
GO:0006289	nucleotide-excision repair	0.34898	0.1065	0.24598	0.59898	0.34394	0.20184	0.56197	0.10415	0.2507	0.29055	0.270625
GO:0031623	receptor internalization	0.01139	0.0948	0.26308	0.41813	0.01538	0.27881	0.40184	0.16607	0.6229	0.66834	0.270945
GO:0009611	response to wounding	0.25571	0.8701	0.24053	0.36232	0.28635	0.42216	0.22864	0.95584	0.2297	0.2299	0.27103
GO:0060429	epithelium development	0.52447	0.637	0.06201	0.1367	0.52941	0.01239	0.13988	0.43825	0.1404	0.40261	0.271505
GO:0035556	intracellular signal transduction	0.15599	0.3467	0.193	0.13459	0.06368	0.28963	0.29569	0.58836	0.2988	0.254	0.271815
GO:0007621	negative regulation of female receptivity	0.74938	0.2854	0.07187	0.26456	0.52763	0.07242	0.24364	0.28015	0.1304	0.32551	0.272355
GO:0045434	"negative regulation of female receptivity, post-mating"	0.74938	0.2854	0.07187	0.26456	0.52763	0.07242	0.24364	0.28015	0.1304	0.32551	0.272355
GO:0051049	regulation of transport	0.06803	0.0833	0.46081	0.42927	0.08454	0.05028	0.54827	0.11653	0.5512	0.73334	0.2729
GO:0043241	protein complex disassembly	0.14994	0.1602	0.33373	0.49215	0.07507	0.2123	0.4882	0.11614	0.7335	0.70331	0.273015
GO:0030951	establishment or maintenance of microtubule cytoskeleton polarity	0.34816	0.1174	0.22526	0.32243	0.18995	0.50201	0.28908	0.23853	0.2574	0.47398	0.27324
GO:0048841	regulation of axon extension involved in axon guidance	0.07968	0.2243	0.45796	0.13411	0.09276	0.45729	0.12851	0.32222	0.3306	0.346	0.27326
GO:0032008	positive regulation of TOR signaling	0.10118	0.5563	0.25051	0.47073	0.21088	0.25134	0.34981	0.617	0.2956	0.05703	0.27347
GO:0045297	post-mating behavior	0.37054	0.1342	0.17641	0.46064	0.04074	0.09155	0.52518	0.1396	0.6636	0.44888	0.273475
GO:0097479	synaptic vesicle localization	0.27123	0.2188	0.10209	0.60937	0.47189	0.19035	0.45469	0.27583	0.1054	0.28578	0.27353
GO:0048515	spermatid differentiation	0.27703	0.9792	0.27006	0.15419	0.37518	0.32402	0.23072	0.33442	0.1844	0.19398	0.273545
GO:0006839	mitochondrial transport	0.18343	0.5702	0.44817	0.14428	0.16914	0.28109	0.13101	0.26645	0.7002	0.43288	0.27377
GO:0033045	regulation of sister chromatid segregation	0.1033	0.4516	0.26552	0.60339	0.14191	0.11766	0.54874	0.28059	0.4721	0.26729	0.27394
GO:0036335	intestinal stem cell homeostasis	0.13808	0.2406	0.08786	0.44239	0.19898	0.12023	0.50103	0.30763	0.6471	0.44924	0.274115
GO:0048872	homeostasis of number of cells	0.13808	0.2406	0.08786	0.44239	0.19898	0.12023	0.50103	0.30763	0.6471	0.44924	0.274115
GO:0010799	regulation of peptidyl-threonine phosphorylation	NA	0.2704	NA	NA	NA	NA	NA	0.27907	NA	NA	0.274735
GO:0010800	positive regulation of peptidyl-threonine phosphorylation	NA	0.2704	NA	NA	NA	NA	NA	0.27907	NA	NA	0.274735
GO:0030155	regulation of cell adhesion	0.21527	0.1282	0.52178	0.54037	0.30126	0.4506	0.24879	0.23505	0.2391	0.42476	0.275025
GO:0019751	polyol metabolic process	0.03412	0.554	0.17337	0.19628	0.15645	0.30277	0.24881	0.59669	0.848	0.63066	0.27579
GO:0007265	Ras protein signal transduction	0.26443	0.5373	0.21777	0.34436	0.15185	0.28763	0.45794	0.38494	0.1456	0.17685	0.27603
GO:0016311	dephosphorylation	0.68525	0.2308	0.17789	0.52493	0.67027	0.12915	0.62438	0.30808	0.245	0.03175	0.27654
GO:0010771	negative regulation of cell morphogenesis involved in differentiation	0.16658	0.3653	0.6768	0.41513	0.09965	0.63035	0.18796	0.51013	0.1821	0.05692	0.27663
GO:0032101	regulation of response to external stimulus	0.29504	0.2902	0.53591	0.21344	0.19445	0.07786	0.60164	0.26349	0.1355	0.35567	0.276845
GO:0006476	protein deacetylation	0.16413	0.7268	0.23212	0.86848	0.3219	0.17691	0.79223	0.58001	0.1356	0.22539	0.27701
GO:0016575	histone deacetylation	0.16413	0.7268	0.23212	0.86848	0.3219	0.17691	0.79223	0.58001	0.1356	0.22539	0.27701
GO:0003007	heart morphogenesis	0.95754	0.3155	0.13373	0.22605	0.94866	0.11208	0.09851	0.23868	0.6001	0.81547	0.27709
GO:0070588	calcium ion transmembrane transport	0.47233	0.3233	0.00062	0.23096	0.459	0.00086	0.20827	0.55328	0.1174	0.78081	0.27713
GO:0007098	centrosome cycle	0.38276	0.7225	0.02455	0.03975	0.35791	0.19762	0.63127	0.93123	0.0421	0.08854	0.277765
GO:0098655	cation transmembrane transport	0.08814	0.3467	0.62638	0.39372	0.05951	0.40719	0.20888	0.35725	0.0643	0.06381	0.27779
GO:0072330	monocarboxylic acid biosynthetic process	0.12011	0.326	0.11263	0.0076	0.3125	0.67675	0.01153	0.58627	0.4244	0.24312	0.27781
GO:0043067	regulation of programmed cell death	0.12473	0.2832	0.03559	0.51571	0.69278	0.03472	0.27324	0.9252	0.4218	0.25406	0.27822
GO:0071897	DNA biosynthetic process	0.22818	0.2718	0.28529	0.28608	0.46437	0.15355	0.09941	0.36257	0.2394	0.40442	0.278545
GO:0050801	ion homeostasis	0.61611	0.5428	0.12227	0.15728	0.02978	0.12179	0.25596	0.30121	0.4817	0.53641	0.278585
GO:0006783	heme biosynthetic process	0.60401	0.0441	0.35983	0.49649	0.23916	0.3181	0.50048	0.04108	0.1752	0.18672	0.27863
GO:0046528	imaginal disc fusion	0.17404	0.5872	0.02633	0.30403	0.17252	0.19378	0.68846	0.49679	0.2828	0.2747	0.27875
GO:0046529	"imaginal disc fusion, thorax closure"	0.17404	0.5872	0.02633	0.30403	0.17252	0.19378	0.68846	0.49679	0.2828	0.2747	0.27875
GO:0051650	establishment of vesicle localization	0.44448	0.1032	0.14059	0.49962	0.66894	0.24591	0.31171	0.24461	0.1286	0.33036	0.27881
GO:0007264	small GTPase mediated signal transduction	0.28655	0.5499	0.22238	0.37278	0.14514	0.27173	0.5097	0.40766	0.1606	0.17484	0.27914
GO:0006446	regulation of translational initiation	0.28448	0.2208	0.53091	0.22637	0.39192	0.44765	0.12934	0.21877	0.2743	0.3811	0.27939
GO:0046834	lipid phosphorylation	0.31017	0.0822	0.41636	0.40444	0.22341	0.47346	0.39386	0.08948	0.2489	0.08531	0.279535
GO:0016239	positive regulation of macroautophagy	0.16582	0.7633	0.0425	0.25622	0.34238	0.04955	0.48237	0.70717	0.2745	0.28509	0.279795
GO:0000245	spliceosomal complex assembly	0.28942	0.1842	0.31742	0.155	0.52597	0.27034	0.14149	0.17435	0.4009	0.48861	0.27988
GO:0048135	female germ-line cyst formation	0.23824	0.267	0.15694	0.55859	0.28772	0.09133	0.7731	0.27353	0.594	0.72712	0.280625
GO:2000377	regulation of reactive oxygen species metabolic process	0.19831	0.4152	0.07912	0.44125	0.11472	0.04319	0.41473	0.58899	0.2659	0.29654	0.28122
GO:1904894	positive regulation of STAT cascade	0.3522	0.0249	0.12496	0.08501	0.32035	0.29281	0.0812	1	0.27	0.42369	0.281405
GO:0042790	transcription of nuclear large rRNA transcript from RNA polymerase I promoter	0.09792	0.0766	0.29326	0.46353	0.0808	0.27033	0.31366	0.08853	0.5094	0.59207	0.281795
GO:0051094	positive regulation of developmental process	0.03816	0.4115	0.02068	0.23445	0.09441	0.03297	0.3293	0.51667	0.5389	0.69982	0.281875
GO:0050766	positive regulation of phagocytosis	0.30979	0.1246	0.54561	0.07374	0.28843	0.53528	0.17029	0.20138	0.4191	0.27547	0.28195
GO:0051402	neuron apoptotic process	0.04859	0.3942	0.22048	0.29091	0.30891	0.13995	0.22886	0.27308	0.5937	0.67275	0.281995
GO:0017015	regulation of transforming growth factor beta receptor signaling pathway	0.79769	0.1715	0.33149	0.64694	0.54739	0.28428	0.27973	0.17024	0.0311	0.04872	0.282005
GO:1903844	regulation of cellular response to transforming growth factor beta stimulus	0.79769	0.1715	0.33149	0.64694	0.54739	0.28428	0.27973	0.17024	0.0311	0.04872	0.282005
GO:0007224	smoothened signaling pathway	0.33299	0.6837	0.31206	0.05821	0.1542	0.31973	0.25248	0.76102	0.2191	0.23513	0.28227
GO:0007538	primary sex determination	0.09205	0.6393	0.31321	0.38329	0.15147	0.31867	0.29051	0.16482	0.2749	0.24924	0.282705
GO:0010942	positive regulation of cell death	0.10593	0.1781	0.15023	0.28921	0.76188	0.11025	0.27624	0.86833	0.4193	0.44792	0.282725
GO:0006607	NLS-bearing protein import into nucleus	0.09586	0.2193	0.2019	0.45847	0.10116	0.46483	0.45263	0.26889	0.2971	0.3567	0.282995
GO:1902580	single-organism cellular localization	0.32144	0.4219	0.04455	0.84805	0.24582	0.05345	0.69304	0.4088	0.2198	0.15642	0.28363
GO:0019216	regulation of lipid metabolic process	0.30051	0.249	0.05084	0.29697	0.49912	0.04989	0.27051	0.37661	0.8892	0.04749	0.28374
GO:0000281	mitotic cytokinesis	0.27803	0.1933	0.49833	0.27696	0.16044	0.91749	0.23728	0.29031	0.53	0.52723	0.28417
GO:0010038	response to metal ion	0.03216	0.1044	0.3415	0.5056	0.0614	0.85293	0.39151	0.22735	0.4425	0.12308	0.284425
GO:0045175	basal protein localization	0.26578	0.1104	0.08736	0.48069	0.05025	0.30387	0.66361	0.10992	0.8314	0.75241	0.284825
GO:0035264	multicellular organism growth	0.26874	0.3074	0.53054	0.21809	0.28014	0.42328	0.24208	0.38892	0.2896	0.26757	0.28487
GO:0000075	cell cycle checkpoint	0.27841	0.6724	0.61317	0.24991	0.29172	0.27705	0.3305	0.76071	0.0347	0.0592	0.285065
GO:0050877	neurological system process	0.22352	0.3484	0.36991	0.07569	0.15366	0.19663	0.20351	0.44368	0.4024	0.40301	0.28596
GO:0019219	regulation of nucleobase-containing compound metabolic process	0.23046	0.0785	0.94005	0.1193	0.34218	0.0546	0.56819	0.91882	0.4965	0.17015	0.28632
GO:0007498	mesoderm development	0.50092	0.3522	0.29301	0.21338	0.27305	0.50246	0.36263	0.27972	0.0345	0.03544	0.286365
GO:0048524	positive regulation of viral process	0.04136	0.1893	0.76861	0.33545	0.05204	0.74317	0.16376	0.23761	0.4082	0.56428	0.28653
GO:1903902	positive regulation of viral life cycle	0.04136	0.1893	0.76861	0.33545	0.05204	0.74317	0.16376	0.23761	0.4082	0.56428	0.28653
GO:0046668	regulation of retinal cell programmed cell death	0.61568	0.3125	0.06728	0.41296	0.54115	0.06704	0.2611	0.51353	0.0918	0.24442	0.2868
GO:0046669	regulation of compound eye retinal cell programmed cell death	0.61568	0.3125	0.06728	0.41296	0.54115	0.06704	0.2611	0.51353	0.0918	0.24442	0.2868
GO:0017148	negative regulation of translation	0.29325	0.8105	0.07594	0.43817	0.04928	0.13879	0.47141	0.79683	0.1975	0.28084	0.287045
GO:0035287	head segmentation	NA	NA	NA	NA	NA	NA	NA	NA	0.2818	0.29239	0.287095
GO:0007564	regulation of chitin-based cuticle tanning	0.09884	0.0774	0.32172	0.68619	0.17766	0.25259	0.78992	0.05614	0.3887	0.42711	0.287155
GO:0009950	dorsal/ventral axis specification	0.14334	0.701	0.14908	0.89256	0.34779	0.22741	0.58811	0.53984	0.1421	0.06261	0.2876
GO:0045596	negative regulation of cell differentiation	0.09324	0.4726	0.46146	0.39622	0.14077	0.30833	0.2669	0.63073	0.1229	0.0906	0.287615
GO:0030725	germline ring canal formation	0.11895	0.3442	0.19175	0.30288	0.10841	0.23502	0.27293	0.34972	0.4561	0.51962	0.287905
GO:0009135	purine nucleoside diphosphate metabolic process	0.18858	0.0542	0.62887	0.21218	0.33529	0.5226	0.24074	0.0664	0.6101	0.6224	0.288015
GO:0009179	purine ribonucleoside diphosphate metabolic process	0.18858	0.0542	0.62887	0.21218	0.33529	0.5226	0.24074	0.0664	0.6101	0.6224	0.288015
GO:0009185	ribonucleoside diphosphate metabolic process	0.18858	0.0542	0.62887	0.21218	0.33529	0.5226	0.24074	0.0664	0.6101	0.6224	0.288015
GO:0046031	ADP metabolic process	0.18858	0.0542	0.62887	0.21218	0.33529	0.5226	0.24074	0.0664	0.6101	0.6224	0.288015
GO:1903506	regulation of nucleic acid-templated transcription	0.30581	0.0304	1	0.07125	0.43415	0.02473	0.27112	1	0.4037	0.05771	0.288465
GO:2001141	regulation of RNA biosynthetic process	0.30581	0.0304	1	0.07125	0.43415	0.02473	0.27112	1	0.4037	0.05771	0.288465
GO:0035329	hippo signaling	0.26327	0.3144	0.11024	0.49058	0.19299	0.23268	0.243	0.43465	0.5199	0.47669	0.288835
GO:0046012	positive regulation of oskar mRNA translation	0.34139	0.3113	0.09541	0.02526	0.33827	0.03477	0.02725	0.26643	0.3786	0.75478	0.288865
GO:0009894	regulation of catabolic process	0.04023	0.9193	0.22807	0.18897	0.01658	0.34968	0.18312	0.87466	0.5734	0.85835	0.288875
GO:0006874	cellular calcium ion homeostasis	0.25824	0.3904	0.00121	0.19459	0.31953	0.0074	0.19954	0.34471	0.3495	0.42041	0.288885
GO:0060249	anatomical structure homeostasis	0.0537	0.3507	0.03871	0.40386	0.07688	0.03748	0.46801	0.3732	0.2875	0.29109	0.289295
GO:0048210	Golgi vesicle fusion to target membrane	0.20641	0.2683	0.25273	0.50089	0.10821	0.26801	0.72685	0.31101	0.7251	0.62547	0.289655
GO:1903900	regulation of viral life cycle	0.02647	0.1871	0.53224	0.17007	0.032	0.43908	0.15936	0.39298	0.4361	0.45034	0.29004
GO:0098813	nuclear chromosome segregation	0.14214	0.8824	0.22074	0.27195	0.30854	0.24964	0.0831	0.70113	0.3672	0.46695	0.290245
GO:0051649	establishment of localization in cell	0.23473	0.5566	0.19492	0.36747	0.25203	0.24588	0.12938	0.41528	0.3288	0.34093	0.290415
GO:0002792	negative regulation of peptide secretion	0.11681	0.3079	0.57884	0.04592	0.16736	0.54134	0.27321	0.26778	0.4641	0.48412	0.290555
GO:0006084	acetyl-CoA metabolic process	0.38656	0.2913	0.22381	0.28524	0.76029	0.28986	0.24761	0.34874	0.5588	0.1388	0.29058
GO:0071559	response to transforming growth factor beta	0.93459	0.235	0.46619	0.29978	0.77584	0.23268	0.10699	0.23244	0.4826	0.28163	0.290705
GO:0071560	cellular response to transforming growth factor beta stimulus	0.93459	0.235	0.46619	0.29978	0.77584	0.23268	0.10699	0.23244	0.4826	0.28163	0.290705
GO:0032784	"regulation of DNA-templated transcription, elongation"	0.48096	0.1746	0.31095	0.05507	0.42254	0.2715	0.30994	0.14701	0.2325	0.32343	0.29072
GO:0007477	notum development	0.26462	NA	0.37336	0.31692	0.26045	0.65698	0.32186	NA	0.2353	0.2324	0.29077
GO:0006412	translation	0.21805	0.373	0.39092	0.36516	0.20501	0.13786	0.17906	0.46892	0.135	0.38066	0.291605
GO:0033500	carbohydrate homeostasis	0.12908	0.5052	0.36684	0.1888	0.28314	0.49463	0.2124	0.52489	0.1402	0.30008	0.29161
GO:0035210	prepupal development	0.62606	0.3275	0.08486	0.43554	0.6272	0.04035	0.44425	0.25662	0.2343	0.25024	0.29206
GO:0000132	establishment of mitotic spindle orientation	0.12458	0.2798	0.21806	0.37108	0.15263	0.30478	0.4894	0.18141	0.4414	0.50794	0.29229
GO:0009725	response to hormone	0.1321	0.3128	0.25693	0.73932	0.18398	0.40894	0.80028	0.24354	0.2721	0.39448	0.29245
GO:0007059	chromosome segregation	0.26458	0.8213	0.17218	0.22683	0.32295	0.20444	0.07134	0.63586	0.3653	0.46219	0.293765
GO:0198738	cell-cell signaling by wnt	0.42551	0.3109	0.17756	0.47429	0.53813	0.14775	0.30551	0.2834	0.1344	0.15798	0.294455
GO:0045786	negative regulation of cell cycle	0.26209	0.5889	0.25218	0.28126	0.30794	0.08591	0.38234	0.82311	0.8274	0.02588	0.2946
GO:0031935	regulation of chromatin silencing	0.32863	0.0286	0.26168	0.05333	0.65864	0.81959	0.21339	0.09417	0.8075	0.70186	0.295155
GO:0048489	synaptic vesicle transport	0.29624	0.2444	0.14399	0.55094	0.50708	0.25231	0.44635	0.36191	0.1088	0.29491	0.295575
GO:0097480	establishment of synaptic vesicle localization	0.29624	0.2444	0.14399	0.55094	0.50708	0.25231	0.44635	0.36191	0.1088	0.29491	0.295575
GO:0099003	vesicle-mediated transport in synapse	0.29624	0.2444	0.14399	0.55094	0.50708	0.25231	0.44635	0.36191	0.1088	0.29491	0.295575
GO:0071322	cellular response to carbohydrate stimulus	0.30316	0.1993	0.43853	0.35861	0.43357	0.43583	0.28856	0.20703	0.2731	0.11037	0.29586
GO:0071684	organism emergence from protective structure	0.31678	0.3852	0.57677	0.27585	0.38929	0.52736	0.26379	0.26191	0.2389	0.22396	0.296315
GO:0048193	Golgi vesicle transport	0.33652	0.3769	0.01565	0.37192	0.24944	0.02461	0.19854	0.32179	0.2756	0.31832	0.29696
GO:0007416	synapse assembly	0.20842	0.6895	0.07122	0.42984	0.28038	0.21808	0.58833	0.54495	0.1903	0.31428	0.29733
GO:0000288	"nuclear-transcribed mRNA catabolic process, deadenylation-dependent decay"	0.28885	0.1493	0.62926	0.16855	0.30703	0.59337	0.1644	0.65453	0.2882	0.42828	0.29794
GO:0035163	embryonic hemocyte differentiation	NA	0.07	0.39146	0.25954	NA	0.33666	0.22682	0.07246	0.4907	0.38399	0.2981
GO:0035165	embryonic crystal cell differentiation	NA	0.07	0.39146	0.25954	NA	0.33666	0.22682	0.07246	0.4907	0.38399	0.2981
GO:0035170	lymph gland crystal cell differentiation	NA	0.07	0.39146	0.25954	NA	0.33666	0.22682	0.07246	0.4907	0.38399	0.2981
GO:0016241	regulation of macroautophagy	0.22924	0.2013	0.02249	0.50867	0.53516	0.12544	0.30169	0.29502	0.4183	0.43939	0.298355
GO:1990709	presynaptic active zone organization	0.30357	0.1993	0.15386	0.62266	0.29388	0.32905	0.90191	0.13664	0.3852	0.20285	0.298725
GO:0030162	regulation of proteolysis	0.23735	0.2634	0.10983	0.59026	0.12738	0.06977	0.6094	0.33449	0.3418	0.54113	0.298945
GO:2000177	regulation of neural precursor cell proliferation	0.6875	0.2335	0.05587	0.19441	0.80709	0.05861	0.26373	0.33424	0.4103	0.55706	0.298985
GO:0043269	regulation of ion transport	0.08534	0.1155	0.66392	0.52026	0.09653	0.26532	0.40052	0.15281	0.3328	0.34316	0.29906
GO:0006879	cellular iron ion homeostasis	0.12522	0.3485	0.69428	0.17099	0.05052	0.28807	0.65376	0.31044	0.3142	0.23724	0.299255
GO:0007591	"molting cycle, chitin-based cuticle"	0.20005	0.2115	0.05753	0.48223	0.33595	0.02566	0.50878	0.26334	0.3919	0.65251	0.299645
GO:0042303	molting cycle	0.20005	0.2115	0.05753	0.48223	0.33595	0.02566	0.50878	0.26334	0.3919	0.65251	0.299645
GO:0055080	cation homeostasis	0.5809	0.4831	0.21094	0.15723	0.06237	0.21799	0.25203	0.3473	0.4827	0.42766	0.299665
GO:0006537	glutamate biosynthetic process	0.25388	0.4035	0.87753	0.2184	0.25546	0.88812	0.20956	0.32665	0.2986	0.30182	0.30021
GO:0043650	dicarboxylic acid biosynthetic process	0.25388	0.4035	0.87753	0.2184	0.25546	0.88812	0.20956	0.32665	0.2986	0.30182	0.30021
GO:0040014	regulation of multicellular organism growth	0.2863	0.2667	0.55751	0.25345	0.31801	0.44461	0.28147	0.40048	0.3141	0.28648	0.30029
GO:0030322	stabilization of membrane potential	0.29845	0.3859	0.05509	0.27995	0.30196	0.06211	0.29901	0.34485	0.6628	0.70194	0.300485
GO:0007126	meiotic nuclear division	0.10403	0.5927	0.09053	0.10284	0.14039	0.12815	0.51125	0.46137	0.5773	0.54198	0.30088
GO:0001666	response to hypoxia	0.1609	0.2877	0.74255	0.30043	0.10632	0.75674	0.30178	0.70278	0.3532	0.20996	0.301105
GO:1903429	regulation of cell maturation	0.29845	0.4256	0.24216	0.06537	0.11231	0.30423	0.08073	0.51783	0.3297	0.35003	0.30134
GO:0016569	covalent chromatin modification	0.10558	0.3496	0.27727	0.71983	0.12688	0.32587	0.83291	0.4522	0.1708	0.25733	0.30157
GO:0019098	reproductive behavior	0.09628	0.3188	0.43278	0.16216	0.05875	0.34593	0.10721	0.2859	0.6502	0.5198	0.30235
GO:0001514	selenocysteine incorporation	0.07912	0.6169	0.85761	0.04931	0.34657	0.87234	0.06589	0.66605	0.0567	0.25911	0.30284
GO:0051223	regulation of protein transport	0.24077	0.365	0.1086	0.85257	0.1692	0.17987	0.85488	0.23719	0.744	0.75027	0.302885
GO:0007528	neuromuscular junction development	0.29314	0.8382	0.06137	0.2755	0.27406	0.10906	0.47429	0.80865	0.3131	0.39464	0.30312
GO:0030182	neuron differentiation	0.08488	0.4644	0.21432	0.03892	0.17522	0.72218	0.24172	0.4992	0.3649	0.55894	0.30331
GO:0043043	peptide biosynthetic process	0.27495	0.4644	0.3687	0.37671	0.3319	0.18062	0.14418	0.6231	0.1168	0.19018	0.303425
GO:0000154	rRNA modification	0.71697	0.4401	0.20942	0.34441	0.74229	0.26279	0.41623	0.14042	0.0643	0.08314	0.3036
GO:0048666	neuron development	0.0829	0.5637	0.28824	0.05411	0.25259	0.24703	0.33195	0.48074	0.3904	0.31914	0.30369
GO:0006570	tyrosine metabolic process	0.41861	0.1009	NA	0.40414	0.40402	NA	0.45391	0.08879	0.1611	0.20352	0.30377
GO:0007600	sensory perception	0.08001	0.4316	0.37167	0.05143	0.10686	0.237	0.15308	0.49901	0.8345	0.67008	0.304335
GO:0002244	hematopoietic progenitor cell differentiation	0.17531	0.3575	0.2623	0.2207	0.45448	0.4065	0.34723	0.17738	0.2512	0.39681	0.304765
GO:0060218	hematopoietic stem cell differentiation	0.17531	0.3575	0.2623	0.2207	0.45448	0.4065	0.34723	0.17738	0.2512	0.39681	0.304765
GO:1901532	regulation of hematopoietic progenitor cell differentiation	0.17531	0.3575	0.2623	0.2207	0.45448	0.4065	0.34723	0.17738	0.2512	0.39681	0.304765
GO:1902036	regulation of hematopoietic stem cell differentiation	0.17531	0.3575	0.2623	0.2207	0.45448	0.4065	0.34723	0.17738	0.2512	0.39681	0.304765
GO:0051208	sequestering of calcium ion	0.30447	0.2678	0.16941	0.36844	0.30524	0.00821	0.41735	0.30179	0.5778	0.62368	0.304855
GO:0019058	viral life cycle	0.05312	0.2571	0.90637	0.26043	0.03273	0.73472	0.24585	0.49257	0.4365	0.34946	0.304945
GO:0090207	regulation of triglyceride metabolic process	0.47961	0.2882	0.23294	0.80114	0.2571	0.33569	0.37237	0.32176	0.1836	0.08511	0.30498
GO:0016079	synaptic vesicle exocytosis	0.11964	0.063	0.57356	0.37906	0.10889	0.7813	0.242	0.12375	0.3684	0.53235	0.3052
GO:0017156	calcium ion regulated exocytosis	0.11964	0.063	0.57356	0.37906	0.10889	0.7813	0.242	0.12375	0.3684	0.53235	0.3052
GO:0046579	positive regulation of Ras protein signal transduction	0.30139	0.5598	0.1986	0.39285	0.24919	0.18659	0.50099	0.53509	0.2895	0.31091	0.30615
GO:0051057	positive regulation of small GTPase mediated signal transduction	0.30139	0.5598	0.1986	0.39285	0.24919	0.18659	0.50099	0.53509	0.2895	0.31091	0.30615
GO:0006906	vesicle fusion	0.21137	0.2381	0.04718	0.48415	0.24268	0.19204	0.6424	0.36974	0.6064	0.67775	0.30621
GO:0007286	spermatid development	0.23802	0.9999	0.30211	0.23639	0.31507	0.36908	0.30626	0.60265	0.3064	0.29172	0.30633
GO:0043648	dicarboxylic acid metabolic process	0.38009	0.1249	0.81722	0.20483	0.38962	0.83755	0.1396	0.1277	0.2329	0.4513	0.306495
GO:0044237	cellular metabolic process	0.08623	0.1143	0.32529	0.19749	0.31949	0.50219	0.41285	0.24658	0.3861	0.29449	0.30699
GO:0051239	regulation of multicellular organismal process	0.10461	0.3458	0.12764	0.26834	0.16481	0.19558	0.51072	0.45872	0.3927	0.3875	0.30707
GO:0032527	protein exit from endoplasmic reticulum	0.15224	0.1526	0.43151	0.15551	0.364	0.57172	0.25209	0.06437	0.5368	0.63696	0.308045
GO:0070861	regulation of protein exit from endoplasmic reticulum	0.15224	0.1526	0.43151	0.15551	0.364	0.57172	0.25209	0.06437	0.5368	0.63696	0.308045
GO:0006367	transcription initiation from RNA polymerase II promoter	0.37054	0.3473	0.0769	0.44016	0.26886	0.02712	0.41171	0.48275	0.0188	0.01774	0.30808
GO:0007162	negative regulation of cell adhesion	0.12784	0.0947	0.91306	0.6491	0.12147	0.92277	0.40852	0.11062	0.3979	0.21898	0.30844
GO:0030261	chromosome condensation	0.50345	0.917	0.19713	0.17311	0.36369	0.22753	0.25384	0.68233	0.1154	0.55353	0.308765
GO:0051252	regulation of RNA metabolic process	0.26799	0.0362	0.8868	0.10248	0.34981	0.02935	0.42038	0.96543	0.5352	0.10266	0.3089
GO:0009994	oocyte differentiation	0.30935	0.4294	0.09924	0.31739	0.2795	0.13481	0.22782	0.30896	0.4307	0.52663	0.309155
GO:0007163	establishment or maintenance of cell polarity	0.48305	0.2503	0.14552	0.12761	0.32284	0.29594	0.2825	0.32323	0.4639	0.90237	0.30939
GO:0050688	regulation of defense response to virus	0.40539	0.8092	0.21365	0.62632	0.17063	0.10311	0.61222	0.73949	0.1745	0.15006	0.30952
GO:0008610	lipid biosynthetic process	0.8033	0.1756	0.19875	0.22862	0.89551	0.23997	0.22551	0.48128	0.7775	0.38011	0.31004
GO:0060628	regulation of ER to Golgi vesicle-mediated transport	0.25601	0.2998	0.32474	0.24799	0.54164	0.49735	0.37675	0.13282	0.1532	0.32049	0.310145
GO:0034764	positive regulation of transmembrane transport	0.20185	0.2653	0.24171	0.55881	0.21652	0.06531	0.3551	0.57304	0.6299	0.78174	0.3102
GO:0034767	positive regulation of ion transmembrane transport	0.20185	0.2653	0.24171	0.55881	0.21652	0.06531	0.3551	0.57304	0.6299	0.78174	0.3102
GO:0007485	imaginal disc-derived male genitalia development	0.3022	0.8631	0.19824	0.26457	0.31672	0.19505	0.32293	0.78527	0.3057	0.4266	0.31121
GO:0015740	C4-dicarboxylate transport	0.19456	0.4381	0.20134	0.50415	0.23098	0.21692	0.53345	0.39153	NA	NA	0.311255
GO:0051093	negative regulation of developmental process	0.21652	0.5101	0.28207	0.35857	0.21275	0.3416	0.58839	0.61445	0.1598	0.10989	0.311835
GO:0016055	Wnt signaling pathway	0.44174	0.3249	0.18795	0.48931	0.50609	0.15968	0.36182	0.29884	0.1451	0.15984	0.31187
GO:0000725	recombinational repair	1	0.4303	0.41781	0.03401	0.02637	0.20662	0.04788	0.47808	0.1568	0.57206	0.312215
GO:0001672	regulation of chromatin assembly or disassembly	0.20552	0.1061	0.2713	0.32227	0.13162	0.49986	0.57387	0.30218	0.9791	0.66084	0.312225
GO:0007189	adenylate cyclase-activating G-protein coupled receptor signaling pathway	NA	NA	0.32344	NA	NA	0.3019	NA	NA	0.3733	0.13764	0.31267
GO:0010578	regulation of adenylate cyclase activity involved in G-protein coupled receptor signaling pathway	NA	NA	0.32344	NA	NA	0.3019	NA	NA	0.3733	0.13764	0.31267
GO:0010579	positive regulation of adenylate cyclase activity involved in G-protein coupled receptor signaling pathway	NA	NA	0.32344	NA	NA	0.3019	NA	NA	0.3733	0.13764	0.31267
GO:0051124	synaptic growth at neuromuscular junction	0.31952	0.8518	0.05584	0.41678	0.29056	0.14357	0.61287	0.68426	0.2503	0.30582	0.31267
GO:0006090	pyruvate metabolic process	0.3367	0.2355	0.31978	0.20812	0.35442	0.2544	0.16396	0.34678	0.5955	0.30571	0.312745
GO:0030073	insulin secretion	0.40079	0.1384	0.12822	0.33135	0.29538	0.35698	0.49148	0.14535	0.3304	0.27954	0.31289
GO:0050796	regulation of insulin secretion	0.40079	0.1384	0.12822	0.33135	0.29538	0.35698	0.49148	0.14535	0.3304	0.27954	0.31289
GO:0010923	negative regulation of phosphatase activity	0.31916	0.3424	NA	NA	0.34447	NA	NA	0.30679	0.1964	0.21036	0.312975
GO:0040018	positive regulation of multicellular organism growth	0.12789	0.2572	0.58145	0.21812	0.12703	0.47926	0.26182	0.36433	0.5091	0.58497	0.313075
GO:0015992	proton transport	0.30449	0.423	0.36576	0.32023	0.07254	0.29684	0.30598	0.40353	0.3296	0.14262	0.313105
GO:0007033	vacuole organization	0.20112	0.4701	0.26755	0.23076	0.30029	0.4639	0.32597	0.22032	0.6183	0.34023	0.31313
GO:0035263	genital disc sexually dimorphic development	NA	0.575	0.32774	0.13212	NA	0.29854	0.11461	0.50022	NA	NA	0.31314
GO:0010976	positive regulation of neuron projection development	0.15732	0.5473	0.0214	0.82221	0.46915	0.10726	0.81936	0.52406	0.1328	0.07995	0.313235
GO:0016348	imaginal disc-derived leg joint morphogenesis	0.03182	0.1364	0.36438	0.24439	0.07293	0.56952	0.42501	0.26227	0.5836	0.64949	0.313325
GO:0040011	locomotion	0.08134	0.6512	0.12078	0.38126	0.12768	0.07052	0.25349	0.39299	0.3738	0.41374	0.313645
GO:0034333	adherens junction assembly	0.15678	0.2142	0.80678	0.3918	0.10819	0.78233	0.20471	0.23591	0.4179	0.43301	0.313855
GO:0050764	regulation of phagocytosis	0.44976	0.0782	0.55995	0.06838	0.48651	0.54814	0.11224	0.14077	0.3638	0.2647	0.31425
GO:0046667	compound eye retinal cell programmed cell death	0.5384	0.3242	0.18464	0.50828	0.45893	0.18405	0.30465	0.49849	0.1381	0.29282	0.314425
GO:0032529	follicle cell microvillus organization	0.71691	0.5044	0.23275	0.05285	0.77262	0.25145	0.29017	0.48163	0.3394	0.2864	0.314785
GO:0043087	regulation of GTPase activity	0.38005	0.2482	0.63564	0.32119	0.24026	0.75963	0.15477	0.34977	0.2744	0.30899	0.31509
GO:0031167	rRNA methylation	NA	0.4746	NA	0.43038	NA	NA	0.92397	0.1814	0.2	0.14829	0.31519
GO:0030001	metal ion transport	0.14782	0.2961	0.53105	0.18025	0.29282	0.76601	0.24952	0.65067	0.3358	0.55835	0.31595
GO:0055059	asymmetric neuroblast division	0.28393	0.3761	0.34857	0.24743	0.37809	0.19159	0.49364	0.2092	0.1491	0.42506	0.31625
GO:0015850	organic hydroxy compound transport	0.09323	0.2217	0.3567	0.31989	0.10797	0.36196	0.31305	0.20039	0.5527	0.55538	0.31647
GO:0015918	sterol transport	0.09323	0.2217	0.3567	0.31989	0.10797	0.36196	0.31305	0.20039	0.5527	0.55538	0.31647
GO:0044770	cell cycle phase transition	0.24192	0.692	0.09238	0.3913	0.15016	0.02351	0.41782	0.53123	0.7563	0.06255	0.31661
GO:1903385	regulation of homophilic cell adhesion	NA	0.1099	NA	NA	NA	NA	NA	0.11834	0.515	0.52933	0.31667
GO:1903386	negative regulation of homophilic cell adhesion	NA	0.1099	NA	NA	NA	NA	NA	0.11834	0.515	0.52933	0.31667
GO:0048802	notum morphogenesis	0.32006	NA	0.40122	NA	0.31573	0.77675	NA	NA	0.282	0.279	0.317895
GO:0007503	fat body development	0.29186	0.2387	0.9495	NA	0.34447	0.91735	NA	0.26751	NA	NA	0.318165
GO:0060612	adipose tissue development	0.29186	0.2387	0.9495	NA	0.34447	0.91735	NA	0.26751	NA	NA	0.318165
GO:0031290	retinal ganglion cell axon guidance	0.18806	0.1864	0.86859	0.22095	0.41619	0.87043	0.21469	0.152	0.4466	0.484	0.31857
GO:1900075	positive regulation of neuromuscular synaptic transmission	NA	0.2647	NA	NA	NA	NA	NA	0.19975	0.3728	0.55725	0.31875
GO:0098657	import into cell	0.19701	0.3641	0.48907	0.182	0.10182	0.5993	0.30031	0.30965	0.3296	0.32803	0.31884
GO:0043696	dedifferentiation	NA	NA	0.3751	0.31692	NA	0.34206	0.32186	NA	0.282	0.21371	0.31939
GO:0043697	cell dedifferentiation	NA	NA	0.3751	0.31692	NA	0.34206	0.32186	NA	0.282	0.21371	0.31939
GO:0006950	response to stress	0.35227	0.8731	0.59787	0.06611	0.28735	0.47056	0.12995	0.87891	0.1522	0.16292	0.31981
GO:0007469	antennal development	0.34352	0.7276	0.26816	0.14175	0.20753	0.22193	0.29655	0.82519	0.392	0.39007	0.320035
GO:0000045	autophagosome assembly	0.27985	0.344	0.58679	0.25774	0.27162	0.5839	0.25635	0.29705	0.6579	0.65959	0.320525
GO:0006665	sphingolipid metabolic process	0.55426	0.31	0.20433	0.33834	0.87491	0.25033	0.28877	0.59944	0.3312	0.15528	0.3206
GO:0072507	divalent inorganic cation homeostasis	0.2763	0.438	0.38519	0.30695	0.3148	0.26891	0.32672	0.53295	0.5682	0.22763	0.32076
GO:0006835	dicarboxylic acid transport	0.26138	0.2066	0.02143	0.46024	0.38023	0.0579	0.60802	0.17668	0.7963	0.86646	0.320805
GO:0046839	phospholipid dephosphorylation	0.32104	NA	NA	NA	0.32161	NA	NA	NA	NA	NA	0.321325
GO:0046856	phosphatidylinositol dephosphorylation	0.32104	NA	NA	NA	0.32161	NA	NA	NA	NA	NA	0.321325
GO:0007268	chemical synaptic transmission	0.32072	0.3783	0.16747	0.39447	0.45743	0.24436	0.35731	0.32203	0.3042	0.25661	0.321375
GO:0098916	anterograde trans-synaptic signaling	0.32072	0.3783	0.16747	0.39447	0.45743	0.24436	0.35731	0.32203	0.3042	0.25661	0.321375
GO:0099536	synaptic signaling	0.32072	0.3783	0.16747	0.39447	0.45743	0.24436	0.35731	0.32203	0.3042	0.25661	0.321375
GO:0099537	trans-synaptic signaling	0.32072	0.3783	0.16747	0.39447	0.45743	0.24436	0.35731	0.32203	0.3042	0.25661	0.321375
GO:0060857	establishment of glial blood-brain barrier	0.32794	0.4194	0.17707	0.49236	0.17766	0.15104	0.24578	0.46905	0.315	0.4664	0.32147
GO:0043434	response to peptide hormone	0.07164	0.4213	0.29831	0.53342	0.05354	0.2825	0.79989	0.33421	0.5117	0.30887	0.32154
GO:1901652	response to peptide	0.07164	0.4213	0.29831	0.53342	0.05354	0.2825	0.79989	0.33421	0.5117	0.30887	0.32154
GO:0050918	positive chemotaxis	0.37376	0.3112	0.69538	0.18568	0.36261	0.33202	0.19327	0.23136	0.1692	0.51814	0.32161
GO:0007143	female meiotic division	0.32863	0.849	0.21466	0.20411	0.47272	0.27462	0.26835	0.94699	0.4747	0.3156	0.322115
GO:0040003	chitin-based cuticle development	0.32315	0.489	0.02655	0.65508	0.32203	0.05879	0.64785	0.58799	0.0453	0.15413	0.32259
GO:0000956	nuclear-transcribed mRNA catabolic process	0.34149	0.2502	0.56499	0.19852	0.14141	0.5376	0.19243	0.75432	0.307	0.33857	0.322785
GO:0006378	mRNA polyadenylation	0.35298	0.3789	0.17987	0.38878	0.27312	0.16132	0.38384	0.48645	0.1404	0.29293	0.322955
GO:0043631	RNA polyadenylation	0.35298	0.3789	0.17987	0.38878	0.27312	0.16132	0.38384	0.48645	0.1404	0.29293	0.322955
GO:0015698	inorganic anion transport	0.25783	0.0617	0.36176	0.28434	0.2501	0.54171	0.49548	0.1084	0.4216	0.52507	0.32305
GO:0000278	mitotic cell cycle	0.51471	0.3642	0.02282	0.0463	0.69775	0.02722	0.14866	0.28295	0.7887	0.53162	0.323575
GO:0030100	regulation of endocytosis	0.23237	0.2051	0.04393	0.31832	0.40566	0.08106	0.33015	0.32949	0.6723	0.72567	0.323905
GO:0042062	long-term strengthening of neuromuscular junction	0.32597	NA	0.21541	NA	0.32379	0.48091	NA	NA	NA	NA	0.32488
GO:0030576	Cajal body organization	0.30353	0.3264	0.26316	NA	0.32357	0.48505	NA	0.30824	0.6817	0.70582	0.324985
GO:0090158	endoplasmic reticulum membrane organization	0.29524	0.3575	0.2623	0.27863	0.65819	0.4065	0.40878	0.17738	0.2512	0.39681	0.32637
GO:0009059	macromolecule biosynthetic process	0.24201	0.9683	0.38277	0.98159	0.25858	0.27061	0.92642	0.7821	0.0987	0.06672	0.32669
GO:0043207	response to external biotic stimulus	0.19624	0.6069	0.20054	0.73827	0.08085	0.21811	0.28071	0.66758	0.4307	0.373	0.326855
GO:0051707	response to other organism	0.19624	0.6069	0.20054	0.73827	0.08085	0.21811	0.28071	0.66758	0.4307	0.373	0.326855
GO:0035303	regulation of dephosphorylation	0.39692	0.1894	0.74997	0.61607	0.44333	0.74799	0.2583	0.21481	0.0683	0.10035	0.32761
GO:0006928	movement of cell or subcellular component	0.27256	0.3222	0.10307	0.68109	0.39833	0.03495	0.52515	0.33335	0.2832	0.60054	0.327775
GO:0007312	oocyte nucleus migration involved in oocyte dorsal/ventral axis specification	0.29225	0.5895	0.07481	0.45629	0.33699	0.06049	0.45946	0.724	0.2531	0.31886	0.327925
GO:0030722	establishment of oocyte nucleus localization involved in oocyte dorsal/ventral axis specification	0.29225	0.5786	0.06339	0.45629	0.33699	0.0508	0.45946	0.71491	0.2531	0.31886	0.327925
GO:0006633	fatty acid biosynthetic process	0.19276	0.3606	0.17521	0.0226	0.44256	0.81646	0.034	0.67343	0.4857	0.29562	0.32811
GO:0000070	mitotic sister chromatid segregation	0.26699	0.986	0.0657	0.29524	0.3617	0.05722	0.18137	0.94703	0.3829	0.41374	0.32847
GO:0006413	translational initiation	0.03406	0.3437	0.78705	0.32992	0.01607	0.80632	0.3284	0.39055	0.1875	0.16255	0.32916
GO:1905879	regulation of oogenesis	0.37114	0.4205	0.30447	0.35391	0.18454	0.46994	0.20592	0.5436	0.1847	0.13421	0.32919
GO:0007049	cell cycle	0.10113	0.0946	0.81826	0.51487	0.23595	0.8974	0.20307	0.07822	0.6565	0.42257	0.32926
GO:0043967	histone H4 acetylation	0.4853	0.2154	0.59162	0.17628	0.51765	0.64268	0.08265	0.21609	0.2682	0.39136	0.32978
GO:0046474	glycerophospholipid biosynthetic process	0.16997	0.6042	0.3375	0.01427	0.17312	0.32216	0.0114	0.46618	0.5063	0.47702	0.32983
GO:0006513	protein monoubiquitination	NA	NA	NA	0.32762	NA	NA	0.33226	NA	NA	NA	0.32994
GO:0010810	regulation of cell-substrate adhesion	0.35879	0.1906	0.57613	0.33505	0.32517	0.52251	0.3393	0.24789	0.306	0.28929	0.33011
GO:0001659	temperature homeostasis	0.23027	0.3306	0.88178	0.18203	NA	0.97353	0.21468	0.30937	0.9366	0.9553	0.3306
GO:0060086	circadian temperature homeostasis	0.23027	0.3306	0.88178	0.18203	NA	0.97353	0.21468	0.30937	0.9366	0.9553	0.3306
GO:0006629	lipid metabolic process	0.46934	0.3074	0.18709	0.05478	0.58913	0.52	0.13038	0.35483	0.3735	0.11137	0.331115
GO:0008286	insulin receptor signaling pathway	0.07039	0.4213	0.29135	0.58928	0.07207	0.28269	0.80151	0.33662	0.4534	0.32719	0.331905
GO:0006091	generation of precursor metabolites and energy	0.02836	0.3605	0.34017	0.10315	0.11939	0.28644	0.50491	0.33747	0.5756	0.32678	0.332125
GO:0060541	respiratory system development	0.43385	0.3456	0.15979	0.31547	0.33515	0.10977	0.21778	0.47559	0.413	0.32989	0.33252
GO:1901836	regulation of transcription of nuclear large rRNA transcript from RNA polymerase I promoter	0.13099	0.1019	0.37641	0.46353	0.11072	0.35146	0.31366	0.11596	0.6258	0.6797	0.33256
GO:1901838	positive regulation of transcription of nuclear large rRNA transcript from RNA polymerase I promoter	0.13099	0.1357	0.37641	0.46353	0.11072	0.35146	0.31366	0.15187	0.7518	0.75498	0.33256
GO:0032886	regulation of microtubule-based process	0.33973	0.5803	0.18627	0.92431	0.23094	0.31323	0.84121	0.30784	0.3259	0.40405	0.332815
GO:0046716	muscle cell cellular homeostasis	0.27064	0.561	0.35324	0.7523	0.31251	0.15337	0.85334	0.55454	0.1482	0.29205	0.332875
GO:1902692	regulation of neuroblast proliferation	0.6875	0.2335	0.05587	0.25808	0.80709	0.05861	0.33159	0.33424	0.4103	0.55706	0.332915
GO:0009968	negative regulation of signal transduction	0.17208	0.3613	0.51985	0.05506	0.19337	0.34555	0.23558	0.32032	0.3775	0.78722	0.332935
GO:0007406	negative regulation of neuroblast proliferation	0.45681	0.2982	0.13176	0.3682	0.59753	0.12572	0.21175	0.49816	0.4183	0.20361	0.3332
GO:2000178	negative regulation of neural precursor cell proliferation	0.45681	0.2982	0.13176	0.3682	0.59753	0.12572	0.21175	0.49816	0.4183	0.20361	0.3332
GO:0032011	ARF protein signal transduction	0.15997	0.5302	0.37227	0.15551	0.3981	0.39051	0.25209	0.2949	0.1829	0.42669	0.333585
GO:1903706	regulation of hemopoiesis	0.01338	0.3632	0.52717	0.40719	0.03752	0.19011	0.68429	0.18141	0.4453	0.30492	0.33406
GO:0006024	glycosaminoglycan biosynthetic process	0.22223	0.6399	0.38123	0.32512	0.21332	0.39908	0.34346	0.70427	0.0872	0.10652	0.33429
GO:0030204	chondroitin sulfate metabolic process	0.22223	0.6399	0.38123	0.32512	0.21332	0.39908	0.34346	0.70427	0.1344	0.15942	0.33429
GO:0030206	chondroitin sulfate biosynthetic process	0.22223	0.6399	0.38123	0.32512	0.21332	0.39908	0.34346	0.70427	0.1344	0.15942	0.33429
GO:0050650	chondroitin sulfate proteoglycan biosynthetic process	0.22223	0.6399	0.38123	0.32512	0.21332	0.39908	0.34346	0.70427	0.1344	0.15942	0.33429
GO:0050654	chondroitin sulfate proteoglycan metabolic process	0.22223	0.6399	0.38123	0.32512	0.21332	0.39908	0.34346	0.70427	0.1344	0.15942	0.33429
GO:0048149	behavioral response to ethanol	0.30551	0.3369	0.72306	0.15599	0.33194	0.4904	0.18891	0.32694	0.4812	0.38867	0.33442
GO:0040012	regulation of locomotion	0.45432	0.4949	0.16679	0.3221	0.53738	0.17161	0.34082	0.34791	0.1682	0.32878	0.3348
GO:0031346	positive regulation of cell projection organization	0.10799	0.4022	0.02563	0.63278	0.35655	0.10866	0.61987	0.35664	0.3138	0.15503	0.335175
GO:0010648	negative regulation of cell communication	0.14677	0.4313	0.51005	0.09147	0.19105	0.30322	0.27327	0.3673	0.407	0.80208	0.33526
GO:0023057	negative regulation of signaling	0.14677	0.4313	0.51005	0.09147	0.19105	0.30322	0.27327	0.3673	0.407	0.80208	0.33526
GO:0016072	rRNA metabolic process	0.57531	0.5211	0.33351	0.33737	0.56841	0.32775	0.32871	0.20437	0.5219	0.29667	0.33544
GO:0006887	exocytosis	0.07881	0.0235	0.35337	0.45122	0.03889	0.61343	0.31752	0.104	0.8104	0.80561	0.335445
GO:0042462	eye photoreceptor cell development	0.16086	0.1841	0.71762	0.20373	0.37306	0.71538	0.28294	0.29865	0.5903	0.75578	0.335855
GO:0048133	male germ-line stem cell asymmetric division	NA	0.332	NA	NA	NA	NA	NA	0.33998	NA	NA	0.33599
GO:0046425	regulation of JAK-STAT cascade	0.23575	0.1014	0.31887	0.08628	0.35368	0.43765	0.07236	0.81316	0.4855	0.4733	0.336275
GO:1904892	regulation of STAT cascade	0.23575	0.1014	0.31887	0.08628	0.35368	0.43765	0.07236	0.81316	0.4855	0.4733	0.336275
GO:0048526	imaginal disc-derived wing expansion	0.80873	0.2846	0.34072	0.24633	0.33923	0.3336	0.23448	0.29094	0.8022	0.78432	0.336415
GO:0016236	macroautophagy	0.07972	0.5338	0.12226	0.3982	0.13589	0.39506	0.16856	0.27787	0.5393	0.47067	0.336465
GO:0090304	nucleic acid metabolic process	0.34303	0.1878	0.39116	0.2027	0.445	0.10508	0.33027	0.59227	0.4592	0.17398	0.33665
GO:0051238	sequestering of metal ion	0.30447	0.2678	0.16941	0.36844	0.30524	1	0.41735	0.30179	0.5778	0.62368	0.33684
GO:0032870	cellular response to hormone stimulus	0.10588	0.3378	0.34816	0.75508	0.14791	0.41815	0.72009	0.25265	0.2294	0.33634	0.33707
GO:0009615	response to virus	0.36903	0.7538	0.1884	0.7335	0.30578	0.17055	0.61177	0.87885	0.2497	0.24336	0.337405
GO:0007308	oocyte construction	0.35728	0.3788	0.08508	0.31808	0.36655	0.15273	0.16437	0.25859	0.3909	0.44961	0.33768
GO:0043270	positive regulation of ion transport	0.30131	0.2653	0.24171	0.55881	0.32061	0.06531	0.3551	0.57304	0.6299	0.78174	0.337855
GO:0031175	neuron projection development	0.09146	0.4812	0.16197	0.24488	0.23912	0.36622	0.52027	0.4774	0.3316	0.34449	0.338045
GO:0006810	transport	0.29013	0.6423	0.62148	0.33682	0.33939	0.30486	0.36896	0.6066	0.0288	0.09044	0.338105
GO:1905114	cell surface receptor signaling pathway involved in cell-cell signaling	0.49763	0.3721	0.1828	0.57459	0.4784	0.1838	0.33481	0.34142	0.1738	0.1813	0.338115
GO:0006152	purine nucleoside catabolic process	NA	NA	NA	0.33343	NA	NA	0.34402	NA	NA	NA	0.338725
GO:0036445	neuronal stem cell division	0.28393	0.3761	0.34857	0.32888	0.37809	0.19159	0.59732	0.2092	0.1491	0.42506	0.338725
GO:0046130	purine ribonucleoside catabolic process	NA	NA	NA	0.33343	NA	NA	0.34402	NA	NA	NA	0.338725
GO:0055057	neuroblast division	0.28393	0.3761	0.34857	0.32888	0.37809	0.19159	0.59732	0.2092	0.1491	0.42506	0.338725
GO:0016926	protein desumoylation	0.5662	0.307	0.29843	NA	0.56746	0.35175	NA	0.32648	NA	NA	0.339115
GO:0048332	mesoderm morphogenesis	0.52328	0.6247	0.13071	0.41929	0.25897	0.14971	0.72758	0.68847	0.1772	0.14614	0.33913
GO:0070863	positive regulation of protein exit from endoplasmic reticulum	0.17786	0.1526	0.43151	0.15551	0.42679	0.57172	0.25209	0.06437	0.5368	0.63696	0.33944
GO:0048042	regulation of post-mating oviposition	0.37277	0.3001	0.57014	0.05868	0.08447	0.52764	0.03756	0.30721	0.7106	0.51308	0.33999
GO:0060403	post-mating oviposition	0.37277	0.3001	0.57014	0.05868	0.08447	0.52764	0.03756	0.30721	0.7106	0.51308	0.33999
GO:0007096	regulation of exit from mitosis	0.1896	0.9998	0.19818	0.80449	0.17189	0.30847	0.78403	0.99213	0.3185	0.36238	0.34044
GO:0008101	decapentaplegic signaling pathway	0.31553	0.3655	0.61337	0.43472	0.38045	0.66864	0.15419	0.30757	0.2467	0.2712	0.340515
GO:0046670	positive regulation of retinal cell programmed cell death	0.04228	0.4417	0.24937	0.37598	0.13096	0.22159	0.55746	0.38686	0.3057	0.66787	0.34084
GO:0046672	positive regulation of compound eye retinal cell programmed cell death	0.04228	0.4417	0.24937	0.37598	0.13096	0.22159	0.55746	0.38686	0.3057	0.66787	0.34084
GO:0045448	"mitotic cell cycle, embryonic"	0.74715	0.1302	0.35023	0.25006	0.64492	0.21479	0.33173	0.52585	0.5375	0.25705	0.34098
GO:0006343	establishment of chromatin silencing	0.20512	0.4587	0.09706	0.736	0.13685	0.08361	0.75113	0.5677	0.6514	0.22364	0.34117
GO:0034059	response to anoxia	0.31924	0.2149	0.90257	0.32264	0.36056	0.54134	0.3055	0.2848	0.7727	0.806	0.3416
GO:0042593	glucose homeostasis	0.31937	0.4069	0.36445	0.0595	0.66134	0.38794	0.14745	0.6918	0.2313	0.24285	0.34191
GO:0051924	regulation of calcium ion transport	0.51813	0.2592	0.00062	0.37403	0.38459	0.01	0.55815	0.30202	0.5603	0.31189	0.34296
GO:0045664	regulation of neuron differentiation	0.1218	0.4429	0.07427	0.25468	0.08496	0.32886	0.3597	0.43152	0.8083	0.70605	0.34428
GO:0030488	tRNA methylation	NA	0.3321	0.48519	0.35654	NA	0.6423	0.33049	0.47231	0.3074	0.31332	0.34432
GO:0000082	G1/S transition of mitotic cell cycle	0.41528	0.5422	0.1501	0.49955	0.27428	0.08971	0.46976	0.87937	0.1744	0.15033	0.34478
GO:0044843	cell cycle G1/S phase transition	0.41528	0.5422	0.1501	0.49955	0.27428	0.08971	0.46976	0.87937	0.1744	0.15033	0.34478
GO:0007317	regulation of pole plasm oskar mRNA localization	0.49838	0.5302	0.37031	0.18016	0.22099	0.45803	0.25399	0.62421	0.3012	0.31964	0.344975
GO:0060281	regulation of oocyte development	0.49838	0.5302	0.37031	0.18016	0.22099	0.45803	0.25399	0.62421	0.3012	0.31964	0.344975
GO:1902875	regulation of embryonic pattern specification	0.49838	0.5302	0.37031	0.18016	0.22099	0.45803	0.25399	0.62421	0.3012	0.31964	0.344975
GO:1904580	regulation of intracellular mRNA localization	0.49838	0.5302	0.37031	0.18016	0.22099	0.45803	0.25399	0.62421	0.3012	0.31964	0.344975
GO:0010721	negative regulation of cell development	0.22336	0.5821	0.28167	0.47267	0.2519	0.40887	0.58961	0.82477	0.1684	0.12226	0.34527
GO:0048856	anatomical structure development	0.10321	0.4311	0.57856	0.34255	0.41255	0.14827	0.34868	0.77121	0.0653	0.03894	0.345615
GO:0098754	detoxification	0.28701	0.2271	0.42347	0.35888	0.05205	0.33298	0.49209	0.39165	0.211	0.48956	0.34593
GO:0000096	sulfur amino acid metabolic process	0.34498	0.5989	0.92834	0.36217	0.34745	0.91856	0.32579	0.30874	0.201	0.20117	0.346215
GO:0035292	"specification of segmental identity, trunk"	NA	0.2027	0.34711	0.32984	NA	0.34565	0.65811	0.21971	0.3952	0.38313	0.34638
GO:0007586	digestion	0.29831	0.335	0.44658	0.71037	0.31848	0.54124	0.75814	0.35791	0.3327	0.16696	0.346455
GO:0048667	cell morphogenesis involved in neuron differentiation	0.08478	0.388	0.38056	0.27203	0.22195	0.00449	0.44589	0.509	0.3125	0.45218	0.34653
GO:0034645	cellular macromolecule biosynthetic process	0.17525	0.9084	0.27944	0.78353	0.14993	0.42077	0.89383	0.41499	0.0601	0.04726	0.347215
GO:0051241	negative regulation of multicellular organismal process	0.32473	0.6337	0.27895	0.49459	0.32539	0.36927	0.77203	0.80175	0.1588	0.10809	0.34733
GO:0006096	glycolytic process	0.31939	0.1492	0.50196	0.30686	0.35466	0.40815	0.34013	0.17375	0.5992	0.52848	0.347395
GO:0006757	ATP generation from ADP	0.31939	0.1492	0.50196	0.30686	0.35466	0.40815	0.34013	0.17375	0.5992	0.52848	0.347395
GO:0060438	trachea development	0.11434	0.4513	0.31288	0.5041	0.09238	0.38323	0.42362	0.52706	0.2089	0.23614	0.348055
GO:0035304	regulation of protein dephosphorylation	0.44372	0.1156	0.75479	0.62039	0.53513	0.75332	0.25274	0.15405	0.1988	0.14736	0.34823
GO:0007568	aging	0.15245	0.3164	0.37234	0.36397	0.08634	0.3902	0.33323	0.41175	0.1659	0.40768	0.3486
GO:0032446	protein modification by small protein conjugation	0.20696	0.4148	0.16637	0.84119	0.24497	0.27772	0.72926	0.34758	0.6764	0.35007	0.348825
GO:0031060	regulation of histone methylation	0.32105	0.8959	0.32443	0.25167	0.45098	0.1586	0.23919	0.86126	0.5785	0.37397	0.3492
GO:0002164	larval development	0.28658	0.5993	0.35439	0.7075	0.22479	0.25089	0.9131	0.49447	0.1176	0.34405	0.34922
GO:1904064	positive regulation of cation transmembrane transport	0.20185	0.3437	0.24171	0.55881	0.21652	0.06531	0.3551	0.54662	0.748	0.81374	0.3494
GO:0072091	regulation of stem cell proliferation	0.51242	0.2265	0.25239	0.3046	0.63013	0.13187	0.41782	0.36181	0.3374	0.36669	0.349605
GO:0051445	regulation of meiotic cell cycle	0.36304	0.4233	0.0486	0.54366	0.40421	0.13834	0.50875	0.33677	0.036	0.02416	0.349905
GO:0036296	response to increased oxygen levels	0.8265	0.2135	0.46669	0.13767	0.97249	0.76454	0.70834	0.21765	0.0978	0.2338	0.350245
GO:0055093	response to hyperoxia	0.8265	0.2135	0.46669	0.13767	0.97249	0.76454	0.70834	0.21765	0.0978	0.2338	0.350245
GO:0007502	digestive tract mesoderm development	NA	0.3271	0.52944	0.37596	NA	0.69554	0.37369	0.31297	0.1145	0.09643	0.350395
GO:0006536	glutamate metabolic process	0.36126	0.1624	0.87665	0.60913	0.33957	0.89013	0.50429	0.30602	0.1203	0.12251	0.350415
GO:0005975	carbohydrate metabolic process	0.22856	0.2573	0.18531	0.50509	0.36997	0.19963	0.6677	0.40023	0.3309	0.37199	0.350435
GO:0000042	protein targeting to Golgi	0.34557	0.1957	0.53543	0.41965	0.52742	0.46043	0.35542	0.15497	0.0557	0.20981	0.350495
GO:0034067	protein localization to Golgi apparatus	0.34557	0.1957	0.53543	0.41965	0.52742	0.46043	0.35542	0.15497	0.0557	0.20981	0.350495
GO:0072600	establishment of protein localization to Golgi	0.34557	0.1957	0.53543	0.41965	0.52742	0.46043	0.35542	0.15497	0.0557	0.20981	0.350495
GO:0016332	establishment or maintenance of polarity of embryonic epithelium	0.1721	0.1056	0.85512	0.35122	0.18242	0.83163	0.35051	0.06518	0.6332	0.65371	0.350865
GO:0048100	wing disc anterior/posterior pattern formation	NA	0.3792	0.62082	NA	NA	0.74538	NA	0.32296	0.2895	0.28662	0.35108
GO:0040023	establishment of nucleus localization	0.19539	0.575	0.2275	0.42728	0.25748	0.08235	0.4143	0.68185	0.4442	0.28848	0.35139
GO:0050953	sensory perception of light stimulus	0.62011	0.1649	0.36076	0.11173	0.32041	0.6541	0.30335	0.34207	0.719	0.70349	0.351415
GO:0002683	negative regulation of immune system process	0.13245	0.8233	0.43494	0.22629	0.37294	0.31471	0.92704	0.89704	0.3311	0.09355	0.35202
GO:0045570	regulation of imaginal disc growth	0.23107	0.2718	0.41288	0.49267	0.26313	0.2912	0.43804	0.26196	0.5589	0.49797	0.35204
GO:0000289	nuclear-transcribed mRNA poly(A) tail shortening	0.34984	0.226	0.56565	0.22704	0.36838	0.533	0.22237	0.49941	0.3548	0.34474	0.35232
GO:0009060	aerobic respiration	0.37289	0.247	0.14084	0.36588	0.33885	0.15978	0.52731	0.17437	0.8711	0.90014	0.352365
GO:0035002	"liquid clearance, open tracheal system"	0.48444	0.1982	0.1194	0.43414	0.24151	0.36962	0.63642	0.0889	0.3477	0.35707	0.352385
GO:0001708	cell fate specification	0.23631	0.3403	0.62791	0.30661	0.25254	0.35742	0.34741	0.41312	0.5832	0.43928	0.352415
GO:0034250	positive regulation of cellular amide metabolic process	0.68183	0.4892	0.12284	0.22152	0.77231	0.34456	0.11058	0.3605	0.1662	0.36453	0.35253
GO:0045463	R8 cell development	0.04039	0.2649	0.76211	0.29919	0.04601	0.75992	0.3396	0.36552	0.4328	0.44673	0.35256
GO:0052547	regulation of peptidase activity	0.39501	0.3477	0.14958	0.49799	0.18914	0.12846	0.63161	0.35809	0.3386	0.38889	0.352895
GO:0055090	acylglycerol homeostasis	0.21753	0.7526	0.2729	0.3995	0.50582	0.30639	0.59775	0.61373	0.1907	0.27251	0.352945
GO:0048871	multicellular organismal homeostasis	0.092	0.3113	0.22931	0.54394	0.18413	0.31073	0.72337	0.39475	0.4856	0.45297	0.353025
GO:0051272	positive regulation of cellular component movement	0.73631	0.2884	0.36338	0.34285	0.53335	0.32034	0.334	0.30652	0.5797	0.46551	0.353115
GO:0007053	spindle assembly involved in male meiosis	NA	0.8229	0.02949	NA	NA	0.02665	NA	0.8052	0.4397	0.26654	0.35312
GO:1990255	subsynaptic reticulum organization	0.48231	0.198	0.36779	0.13228	0.43128	0.33905	0.15736	0.17057	0.4688	0.45277	0.35342
GO:0097190	apoptotic signaling pathway	0.16108	0.8089	0.38987	0.36633	0.12494	0.37457	0.34055	0.63634	0.2601	0.26574	0.35344
GO:0006816	calcium ion transport	0.41348	0.2935	0.70835	0.02847	0.25298	0.86295	0.05884	0.67608	0.2465	0.59676	0.35349
GO:0007309	oocyte axis specification	0.397	0.4197	0.08579	0.3519	0.43735	0.15464	0.13191	0.30919	0.3728	0.35524	0.35357
GO:0009987	cellular process	0.32806	0.1361	0.76201	0.2365	0.11516	0.85228	0.6459	0.23776	0.3921	0.37928	0.35367
GO:0007618	mating	0.14435	0.3183	0.4766	0.40333	0.10226	0.29956	0.1085	0.38908	0.5535	0.5543	0.35369
GO:0007549	dosage compensation	0.35684	0.0085	0.29936	0.4377	0.38741	0.35129	0.37284	0.0915	0.5126	0.25801	0.354065
GO:0000723	telomere maintenance	0.48381	0.6938	0.0279	0.44131	0.26847	0.02536	0.62102	0.7108	0.2041	0.11768	0.35489
GO:0032200	telomere organization	0.48381	0.6938	0.0279	0.44131	0.26847	0.02536	0.62102	0.7108	0.2041	0.11768	0.35489
GO:0007187	"G-protein coupled receptor signaling pathway, coupled to cyclic nucleotide second messenger"	0.7054	0.3983	0.27874	NA	0.55932	0.28891	NA	0.36591	0.3454	0.22592	0.355655
GO:0007188	adenylate cyclase-modulating G-protein coupled receptor signaling pathway	0.7054	0.3983	0.27874	NA	0.55932	0.28891	NA	0.36591	0.3454	0.22592	0.355655
GO:0036293	response to decreased oxygen levels	0.20357	0.2508	0.79165	0.35333	0.13751	0.81003	0.35856	0.68462	0.3993	0.29382	0.355945
GO:0048812	neuron projection morphogenesis	0.1359	0.4232	0.14037	0.39527	0.32062	0.00282	0.63457	0.42433	0.3693	0.34276	0.35603
GO:0046885	regulation of hormone biosynthetic process	0.07634	0.4409	0.60918	0.9477	0.29355	0.24987	0.93514	0.41962	0.2484	0.21002	0.356585
GO:0032269	negative regulation of cellular protein metabolic process	0.64096	0.6369	0.35099	0.21973	0.56925	0.21034	0.33293	0.56126	0.2957	0.36519	0.35809
GO:0051248	negative regulation of protein metabolic process	0.64096	0.6369	0.35099	0.21973	0.56925	0.21034	0.33293	0.56126	0.2957	0.36519	0.35809
GO:0045839	negative regulation of mitotic nuclear division	0.32079	0.74	0.30837	0.63247	0.34891	0.30164	0.4995	0.59149	0.3056	0.36783	0.35837
GO:0051784	negative regulation of nuclear division	0.32079	0.74	0.30837	0.63247	0.34891	0.30164	0.4995	0.59149	0.3056	0.36783	0.35837
GO:0006366	transcription from RNA polymerase II promoter	0.58316	0.6015	0.00665	0.02506	0.82413	0.47274	0.44032	0.08953	0.2765	0.02101	0.35841
GO:0046626	regulation of insulin receptor signaling pathway	0.11797	0.5341	0.32791	0.64724	0.09234	0.17415	0.74245	0.33456	0.4944	0.38279	0.358675
GO:1900076	regulation of cellular response to insulin stimulus	0.11797	0.5341	0.32791	0.64724	0.09234	0.17415	0.74245	0.33456	0.4944	0.38279	0.358675
GO:0034641	cellular nitrogen compound metabolic process	0.37783	0.3587	0.36001	0.17516	0.24221	0.31828	0.42056	0.75309	0.3768	0.02958	0.359355
GO:0042247	establishment of planar polarity of follicular epithelium	NA	NA	NA	0.35106	NA	NA	0.36845	NA	NA	NA	0.359755
GO:0019693	ribose phosphate metabolic process	0.3596	0.5222	0.28088	0.30933	0.36064	0.12921	0.86341	0.22599	0.571	0.52294	0.36012
GO:0071375	cellular response to peptide hormone stimulus	0.04675	0.4553	0.35486	0.4691	0.03719	0.34122	0.62783	0.36542	0.5291	0.25193	0.36014
GO:1901653	cellular response to peptide	0.04675	0.4553	0.35486	0.4691	0.03719	0.34122	0.62783	0.36542	0.5291	0.25193	0.36014
GO:0007378	amnioserosa formation	NA	0.2739	0.47848	0.8645	NA	0.4464	0.49469	0.19081	0.1752	0.22114	0.36015
GO:0007080	mitotic metaphase plate congression	0.38254	0.299	0.29113	0.30297	0.46862	0.2775	0.33799	0.51219	0.4401	0.57079	0.360265
GO:0006779	porphyrin-containing compound biosynthetic process	0.57687	0.0993	0.41165	0.58442	0.30891	0.44031	0.53444	0.09294	0.2413	0.28723	0.36028
GO:0042168	heme metabolic process	0.65784	0.0993	0.41165	0.58442	0.30891	0.44031	0.53444	0.09294	0.1752	0.18672	0.36028
GO:0099504	synaptic vesicle cycle	0.31603	0.3026	0.23119	0.50324	0.53955	0.44619	0.37866	0.34232	0.2503	0.52953	0.36049
GO:0050806	positive regulation of synaptic transmission	0.2438	0.0694	0.35575	0.75156	0.24053	0.40583	0.74084	0.03448	0.3656	0.37265	0.360675
GO:0060284	regulation of cell development	0.09586	0.3476	0.09353	0.37401	0.10411	0.19579	0.52901	0.42616	0.5983	0.60635	0.360805
GO:0043524	negative regulation of neuron apoptotic process	0.16457	0.502	0.21484	0.40241	0.36486	0.12201	0.33559	0.46728	0.4353	0.35686	0.36086
GO:2000425	regulation of apoptotic cell clearance	0.28982	0.5538	0.43027	0.14808	0.31153	0.411	0.13543	0.67747	0.4793	0.27329	0.361265
GO:2000427	positive regulation of apoptotic cell clearance	0.28982	0.5538	0.43027	0.14808	0.31153	0.411	0.13543	0.67747	0.4793	0.27329	0.361265
GO:0035079	polytene chromosome puffing	0.3562	0.5713	0.27722	0.20636	0.3725	0.28213	0.28048	0.65735	0.424	0.36677	0.361485
GO:0002682	regulation of immune system process	0.12597	0.9514	0.38459	0.48498	0.17945	0.14768	0.5628	0.69713	0.336	0.34102	0.362805
GO:0031454	regulation of extent of heterochromatin assembly	0.41494	0.2335	0.2103	0.736	0.24744	0.1878	0.75113	0.62395	0.8366	0.31144	0.36319
GO:0031938	regulation of chromatin silencing at telomere	0.41494	0.2335	0.2103	0.736	0.24744	0.1878	0.75113	0.62395	0.8366	0.31144	0.36319
GO:0031940	positive regulation of chromatin silencing at telomere	0.41494	0.2335	0.2103	0.736	0.24744	0.1878	0.75113	0.62395	0.8366	0.31144	0.36319
GO:0033697	positive regulation of extent of heterochromatin assembly	0.41494	0.2335	0.2103	0.736	0.24744	0.1878	0.75113	0.62395	0.8366	0.31144	0.36319
GO:0034773	histone H4-K20 trimethylation	0.41494	0.13	0.2103	0.736	0.24744	0.1878	0.75113	0.5677	0.8366	0.31144	0.36319
GO:0065008	regulation of biological quality	0.99887	0.5151	0.07447	0.2652	0.40647	0.05899	0.5742	0.27054	0.32	0.51766	0.363235
GO:0006818	hydrogen transport	0.36178	0.423	0.36576	0.44416	0.12158	0.29684	0.42715	0.40353	0.3296	0.14262	0.36377
GO:0007526	larval somatic muscle development	0.57153	0.5629	0.17808	0.0042	0.5763	0.29344	0.06119	0.43425	0.2095	0.61059	0.363845
GO:0072697	protein localization to cell cortex	0.26635	0.6929	0.68209	0.14711	0.35652	0.6928	0.117	0.7187	0.3713	0.16563	0.36391
GO:0016540	protein autoprocessing	0.31235	0.9552	0.43349	0.1252	0.48613	0.41593	0.19974	0.98597	0.1877	0.21081	0.36414
GO:0061327	anterior Malpighian tubule development	0.37851	0.3441	0.67721	0.35038	0.15642	0.40712	0.28306	0.24971	0.8722	0.86824	0.364445
GO:0042743	hydrogen peroxide metabolic process	0.10797	0.3633	0.74694	0.34741	0.49236	0.57566	0.36584	0.47385	0.0994	0.21942	0.36457
GO:0009794	"regulation of mitotic cell cycle, embryonic"	0.54661	0.2054	0.21658	0.77041	0.52192	0.19295	0.78912	0.30753	0.3686	0.36187	0.365235
GO:0070507	regulation of microtubule cytoskeleton organization	0.37904	0.5328	0.1792	0.9359	0.25799	0.30977	0.86896	0.27329	0.3515	0.4411	0.36527
GO:0006613	cotranslational protein targeting to membrane	0.24376	0.6264	0.07348	0.38622	0.06995	0.06654	0.34451	0.62903	0.578	0.51297	0.365365
GO:0006614	SRP-dependent cotranslational protein targeting to membrane	0.24376	0.6264	0.07348	0.38622	0.06995	0.06654	0.34451	0.62903	0.578	0.51297	0.365365
GO:0009141	nucleoside triphosphate metabolic process	0.42235	0.3797	0.39956	0.24875	0.24657	0.15619	0.99423	0.16077	0.4987	0.35109	0.365395
GO:0015813	L-glutamate transport	0.37801	0.3391	0.11268	0.35306	0.55399	0.22419	0.84423	0.27184	0.5309	0.52245	0.365535
GO:0033627	cell adhesion mediated by integrin	0.85594	0.3721	0.30161	0.4481	0.72555	0.0877	0.35928	0.46568	0.1812	0.29406	0.36569
GO:0032868	response to insulin	0.08159	0.4553	0.29831	0.55152	0.06631	0.2825	0.85054	0.36542	0.5291	0.36613	0.365775
GO:0016185	synaptic vesicle budding from presynaptic endocytic zone membrane	0.61595	0.063	0.32079	0.71319	0.61378	0.24517	0.52667	0.07026	0.4114	0.29115	0.366095
GO:0070142	synaptic vesicle budding	0.61595	0.063	0.32079	0.71319	0.61378	0.24517	0.52667	0.07026	0.4114	0.29115	0.366095
GO:0042998	positive regulation of Golgi to plasma membrane protein transport	0.32784	0.2996	0.32043	0.63136	0.1925	0.31513	0.752	0.40588	0.8527	0.89317	0.36686
GO:0090004	positive regulation of establishment of protein localization to plasma membrane	0.32784	0.2996	0.32043	0.63136	0.1925	0.31513	0.752	0.40588	0.8527	0.89317	0.36686
GO:0042147	"retrograde transport, endosome to Golgi"	0.14219	0.5151	0.29648	0.08711	0.34761	0.4092	0.3616	0.39642	0.3725	0.57524	0.36705
GO:0015988	"energy coupled proton transmembrane transport, against electrochemical gradient"	0.47841	0.3175	0.34752	0.64488	0.21489	0.38672	0.69087	0.33854	0.6845	0.31961	0.36712
GO:0015991	ATP hydrolysis coupled proton transport	0.47841	0.3175	0.34752	0.64488	0.21489	0.38672	0.69087	0.33854	0.6845	0.31961	0.36712
GO:0090662	ATP hydrolysis coupled transmembrane transport	0.47841	0.3175	0.34752	0.64488	0.21489	0.38672	0.69087	0.33854	0.6845	0.31961	0.36712
GO:0099131	ATP hydrolysis coupled ion transmembrane transport	0.47841	0.3175	0.34752	0.64488	0.21489	0.38672	0.69087	0.33854	0.6845	0.31961	0.36712
GO:0099132	ATP hydrolysis coupled cation transmembrane transport	0.47841	0.3175	0.34752	0.64488	0.21489	0.38672	0.69087	0.33854	0.6845	0.31961	0.36712
GO:0045465	R8 cell differentiation	0.16876	0.369	0.30512	0.35015	0.13413	0.36664	0.60802	0.39857	0.6474	0.62003	0.36782
GO:0043406	positive regulation of MAP kinase activity	0.07794	0.6247	0.33199	0.18929	0.05287	0.57082	0.34488	0.68847	0.3908	0.41392	0.36784
GO:0040017	positive regulation of locomotion	0.66056	0.2169	0.40161	0.26795	0.62868	0.35756	0.2605	0.23162	0.4924	0.38022	0.36889
GO:0051270	regulation of cellular component movement	0.52288	0.6224	0.20403	0.34336	0.59639	0.15729	0.36999	0.36804	0.2189	0.39266	0.369015
GO:0001752	compound eye photoreceptor fate commitment	0.23576	0.3429	0.77111	0.29703	0.12051	0.79877	0.80318	0.39537	0.2708	0.53977	0.369135
GO:0042706	eye photoreceptor cell fate commitment	0.23576	0.3429	0.77111	0.29703	0.12051	0.79877	0.80318	0.39537	0.2708	0.53977	0.369135
GO:0010259	multicellular organism aging	0.15649	0.3262	0.39712	0.37942	0.08886	0.40158	0.35902	0.42698	0.1509	0.38074	0.36922
GO:0070482	response to oxygen levels	0.26531	0.2214	0.74668	0.41433	0.25572	0.76534	0.37044	0.63128	0.3682	0.22567	0.36932
GO:0090002	establishment of protein localization to plasma membrane	0.19625	0.5324	0.05923	0.40518	0.51408	0.11036	0.74617	0.33357	0.1403	0.65616	0.369375
GO:0030865	cortical cytoskeleton organization	0.16999	0.122	0.14522	0.73159	0.07932	0.36473	0.9007	0.3989	0.4315	0.37494	0.369835
GO:0044238	primary metabolic process	0.12564	0.386	0.79057	0.6725	0.26477	0.7047	0.37585	0.18723	0.3641	0.04486	0.369975
GO:0043604	amide biosynthetic process	0.39155	0.3919	0.34964	0.4904	0.44301	0.20309	0.2139	0.65904	0.1177	0.19876	0.370595
GO:0060548	negative regulation of cell death	0.40095	0.2876	0.28821	0.55068	0.52279	0.2969	0.3407	0.43324	0.5513	0.22676	0.370825
GO:0021952	central nervous system projection neuron axonogenesis	0.67255	0.2811	0.38697	NA	0.56882	0.35511	NA	0.32648	NA	NA	0.37104
GO:0060996	dendritic spine development	0.67255	0.2811	0.38697	NA	0.56882	0.35511	NA	0.32648	NA	NA	0.37104
GO:0060997	dendritic spine morphogenesis	0.67255	0.2811	0.38697	NA	0.56882	0.35511	NA	0.32648	NA	NA	0.37104
GO:0015718	monocarboxylic acid transport	0.38049	0.4774	0.55069	0.13233	0.36213	0.29546	0.51849	0.30946	0.2629	0.82189	0.37131
GO:0010889	regulation of sequestering of triglyceride	0.34287	0.1757	0.43259	0.31304	0.54031	0.42546	0.40005	0.41199	0.3236	0.33487	0.37146
GO:0016570	histone modification	0.12025	0.4192	0.33701	0.78971	0.14391	0.40658	0.91796	0.52626	0.2299	0.31413	0.371795
GO:0006520	cellular amino acid metabolic process	0.16356	0.3997	0.36427	0.70371	0.3037	0.56827	0.62219	0.3806	0.1893	0.04474	0.372435
GO:0046903	secretion	0.36293	0.1315	0.3205	0.44164	0.29545	0.608	0.38215	0.1338	0.716	0.91364	0.37254
GO:0006360	transcription from RNA polymerase I promoter	0.37319	0.4622	0.42731	0.72654	0.17234	0.37196	0.70929	0.27143	0.3556	0.33435	0.372575
GO:0043092	L-amino acid import	0.42896	0.1365	0.19556	0.37749	0.5108	0.42376	0.65376	0.28043	0.3677	0.35716	0.372595
GO:0044341	sodium-dependent phosphate transport	0.42896	0.1365	0.19556	0.37749	0.5108	0.42376	0.65376	0.28043	0.3677	0.35716	0.372595
GO:0051938	L-glutamate import	0.42896	0.1365	0.19556	0.37749	0.5108	0.42376	0.65376	0.28043	0.3677	0.35716	0.372595
GO:0006085	acetyl-CoA biosynthetic process	0.30755	0.2035	0.28845	0.57001	0.69371	0.32318	0.52399	0.42254	0.5019	0.10076	0.37286
GO:0046008	"regulation of female receptivity, post-mating"	0.85819	0.3816	0.07187	0.37144	0.59225	0.07242	0.37069	0.37514	0.2604	0.50308	0.37329
GO:1903047	mitotic cell cycle process	0.36541	0.6783	0.03434	0.11298	0.38155	0.03163	0.21089	0.41565	0.8664	0.54621	0.37348
GO:0050908	detection of light stimulus involved in visual perception	0.51813	0.1383	0.39183	0.10874	0.33289	0.62657	0.35524	0.33156	0.4706	0.5952	0.373535
GO:0044331	cell-cell adhesion mediated by cadherin	0.31929	0.0975	0.46338	0.35589	0.11374	0.39136	0.64573	0.17138	0.6379	0.66107	0.373625
GO:0016325	oocyte microtubule cytoskeleton organization	0.48945	0.2065	0.21049	0.39957	0.28564	0.49974	0.37262	0.37519	0.2243	0.4291	0.373905
GO:0032528	microvillus organization	0.84702	0.5733	0.14384	0.15572	0.84365	0.1612	0.47526	0.67421	0.227	0.27354	0.3744
GO:0009068	aspartate family amino acid catabolic process	0.24962	0.7577	0.31006	0.23973	0.43909	0.29457	0.22652	0.77509	0.5275	0.74224	0.374575
GO:0050920	regulation of chemotaxis	0.56636	0.3715	0.2615	0.1579	0.50584	0.23528	0.12446	0.37777	0.3884	0.58533	0.374635
GO:0015849	organic acid transport	0.43868	0.2483	0.18005	0.3106	0.54658	0.18584	0.8214	0.21273	0.7744	0.77801	0.37464
GO:0046942	carboxylic acid transport	0.43868	0.2483	0.18005	0.3106	0.54658	0.18584	0.8214	0.21273	0.7744	0.77801	0.37464
GO:0042060	wound healing	0.61754	0.7588	0.20985	0.33288	0.41655	0.3307	0.32358	0.77905	0.4493	0.21903	0.374715
GO:0003013	circulatory system process	0.79166	0.3578	0.27668	0.09571	0.60269	0.09765	0.13989	0.39174	0.9114	0.94915	0.37477
GO:0003015	heart process	0.79166	0.3578	0.27668	0.09571	0.60269	0.09765	0.13989	0.39174	0.9114	0.94915	0.37477
GO:0051293	establishment of spindle localization	0.18063	0.2333	0.58882	0.92482	0.19188	0.60839	0.92961	0.15193	0.3639	0.38578	0.37484
GO:0051653	spindle localization	0.18063	0.2333	0.58882	0.92482	0.19188	0.60839	0.92961	0.15193	0.3639	0.38578	0.37484
GO:0048663	neuron fate commitment	0.31806	0.2944	0.79217	0.40523	0.1973	0.70967	0.73632	0.3445	0.2822	0.62681	0.374865
GO:0043549	regulation of kinase activity	0.44135	0.273	0.23997	0.46323	0.30854	0.28278	0.76087	0.19292	0.7184	0.74732	0.374945
GO:0006901	vesicle coating	0.66549	0.2397	0.35929	0.50282	0.62811	0.34264	0.42948	0.24954	0.2475	0.39108	0.375185
GO:0031347	regulation of defense response	0.37053	0.822	0.37987	0.63627	0.35135	0.13748	0.42345	0.57867	0.125	0.15114	0.3752
GO:0034762	regulation of transmembrane transport	0.20185	0.3954	0.24171	0.55881	0.21652	0.06531	0.3551	0.74447	0.6299	0.78174	0.37525
GO:0034765	regulation of ion transmembrane transport	0.20185	0.3954	0.24171	0.55881	0.21652	0.06531	0.3551	0.74447	0.6299	0.78174	0.37525
GO:0007385	"specification of segmental identity, abdomen"	NA	0.3646	NA	0.32984	NA	NA	0.65811	0.38688	NA	NA	0.37574
GO:0048858	cell projection morphogenesis	0.13153	0.4232	0.14984	0.38816	0.31227	0.84274	0.62686	0.42433	0.3634	0.32356	0.37578
GO:0046552	photoreceptor cell fate commitment	0.23576	0.3327	0.73404	0.36691	0.12051	0.78607	0.80245	0.38473	0.3127	0.54092	0.37582
GO:0043410	positive regulation of MAPK cascade	0.39768	0.1695	0.21276	0.46177	0.15427	0.35508	0.55447	0.50897	0.4232	0.35456	0.37638
GO:0032869	cellular response to insulin stimulus	0.05367	0.4907	0.35486	0.5079	0.04662	0.34122	0.68704	0.39847	0.5469	0.30298	0.376665
GO:0050770	regulation of axonogenesis	0.40234	0.215	0.24855	0.51444	0.32492	0.31311	0.43179	0.47945	0.4893	0.35099	0.376665
GO:0046666	retinal cell programmed cell death	0.34455	0.3262	0.40259	0.7606	0.30671	0.35173	0.66948	0.60434	0.3476	0.49966	0.37716
GO:0061031	endodermal digestive tract morphogenesis	0.43538	0.5378	0.42515	0.11792	0.3322	0.43082	0.13347	0.52481	0.3232	0.2811	0.378675
GO:2000370	positive regulation of clathrin-dependent endocytosis	0.90541	0.6955	0.06903	0.30363	0.89297	0.12552	0.28892	0.69431	0.3876	0.37019	0.378895
GO:0034220	ion transmembrane transport	0.15856	0.5676	0.79959	0.48905	0.1876	0.7769	0.24694	0.5761	0.2691	0.23948	0.379075
GO:0019102	male somatic sex determination	NA	0.4546	0.20956	NA	NA	0.20047	NA	0.44355	NA	0.37929	0.37929
GO:0030539	male genitalia development	0.27559	0.7794	0.39073	0.25547	0.28204	0.44766	0.36953	0.55058	0.2469	0.44685	0.38013
GO:0009566	fertilization	0.13621	0.8244	0.34666	0.20447	0.18634	0.45258	0.20432	0.75897	0.4495	0.41443	0.380545
GO:0008340	determination of adult lifespan	0.13135	0.3413	0.44966	0.3953	0.09681	0.41908	0.38599	0.45043	0.1483	0.37542	0.380705
GO:0000301	"retrograde transport, vesicle recycling within Golgi"	0.38347	0.3726	0.53543	0.40081	0.5631	0.46043	0.38084	0.30873	0.0769	0.25106	0.382155
GO:0051304	chromosome separation	0.21775	0.8188	0.62641	0.51673	0.18412	0.35881	0.3845	0.69849	0.3733	0.3802	0.38235
GO:0045450	bicoid mRNA localization	0.37881	0.3824	0.74088	0.0861	0.38238	0.66903	0.08023	0.14951	0.7001	0.78947	0.38239
GO:0007631	feeding behavior	0.77742	0.4919	0.17021	0.20536	0.94623	0.14447	0.23778	0.50674	0.273	0.60188	0.38245
GO:0007554	regulation of ecdysteroid biosynthetic process	0.0713	0.4409	0.80547	0.79145	0.33129	0.34568	0.80515	0.41962	0.2484	0.21002	0.38265
GO:0010566	regulation of ketone biosynthetic process	0.0713	0.4409	0.80547	0.79145	0.33129	0.34568	0.80515	0.41962	0.2484	0.21002	0.38265
GO:0010893	positive regulation of steroid biosynthetic process	0.0713	0.4409	0.80547	0.79145	0.33129	0.34568	0.80515	0.41962	0.2484	0.21002	0.38265
GO:0032352	positive regulation of hormone metabolic process	0.0713	0.4409	0.80547	0.79145	0.33129	0.34568	0.80515	0.41962	0.2484	0.21002	0.38265
GO:0045940	positive regulation of steroid metabolic process	0.0713	0.4409	0.80547	0.79145	0.33129	0.34568	0.80515	0.41962	0.2484	0.21002	0.38265
GO:0045966	positive regulation of ecdysteroid metabolic process	0.0713	0.4409	0.80547	0.79145	0.33129	0.34568	0.80515	0.41962	0.2484	0.21002	0.38265
GO:0045998	positive regulation of ecdysteroid biosynthetic process	0.0713	0.4409	0.80547	0.79145	0.33129	0.34568	0.80515	0.41962	0.2484	0.21002	0.38265
GO:0046886	positive regulation of hormone biosynthetic process	0.0713	0.4409	0.80547	0.79145	0.33129	0.34568	0.80515	0.41962	0.2484	0.21002	0.38265
GO:0048582	positive regulation of post-embryonic development	0.0713	0.4409	0.80547	0.79145	0.33129	0.34568	0.80515	0.41962	0.2484	0.21002	0.38265
GO:0050810	regulation of steroid biosynthetic process	0.0713	0.4409	0.80547	0.79145	0.33129	0.34568	0.80515	0.41962	0.2484	0.21002	0.38265
GO:0090030	regulation of steroid hormone biosynthetic process	0.0713	0.4409	0.80547	0.79145	0.33129	0.34568	0.80515	0.41962	0.2484	0.21002	0.38265
GO:0090031	positive regulation of steroid hormone biosynthetic process	0.0713	0.4409	0.80547	0.79145	0.33129	0.34568	0.80515	0.41962	0.2484	0.21002	0.38265
GO:0007474	imaginal disc-derived wing vein specification	0.06356	0.2817	0.54303	0.28602	0.32675	0.43864	0.15444	0.44183	0.8061	0.88359	0.382695
GO:0006898	receptor-mediated endocytosis	0.87754	0.4452	0.07201	0.5976	0.97682	0.06656	0.28288	0.48728	0.2074	0.32028	0.38274
GO:0051560	mitochondrial calcium ion homeostasis	NA	NA	NA	NA	NA	NA	NA	NA	0.3744	0.39135	0.382875
GO:0043486	histone exchange	0.3724	0.2765	0.25586	0.33045	0.51552	0.4151	0.69286	0.26971	0.6641	0.39351	0.382955
GO:0007517	muscle organ development	0.44586	0.1828	0.57646	0.1926	0.26241	0.51603	0.63837	0.32123	0.4863	0.30292	0.383545
GO:0030709	border follicle cell delamination	0.38583	0.2524	0.83634	0.41985	0.38129	0.84513	0.10804	0.27228	0.4467	0.33991	0.38356
GO:0016200	synaptic target attraction	0.57915	0.1732	NA	NA	0.5695	NA	NA	0.19802	NA	NA	0.38376
GO:0070328	triglyceride homeostasis	0.30945	0.7744	0.31037	0.3995	0.55986	0.34578	0.59775	0.63931	0.27	0.36907	0.384285
GO:0000185	activation of MAPKKK activity	0.0566	0.3755	NA	0.61496	0.05204	NA	0.68666	0.39341	0.4412	0.37481	0.384455
GO:1901264	carbohydrate derivative transport	0.40263	0.3667	0.35604	0.56916	0.36109	0.35694	0.59088	0.44493	NA	NA	0.384665
GO:0035305	negative regulation of dephosphorylation	0.49153	0.3688	0.5446	0.40058	0.53513	0.5424	0.3626	0.3158	0.0945	0.17853	0.38469
GO:0007638	mechanosensory behavior	0.14845	0.3489	0.42954	0.41135	0.13351	0.43597	0.35871	0.53258	0.3056	0.54407	0.38503
GO:1905954	positive regulation of lipid localization	0.4292	0.2892	0.38074	0.17717	0.43621	0.39041	0.29436	0.34958	0.5202	0.5064	0.385575
GO:0061343	cell adhesion involved in heart morphogenesis	0.62156	0.6016	0.15958	0.33933	0.71912	0.14021	0.16323	0.43215	0.3241	0.55047	0.38574
GO:0008104	protein localization	0.06885	0.331	0.42845	0.61555	0.20955	0.45093	0.56598	0.19016	0.3492	0.42338	0.38629
GO:0035220	wing disc development	0.53034	0.5821	0.3137	0.22468	0.29219	0.28768	0.32754	0.80488	0.4454	0.54724	0.38647
GO:0009954	proximal/distal pattern formation	0.83105	0.386	0.86599	0.06183	0.90805	0.26974	0.05812	0.16977	0.5375	0.38807	0.387035
GO:0015697	quaternary ammonium group transport	0.39785	0.665	NA	NA	0.3763	NA	NA	0.72709	0.3761	0.33092	0.387075
GO:0045498	sex comb development	0.69173	0.5412	0.35989	0.27145	0.73529	0.35596	0.41457	0.48951	0.2265	0.06144	0.38723
GO:0030111	regulation of Wnt signaling pathway	0.60461	0.5077	0.08511	0.57385	0.53553	0.21904	0.37909	0.39541	0.2361	0.27295	0.38725
GO:0045859	regulation of protein kinase activity	0.48149	0.288	0.28668	0.48593	0.28756	0.29302	0.75069	0.20591	0.7245	0.78734	0.387255
GO:0035332	positive regulation of hippo signaling	0.13042	0.9194	0.45904	0.37589	0.17471	0.65363	0.15394	0.92575	0.3974	0.37781	0.387605
GO:0009583	detection of light stimulus	0.18756	0.126	0.55061	0.4134	0.14861	0.61593	0.2271	0.36254	0.7561	0.71456	0.38797
GO:0032940	secretion by cell	0.38871	0.1068	0.20832	0.44619	0.31754	0.45708	0.38738	0.13183	0.789	0.90561	0.388045
GO:0034470	ncRNA processing	0.67577	0.2707	0.28266	0.63699	0.79242	0.40697	0.65607	0.17924	0.3693	0.2041	0.388135
GO:0002237	response to molecule of bacterial origin	0.51065	0.5037	0.14707	0.2506	0.6056	0.43321	0.24876	0.96412	0.3005	0.34311	0.38816
GO:0008053	mitochondrial fusion	0.42009	0.5246	0.44704	0.33792	0.35652	0.45109	0.3081	0.53427	0.2194	0.24082	0.388305
GO:0010970	transport along microtubule	0.44768	0.6947	0.07992	0.66496	0.32969	0.15332	0.78664	0.69898	0.2685	0.1048	0.388685
GO:0099111	microtubule-based transport	0.44768	0.6947	0.07992	0.66496	0.32969	0.15332	0.78664	0.69898	0.2685	0.1048	0.388685
GO:0046693	sperm storage	0.257	0.4816	0.36828	0.38105	0.27569	0.47008	0.33714	0.47009	0.3966	0.40585	0.388825
GO:0007099	centriole replication	0.37457	0.5503	0.57577	0.31356	0.384	0.41593	0.31646	0.44966	0.3142	0.39425	0.389125
GO:0098534	centriole assembly	0.37457	0.5503	0.57577	0.31356	0.384	0.41593	0.31646	0.44966	0.3142	0.39425	0.389125
GO:0007509	mesoderm migration involved in gastrulation	0.64958	0.3692	0.24945	0.43688	0.31208	0.24209	0.40971	0.4227	NA	NA	0.389455
GO:0001101	response to acid chemical	0.43829	0.3413	0.66337	0.31768	0.30444	0.57799	0.24794	0.31983	0.6332	0.61744	0.389795
GO:0009607	response to biotic stimulus	0.19624	0.6069	0.20054	0.73827	0.08085	0.21811	0.53494	0.66758	0.4162	0.36343	0.389815
GO:0051054	positive regulation of DNA metabolic process	0.66527	0.4772	0.2123	0.33396	0.65883	0.17726	0.34881	0.5992	0.4321	0.27176	0.390455
GO:0032012	regulation of ARF protein signal transduction	0.44389	NA	NA	NA	0.09441	NA	NA	NA	0.3372	0.48867	0.390545
GO:0009132	nucleoside diphosphate metabolic process	0.40595	0.0523	0.83609	0.2876	0.37526	0.50559	0.32297	0.15335	0.7614	0.70831	0.390605
GO:0065007	biological regulation	0.40541	0.3259	0.49049	0.52458	0.15659	0.85287	0.2734	0.1603	0.5643	0.37588	0.390645
GO:0035050	embryonic heart tube development	0.63448	0.445	0.57162	0.1988	0.90936	0.45258	0.26081	0.33634	0.1981	0.29925	0.39067
GO:0007338	single fertilization	0.13487	0.8006	0.38011	0.1642	0.14494	0.47276	0.16656	0.79257	0.4023	0.51994	0.391205
GO:0043462	regulation of ATPase activity	0.39745	0.6208	0.20967	0.36844	0.24905	0.17795	0.38577	0.57785	0.7374	0.74124	0.39161
GO:0033048	negative regulation of mitotic sister chromatid segregation	0.27187	0.5972	0.40008	0.53115	0.18891	0.39289	0.39119	0.43345	0.1834	0.22633	0.39204
GO:0045841	negative regulation of mitotic metaphase/anaphase transition	0.27187	0.5972	0.40008	0.53115	0.18891	0.39289	0.39119	0.43345	0.1834	0.22633	0.39204
GO:1902100	negative regulation of metaphase/anaphase transition of cell cycle	0.27187	0.5972	0.40008	0.53115	0.18891	0.39289	0.39119	0.43345	0.1834	0.22633	0.39204
GO:1905819	negative regulation of chromosome separation	0.27187	0.5972	0.40008	0.53115	0.18891	0.39289	0.39119	0.43345	0.1834	0.22633	0.39204
GO:2000816	negative regulation of mitotic sister chromatid separation	0.27187	0.5972	0.40008	0.53115	0.18891	0.39289	0.39119	0.43345	0.1834	0.22633	0.39204
GO:0010975	regulation of neuron projection development	0.16813	0.7259	0.06689	0.54647	0.27413	0.23104	0.48283	0.8614	0.8066	0.30133	0.39208
GO:0008587	imaginal disc-derived wing margin morphogenesis	0.57764	0.1897	0.27113	0.29626	0.50422	0.46184	0.39836	0.38689	0.6304	0.36309	0.392625
GO:0044772	mitotic cell cycle phase transition	0.31282	0.7392	0.11247	0.47311	0.1863	0.03003	0.5067	0.5831	0.7983	0.0744	0.392965
GO:0042182	ketone catabolic process	0.76331	0.3924	0.05969	0.17625	0.81972	0.05563	0.181	0.394	0.4633	0.49108	0.3932
GO:0045089	positive regulation of innate immune response	0.10044	0.6714	0.41983	0.72769	0.06342	0.36713	0.57211	0.50005	0.1481	0.22741	0.39348
GO:0030431	sleep	0.64048	0.4317	0.35563	0.05999	0.66916	0.48878	0.0709	0.65293	0.1754	0.29457	0.393665
GO:0009164	nucleoside catabolic process	NA	NA	0.3357	0.43127	NA	0.35679	0.44437	NA	NA	NA	0.39403
GO:0042454	ribonucleoside catabolic process	NA	NA	0.3357	0.43127	NA	0.35679	0.44437	NA	NA	NA	0.39403
GO:0050921	positive regulation of chemotaxis	0.66073	0.3688	0.59157	0.38046	0.66368	0.54795	0.33482	0.40934	0.348	0.31458	0.3949
GO:1902669	positive regulation of axon guidance	0.66073	0.3688	0.59157	0.38046	0.66368	0.54795	0.33482	0.40934	0.348	0.31458	0.3949
GO:0007091	metaphase/anaphase transition of mitotic cell cycle	0.19692	0.6033	0.34902	0.64316	0.18869	0.15356	0.46125	0.39983	0.4478	0.391	0.395415
GO:0010965	regulation of mitotic sister chromatid separation	0.19692	0.6033	0.34902	0.64316	0.18869	0.15356	0.46125	0.39983	0.4478	0.391	0.395415
GO:0033047	regulation of mitotic sister chromatid segregation	0.19692	0.6033	0.34902	0.64316	0.18869	0.15356	0.46125	0.39983	0.4478	0.391	0.395415
GO:0044784	metaphase/anaphase transition of cell cycle	0.19692	0.6033	0.34902	0.64316	0.18869	0.15356	0.46125	0.39983	0.4478	0.391	0.395415
GO:1905818	regulation of chromosome separation	0.19692	0.6033	0.34902	0.64316	0.18869	0.15356	0.46125	0.39983	0.4478	0.391	0.395415
GO:0016310	phosphorylation	0.52219	0.2148	0.31413	0.28499	0.44012	0.35083	0.60066	0.4867	0.4553	0.3339	0.395475
GO:0060278	regulation of ovulation	0.08563	0.7113	NA	NA	0.08665	NA	NA	0.7054	NA	NA	0.396025
GO:0046532	regulation of photoreceptor cell differentiation	0.56091	0.2736	0.46569	0.15774	0.28416	0.58013	0.32643	0.19218	0.6338	0.63782	0.39606
GO:0051345	positive regulation of hydrolase activity	0.39459	0.4213	0.00468	0.51886	0.16317	0.00281	0.42716	0.3246	0.3979	0.52703	0.396245
GO:0003254	regulation of membrane depolarization	0.07491	NA	NA	NA	0.07214	NA	NA	NA	0.7186	0.72373	0.396755
GO:0051899	membrane depolarization	0.07491	NA	NA	NA	0.07214	NA	NA	NA	0.7186	0.72373	0.396755
GO:0006364	rRNA processing	0.62632	0.5969	0.39994	0.33441	0.67917	0.39449	0.37737	0.22853	0.4464	0.29144	0.397215
GO:0032774	RNA biosynthetic process	0.43706	0.0924	0.9283	0.04296	0.43319	0.07222	0.36164	0.75666	0.4594	0.08045	0.397415
GO:0006650	glycerophospholipid metabolic process	0.17715	0.3724	0.40245	0.48009	0.27365	0.6053	0.4023	0.19746	0.444	0.39312	0.39771
GO:0035071	salivary gland cell autophagic cell death	0.18204	0.8374	0.10092	0.90666	0.26872	0.22688	0.24727	0.92781	0.7223	0.52711	0.397915
GO:0050680	negative regulation of epithelial cell proliferation	0.4701	0.0069	0.89061	0.18992	0.4084	0.85772	0.26994	0.01175	0.3992	0.39676	0.39798
GO:0045186	zonula adherens assembly	0.25743	0.101	0.84214	0.51335	0.21844	0.83164	0.53084	0.10805	0.3999	0.3968	0.39835
GO:0050767	regulation of neurogenesis	0.1156	0.3333	0.09144	0.523	0.12606	0.28005	0.56419	0.46363	0.6107	0.6547	0.398465
GO:0045017	glycerolipid biosynthetic process	0.25138	0.5692	0.65553	0.12124	0.20236	0.68466	0.1256	0.60628	0.4514	0.34589	0.398645
GO:0002274	myeloid leukocyte activation	NA	NA	0.57027	0.24964	NA	0.53288	0.22578	NA	0.3708	0.42664	0.39872
GO:0042116	macrophage activation	NA	NA	0.57027	0.24964	NA	0.53288	0.22578	NA	0.3708	0.42664	0.39872
GO:0045321	leukocyte activation	NA	NA	0.57027	0.24964	NA	0.53288	0.22578	NA	0.3708	0.42664	0.39872
GO:0048678	response to axon injury	0.72069	0.8436	0.18577	0.19826	0.77956	0.40478	0.39284	0.86579	0.3879	0.23606	0.39881
GO:0043405	regulation of MAP kinase activity	0.20446	0.4012	0.15678	0.35904	0.10885	0.45354	0.75278	0.39718	0.4981	0.47518	0.39919
GO:0007019	microtubule depolymerization	0.38853	0.3085	0.29174	0.9455	0.4099	0.3334	0.94569	0.07932	0.7601	0.74947	0.399215
GO:0045751	negative regulation of Toll signaling pathway	0.09001	0.4342	0.47336	0.18581	0.09583	0.36482	0.20683	0.47656	0.7298	0.57547	0.39951
GO:0050772	positive regulation of axonogenesis	0.5791	0.3754	0.40161	0.27006	0.51305	0.39869	0.29861	0.30652	0.6217	0.4208	0.40015
GO:0046916	cellular transition metal ion homeostasis	0.12213	0.484	0.37367	0.13622	0.07944	0.16029	0.42684	0.54136	0.7481	0.46112	0.400255
GO:0010891	negative regulation of sequestering of triglyceride	NA	0.5232	0.19571	NA	NA	0.27746	NA	0.72554	NA	NA	0.40033
GO:0007601	visual perception	0.60805	0.1017	0.49292	0.09805	0.30008	0.76756	0.31559	0.24096	0.4853	0.48853	0.400445
GO:0051654	establishment of mitochondrion localization	0.31399	0.0537	0.52318	0.76674	0.15425	0.48738	0.80137	0.04896	0.5046	0.24555	0.400685
GO:0090087	regulation of peptide transport	0.41508	0.3482	0.25802	0.85519	0.3217	0.38675	0.84831	0.28932	0.6979	0.77589	0.400915
GO:0060147	regulation of posttranscriptional gene silencing	0.23523	0.6321	0.08278	0.82298	0.56133	0.07674	0.7346	0.64366	0.2411	0.0764	0.401215
GO:0007465	R7 cell fate commitment	0.46972	0.3858	0.37241	0.64152	0.41725	0.52853	0.63618	0.35861	0.1299	0.22919	0.401525
GO:0050832	defense response to fungus	0.15022	0.4988	0.37521	0.08877	0.25039	0.42798	0.06183	0.76371	0.9623	0.9945	0.401595
GO:0043954	cellular component maintenance	0.34496	0.0834	0.50147	0.83251	0.10779	0.76548	0.94671	0.09638	0.3472	0.45794	0.40257
GO:0060964	regulation of gene silencing by miRNA	0.35701	0.4401	0.13639	0.62914	0.432	0.12837	0.65328	0.4498	0.3732	0.12207	0.4026
GO:2000647	negative regulation of stem cell proliferation	0.41681	0.4081	0.13176	0.56476	0.55037	0.12572	0.38299	0.6434	0.3975	0.19113	0.4028
GO:0007488	histoblast morphogenesis	0.11876	0.8797	0.66315	NA	0.15102	0.42362	NA	0.88248	0.3826	0.34544	0.40311
GO:0048646	anatomical structure formation involved in morphogenesis	0.53994	0.4621	0.00852	0.43801	0.92287	0.00727	0.84447	0.36829	0.1737	0.33454	0.40315
GO:0030308	negative regulation of cell growth	0.03774	0.3758	0.63777	0.36093	0.03898	0.57082	0.20854	0.4308	0.6887	0.56312	0.4033
GO:0048638	regulation of developmental growth	0.11657	0.4855	0.36025	0.38934	0.15044	0.41784	0.62302	0.35388	0.5419	0.55636	0.40359
GO:0009887	animal organ morphogenesis	0.50838	0.3874	0.42019	0.36729	0.56188	0.26908	0.0846	0.37121	0.8374	0.68947	0.403795
GO:0050678	regulation of epithelial cell proliferation	0.4701	1	0.89061	0.18992	0.4084	0.85772	0.26994	0.01175	0.3992	0.39676	0.4038
GO:0007100	mitotic centrosome separation	0.37124	0.8951	0.40293	0.22997	0.49846	0.37952	0.20742	0.48606	0.4048	0.4433	0.403865
GO:0035065	regulation of histone acetylation	0.57231	0.7296	0.05623	0.37462	0.62287	0.15501	0.36314	0.81903	0.3511	0.43347	0.404045
GO:1901983	regulation of protein acetylation	0.57231	0.7296	0.05623	0.37462	0.62287	0.15501	0.36314	0.81903	0.3511	0.43347	0.404045
GO:2000756	regulation of peptidyl-lysine acetylation	0.57231	0.7296	0.05623	0.37462	0.62287	0.15501	0.36314	0.81903	0.3511	0.43347	0.404045
GO:0010811	positive regulation of cell-substrate adhesion	0.67624	0.2046	0.61654	0.40222	0.54142	0.61372	0.40646	0.2194	0.1365	0.09694	0.40434
GO:0051960	regulation of nervous system development	0.135	0.4108	0.07616	0.56513	0.16066	0.27416	0.8057	0.52818	0.3985	0.45079	0.40465
GO:0050962	detection of light stimulus involved in sensory perception	0.67479	0.2316	0.35121	0.12669	0.35736	0.59366	0.3376	0.4524	0.8208	0.80763	0.40488
GO:0051262	protein tetramerization	0.31019	0.831	0.40293	0.40718	0.31143	0.37952	0.39626	0.93283	0.5033	0.5257	0.405055
GO:0034643	"establishment of mitochondrion localization, microtubule-mediated"	0.34651	NA	0.43462	0.74868	0.09541	0.37566	0.76177	NA	0.5656	0.22441	0.40514
GO:0047497	mitochondrion transport along microtubule	0.34651	NA	0.43462	0.74868	0.09541	0.37566	0.76177	NA	0.5656	0.22441	0.40514
GO:0001754	eye photoreceptor cell differentiation	0.26741	0.1494	0.69723	0.23484	0.1721	0.63685	0.67365	0.37349	0.4379	0.70956	0.405695
GO:0048103	somatic stem cell division	0.29652	0.3736	0.50658	0.65966	0.52586	0.2461	0.65564	0.22495	0.0344	0.43807	0.405835
GO:0070727	cellular macromolecule localization	0.23046	0.3619	0.51096	0.49501	0.45025	0.57513	0.21212	0.23637	0.3438	0.4647	0.406075
GO:0007435	salivary gland morphogenesis	0.16592	0.8193	0.06622	0.85331	0.20689	0.08599	0.38733	0.72227	0.8978	0.42551	0.40642
GO:0022612	gland morphogenesis	0.16592	0.8193	0.06622	0.85331	0.20689	0.08599	0.38733	0.72227	0.8978	0.42551	0.40642
GO:0006662	glycerol ether metabolic process	0.90664	0.4063	0.23765	0.39979	0.90081	0.40696	0.32693	0.69226	0.7585	0.2174	0.40663
GO:0018904	ether metabolic process	0.90664	0.4063	0.23765	0.39979	0.90081	0.40696	0.32693	0.69226	0.7585	0.2174	0.40663
GO:0032147	activation of protein kinase activity	0.05631	0.5168	0.24417	0.60019	0.03154	0.60471	0.60154	0.45134	0.363	0.25344	0.40717
GO:0035435	phosphate ion transmembrane transport	0.38609	0.2238	0.48031	0.40963	0.39462	0.50103	0.40568	0.21315	0.7043	0.66408	0.407655
GO:0031114	regulation of microtubule depolymerization	0.38853	0.4053	0.35575	0.9455	0.4099	0.40583	0.94569	0.10457	0.8611	0.85245	0.407865
GO:0007135	meiosis II	0.26647	0.4275	0.38967	0.0374	0.24983	0.50325	0.96833	0.83133	0.3138	0.68176	0.408585
GO:0031644	regulation of neurological system process	0.37132	0.3883	0.75772	0.42895	0.11652	0.75986	0.45161	0.49426	0.2961	0.29286	0.408625
GO:0090328	regulation of olfactory learning	0.37132	0.3883	0.75772	0.42895	0.11652	0.75986	0.45161	0.49426	0.2961	0.29286	0.408625
GO:0009620	response to fungus	0.30924	0.666	0.35755	0.09672	0.39595	0.42163	0.06849	0.80984	0.8863	0.97382	0.40879
GO:0042551	neuron maturation	0.05614	0.6062	0.66491	0.05377	0.01867	0.38902	0.38205	0.42881	0.4818	0.4769	0.408915
GO:0050773	regulation of dendrite development	0.1934	0.7901	0.05803	0.79725	0.45106	0.18248	0.81807	0.88575	0.368	0.16539	0.40953
GO:0006955	immune response	0.38754	0.6797	0.13165	0.6663	0.43214	0.31598	0.59856	0.5927	0.0516	0.0866	0.40984
GO:0006346	methylation-dependent chromatin silencing	0.82429	0.1767	0.24566	0.29214	0.83516	0.2094	0.30533	0.67382	0.6507	0.51446	0.409895
GO:0090308	regulation of methylation-dependent chromatin silencing	0.82429	0.1767	0.24566	0.29214	0.83516	0.2094	0.30533	0.67382	0.6507	0.51446	0.409895
GO:0090309	positive regulation of methylation-dependent chromatin silencing	0.82429	0.1767	0.24566	0.29214	0.83516	0.2094	0.30533	0.67382	0.6507	0.51446	0.409895
GO:0009084	glutamine family amino acid biosynthetic process	0.40875	0.22	0.80856	0.51928	0.41154	0.82085	0.45442	0.21084	0.14	0.14165	0.410145
GO:0032233	positive regulation of actin filament bundle assembly	0.89046	0.3795	0.39908	NA	0.86251	0.35596	NA	0.38269	0.4213	0.44949	0.41019
GO:0051496	positive regulation of stress fiber assembly	0.89046	0.3795	0.39908	NA	0.86251	0.35596	NA	0.38269	0.4213	0.44949	0.41019
GO:0048804	imaginal disc-derived female genitalia morphogenesis	0.57983	NA	0.02311	NA	0.57698	0.18239	NA	NA	0.4063	0.41436	0.41033
GO:0048807	female genitalia morphogenesis	0.57983	NA	0.02311	NA	0.57698	0.18239	NA	NA	0.4063	0.41436	0.41033
GO:0031937	positive regulation of chromatin silencing	0.60223	0.4376	0.18384	0.41787	0.6166	0.18051	0.27917	0.62059	0.4036	0.28672	0.410735
GO:0007252	I-kappaB phosphorylation	0.31995	0.2454	0.59025	0.45118	0.32434	0.52911	0.40958	0.28354	0.4129	0.4361	0.41124
GO:0045665	negative regulation of neuron differentiation	0.07333	0.4386	0.6152	0.15234	0.17831	0.56304	0.11695	0.47875	0.5109	0.38458	0.41159
GO:0006351	"transcription, DNA-templated"	0.43706	0.0924	0.90108	0.04874	0.43319	0.05839	0.3902	0.75666	0.4777	0.08582	0.411695
GO:0097659	nucleic acid-templated transcription	0.43706	0.0924	0.90108	0.04874	0.43319	0.05839	0.3902	0.75666	0.4777	0.08582	0.411695
GO:0050778	positive regulation of immune response	0.35313	0.8715	0.46957	0.89348	0.32019	0.35411	0.67972	0.74403	0.1253	0.28337	0.41184
GO:0031329	regulation of cellular catabolic process	0.03567	0.9654	0.24928	0.42198	0.01601	0.24112	0.4028	0.90637	0.7235	0.86976	0.41239
GO:0007067	mitotic nuclear division	0.38256	0.9563	0.06465	0.39207	0.43381	0.04757	0.22981	0.5639	0.5766	0.60938	0.41294
GO:0009755	hormone-mediated signaling pathway	0.52542	0.2994	0.30577	0.32359	0.56113	0.61868	0.45956	0.36714	0.0872	0.65292	0.41335
GO:0016189	synaptic vesicle to endosome fusion	0.23736	0.7796	0.11286	0.23872	0.50549	0.28237	0.32243	0.77309	0.7303	0.65463	0.41396
GO:0099532	synaptic vesicle endosomal processing	0.23736	0.7796	0.11286	0.23872	0.50549	0.28237	0.32243	0.77309	0.7303	0.65463	0.41396
GO:0031047	gene silencing by RNA	0.40825	0.7403	0.29448	0.49393	0.29586	0.17343	0.68867	0.99122	0.1532	0.41992	0.414085
GO:0035592	establishment of protein localization to extracellular region	0.49424	0.1384	0.06095	0.52508	0.46232	0.06368	0.55386	0.07881	0.4186	0.41077	0.414685
GO:0071692	protein localization to extracellular region	0.49424	0.1384	0.06095	0.52508	0.46232	0.06368	0.55386	0.07881	0.4186	0.41077	0.414685
GO:0044403	"symbiosis, encompassing mutualism through parasitism"	0.40693	0.7993	0.36765	0.98342	0.24883	0.42274	0.96665	0.75811	0.2985	0.25201	0.414835
GO:0044419	interspecies interaction between organisms	0.40693	0.7993	0.36765	0.98342	0.24883	0.42274	0.96665	0.75811	0.2985	0.25201	0.414835
GO:0051321	meiotic cell cycle	0.07241	0.6482	0.33912	0.09595	0.18027	0.37197	0.45846	0.52723	0.5136	0.55349	0.415215
GO:0030072	peptide hormone secretion	0.43708	0.314	0.41615	0.29499	0.41434	0.74811	0.38156	0.36359	0.7097	0.63523	0.415245
GO:0090276	regulation of peptide hormone secretion	0.43708	0.314	0.41615	0.29499	0.41434	0.74811	0.38156	0.36359	0.7097	0.63523	0.415245
GO:0032990	cell part morphogenesis	0.22406	0.4256	0.20409	0.32932	0.45853	0.78986	0.65311	0.4049	0.4657	0.36419	0.41525
GO:0051865	protein autoubiquitination	0.14609	0.0678	0.50232	0.90218	0.39933	0.42566	0.63727	0.16128	0.4049	0.4539	0.41528
GO:0030030	cell projection organization	0.08981	0.6903	0.28606	0.31655	0.25361	0.58209	0.49328	0.53546	0.338	0.62575	0.41564
GO:0007300	ovarian nurse cell to oocyte transport	0.29691	0.5024	0.28861	0.33277	0.38563	0.19451	0.44566	0.61898	0.5814	0.52329	0.415645
GO:0051301	cell division	0.34388	0.4045	0.42701	0.16194	0.35954	0.46789	0.76074	0.19361	0.5109	0.72003	0.415755
GO:0007018	microtubule-based movement	0.47967	0.4594	0.1252	0.82257	0.37235	0.21476	0.90281	0.55177	0.2911	0.16063	0.415875
GO:0045862	positive regulation of proteolysis	0.24031	0.628	0.31435	0.56262	0.18225	0.13508	0.60133	0.48479	0.347	0.58157	0.415895
GO:0046487	glyoxylate metabolic process	0.3263	0.7088	NA	0.40753	0.3089	NA	0.42428	0.69983	NA	NA	0.415905
GO:0051282	regulation of sequestering of calcium ion	0.39675	0.4348	0.00946	0.55668	0.39753	0.01402	0.70901	0.39403	0.6628	0.70194	0.416165
GO:0031401	positive regulation of protein modification process	0.53756	0.2589	0.19164	0.4042	0.35925	0.42277	0.40979	0.55139	0.5671	0.47569	0.41628
GO:0060573	cell fate specification involved in pattern specification	NA	NA	0.51584	NA	NA	0.31676	NA	NA	NA	NA	0.4163
GO:0006778	porphyrin-containing compound metabolic process	0.69082	0.1827	0.45255	0.65431	0.38012	0.48337	0.5019	0.17215	0.2413	0.28723	0.416335
GO:0006555	methionine metabolic process	0.46454	0.3802	0.77336	0.41881	0.51181	0.72641	0.3825	0.41436	0.3181	0.31827	0.416585
GO:1902882	regulation of response to oxidative stress	0.07402	0.4242	0.46835	0.17711	0.09888	0.47389	0.39826	0.40909	0.6481	0.66283	0.416645
GO:0072523	purine-containing compound catabolic process	0.41342	0.4139	0.22468	0.5169	0.41971	0.62634	0.53189	0.3979	NA	NA	0.416805
GO:0030512	negative regulation of transforming growth factor beta receptor signaling pathway	0.92932	0.325	0.6223	0.3984	0.59715	0.56887	0.43595	0.29517	0.2164	0.18836	0.417175
GO:1903845	negative regulation of cellular response to transforming growth factor beta stimulus	0.92932	0.325	0.6223	0.3984	0.59715	0.56887	0.43595	0.29517	0.2164	0.18836	0.417175
GO:0031453	positive regulation of heterochromatin assembly	0.17733	0.1391	0.36808	0.41205	0.12846	0.71388	0.76316	0.42242	0.8842	0.50519	0.417235
GO:0045799	positive regulation of chromatin assembly or disassembly	0.17733	0.1391	0.36808	0.41205	0.12846	0.71388	0.76316	0.42242	0.8842	0.50519	0.417235
GO:0042026	protein refolding	0.41241	0.4673	0.444	0.90985	0.42209	0.39644	0.24862	0.37951	0.5966	0.39761	0.41725
GO:0007348	regulation of syncytial blastoderm mitotic cell cycle	0.4313	0.0657	0.39309	0.67217	0.59711	0.3336	0.71857	0.20096	0.4208	0.41383	0.417315
GO:0001522	pseudouridine synthesis	0.45778	0.4183	0.1856	0.61757	0.44703	0.19802	0.61116	0.20376	NA	0.08954	0.4183
GO:0022409	positive regulation of cell-cell adhesion	0.87187	0.8436	0.34693	0.48975	0.78416	0.30929	0.27749	0.78264	0.1404	0.05303	0.41834
GO:0060232	delamination	0.30665	0.3547	0.76464	0.8562	0.2918	0.77486	0.45308	0.38377	0.6613	0.38355	0.418425
GO:0051240	positive regulation of multicellular organismal process	0.06484	0.517	0.03784	0.41898	0.09881	0.093	0.41787	0.48861	0.5758	0.59827	0.418425
GO:0009896	positive regulation of catabolic process	0.0248	0.9884	0.35016	0.32179	0.03454	0.20626	0.48679	0.97876	0.6353	0.77104	0.418475
GO:0007277	pole cell development	0.28643	0.3821	0.45618	0.04832	0.41222	0.58069	0.0369	0.59472	0.6724	0.42475	0.418485
GO:0006986	response to unfolded protein	0.25016	0.2882	0.35184	0.45522	0.46458	0.80983	0.44282	0.32862	0.3942	0.45909	0.41851
GO:0034620	cellular response to unfolded protein	0.25016	0.2882	0.35184	0.45522	0.46458	0.80983	0.44282	0.32862	0.3942	0.45909	0.41851
GO:0031063	regulation of histone deacetylation	0.41213	0.7832	0.25	0.50201	0.87662	0.21203	0.42491	0.53494	0.1191	0.12065	0.41852
GO:0031065	positive regulation of histone deacetylation	0.41213	0.7832	0.25	0.50201	0.87662	0.21203	0.42491	0.53494	0.1191	0.12065	0.41852
GO:0090311	regulation of protein deacetylation	0.41213	0.7832	0.25	0.50201	0.87662	0.21203	0.42491	0.53494	0.1191	0.12065	0.41852
GO:0090312	positive regulation of protein deacetylation	0.41213	0.7832	0.25	0.50201	0.87662	0.21203	0.42491	0.53494	0.1191	0.12065	0.41852
GO:2001020	regulation of response to DNA damage stimulus	0.21793	0.31	0.95336	0.63853	0.36144	0.92389	0.59142	0.2591	0.4108	0.42672	0.41876
GO:0019320	hexose catabolic process	0.4173	0.7967	0.14328	0.56472	0.42025	0.15618	0.53942	0.79027	0.0318	0.02518	0.418775
GO:0046365	monosaccharide catabolic process	0.4173	0.7967	0.14328	0.56472	0.42025	0.15618	0.53942	0.79027	0.0318	0.02518	0.418775
GO:0048808	male genitalia morphogenesis	0.35336	0.7794	0.39073	0.31157	0.35559	0.44766	0.45212	0.55058	0.314	0.44685	0.41879
GO:0090598	male anatomical structure morphogenesis	0.35336	0.7794	0.39073	0.31157	0.35559	0.44766	0.45212	0.55058	0.314	0.44685	0.41879
GO:0045927	positive regulation of growth	0.32915	0.7365	0.09516	0.50909	0.26871	0.08158	0.31076	0.79545	0.534	0.68384	0.41912
GO:0007294	germarium-derived oocyte fate determination	0.19569	0.4258	0.07019	0.41272	0.45725	0.0669	0.38715	0.60722	0.5603	0.59076	0.41926
GO:0001934	positive regulation of protein phosphorylation	0.58158	0.1356	0.17624	0.41523	0.29344	0.35954	0.57216	0.42796	0.5247	0.42385	0.41954
GO:1901987	regulation of cell cycle phase transition	0.44538	0.8166	0.14666	0.39374	0.28404	0.03234	0.45886	0.67223	0.9286	0.20181	0.41956
GO:1901990	regulation of mitotic cell cycle phase transition	0.44538	0.8166	0.14666	0.39374	0.28404	0.03234	0.45886	0.67223	0.9286	0.20181	0.41956
GO:0015800	acidic amino acid transport	0.4393	0.3999	0.11268	0.27863	0.63676	0.22419	0.62187	0.24434	0.5309	0.52245	0.4196
GO:0006518	peptide metabolic process	0.43993	0.5688	0.41181	0.42746	0.47612	0.21801	0.29244	0.67842	0.2078	0.33436	0.419635
GO:0052548	regulation of endopeptidase activity	0.49989	0.383	0.19718	0.52714	0.23972	0.17208	0.65989	0.41869	0.4217	0.47914	0.420195
GO:0030950	establishment or maintenance of actin cytoskeleton polarity	0.4161	0.4247	0.7592	0.12285	0.47494	0.72678	0.13534	0.44744	0.2394	0.12374	0.4204
GO:0006891	intra-Golgi vesicle-mediated transport	0.62594	0.385	0.45662	0.49476	0.59686	0.34823	0.46951	0.23703	0.2314	0.36806	0.42081
GO:0008335	female germline ring canal stabilization	0.41583	0.5845	0.24287	0.75242	0.31238	0.21516	0.7763	0.58012	0.4269	0.38	0.421365
GO:0043066	negative regulation of apoptotic process	0.16004	0.5991	0.16287	0.76402	0.33317	0.27956	0.60787	0.70491	0.3856	0.45748	0.42154
GO:0035017	cuticle pattern formation	0.38954	0.5228	0.14293	0.22111	0.37379	0.19411	0.45449	0.63225	0.4575	0.76548	0.422015
GO:1904062	regulation of cation transmembrane transport	0.20185	0.4917	0.24171	0.55881	0.21652	0.06531	0.3551	0.64924	0.748	0.81374	0.4234
GO:0045117	azole transport	0.2143	0.4822	0.72372	0.19885	0.0672	0.77589	0.33189	0.49183	0.45	0.39688	0.42344
GO:0048102	autophagic cell death	0.18204	0.8374	0.10092	0.90666	0.26872	0.22688	0.24727	0.92781	0.7423	0.57875	0.423735
GO:0008105	asymmetric protein localization	0.42198	0.4268	0.4803	0.16095	0.42554	0.54185	0.19569	0.49236	0.2661	0.28602	0.42376
GO:0006817	phosphate ion transport	0.29759	0.0812	0.26231	0.4857	0.38536	0.46262	0.69591	0.2023	0.5872	0.5725	0.42399
GO:0010025	wax biosynthetic process	0.73162	0.4674	0.26194	0.38089	0.71797	0.243	0.4817	0.4882	0.2214	0.21278	0.424145
GO:0010166	wax metabolic process	0.73162	0.4674	0.26194	0.38089	0.71797	0.243	0.4817	0.4882	0.2214	0.21278	0.424145
GO:0016482	cytosolic transport	0.4274	0.6542	0.42217	0.21418	0.6334	0.35559	0.38422	0.82721	0.3546	0.72889	0.424785
GO:0016322	neuron remodeling	0.06839	0.6371	0.62357	0.05377	0.02309	0.32467	0.38205	0.46777	0.4818	0.4769	0.42491
GO:0072384	organelle transport along microtubule	0.43505	0.4593	0.24308	0.76696	0.41484	0.15326	0.84799	0.52726	0.2221	0.02653	0.424945
GO:2000289	regulation of photoreceptor cell axon guidance	0.46137	0.3667	0.46517	NA	0.43567	0.34842	NA	0.4147	NA	NA	0.425185
GO:0051052	regulation of DNA metabolic process	0.44839	0.6989	0.20698	0.27326	0.52766	0.33728	0.41604	0.68069	0.3758	0.43477	0.425405
GO:0016057	regulation of membrane potential in photoreceptor cell	NA	0.2923	0.185	0.46047	NA	0.29638	0.89775	0.39053	0.5356	0.52718	0.4255
GO:0016567	protein ubiquitination	0.28042	0.4619	0.24023	0.85266	0.22333	0.37241	0.73944	0.39223	0.804	0.45884	0.425535
GO:0030514	negative regulation of BMP signaling pathway	0.03384	0.2823	0.67389	0.41682	0.0202	0.69726	0.4504	0.43457	0.6392	0.3776	0.425695
GO:0051494	negative regulation of cytoskeleton organization	0.25591	0.1468	0.41379	0.94108	0.23144	0.43807	0.91105	0.09523	0.8859	0.90918	0.42593
GO:0035215	genital disc development	0.43031	0.7603	0.86833	0.10895	0.56816	0.40977	0.0897	0.83899	0.3206	0.42624	0.428275
GO:0060341	regulation of cellular localization	0.15694	0.5528	0.13858	0.4137	0.08193	0.2631	0.44304	0.51015	0.4975	0.85113	0.42837
GO:0009914	hormone transport	0.44808	0.1902	0.37569	0.43346	0.42384	0.63921	0.33337	0.24569	0.7004	0.74014	0.42865
GO:0002064	epithelial cell development	0.34145	0.4645	0.09809	0.47907	0.48101	0.07013	0.46164	0.5235	0.1329	0.39656	0.4291
GO:0048790	maintenance of presynaptic active zone structure	0.57954	0.1991	0.35575	0.89025	0.5032	0.65585	0.89186	0.19907	0.2888	0.31446	0.429475
GO:0099558	maintenance of synapse structure	0.57954	0.1991	0.35575	0.89025	0.5032	0.65585	0.89186	0.19907	0.2888	0.31446	0.429475
GO:0006165	nucleoside diphosphate phosphorylation	0.54688	0.1388	0.62887	0.40128	0.41905	0.30142	0.44184	0.33751	0.7946	0.70795	0.430445
GO:0046939	nucleotide phosphorylation	0.54688	0.1388	0.62887	0.40128	0.41905	0.30142	0.44184	0.33751	0.7946	0.70795	0.430445
GO:0042996	regulation of Golgi to plasma membrane protein transport	0.29714	0.3659	0.16346	0.81874	0.36773	0.1169	0.93719	0.54988	0.4935	0.87313	0.430615
GO:0090003	regulation of establishment of protein localization to plasma membrane	0.29714	0.3659	0.16346	0.81874	0.36773	0.1169	0.93719	0.54988	0.4935	0.87313	0.430615
GO:2000369	regulation of clathrin-dependent endocytosis	0.97285	0.7691	0.11767	0.40717	0.97166	0.21203	0.38869	0.76787	0.4405	0.42124	0.43087
GO:0046686	response to cadmium ion	0.26169	0.2643	0.83066	0.41	0.18132	0.82624	0.45181	0.28133	0.7617	0.71539	0.430905
GO:0033059	cellular pigmentation	0.36646	0.3626	0.60772	0.78495	0.54861	0.46488	0.76406	0.39717	0.3047	0.33751	0.431025
GO:0048753	pigment granule organization	0.36646	0.3626	0.60772	0.78495	0.54861	0.46488	0.76406	0.39717	0.3047	0.33751	0.431025
GO:0035001	"dorsal trunk growth, open tracheal system"	0.43302	0.5319	0.41273	0.43257	0.44301	0.29109	0.43023	0.55816	0.1193	0.2527	0.4314
GO:0051306	mitotic sister chromatid separation	0.27822	0.6877	0.41507	0.69766	0.25489	0.19474	0.49374	0.48235	0.4478	0.391	0.431435
GO:0009145	purine nucleoside triphosphate biosynthetic process	0.59641	0.2097	0.67941	0.46949	0.39363	0.29283	0.67261	0.5357	0.3748	0.25822	0.43156
GO:0009206	purine ribonucleoside triphosphate biosynthetic process	0.59641	0.2097	0.67941	0.46949	0.39363	0.29283	0.67261	0.5357	0.3748	0.25822	0.43156
GO:0001751	compound eye photoreceptor cell differentiation	0.2055	0.1647	0.66993	0.19734	0.18082	0.61044	0.6354	0.39427	0.4698	0.77469	0.432035
GO:0071526	semaphorin-plexin signaling pathway	0.59553	0.2537	0.30961	0.44804	0.79898	0.25999	0.41612	0.2858	0.8147	0.87356	0.43208
GO:0007310	oocyte dorsal/ventral axis specification	0.45602	0.5826	0.11652	0.72555	0.4136	0.15023	0.31076	0.45107	0.47	0.18999	0.432335
GO:0031507	heterochromatin assembly	0.40133	0.3612	0.2713	0.46374	0.28418	0.48845	0.72508	0.68879	0.7145	0.18738	0.432535
GO:0030382	sperm mitochondrion organization	0.43151	0.4361	0.44704	0.21091	0.3428	0.45109	0.5175	0.44577	0.2194	0.24082	0.433805
GO:0050774	negative regulation of dendrite morphogenesis	0.30302	0.6479	0.78123	0.5656	0.29545	0.75535	0.19302	0.64947	0.2695	0.07019	0.43431
GO:2000171	negative regulation of dendrite development	0.30302	0.6479	0.78123	0.5656	0.29545	0.75535	0.19302	0.64947	0.2695	0.07019	0.43431
GO:0031532	actin cytoskeleton reorganization	0.76786	0.0492	0.31085	0.37323	0.514	0.68203	0.51158	0.15909	0.4954	0.19828	0.434315
GO:0050848	regulation of calcium-mediated signaling	0.05264	0.4485	0.6199	0.39538	0.04664	0.38985	0.42024	0.68786	0.7752	0.78505	0.43437
GO:0055076	transition metal ion homeostasis	0.34624	0.2595	0.73186	0.32047	0.39747	0.60011	0.57612	0.1983	0.4713	0.71461	0.434385
GO:0043063	intercellular bridge organization	0.09843	0.5115	0.25497	0.45318	0.17368	0.22831	0.4157	0.51621	0.6197	0.6201	0.43444
GO:0008078	mesodermal cell migration	0.58476	0.3902	0.70036	0.41929	0.45141	0.68589	0.42126	0.44778	0.3905	0.3424	0.43452
GO:1902582	single-organism intracellular transport	0.47593	0.5249	0.05314	0.87452	0.3932	0.07448	0.79373	0.60383	0.1147	0.09291	0.434565
GO:0022613	ribonucleoprotein complex biogenesis	0.70533	0.3905	0.46405	0.22656	0.58841	0.47123	0.1387	0.40625	0.343	0.50259	0.43515
GO:0032509	endosome transport via multivesicular body sorting pathway	0.47125	0.2804	0.23094	0.39967	0.51825	0.36919	0.54401	0.14002	0.5622	0.79135	0.43546
GO:0007479	leg disc proximal/distal pattern formation	NA	0.2739	0.82333	NA	NA	0.59773	NA	0.2733	NA	NA	0.435815
GO:0035223	leg disc pattern formation	NA	0.2739	0.82333	NA	NA	0.59773	NA	0.2733	NA	NA	0.435815
GO:2000241	regulation of reproductive process	0.48373	0.6159	0.18965	0.5413	0.16071	0.52402	0.388	0.7289	0.2886	0.12266	0.435865
GO:0048846	axon extension involved in axon guidance	0.58071	0.3009	0.55444	0.23047	0.5796	0.43154	0.22608	0.59674	0.4182	0.44025	0.435895
GO:1902284	neuron projection extension involved in neuron projection guidance	0.58071	0.3009	0.55444	0.23047	0.5796	0.43154	0.22608	0.59674	0.4182	0.44025	0.435895
GO:0007178	transmembrane receptor protein serine/threonine kinase signaling pathway	0.34721	0.4515	0.42816	0.49951	0.38882	0.60361	0.41941	0.58287	0.4444	0.34549	0.43628
GO:0006282	regulation of DNA repair	0.42617	0.5419	0.45061	0.44663	0.38534	0.10397	0.46057	0.61579	0.1676	0.17943	0.4364
GO:0007553	regulation of ecdysteroid metabolic process	0.08832	0.5198	0.67409	0.61938	0.35312	0.28167	0.60649	0.53182	0.3144	0.26192	0.43646
GO:0019218	regulation of steroid metabolic process	0.08832	0.5198	0.67409	0.61938	0.35312	0.28167	0.60649	0.53182	0.3144	0.26192	0.43646
GO:0015734	taurine transport	0.5545	NA	0.34933	NA	0.52373	0.34289	NA	NA	NA	NA	0.43653
GO:0042918	alkanesulfonate transport	0.5545	NA	0.34933	NA	0.52373	0.34289	NA	NA	NA	NA	0.43653
GO:0046164	alcohol catabolic process	0.37561	0.0713	NA	0.49745	0.36935	NA	0.59051	0.08792	0.6836	0.50186	0.43653
GO:1901616	organic hydroxy compound catabolic process	0.37561	0.0713	NA	0.49745	0.36935	NA	0.59051	0.08792	0.6836	0.50186	0.43653
GO:0007076	mitotic chromosome condensation	0.35914	0.9921	0.35133	0.02963	0.51444	0.18442	0.04706	0.9679	0.6615	0.7787	0.43679
GO:0016477	cell migration	0.57181	0.3291	0.42918	0.72103	0.57034	0.21472	0.44469	0.42091	0.428	0.78346	0.436935
GO:0048682	sprouting of injured axon	0.40615	0.6606	0.0484	0.21336	0.46833	0.15734	0.15738	0.65739	0.5881	0.58234	0.43724
GO:0018149	peptide cross-linking	0.90794	0.2818	0.46794	0.49569	0.29878	0.65417	0.46437	0.25181	0.388	0.41108	0.437725
GO:0044272	sulfur compound biosynthetic process	0.27603	0.5536	0.45127	0.41069	0.42431	0.41924	0.4858	0.66978	0.503	0.23565	0.43779
GO:0008033	tRNA processing	0.6628	0.2952	0.47992	0.41183	0.64096	0.46663	0.46462	0.27192	0.3074	0.14797	0.438225
GO:0035044	sperm aster formation	0.40078	NA	0.42916	NA	0.30572	0.44774	NA	NA	0.6546	0.66645	0.43845
GO:0051058	negative regulation of small GTPase mediated signal transduction	0.11329	0.3673	0.80725	0.43891	0.09488	0.6636	0.97679	0.2703	0.4386	0.65936	0.438755
GO:0015742	alpha-ketoglutarate transport	0.25351	0.4924	NA	0.43896	0.27974	NA	0.43946	0.4857	NA	NA	0.43921
GO:0071822	protein complex subunit organization	0.48201	0.2774	0.29185	0.87557	0.5196	0.23458	0.91245	0.41886	0.3165	0.46113	0.439995
GO:0006805	xenobiotic metabolic process	0.3226	0.2449	0.50967	0.49766	0.23285	0.90334	0.70522	0.27273	0.3828	0.61428	0.44023
GO:0009410	response to xenobiotic stimulus	0.3226	0.2449	0.50967	0.49766	0.23285	0.90334	0.70522	0.27273	0.3828	0.61428	0.44023
GO:0071466	cellular response to xenobiotic stimulus	0.3226	0.2449	0.50967	0.49766	0.23285	0.90334	0.70522	0.27273	0.3828	0.61428	0.44023
GO:0030010	establishment of cell polarity	0.59041	0.3289	0.79985	0.37412	0.34578	0.71177	0.50686	0.23769	0.3713	0.64153	0.44049
GO:0035601	protein deacylation	0.32149	0.8444	0.33264	0.85299	0.54843	0.26684	0.76688	0.80034	0.2029	0.32149	0.440535
GO:0098732	macromolecule deacylation	0.32149	0.8444	0.33264	0.85299	0.54843	0.26684	0.76688	0.80034	0.2029	0.32149	0.440535
GO:0019220	regulation of phosphate metabolic process	0.68052	0.1021	0.39449	0.30874	0.48666	0.36576	0.59077	0.26568	0.7162	0.55421	0.440575
GO:0051174	regulation of phosphorus metabolic process	0.68052	0.1021	0.39449	0.30874	0.48666	0.36576	0.59077	0.26568	0.7162	0.55421	0.440575
GO:0030855	epithelial cell differentiation	0.48988	0.493	0.07977	0.40714	0.49155	0.03345	0.40306	0.47454	0.1546	0.56248	0.44084
GO:0035214	eye-antennal disc development	0.52897	0.2796	0.4622	0.16441	0.54203	0.62253	0.06967	0.52258	0.4206	0.42005	0.4414
GO:0010883	regulation of lipid storage	0.38582	0.4911	0.1343	0.49931	0.49652	0.10501	0.53969	0.65295	0.3527	0.39253	0.441815
GO:0046621	negative regulation of organ growth	0.34656	0.1588	0.39928	0.75908	0.08685	0.48446	0.78719	0.18904	0.8265	0.72028	0.44187
GO:0030716	oocyte fate determination	0.14671	0.3605	0.08249	0.58752	0.30949	0.08224	0.5572	0.52333	0.7347	0.66562	0.441915
GO:0006637	acyl-CoA metabolic process	0.26783	0.5251	0.25883	0.15063	0.4611	0.19164	0.4372	0.62617	0.6843	0.44689	0.442045
GO:0035383	thioester metabolic process	0.26783	0.5251	0.25883	0.15063	0.4611	0.19164	0.4372	0.62617	0.6843	0.44689	0.442045
GO:0031050	dsRNA fragmentation	0.20361	0.2616	0.17615	0.87808	0.22113	0.13597	0.89702	0.81772	0.6238	0.62252	0.44206
GO:0043331	response to dsRNA	0.20361	0.2616	0.17615	0.87808	0.22113	0.13597	0.89702	0.81772	0.6238	0.62252	0.44206
GO:0070918	production of small RNA involved in gene silencing by RNA	0.20361	0.2616	0.17615	0.87808	0.22113	0.13597	0.89702	0.81772	0.6238	0.62252	0.44206
GO:0071359	cellular response to dsRNA	0.20361	0.2616	0.17615	0.87808	0.22113	0.13597	0.89702	0.81772	0.6238	0.62252	0.44206
GO:0001894	tissue homeostasis	0.16055	0.4143	0.18491	0.73261	0.2613	0.2389	0.92628	0.46995	0.5343	0.4913	0.442125
GO:0006356	regulation of transcription from RNA polymerase I promoter	0.35056	0.1473	0.58831	0.66821	0.30772	0.47655	0.59353	0.1649	0.408	0.48983	0.442275
GO:0006099	tricarboxylic acid cycle	0.47499	0.3712	0.0467	0.44392	0.43845	0.05426	0.60652	0.44084	0.878	0.89137	0.44238
GO:0098927	vesicle-mediated transport between endosomal compartments	NA	NA	NA	0.46245	NA	NA	0.42239	NA	NA	NA	0.44242
GO:0018027	peptidyl-lysine dimethylation	0.30023	0.7118	0.09628	0.58472	0.28437	0.08124	0.79609	0.88789	0.6339	0.24511	0.442475
GO:1901566	organonitrogen compound biosynthetic process	0.57711	0.4098	0.47436	0.51481	0.62357	0.29991	0.41162	0.73874	0.1114	0.22633	0.44299
GO:0035626	juvenile hormone mediated signaling pathway	0.8385	0.2834	0.15359	0.64482	0.73712	0.35764	0.90121	0.44955	0.3802	0.43664	0.443095
GO:0015693	magnesium ion transport	NA	0.7014	NA	NA	NA	NA	NA	0.76681	0.1351	0.18499	0.443195
GO:0008355	olfactory learning	0.74055	0.8287	0.26832	0.46094	0.71453	0.13216	0.42584	0.87895	0.2425	0.23796	0.44339
GO:1990778	protein localization to cell periphery	0.48428	0.3408	0.13506	0.45302	0.66238	0.16625	0.62954	0.27881	0.4341	0.57544	0.44356
GO:0070828	heterochromatin organization	0.29102	0.447	0.342	0.61097	0.27306	0.44016	0.79272	0.76051	0.66	0.39865	0.44358
GO:0045773	positive regulation of axon extension	0.5791	0.3139	0.4434	0.41242	0.51305	0.44401	0.35942	0.47264	0.5893	0.36298	0.443705
GO:0001709	cell fate determination	0.37309	0.3565	0.20418	0.4462	0.4416	0.27354	0.6852	0.46708	0.5902	0.53223	0.4439
GO:0046879	hormone secretion	0.47949	0.2457	0.37569	0.43346	0.45487	0.63921	0.33337	0.31237	0.7004	0.74014	0.444165
GO:0046883	regulation of hormone secretion	0.47949	0.2457	0.37569	0.43346	0.45487	0.63921	0.33337	0.31237	0.7004	0.74014	0.444165
GO:2001235	positive regulation of apoptotic signaling pathway	0.2822	0.5063	0.3921	0.52474	0.068	0.3553	0.61481	0.3739	0.6124	0.49679	0.444445
GO:0036099	female germ-line stem cell population maintenance	0.36047	0.3319	0.61395	0.45488	0.2403	0.21612	0.67664	0.43498	0.7323	0.72472	0.44493
GO:0031123	RNA 3'-end processing	0.51856	0.2581	0.33533	0.57214	0.63435	0.09867	0.90631	0.37234	0.5252	0.29474	0.44545
GO:0035112	genitalia morphogenesis	0.47151	0.7889	0.33134	0.21548	0.47991	0.36957	0.32152	0.56592	0.4197	0.56283	0.445605
GO:0045216	cell-cell junction organization	0.30928	0.7622	0.10694	0.61601	0.29435	0.14798	0.3014	0.58298	0.5922	0.63994	0.44613
GO:0042493	response to drug	0.51915	0.2583	0.37358	0.5473	0.30872	0.34869	0.5691	0.26698	0.6131	0.71583	0.446365
GO:0008589	regulation of smoothened signaling pathway	0.34242	0.8003	0.46904	0.21158	0.21887	0.45766	0.20408	0.85075	0.5403	0.43651	0.447085
GO:0000904	cell morphogenesis involved in differentiation	0.12678	0.4476	0.44725	0.38801	0.37764	0.71551	0.65525	0.46031	0.3885	0.56868	0.447425
GO:0043062	extracellular structure organization	0.45199	0.901	0.44286	0.66853	0.38842	0.32429	0.83372	0.59963	0.3943	0.15237	0.447425
GO:1901605	alpha-amino acid metabolic process	0.29351	0.4781	0.42639	0.76789	0.3295	0.63276	0.80762	0.46933	0.2847	0.19014	0.44786
GO:1903046	meiotic cell cycle process	0.0736	0.6863	0.36194	0.09148	0.20414	0.39	0.51065	0.56698	0.5451	0.50736	0.44868
GO:0090176	microtubule cytoskeleton organization involved in establishment of planar polarity	0.89945	0.2524	0.71	0.44052	0.68489	0.69479	0.1417	0.27228	0.4255	0.45709	0.448805
GO:0070593	dendrite self-avoidance	0.44058	0.5256	0.24173	0.45721	0.41443	0.20481	0.43718	0.55917	0.7453	0.60836	0.448895
GO:0009411	response to UV	0.94077	0.1813	0.5286	0.33166	0.48117	0.41724	0.27469	0.27527	0.5153	0.71685	0.449205
GO:0015980	energy derivation by oxidation of organic compounds	0.10317	0.6376	0.40815	0.14195	0.06475	0.32506	0.59493	0.49047	0.7129	0.60956	0.44931
GO:0034330	cell junction organization	0.3327	0.7254	0.08879	0.6183	0.24009	0.14111	0.35976	0.5732	0.539	0.58671	0.44938
GO:0034587	piRNA metabolic process	0.37218	0.4412	0.02234	0.94528	0.31503	0.24797	0.93223	0.73361	0.4579	0.70903	0.44955
GO:1902578	single-organism localization	0.48177	0.6631	0.20829	0.41759	0.49459	0.16098	0.48155	0.58329	0.274	0.34347	0.44957
GO:0030859	polarized epithelial cell differentiation	0.8793	0.424	0.79749	0.42878	0.53541	0.77774	0.25597	0.46137	0.438	0.43407	0.449685
GO:0006348	chromatin silencing at telomere	0.46734	0.4324	0.42709	0.86619	0.35332	0.24686	0.9088	0.965	0.7141	0.38808	0.44987
GO:0008284	positive regulation of cell proliferation	0.57651	0.5149	0.38716	0.26392	0.67873	0.36786	0.33133	0.55396	0.3325	0.5131	0.45013
GO:0046426	negative regulation of JAK-STAT cascade	0.40145	0.3659	0.93107	0.39975	0.49376	0.96757	0.40655	0.34952	0.6207	0.82771	0.450155
GO:1904893	negative regulation of STAT cascade	0.40145	0.3659	0.93107	0.39975	0.49376	0.96757	0.40655	0.34952	0.6207	0.82771	0.450155
GO:0000965	mitochondrial RNA 3'-end processing	NA	NA	0.38068	NA	NA	0.39779	NA	NA	0.5497	0.50344	0.450615
GO:0090615	mitochondrial mRNA processing	NA	NA	0.38068	NA	NA	0.39779	NA	NA	0.5497	0.50344	0.450615
GO:0090616	mitochondrial mRNA 3'-end processing	NA	NA	0.38068	NA	NA	0.39779	NA	NA	0.5497	0.50344	0.450615
GO:0097222	mitochondrial mRNA polyadenylation	NA	NA	0.38068	NA	NA	0.39779	NA	NA	0.5497	0.50344	0.450615
GO:0007473	wing disc proximal/distal pattern formation	NA	0.163	0.96298	0.38666	NA	0.95405	0.6367	0.16252	0.4356	0.46641	0.451005
GO:0032984	macromolecular complex disassembly	0.27838	0.2509	0.48422	0.67922	0.25372	0.4186	0.63564	0.18538	0.7693	0.79795	0.45141
GO:0048513	animal organ development	0.67269	0.273	0.11061	0.45137	0.55733	0.11899	0.09646	0.45244	0.6104	0.52713	0.451905
GO:0002812	biosynthetic process of antibacterial peptides active against Gram-negative bacteria	0.4534	0.8392	0.45071	0.54211	0.48581	0.39379	0.22786	0.8325	0.386	0.29721	0.452055
GO:0002813	regulation of biosynthetic process of antibacterial peptides active against Gram-negative bacteria	0.4534	0.8392	0.45071	0.54211	0.48581	0.39379	0.22786	0.8325	0.386	0.29721	0.452055
GO:0043052	thermotaxis	0.42316	0.46	0.16117	0.48165	0.4442	0.15044	0.51728	0.94302	0.1874	0.64459	0.4521
GO:0060322	head development	0.43374	0.6384	0.33451	0.50538	0.67053	0.19668	0.44042	0.82981	0.4646	0.36669	0.45251
GO:0009187	cyclic nucleotide metabolic process	0.49714	0.5797	0.37525	0.34088	0.40869	0.40722	0.312	0.54479	0.6091	0.55483	0.452915
GO:0000413	protein peptidyl-prolyl isomerization	0.45581	0.5488	0.41663	0.58949	0.39837	0.45198	0.55998	0.70355	0.4352	0.1665	0.453895
GO:0065003	macromolecular complex assembly	0.55384	0.1984	0.34092	0.55717	0.23675	0.35516	0.62718	0.59012	0.1137	0.57372	0.4545
GO:0002183	cytoplasmic translational initiation	0.07425	0.346	0.72511	0.47319	0.14935	0.64632	0.55648	0.43696	0.4072	0.53352	0.455075
GO:0046434	organophosphate catabolic process	0.54443	0.2233	0.5193	0.16563	0.43767	0.47316	0.18988	0.20856	0.9299	0.77626	0.455415
GO:1990542	mitochondrial transmembrane transport	0.51213	0.4158	0.56878	0.4713	0.62249	0.65339	0.36321	0.40128	0.4402	0.16003	0.45575
GO:1901701	cellular response to oxygen-containing compound	0.10696	0.6337	0.33357	0.52086	0.15955	0.31619	0.43819	0.55652	0.5985	0.47376	0.455975
GO:0045924	regulation of female receptivity	0.73995	0.4227	0.34565	0.45664	0.59809	0.34285	0.45537	0.75831	0.4083	0.89897	0.456005
GO:0048142	germarium-derived cystoblast division	0.53305	0.0549	0.55276	0.69469	0.62545	0.29789	0.8861	0.07688	0.1169	0.37916	0.456105
GO:0040001	establishment of mitotic spindle localization	0.19692	0.3323	0.78697	0.92946	0.17987	0.57755	0.93118	0.212	0.4421	0.47019	0.456145
GO:0051297	centrosome organization	0.56566	0.7835	0.02064	0.04717	0.65684	0.3488	0.77105	0.88115	0.0828	0.1137	0.45723
GO:0097734	extracellular exosome biogenesis	0.55821	0.384	0.20839	0.53056	0.31872	0.33875	0.68885	0.3841	0.7821	0.69609	0.45733
GO:1990182	exosomal secretion	0.55821	0.384	0.20839	0.53056	0.31872	0.33875	0.68885	0.3841	0.7821	0.69609	0.45733
GO:1902532	negative regulation of intracellular signal transduction	0.27766	0.5987	0.47573	0.22677	0.43961	0.41177	0.58711	0.40543	0.4764	0.91055	0.45767
GO:0051963	regulation of synapse assembly	0.32015	0.9362	0.13138	0.67672	0.46364	0.28872	0.85856	0.76074	0.3608	0.45196	0.4578
GO:0044802	single-organism membrane organization	0.63566	0.1328	0.23894	0.25154	0.74148	0.62724	0.57769	0.06555	0.493	0.42285	0.457925
GO:0045666	positive regulation of neuron differentiation	0.2409	0.4442	0.02446	0.793	0.47189	0.11956	0.79348	0.53567	0.5399	0.31556	0.458045
GO:0012501	programmed cell death	0.07213	0.8224	0.05239	0.504	0.4677	0.08033	0.56004	0.88836	0.449	0.27118	0.45835
GO:0051603	proteolysis involved in cellular protein catabolic process	0.02599	0.3806	0.62277	0.79958	0.04539	0.39537	0.78443	0.28833	0.5219	0.53472	0.458635
GO:0008272	sulfate transport	0.53507	0.4784	0.00951	0.44706	0.59334	0.00961	0.41222	0.47088	0.4255	0.6766	0.45897
GO:0006508	proteolysis	0.17345	0.8031	0.42795	0.85344	0.21731	0.45695	0.80542	0.25012	0.8178	0.46111	0.45903
GO:0007218	neuropeptide signaling pathway	NA	0.4644	0.79262	NA	NA	0.81394	NA	0.43275	0.4538	0.42654	0.4591
GO:0048138	germ-line cyst encapsulation	0.29863	0.8075	0.82782	0.26357	0.17398	0.76233	0.4568	0.4968	0.4615	0.40803	0.45915
GO:0015908	fatty acid transport	0.41861	0.4665	0.45203	0.33699	0.39507	0.44326	0.72848	0.4663	0.7662	0.88368	0.459165
GO:0006259	DNA metabolic process	0.36279	0.5556	0.29831	0.62093	0.8876	0.29759	0.65513	0.804	0.1677	0.31295	0.459195
GO:0006101	citrate metabolic process	0.47499	0.4437	0.0467	0.40977	0.43845	0.05426	0.56629	0.51567	0.8754	0.89137	0.459345
GO:0072350	tricarboxylic acid metabolic process	0.47499	0.4437	0.0467	0.40977	0.43845	0.05426	0.56629	0.51567	0.8754	0.89137	0.459345
GO:0046344	ecdysteroid catabolic process	0.89394	0.4587	0.08934	0.23547	0.8829	0.07988	0.24074	0.46025	0.5667	0.59388	0.459475
GO:0006643	membrane lipid metabolic process	0.47889	0.5385	0.30811	0.24686	0.91683	0.29044	0.19818	0.66125	0.6412	0.44033	0.45961
GO:0046854	phosphatidylinositol phosphorylation	0.57276	0.3305	0.63176	0.46046	0.45922	0.57667	0.45012	0.34834	0.5492	0.25125	0.45984
GO:0009648	photoperiodism	0.35146	0.239	0.58633	0.32686	0.46976	0.85169	0.45042	0.36075	0.9517	0.9294	0.46009
GO:0055065	metal ion homeostasis	0.29703	0.442	0.74399	0.34624	0.32868	0.47084	0.46353	0.47043	0.4572	0.56393	0.460365
GO:0031349	positive regulation of defense response	0.35738	0.8327	0.51621	0.87871	0.28666	0.40488	0.65686	0.72578	0.1837	0.36802	0.460545
GO:0051053	negative regulation of DNA metabolic process	0.27915	0.7245	0.3759	0.48305	0.30274	0.10661	0.43875	0.67731	0.6057	0.69346	0.4609
GO:0046887	positive regulation of hormone secretion	0.65012	0.3561	0.32018	0.4174	0.6072	0.50448	0.37855	0.36591	0.6402	0.62418	0.46094
GO:1903078	positive regulation of protein localization to plasma membrane	0.30239	0.3041	0.36532	0.75679	0.31839	0.55144	0.78041	0.37061	0.9718	0.97586	0.461025
GO:1904377	positive regulation of protein localization to cell periphery	0.30239	0.3041	0.36532	0.75679	0.31839	0.55144	0.78041	0.37061	0.9718	0.97586	0.461025
GO:1905477	positive regulation of protein localization to membrane	0.30239	0.3041	0.36532	0.75679	0.31839	0.55144	0.78041	0.37061	0.9718	0.97586	0.461025
GO:0045176	apical protein localization	0.63166	0.5974	0.56174	0.08571	0.48284	0.43963	0.05584	0.49044	0.3787	0.17221	0.461235
GO:0044088	regulation of vacuole organization	0.5291	0.8294	0.10135	0.13492	0.42115	0.11138	0.39589	0.6096	0.5015	0.51166	0.461325
GO:0044090	positive regulation of vacuole organization	0.5291	0.8294	0.10135	0.13492	0.42115	0.11138	0.39589	0.6096	0.5015	0.51166	0.461325
GO:1901096	regulation of autophagosome maturation	0.5291	0.8294	0.10135	0.13492	0.42115	0.11138	0.39589	0.6096	0.5015	0.51166	0.461325
GO:1901098	positive regulation of autophagosome maturation	0.5291	0.8294	0.10135	0.13492	0.42115	0.11138	0.39589	0.6096	0.5015	0.51166	0.461325
GO:2001228	regulation of response to gamma radiation	0.78722	0.4409	0.27528	0.95672	0.48202	0.28582	0.97581	0.88968	0.1668	0.21383	0.46146
GO:2001229	negative regulation of response to gamma radiation	0.78722	0.4409	0.27528	0.95672	0.48202	0.28582	0.97581	0.88968	0.1668	0.21383	0.46146
GO:0007431	salivary gland development	0.18153	0.7138	0.03981	0.60238	0.24273	0.02949	0.42458	0.58392	0.5577	0.49862	0.4616
GO:0035272	exocrine system development	0.18153	0.7138	0.03981	0.60238	0.24273	0.02949	0.42458	0.58392	0.5577	0.49862	0.4616
GO:0045088	regulation of innate immune response	0.4425	0.6736	0.62421	0.3106	0.70251	0.47555	0.22565	0.51294	0.4477	0.44036	0.461625
GO:0000266	mitochondrial fission	0.43824	0.4632	0.38037	0.75469	0.46026	0.67679	0.74466	0.20678	0.6092	0.38756	0.46173
GO:0006821	chloride transport	0.58145	0.434	0.71102	0.12001	0.57603	0.71297	0.16605	0.48957	0.0826	0.09411	0.461785
GO:0035070	salivary gland histolysis	0.21733	0.8339	0.08519	0.91352	0.30613	0.19814	0.26671	0.91932	0.7988	0.6176	0.461865
GO:0044257	cellular protein catabolic process	0.0324	0.425	0.59413	0.78891	0.05555	0.42951	0.8022	0.32417	0.4956	0.5137	0.462555
GO:0030536	larval feeding behavior	0.81835	0.3235	0.2688	0.35547	0.79528	0.34281	0.69835	0.33853	0.5697	0.5791	0.462585
GO:0098661	inorganic anion transmembrane transport	0.44872	0.3024	0.6117	0.46476	0.45825	0.57335	0.46042	0.28858	0.6699	0.62629	0.46259
GO:0046058	cAMP metabolic process	0.53322	0.6983	0.47898	0.41474	0.44703	0.49136	0.38577	0.66678	0.3663	0.32868	0.463005
GO:0045466	R7 cell differentiation	0.40337	0.2837	0.64113	0.6511	0.29382	0.70249	0.90392	0.36653	0.2197	0.52325	0.46331
GO:0030513	positive regulation of BMP signaling pathway	0.43551	0.4146	NA	0.8645	0.49416	NA	0.84074	0.41306	0.3887	0.49153	0.46352
GO:0002768	immune response-regulating cell surface receptor signaling pathway	0.4161	0.7801	0.72515	0.41728	0.50987	0.78328	0.36168	0.80195	0.3735	0.11046	0.463575
GO:0048668	collateral sprouting	0.40181	0.7438	0.02228	0.31961	0.52559	0.10659	0.25069	0.7412	0.6239	0.6341	0.4637
GO:0048674	collateral sprouting of injured axon	0.40181	0.7438	0.02228	0.31961	0.52559	0.10659	0.25069	0.7412	0.6239	0.6341	0.4637
GO:2001233	regulation of apoptotic signaling pathway	0.44761	0.5539	0.45747	0.35056	0.27335	0.4702	0.17886	0.63832	0.5039	0.51785	0.463835
GO:0032024	positive regulation of insulin secretion	0.66265	0.3031	0.14935	0.57521	0.54082	0.46635	0.74441	0.33648	0.3674	0.46142	0.463885
GO:0032954	regulation of cytokinetic process	0.49714	0.6457	0.12807	0.55639	0.43068	0.12112	0.55256	0.67618	0.1664	0.3266	0.46391
GO:2000637	positive regulation of gene silencing by miRNA	NA	NA	NA	NA	NA	NA	NA	NA	0.7384	0.19004	0.46422
GO:0018208	peptidyl-proline modification	0.45581	0.607	0.47369	0.64974	0.39837	0.38644	0.61939	0.77127	0.3272	0.10647	0.46475
GO:0016321	female meiosis chromosome segregation	0.39749	0.8958	0.50854	0.2214	0.61801	0.46536	0.18432	0.92092	0.4643	0.46175	0.46483
GO:0072521	purine-containing compound metabolic process	0.2984	0.8471	0.43088	0.52086	0.50798	0.41209	0.99952	0.49906	0.4307	0.38902	0.46497
GO:0033043	regulation of organelle organization	0.32225	0.4738	0.58669	0.93002	0.43369	0.15382	0.81791	0.45016	0.4567	0.79598	0.46525
GO:0001112	DNA-templated transcriptional open complex formation	0.92281	0.3958	0.73665	0.43511	0.80456	0.69355	0.40083	0.49778	0.4315	0.33779	0.466445
GO:0001113	transcriptional open complex formation at RNA polymerase II promoter	0.92281	0.3958	0.73665	0.43511	0.80456	0.69355	0.40083	0.49778	0.4315	0.33779	0.466445
GO:0001120	protein-DNA complex remodeling	0.92281	0.3958	0.73665	0.43511	0.80456	0.69355	0.40083	0.49778	0.4315	0.33779	0.466445
GO:0034367	macromolecular complex remodeling	0.92281	0.3958	0.73665	0.43511	0.80456	0.69355	0.40083	0.49778	0.4315	0.33779	0.466445
GO:0009129	pyrimidine nucleoside monophosphate metabolic process	NA	NA	NA	NA	NA	NA	NA	NA	0.6941	0.23946	0.46678
GO:0009130	pyrimidine nucleoside monophosphate biosynthetic process	NA	NA	NA	NA	NA	NA	NA	NA	0.6941	0.23946	0.46678
GO:0051048	negative regulation of secretion	0.22145	0.7484	0.87969	0.41306	0.32038	0.8419	0.61831	0.52051	0.2266	0.33052	0.466785
GO:0071577	zinc II ion transmembrane transport	NA	NA	0.32471	0.5936	NA	0.34014	0.59491	NA	NA	NA	0.46687
GO:0030705	cytoskeleton-dependent intracellular transport	0.47176	0.7777	0.22724	0.85451	0.46203	0.26247	0.93858	0.87653	0.3762	0.21326	0.466895
GO:0051028	mRNA transport	0.14271	0.8357	0.56461	0.51215	0.26919	0.77726	0.36257	0.87871	0.4222	0.26662	0.467175
GO:0016080	synaptic vesicle targeting	0.15769	0.1964	0.53395	0.47021	0.14248	0.52112	0.46495	0.45225	0.5017	0.51227	0.46758
GO:0048634	regulation of muscle organ development	0.46772	0.4336	0.57333	NA	0.52722	0.94006	NA	0.46953	0.3501	0.32093	0.468625
GO:0031112	positive regulation of microtubule polymerization or depolymerization	0.46098	0.3992	0.56722	NA	0.47665	0.57828	NA	0.29465	0.382	0.61183	0.468815
GO:0043408	regulation of MAPK cascade	0.56252	0.3047	0.3069	0.42786	0.43825	0.42794	0.54681	0.6229	0.4997	0.51816	0.468975
GO:0048640	negative regulation of developmental growth	0.48562	0.4533	0.42288	0.77983	0.30571	0.39201	0.95703	0.35155	0.7117	0.63008	0.46946
GO:0006531	aspartate metabolic process	NA	NA	0.69614	NA	NA	0.70842	NA	NA	0.2428	0.21332	0.46947
GO:0033363	secretory granule organization	0.48309	0.2101	0.41294	0.51093	0.48252	0.6189	0.7028	0.097	0.1041	0.4571	0.46981
GO:0006207	'de novo' pyrimidine nucleobase biosynthetic process	0.49401	0.2834	0.12211	0.75042	0.64644	0.09956	0.40929	0.50072	0.8604	0.44587	0.46994
GO:0019856	pyrimidine nucleobase biosynthetic process	0.49401	0.2834	0.12211	0.75042	0.64644	0.09956	0.40929	0.50072	0.8604	0.44587	0.46994
GO:0009649	entrainment of circadian clock	0.23551	0.0614	0.51927	0.45315	0.30469	0.75175	0.48794	0.08196	0.9341	0.90416	0.470545
GO:0035094	response to nicotine	0.31496	0.1583	0.38382	0.74096	0.33502	0.55921	0.71728	0.15297	0.7936	0.79565	0.471515
GO:0030148	sphingolipid biosynthetic process	0.96546	0.4234	0.0882	0.73344	0.9792	0.08764	0.68428	0.51973	0.2847	0.35279	0.471565
GO:1901019	regulation of calcium ion transmembrane transporter activity	0.46994	0.7733	0.02803	0.45153	0.47338	0.03138	0.4705	0.90521	0.7099	0.74465	0.47194
GO:1901021	positive regulation of calcium ion transmembrane transporter activity	0.46994	0.5517	0.02803	0.45153	0.47338	0.03138	0.4705	0.51432	0.7099	0.74465	0.47194
GO:1901894	regulation of calcium-transporting ATPase activity	0.46994	0.5517	0.02803	0.45153	0.47338	0.03138	0.4705	0.51432	0.7099	0.74465	0.47194
GO:1901896	positive regulation of calcium-transporting ATPase activity	0.46994	0.5517	0.02803	0.45153	0.47338	0.03138	0.4705	0.51432	0.7099	0.74465	0.47194
GO:1903169	regulation of calcium ion transmembrane transport	0.46994	0.7733	0.02803	0.45153	0.47338	0.03138	0.4705	0.90521	0.7099	0.74465	0.47194
GO:1904427	positive regulation of calcium ion transmembrane transport	0.46994	0.5517	0.02803	0.45153	0.47338	0.03138	0.4705	0.51432	0.7099	0.74465	0.47194
GO:0016183	synaptic vesicle coating	0.53222	0.0711	0.33359	0.86643	0.56782	0.31008	0.73649	0.07849	0.5714	0.41228	0.47225
GO:0035148	tube formation	0.43149	0.5132	0.25237	0.29922	0.56644	0.18107	0.55573	0.41449	0.7877	0.77441	0.472345
GO:0035308	negative regulation of protein dephosphorylation	0.56645	0.2376	0.67328	0.49107	0.64575	0.67196	0.45447	0.24085	0.1868	0.262	0.47277
GO:0031331	positive regulation of cellular catabolic process	0.01741	0.9946	0.17465	0.38592	0.02426	0.06299	0.56027	0.96672	0.8068	0.9032	0.473095
GO:0006471	protein ADP-ribosylation	0.34825	0.4856	0.51952	0.58404	0.5547	0.62225	0.4622	0.36361	0.2499	0.26187	0.4739
GO:0046889	positive regulation of lipid biosynthetic process	0.53215	0.1887	0.55144	0.90864	0.55721	0.25955	0.77233	0.41578	0.013	0.04713	0.473965
GO:0040009	regulation of growth rate	0.09646	0.7207	0.4858	0.91899	0.1256	0.45045	0.90628	0.64525	0.4626	0.38475	0.4742
GO:0046580	negative regulation of Ras protein signal transduction	0.13657	0.4032	0.83241	0.47641	0.11566	0.54481	0.99211	0.31212	0.4738	0.55747	0.475105
GO:0098930	axonal transport	0.24091	0.6343	0.05213	0.82768	0.42953	0.13512	0.85698	0.63213	0.5207	0.16337	0.475115
GO:0085029	extracellular matrix assembly	0.53941	0.2504	0.615	0.07098	0.64123	0.60211	0.07384	0.23477	0.4814	0.4691	0.47525
GO:0000209	protein polyubiquitination	0.25861	0.7929	0.26844	0.78613	0.30162	0.24185	0.79316	0.81468	0.6053	0.34597	0.475635
GO:0032483	regulation of Rab protein signal transduction	NA	0.5206	0.93387	NA	NA	0.9379	NA	0.43139	0.4301	0.42061	0.475995
GO:0034332	adherens junction organization	0.1984	0.2308	0.67407	0.45895	0.10618	0.49918	0.49392	0.38407	0.6379	0.62439	0.476435
GO:0051235	maintenance of location	0.10386	0.5266	0.44747	0.72246	0.08942	0.22768	0.91736	0.62302	0.5057	0.41509	0.476585
GO:0032006	regulation of TOR signaling	0.06342	0.5908	0.47591	0.59753	0.07996	0.47766	0.52851	0.68742	0.1557	0.24307	0.476785
GO:0015807	L-amino acid transport	0.4393	0.3999	0.14741	0.51602	0.63676	0.27515	0.87064	0.3242	0.5831	0.61113	0.47766
GO:0034502	protein localization to chromosome	0.44721	0.5083	0.34003	0.78559	0.54018	0.30967	0.78713	0.70537	0.3942	0.36162	0.477755
GO:0051225	spindle assembly	0.24633	0.5147	0.03079	0.57641	0.55482	0.07887	0.48258	0.698	0.2767	0.47352	0.47805
GO:0010884	positive regulation of lipid storage	0.75534	0.4455	0.5172	0.38744	0.61128	0.47529	0.41523	0.48102	0.4448	0.55595	0.478155
GO:0010562	positive regulation of phosphorus metabolic process	0.55441	0.1322	0.44813	0.4606	0.22045	0.68512	0.49632	0.41423	0.6974	0.51197	0.47846
GO:0045937	positive regulation of phosphate metabolic process	0.55441	0.1322	0.44813	0.4606	0.22045	0.68512	0.49632	0.41423	0.6974	0.51197	0.47846
GO:0008356	asymmetric cell division	0.76876	0.165	0.78792	0.33794	0.68633	0.58691	0.73488	0.11812	0.3649	0.3717	0.479305
GO:0045856	positive regulation of pole plasm oskar mRNA localization	NA	0.3335	0.48537	0.14594	NA	0.4747	0.49133	0.34097	0.7627	0.77135	0.480035
GO:0060282	positive regulation of oocyte development	NA	0.3335	0.48537	0.14594	NA	0.4747	0.49133	0.34097	0.7627	0.77135	0.480035
GO:1902877	positive regulation of embryonic pattern specification	NA	0.3335	0.48537	0.14594	NA	0.4747	0.49133	0.34097	0.7627	0.77135	0.480035
GO:1904582	positive regulation of intracellular mRNA localization	NA	0.3335	0.48537	0.14594	NA	0.4747	0.49133	0.34097	0.7627	0.77135	0.480035
GO:0014902	myotube differentiation	0.46394	0.9319	0.48238	0.53961	0.47929	0.41853	0.8231	0.9157	0.2856	0.39281	0.480835
GO:0045850	positive regulation of nurse cell apoptotic process	NA	0.6698	0.48983	NA	NA	0.4719	NA	0.66599	0.1369	0.13905	0.480865
GO:1904747	positive regulation of apoptotic process involved in development	NA	0.6698	0.48983	NA	NA	0.4719	NA	0.66599	0.1369	0.13905	0.480865
GO:0030968	endoplasmic reticulum unfolded protein response	0.20995	0.4042	0.33271	0.66502	0.36119	0.58866	0.53331	0.42877	0.5772	0.64306	0.48104
GO:0007179	transforming growth factor beta receptor signaling pathway	0.9183	0.4577	0.70546	0.50471	0.80547	0.58393	0.21064	0.45174	0.3299	0.2921	0.481205
GO:0032259	methylation	0.44218	0.4172	0.49172	0.28885	0.5543	0.60392	0.47124	0.55677	0.5713	0.47153	0.481625
GO:0051291	protein heterooligomerization	0.19733	0.7664	NA	NA	0.16887	NA	NA	0.93061	NA	NA	0.481865
GO:0007379	segment specification	0.34517	0.5016	0.56806	0.10355	0.56678	0.54821	0.32381	0.30516	0.5019	0.46253	0.482065
GO:0002165	instar larval or pupal development	0.40308	0.8915	0.27541	0.55511	0.28161	0.3025	0.44503	0.80556	0.5995	0.51935	0.48219
GO:0072583	clathrin-dependent endocytosis	0.90765	0.5493	0.17324	0.51583	0.95394	0.24889	0.21562	0.6105	0.2855	0.44925	0.48254
GO:1902904	negative regulation of supramolecular fiber organization	0.33541	0.37	0.46899	0.9836	0.30752	0.49698	0.97629	0.2597	0.8555	0.82111	0.482985
GO:0030381	chorion-containing eggshell pattern formation	0.46488	0.5088	0.24257	0.6307	0.62189	0.2279	0.5022	0.74241	0.3738	0.34038	0.48354
GO:0048511	rhythmic process	0.55348	0.7892	0.41392	0.20466	0.88685	0.56799	0.11464	0.63979	0.2969	0.34904	0.4837
GO:0000187	activation of MAPK activity	0.10536	0.6807	0.49307	0.22611	0.04503	0.61241	0.4745	0.73693	0.4259	0.53807	0.483785
GO:0090150	establishment of protein localization to membrane	0.3181	0.6992	0.53946	0.31356	0.37592	0.48318	0.48473	0.69798	0.256	0.48891	0.483955
GO:0010770	positive regulation of cell morphogenesis involved in differentiation	0.40551	0.6276	0.03456	0.91225	0.81504	0.12463	0.90953	0.56296	0.4009	0.25836	0.484235
GO:0051310	metaphase plate congression	0.87621	0.3977	0.4849	0.48368	0.89303	0.46585	0.50304	0.64683	0.2778	0.47004	0.48429
GO:0007035	vacuolar acidification	0.26037	0.9079	0.38506	0.9214	0.65038	0.33385	0.91012	0.58388	0.3293	0.26686	0.48447
GO:0051928	positive regulation of calcium ion transport	0.41139	0.5517	0.02803	0.45153	0.4986	0.03138	0.4705	0.51432	0.7099	0.74465	0.48455
GO:0007031	peroxisome organization	0.68872	0.7138	0.37423	0.6546	0.7273	0.4156	0.4846	0.48462	0.4217	0.40519	0.48461
GO:0043547	positive regulation of GTPase activity	0.60466	0.4213	0.08446	0.57267	0.37591	0.05911	0.54895	0.41155	0.6992	0.70752	0.485125
GO:0007412	axon target recognition	0.54661	0.4606	0.41154	0.50608	0.31515	0.46481	0.66954	0.5317	0.5325	0.46388	0.485445
GO:0032490	detection of molecule of bacterial origin	NA	NA	NA	NA	NA	NA	NA	NA	0.4657	0.50661	0.486155
GO:0000076	DNA replication checkpoint	0.07472	0.7741	0.49456	0.45854	0.32181	0.47008	0.5072	0.78273	0.4837	0.48896	0.48633
GO:0009064	glutamine family amino acid metabolic process	0.46521	0.3064	0.26943	0.81507	0.56577	0.60546	0.89976	0.50804	0.1167	0.0753	0.486625
GO:0042058	regulation of epidermal growth factor receptor signaling pathway	0.42923	0.5864	0.16782	0.38457	0.75937	0.18707	0.63463	0.47924	0.6065	0.49535	0.487295
GO:1901184	regulation of ERBB signaling pathway	0.42923	0.5864	0.16782	0.38457	0.75937	0.18707	0.63463	0.47924	0.6065	0.49535	0.487295
GO:0044273	sulfur compound catabolic process	0.49636	0.4969	0.22468	0.43127	0.50361	0.24585	0.40353	0.47838	0.8263	0.91724	0.48737
GO:0007414	axonal defasciculation	0.61652	0.2695	0.36158	0.4295	0.70217	0.59819	0.4945	0.20193	0.4805	0.62351	0.4875
GO:0003008	system process	0.42553	0.576	0.54968	0.20613	0.36335	0.32744	0.30807	0.69609	0.6177	0.7541	0.487605
GO:0030719	P granule organization	NA	NA	NA	0.11711	NA	NA	0.47352	NA	0.5025	0.53007	0.48801
GO:0009056	catabolic process	0.07514	0.7561	0.52083	0.19332	0.02154	0.45624	0.29979	0.56081	0.789	0.73813	0.488535
GO:0032368	regulation of lipid transport	0.42222	0.3088	0.8702	0.38228	0.43882	0.83737	0.53851	0.27846	0.629	0.63278	0.488665
GO:0010847	regulation of chromatin assembly	0.29374	0.3175	0.4605	0.51738	0.20594	0.69111	0.81923	0.65771	0.9879	0.44573	0.48894
GO:0031445	regulation of heterochromatin assembly	0.29374	0.3175	0.4605	0.51738	0.20594	0.69111	0.81923	0.65771	0.9879	0.44573	0.48894
GO:0016203	muscle attachment	0.64253	0.477	0.15211	0.68428	0.42898	0.15381	0.54074	0.35793	0.5758	0.50096	0.48898
GO:0015743	malate transport	0.4158	0.4924	NA	0.5257	0.36109	NA	0.52627	0.4857	NA	NA	0.48905
GO:0006402	mRNA catabolic process	0.48831	0.2483	0.7032	0.24045	0.25749	0.6753	0.3635	0.75314	0.4899	0.50067	0.489105
GO:1901606	alpha-amino acid catabolic process	0.32427	0.4988	0.73658	0.51542	0.25603	0.47948	0.41515	0.50814	0.4664	0.65533	0.48914
GO:0045292	"mRNA cis splicing, via spliceosome"	0.31004	0.3861	0.48756	0.56607	0.49093	0.46965	0.51088	0.76882	0.318	0.50129	0.489245
GO:0008306	associative learning	0.72589	0.8116	0.26682	0.50843	0.73559	0.12621	0.47034	0.86646	0.328	0.31034	0.489385
GO:0048488	synaptic vesicle endocytosis	0.79436	0.551	0.27099	0.53216	0.95847	0.29965	0.21346	0.61088	0.2719	0.44664	0.4894
GO:0043243	positive regulation of protein complex disassembly	0.46098	0.5026	0.53567	0.89672	0.47665	0.57828	0.92247	0.39253	0.1779	0.28584	0.489625
GO:1901888	regulation of cell junction assembly	0.7054	0.4985	NA	NA	0.55932	NA	NA	0.48127	0.3733	0.32788	0.489885
GO:0016192	vesicle-mediated transport	0.67057	0.9532	0.03031	0.52844	0.88542	0.05209	0.45139	0.9518	0.1635	0.26431	0.489915
GO:0046907	intracellular transport	0.62437	0.7368	0.23946	0.67006	0.41916	0.32302	0.35981	0.68233	0.3883	0.56123	0.490195
GO:0021782	glial cell development	0.54837	0.5462	0.40215	0.45648	0.35129	0.34985	0.39123	0.52413	0.7405	0.67405	0.490305
GO:1902667	regulation of axon guidance	0.59937	0.4871	0.3211	0.1379	0.5438	0.32003	0.10978	0.49375	0.5142	0.58677	0.490425
GO:0006388	"tRNA splicing, via endonucleolytic cleavage and ligation"	0.5789	0.2352	0.69756	0.31423	0.60279	0.86845	0.40331	0.34434	NA	NA	0.491105
GO:0006855	drug transmembrane transport	0.4728	0.3718	0.72111	0.62723	NA	0.71752	0.63059	0.36352	0.4917	0.47364	0.4917
GO:0015893	drug transport	0.4728	0.3718	0.72111	0.62723	NA	0.71752	0.63059	0.36352	0.4917	0.47364	0.4917
GO:0031936	negative regulation of chromatin silencing	0.68479	0.1552	0.43395	0.25827	0.88186	0.86633	0.81603	0.0475	0.423	0.55173	0.49284
GO:0045943	positive regulation of transcription from RNA polymerase I promoter	0.35056	0.1823	0.58831	0.66821	0.30772	0.47655	0.59353	0.20155	0.5094	0.59207	0.492975
GO:0055006	cardiac cell development	0.43538	NA	0.49037	0.73318	0.42312	0.49582	0.74127	NA	NA	NA	0.493095
GO:0055007	cardiac muscle cell differentiation	0.43538	NA	0.49037	0.73318	0.42312	0.49582	0.74127	NA	NA	NA	0.493095
GO:0055013	cardiac muscle cell development	0.43538	NA	0.49037	0.73318	0.42312	0.49582	0.74127	NA	NA	NA	0.493095
GO:0007562	eclosion	0.68027	0.3132	0.68998	0.50041	0.57793	0.72657	0.48614	0.29283	0.4213	0.40126	0.493275
GO:0061077	chaperone-mediated protein folding	0.46932	0.729	0.39747	0.66165	0.71454	0.36247	0.13129	0.75882	0.4561	0.52026	0.49479
GO:0060025	regulation of synaptic activity	NA	NA	NA	0.49866	NA	NA	0.4911	NA	NA	NA	0.49488
GO:0042335	cuticle development	0.40711	0.7824	0.49665	0.49386	0.60956	0.35169	0.52867	0.90908	0.3734	0.43795	0.495255
GO:0007284	spermatogonial cell division	0.61695	0.5456	0.38873	0.34779	0.6071	0.3715	0.76464	0.49662	0.14	0.49414	0.49538
GO:2001270	regulation of cysteine-type endopeptidase activity involved in execution phase of apoptosis	0.57492	0.2516	0.35659	0.95439	0.59005	0.35399	0.55568	0.58572	0.4352	0.40382	0.49544
GO:0043153	entrainment of circadian clock by photoperiod	0.18898	0.2716	0.69133	0.42367	0.42039	0.9365	0.56744	0.18625	0.9576	0.93796	0.495555
GO:0045035	sensory organ precursor cell division	0.51076	0.4185	0.36463	0.67943	0.5019	0.42684	0.34988	0.5691	0.4893	0.522	0.4956
GO:0048105	establishment of body hair planar orientation	0.90794	0.3482	0.46794	0.50218	0.29878	0.65417	0.48949	0.34407	0.6527	0.67649	0.495835
GO:0006862	nucleotide transport	NA	NA	0.5997	0.49119	NA	0.50344	0.4842	NA	NA	NA	0.497315
GO:0003151	outflow tract morphogenesis	0.41817	NA	NA	0.73259	0.46184	NA	0.53329	NA	NA	NA	0.497565
GO:0001885	endothelial cell development	0.51636	0.9985	0.22213	0.07756	0.48864	0.21293	0.08918	0.50666	0.532	0.59272	0.49765
GO:0003158	endothelium development	0.51636	0.9985	0.24164	0.07756	0.48864	0.23404	0.08918	0.50666	0.5691	0.54996	0.49765
GO:0045446	endothelial cell differentiation	0.51636	0.9985	0.24164	0.07756	0.48864	0.23404	0.08918	0.50666	0.5691	0.54996	0.49765
GO:0030808	regulation of nucleotide biosynthetic process	0.53322	0.2929	0.52819	0.50451	0.35102	0.49196	0.89947	0.26155	0.5685	0.47943	0.498235
GO:0030810	positive regulation of nucleotide biosynthetic process	0.53322	0.2929	0.52819	0.50451	0.35102	0.49196	0.89947	0.26155	0.5685	0.47943	0.498235
GO:1900371	regulation of purine nucleotide biosynthetic process	0.53322	0.2929	0.52819	0.50451	0.35102	0.49196	0.89947	0.26155	0.5685	0.47943	0.498235
GO:1900373	positive regulation of purine nucleotide biosynthetic process	0.53322	0.2929	0.52819	0.50451	0.35102	0.49196	0.89947	0.26155	0.5685	0.47943	0.498235
GO:0007449	"proximal/distal pattern formation, imaginal disc"	NA	0.0748	0.85596	0.43715	NA	0.56092	0.57884	0.07446	0.6056	0.25934	0.499035
GO:0040015	negative regulation of multicellular organism growth	0.3969	0.4948	0.89595	0.14677	0.40181	0.85571	0.14427	0.50337	0.5544	0.56568	0.499085
GO:0021510	spinal cord development	0.49977	0.6699	0.67587	NA	0.49679	0.68136	0.11359	0.92394	0.3906	0.42274	0.49977
GO:0021511	spinal cord patterning	0.49977	0.6699	0.67587	NA	0.49679	0.68136	0.11359	0.92394	0.3906	0.42274	0.49977
GO:0021513	spinal cord dorsal/ventral patterning	0.49977	0.6699	0.67587	NA	0.49679	0.68136	0.11359	0.92394	0.3906	0.42274	0.49977
GO:0021910	smoothened signaling pathway involved in ventral spinal cord patterning	0.49977	0.6699	0.67587	NA	0.49679	0.68136	0.11359	0.92394	0.3906	0.42274	0.49977
GO:0021914	negative regulation of smoothened signaling pathway involved in ventral spinal cord patterning	0.49977	0.6699	0.67587	NA	0.49679	0.68136	0.11359	0.92394	0.3906	0.42274	0.49977
GO:0021919	BMP signaling pathway involved in spinal cord dorsal/ventral patterning	0.49977	0.6699	0.67587	NA	0.49679	0.68136	0.11359	0.92394	0.3906	0.42274	0.49977
GO:2000027	regulation of organ morphogenesis	0.82857	0.3175	0.52046	0.3736	0.64682	0.62578	0.44424	0.36312	0.4791	0.65385	0.49978
GO:0031333	negative regulation of protein complex assembly	0.5883	0.3706	0.58314	0.17252	0.65447	0.50831	0.37632	0.49158	0.1477	0.60683	0.499945
GO:0017085	response to insecticide	0.18791	0.2165	0.53745	0.49827	0.23286	0.87713	0.50198	0.18807	0.6025	0.57794	0.500125
GO:0007415	defasciculation of motor neuron axon	0.54572	0.2315	0.24867	0.4295	0.92211	0.50637	0.4945	0.07213	0.5319	0.65801	0.500435
GO:0018105	peptidyl-serine phosphorylation	0.43093	0.4196	0.48789	0.65521	0.27391	0.17218	0.61246	0.75508	0.5131	0.56385	0.500495
GO:0018209	peptidyl-serine modification	0.43093	0.4196	0.48789	0.65521	0.27391	0.17218	0.61246	0.75508	0.5131	0.56385	0.500495
GO:0006661	phosphatidylinositol biosynthetic process	0.67774	0.7264	0.38078	0.07566	0.6824	0.36643	0.06456	0.70614	0.5136	0.48808	0.50084
GO:0031399	regulation of protein modification process	0.75518	0.3299	0.3723	0.34956	0.70379	0.43384	0.5679	0.35861	0.7192	0.74527	0.50087
GO:0006482	protein demethylation	0.33666	0.6602	0.3216	0.77741	0.28644	0.31303	0.75005	0.65021	0.7206	0.35161	0.50091
GO:0008214	protein dealkylation	0.33666	0.6602	0.3216	0.77741	0.28644	0.31303	0.75005	0.65021	0.7206	0.35161	0.50091
GO:0016032	viral process	0.22124	0.7824	0.52168	0.86728	0.19862	0.48056	0.75466	0.79026	0.2923	0.23198	0.50112
GO:0044764	multi-organism cellular process	0.24038	0.8529	0.52168	0.84027	0.18522	0.48056	0.82761	0.78674	0.2923	0.23198	0.50112
GO:0030860	regulation of polarized epithelial cell differentiation	NA	0.4657	NA	NA	NA	NA	NA	0.48577	0.5165	0.62053	0.501135
GO:0048565	digestive tract development	0.29005	0.2184	0.77308	0.68407	0.59194	0.21467	0.70506	0.23119	0.4105	0.65988	0.50122
GO:0055123	digestive system development	0.29005	0.2184	0.77308	0.68407	0.59194	0.21467	0.70506	0.23119	0.4105	0.65988	0.50122
GO:0015886	heme transport	0.4728	0.5757	0.72111	0.49852	NA	0.71752	0.5015	0.56515	0.4917	0.47364	0.5015
GO:1901678	iron coordination entity transport	0.4728	0.5757	0.72111	0.49852	NA	0.71752	0.5015	0.56515	0.4917	0.47364	0.5015
GO:0034605	cellular response to heat	0.42195	0.8817	0.42103	0.57744	0.49025	0.33474	0.55434	0.86654	0.3917	0.51454	0.502395
GO:0097034	mitochondrial respiratory chain complex IV biogenesis	0.48223	0.1621	0.43505	0.61261	0.50043	0.50497	0.86338	0.04797	0.6967	0.74542	0.5027
GO:0045132	meiotic chromosome segregation	0.4917	0.3906	0.70767	0.61983	0.90248	0.61916	0.16862	0.43426	0.514	0.43896	0.50285
GO:0051260	protein homooligomerization	0.55889	0.7626	0.12218	0.50481	0.25826	0.11954	0.45328	0.76251	0.6653	0.50105	0.50293
GO:1900424	regulation of defense response to bacterium	0.18647	0.5634	0.473	0.15153	0.31052	0.78107	0.07738	0.57776	0.5365	0.53405	0.503525
GO:0007450	"dorsal/ventral pattern formation, imaginal disc"	0.36113	0.4402	0.4298	0.15231	0.39946	0.78381	0.74291	0.58274	0.6047	0.56755	0.503875
GO:0034446	substrate adhesion-dependent cell spreading	0.58428	0.6424	0.77743	0.37786	0.6063	0.38487	0.24111	0.64041	0.1752	0.42384	0.50406
GO:0032272	negative regulation of protein polymerization	0.61782	0.0837	0.38289	0.52841	0.59848	0.47997	0.55907	0.16817	0.2957	0.67157	0.50419
GO:0035262	gonad morphogenesis	0.56323	0.7788	0.59421	0.27399	0.54344	0.46516	0.10109	0.78244	0.2825	0.2257	0.5043
GO:1905881	positive regulation of oogenesis	0.60281	0.4157	0.6429	0.18015	0.60362	0.59316	0.19906	0.63934	0.3852	0.39245	0.50443
GO:2000243	positive regulation of reproductive process	0.60281	0.4157	0.6429	0.18015	0.60362	0.59316	0.19906	0.63934	0.3852	0.39245	0.50443
GO:0022407	regulation of cell-cell adhesion	0.42767	0.5206	0.7785	0.57392	0.4856	0.48955	0.36482	0.78226	0.4788	0.66966	0.505075
GO:0046835	carbohydrate phosphorylation	0.98246	0.1861	0.7599	0.34513	0.93714	0.70276	0.42186	0.30858	0.5163	0.49406	0.50518
GO:1900407	regulation of cellular response to oxidative stress	0.12978	0.7104	0.41237	0.4564	0.15572	0.41649	0.5949	0.76241	0.5544	0.56568	0.5054
GO:0008594	photoreceptor cell morphogenesis	0.65639	0.3095	0.65538	0.61181	0.32037	0.65426	0.64269	0.25322	0.3928	0.39909	0.50545
GO:0006493	protein O-linked glycosylation	0.71757	0.4957	0.51031	0.96777	0.60442	0.5015	0.88326	0.45851	0.1964	0.45666	0.505905
GO:0032447	protein urmylation	0.79974	0.4872	0.64216	0.62949	0.43576	0.40911	0.52574	0.41039	0.5247	0.48317	0.50595
GO:0043069	negative regulation of programmed cell death	0.24524	0.8409	0.17768	0.88162	0.4651	0.2945	0.68095	0.91183	0.503	0.511	0.507
GO:0006281	DNA repair	0.44587	0.653	0.56842	0.18507	0.42308	0.61012	0.20624	0.66496	0.4074	0.65219	0.507145
GO:0098742	cell-cell adhesion via plasma-membrane adhesion molecules	0.30093	0.1994	0.67982	0.59084	0.25008	0.61418	0.64895	0.36465	0.4476	0.5668	0.5072
GO:0032411	positive regulation of transporter activity	0.39338	0.4372	0.28297	0.64835	0.41381	0.07889	0.57735	0.68366	0.7846	0.84532	0.507275
GO:0032414	positive regulation of ion transmembrane transporter activity	0.39338	0.4372	0.28297	0.64835	0.41381	0.07889	0.57735	0.68366	0.7846	0.84532	0.507275
GO:0034720	histone H3-K4 demethylation	0.27334	0.5167	0.45224	0.69601	0.27903	0.44379	0.78007	0.58528	0.9274	0.49843	0.507565
GO:0046665	amnioserosa maintenance	NA	NA	NA	NA	NA	NA	NA	NA	0.4941	0.52129	0.507695
GO:1903707	negative regulation of hemopoiesis	0.0434	0.5772	0.80332	0.74116	0.02983	0.30836	0.93293	0.53109	0.4848	0.25655	0.507945
GO:1905952	regulation of lipid localization	0.23895	0.6468	0.25258	0.5457	0.32616	0.09301	0.72998	0.72395	0.5128	0.50362	0.50821
GO:0034770	histone H4-K20 methylation	0.62904	0.3001	0.37361	0.7096	0.50005	0.33882	0.8014	0.5165	0.8073	0.49661	0.508275
GO:0010635	regulation of mitochondrial fusion	0.61519	0.626	0.4846	0.52802	0.54845	0.48856	0.46627	0.63522	0.4046	0.42557	0.50829
GO:0009190	cyclic nucleotide biosynthetic process	0.65777	0.3983	0.51889	0.55639	0.49787	0.53417	0.53019	0.36591	0.3304	0.29075	0.50838
GO:0030799	regulation of cyclic nucleotide metabolic process	0.65777	0.3983	0.51889	0.61358	0.49787	0.53417	0.58941	0.36591	0.3655	0.32237	0.50838
GO:0030801	positive regulation of cyclic nucleotide metabolic process	0.65777	0.3983	0.51889	0.61358	0.49787	0.53417	0.58941	0.36591	0.3655	0.32237	0.50838
GO:0030802	regulation of cyclic nucleotide biosynthetic process	0.65777	0.3983	0.51889	0.61358	0.49787	0.53417	0.58941	0.36591	0.3655	0.32237	0.50838
GO:0030804	positive regulation of cyclic nucleotide biosynthetic process	0.65777	0.3983	0.51889	0.61358	0.49787	0.53417	0.58941	0.36591	0.3655	0.32237	0.50838
GO:0031279	regulation of cyclase activity	0.65777	0.3983	0.51889	0.61358	0.49787	0.53417	0.58941	0.36591	0.3655	0.32237	0.50838
GO:0031281	positive regulation of cyclase activity	0.65777	0.3983	0.51889	0.61358	0.49787	0.53417	0.58941	0.36591	0.3655	0.32237	0.50838
GO:0051339	regulation of lyase activity	0.65777	0.3983	0.51889	0.61358	0.49787	0.53417	0.58941	0.36591	0.3655	0.32237	0.50838
GO:0051349	positive regulation of lyase activity	0.65777	0.3983	0.51889	0.61358	0.49787	0.53417	0.58941	0.36591	0.3655	0.32237	0.50838
GO:0052652	cyclic purine nucleotide metabolic process	0.65777	0.3983	0.51889	0.55639	0.49787	0.53417	0.53019	0.36591	0.3304	0.29075	0.50838
GO:0042127	regulation of cell proliferation	0.57083	0.8071	0.26215	0.47056	0.85147	0.33998	0.54698	0.79382	0.1588	0.23116	0.50877
GO:0007311	"maternal specification of dorsal/ventral axis, oocyte, germ-line encoded"	0.57833	0.9208	0.82341	0.00815	0.26875	0.71148	0.03291	0.41256	0.4519	0.56643	0.509165
GO:0006086	acetyl-CoA biosynthetic process from pyruvate	0.6287	0.4178	0.50782	0.45733	0.92622	0.54741	0.50459	0.51186	0.7269	0.298	0.50984
GO:0032781	positive regulation of ATPase activity	0.61334	0.4898	0.01401	0.55639	0.44315	0.01653	0.53019	0.45019	0.5394	0.58786	0.509995
GO:0071896	protein localization to adherens junction	0.55684	0.5254	0.82458	0.4288	0.49556	0.79655	0.41599	0.52687	0.2999	0.16723	0.51048
GO:1902414	protein localization to cell junction	0.55684	0.5254	0.82458	0.4288	0.49556	0.79655	0.41599	0.52687	0.2999	0.16723	0.51048
GO:0048067	cuticle pigmentation	0.24877	0.4461	0.4682	0.65769	0.46661	0.22259	0.79231	0.55349	0.633	0.78202	0.510845
GO:1903036	positive regulation of response to wounding	0.54501	0.5895	0.78166	0.40677	0.47734	0.84796	0.38912	0.65745	0.1992	0.08027	0.511175
GO:0030814	regulation of cAMP metabolic process	0.7054	0.4644	0.58983	NA	0.55932	0.55826	NA	0.43275	0.4043	0.35741	0.51133
GO:0030816	positive regulation of cAMP metabolic process	0.7054	0.4644	0.58983	NA	0.55932	0.55826	NA	0.43275	0.4043	0.35741	0.51133
GO:0030817	regulation of cAMP biosynthetic process	0.7054	0.4644	0.58983	NA	0.55932	0.55826	NA	0.43275	0.4043	0.35741	0.51133
GO:0030819	positive regulation of cAMP biosynthetic process	0.7054	0.4644	0.58983	NA	0.55932	0.55826	NA	0.43275	0.4043	0.35741	0.51133
GO:0045761	regulation of adenylate cyclase activity	0.7054	0.4644	0.58983	NA	0.55932	0.55826	NA	0.43275	0.4043	0.35741	0.51133
GO:0045762	positive regulation of adenylate cyclase activity	0.7054	0.4644	0.58983	NA	0.55932	0.55826	NA	0.43275	0.4043	0.35741	0.51133
GO:0042254	ribosome biogenesis	0.72278	0.6494	0.40116	0.56821	0.85686	0.52683	0.42582	0.31656	0.408	0.49666	0.511745
GO:0031929	TOR signaling	0.3166	0.4922	0.62466	0.62464	0.39257	0.5319	0.538	0.54135	0.2744	0.23751	0.51205
GO:0010823	negative regulation of mitochondrion organization	0.27344	0.0964	0.52284	0.59426	0.22091	0.50136	0.57651	0.10048	0.8255	0.70904	0.5121
GO:0019752	carboxylic acid metabolic process	0.19604	0.7451	0.24184	0.81914	0.41727	0.53236	0.89319	0.49229	0.5827	0.12229	0.512325
GO:0048870	cell motility	0.59494	0.3603	0.55352	0.75571	0.52823	0.26874	0.4836	0.44703	0.4965	0.8276	0.512365
GO:0050768	negative regulation of neurogenesis	0.17185	0.7744	0.52906	0.49587	0.21504	0.53695	0.59439	0.76495	0.2377	0.1637	0.512465
GO:0007016	cytoskeletal anchoring at plasma membrane	0.5252	0.424	0.41787	0.49874	0.88146	0.53952	0.7757	0.38342	0.5	0.82131	0.5126
GO:0042278	purine nucleoside metabolic process	0.54005	0.1996	0.32934	0.82805	0.53071	0.49535	0.84519	0.45583	0.4527	0.773	0.51303
GO:0046128	purine ribonucleoside metabolic process	0.54005	0.1996	0.32934	0.82805	0.53071	0.49535	0.84519	0.45583	0.4527	0.773	0.51303
GO:0044283	small molecule biosynthetic process	0.38192	0.3939	0.56117	0.82656	0.575	0.60813	0.4839	0.54256	0.434	0.2393	0.51323
GO:0008090	retrograde axonal transport	0.46508	0.5614	0.11334	0.59268	0.68113	0.21251	0.5958	0.7801	0.3738	0.34038	0.51324
GO:0030046	parallel actin filament bundle assembly	0.412	NA	0.38954	0.61454	0.37127	0.36099	0.63811	NA	0.6279	0.65609	0.51327
GO:0048056	R3/R4 cell differentiation	0.75258	0.4337	0.59166	0.38986	0.55902	0.5838	0.17457	0.30986	0.5138	0.51474	0.51427
GO:0090066	regulation of anatomical structure size	0.43478	0.9021	0.45805	0.4855	0.54387	0.31893	0.6327	0.79186	0.3435	0.72101	0.514685
GO:0071704	organic substance metabolic process	0.32146	0.3269	0.8921	0.48688	0.52913	0.5015	0.70836	0.56645	0.6576	0.22593	0.515315
GO:0050896	response to stimulus	0.90344	0.1325	0.93037	0.61336	0.41857	0.89446	0.85082	0.29262	0.1141	0.08692	0.515965
GO:0090277	positive regulation of peptide hormone secretion	0.68883	0.3707	0.46677	0.41709	0.6153	0.54588	0.48667	0.32356	0.6402	0.62418	0.516275
GO:0000916	actomyosin contractile ring contraction	0.42371	0.458	0.30064	0.57521	0.21592	0.36478	0.88553	0.63188	0.5911	0.87168	0.516605
GO:0036213	contractile ring contraction	0.42371	0.458	0.30064	0.57521	0.21592	0.36478	0.88553	0.63188	0.5911	0.87168	0.516605
GO:0007220	Notch receptor processing	0.29634	0.664	0.18535	0.34191	0.7266	0.54309	0.29026	0.77592	0.8393	0.49027	0.51668
GO:0051181	cofactor transport	0.33304	0.2599	0.64636	0.58442	0.19054	0.53041	0.58876	0.31885	0.6274	0.50295	0.51668
GO:0061086	negative regulation of histone H3-K27 methylation	0.65368	1	0.37763	NA	0.60243	0.36971	NA	0.98718	0.4333	0.4048	0.517865
GO:0007279	pole cell formation	0.38727	0.477	0.43993	0.17024	0.55904	0.65806	0.06171	0.63897	0.6885	0.71161	0.51802
GO:0015711	organic anion transport	0.48913	0.1684	0.28268	0.54707	0.57326	0.29115	0.83375	0.16114	0.8683	0.67749	0.5181
GO:0007623	circadian rhythm	0.64709	0.815	0.44218	0.24421	0.91397	0.59494	0.12604	0.68088	0.3301	0.37719	0.51856
GO:0006468	protein phosphorylation	0.79122	0.2559	0.39136	0.53146	0.66816	0.27973	0.8113	0.52131	0.4658	0.51594	0.518625
GO:0032007	negative regulation of TOR signaling	0.30777	0.8806	0.34543	0.48105	0.22769	0.57636	0.71762	0.78952	0.3168	0.55632	0.518685
GO:1900006	positive regulation of dendrite development	0.31676	0.7947	0.01447	0.87262	0.74923	0.12702	0.81363	0.72109	0.262	0.27698	0.518925
GO:0080135	regulation of cellular response to stress	0.40068	0.4911	0.54729	0.5779	0.41285	0.73338	0.61553	0.68376	0.3629	0.46217	0.519195
GO:0007440	foregut morphogenesis	0.24039	0.1914	0.90645	0.42643	0.13646	0.90875	0.74896	0.25818	0.6189	0.61299	0.51971
GO:0051674	localization of cell	0.59494	0.3603	0.55352	0.75571	0.52823	0.26874	0.4836	0.44703	0.5115	0.8402	0.519865
GO:0006399	tRNA metabolic process	0.46696	0.3196	0.6652	0.57288	0.65576	0.65171	0.62415	0.19031	0.3541	0.06001	0.51992
GO:0046174	polyol catabolic process	NA	NA	NA	NA	NA	NA	NA	NA	0.6395	0.40097	0.520235
GO:1902807	negative regulation of cell cycle G1/S phase transition	0.36823	0.7808	0.1233	0.62914	0.81598	0.09093	0.65328	0.81902	0.4115	0.20837	0.52032
GO:2000134	negative regulation of G1/S transition of mitotic cell cycle	0.36823	0.7808	0.1233	0.62914	0.81598	0.09093	0.65328	0.81902	0.4115	0.20837	0.52032
GO:0060078	regulation of postsynaptic membrane potential	0.22668	0.41	0.4687	0.72301	0.18279	0.66314	0.73813	0.54281	0.4981	0.76623	0.520455
GO:0007447	imaginal disc pattern formation	0.3436	0.4975	0.60869	0.1274	0.42236	0.76615	0.54361	0.70809	0.722	0.4646	0.520555
GO:0022618	ribonucleoprotein complex assembly	0.78171	0.5077	0.44276	0.52553	0.62579	0.42501	0.51604	0.93657	0.498	0.88009	0.520785
GO:0000270	peptidoglycan metabolic process	0.99848	0.1548	NA	0.46554	0.9125	NA	0.46603	0.51615	0.5259	0.61246	0.521025
GO:0006027	glycosaminoglycan catabolic process	0.99848	0.1548	NA	0.46554	0.9125	NA	0.46603	0.51615	0.5259	0.61246	0.521025
GO:0009253	peptidoglycan catabolic process	0.99848	0.1548	NA	0.46554	0.9125	NA	0.46603	0.51615	0.5259	0.61246	0.521025
GO:0019432	triglyceride biosynthetic process	0.47482	0.7553	0.83145	0.42643	0.44778	0.91025	0.56732	0.78428	0.447	0.29694	0.52107
GO:0030433	ubiquitin-dependent ERAD pathway	0.11902	0.3533	0.80687	0.54915	0.37303	0.85679	0.52789	0.58405	0.3322	0.51462	0.521255
GO:0031991	regulation of actomyosin contractile ring contraction	0.48776	0.7318	0.38462	0.47438	0.55475	0.37285	0.61006	0.75627	0.4446	0.59515	0.521255
GO:0036503	ERAD pathway	0.11902	0.3533	0.80687	0.54915	0.37303	0.85679	0.52789	0.58405	0.3322	0.51462	0.521255
GO:1904886	beta-catenin destruction complex disassembly	0.48776	0.7318	0.38462	0.47438	0.55475	0.37285	0.61006	0.75627	0.4446	0.59515	0.521255
GO:0006473	protein acetylation	0.32156	0.7221	0.22968	0.92212	0.47536	0.54499	0.97894	0.75892	0.4977	0.49434	0.521345
GO:0006475	internal protein amino acid acetylation	0.32156	0.7221	0.22968	0.92212	0.47536	0.54499	0.97894	0.75892	0.4977	0.49434	0.521345
GO:0018393	internal peptidyl-lysine acetylation	0.32156	0.7221	0.22968	0.92212	0.47536	0.54499	0.97894	0.75892	0.4977	0.49434	0.521345
GO:0018394	peptidyl-lysine acetylation	0.32156	0.7221	0.22968	0.92212	0.47536	0.54499	0.97894	0.75892	0.4977	0.49434	0.521345
GO:0009404	toxin metabolic process	0.46687	0.2754	0.43271	0.67347	0.46515	0.90177	0.57612	0.21193	0.8866	0.59644	0.521495
GO:0017143	insecticide metabolic process	0.46687	0.2754	0.43271	0.67347	0.46515	0.90177	0.57612	0.21193	0.8866	0.59644	0.521495
GO:0006139	nucleobase-containing compound metabolic process	0.49161	0.5201	0.67902	0.42262	0.52348	0.34375	0.7223	0.9558	0.756	0.32938	0.52179
GO:0006842	tricarboxylic acid transport	0.48962	0.665	NA	0.29815	0.554	NA	0.32736	0.56333	NA	NA	0.52181
GO:0006843	mitochondrial citrate transport	0.48962	0.665	NA	0.29815	0.554	NA	0.32736	0.56333	NA	NA	0.52181
GO:0015746	citrate transport	0.48962	0.665	NA	0.29815	0.554	NA	0.32736	0.56333	NA	NA	0.52181
GO:0006422	aspartyl-tRNA aminoacylation	NA	NA	0.55889	NA	NA	0.4849	NA	NA	NA	NA	0.521895
GO:0045597	positive regulation of cell differentiation	0.36505	0.3642	0.09235	0.66922	0.43372	0.2373	0.86469	0.61085	0.6305	0.87383	0.522285
GO:0007455	eye-antennal disc morphogenesis	0.93997	0.4813	0.26956	0.42397	0.9521	0.42377	0.2279	0.76025	0.5636	0.59493	0.52245
GO:0009452	7-methylguanosine RNA capping	0.46071	0.268	0.72663	0.55977	0.48521	0.73276	0.57846	0.218	NA	NA	0.52249
GO:0036260	RNA capping	0.46071	0.268	0.72663	0.55977	0.48521	0.73276	0.57846	0.218	NA	NA	0.52249
GO:0070050	neuron cellular homeostasis	0.528	0.7968	0.35302	0.73478	0.64229	0.26281	0.5173	0.71685	0.3066	0.35418	0.52265
GO:0007432	salivary gland boundary specification	0.62374	0.3938	0.77728	0.78638	0.68635	0.4635	0.58219	0.43396	0.1178	0.09482	0.522845
GO:0071310	cellular response to organic substance	0.40208	0.4423	0.11951	0.60367	0.73442	0.35481	0.76232	0.43042	0.6813	0.62776	0.522985
GO:0044248	cellular catabolic process	0.03917	0.8156	0.56437	0.2	0.01279	0.48177	0.32635	0.56765	0.9096	0.78551	0.52307
GO:0008103	oocyte microtubule cytoskeleton polarization	0.61988	0.2106	0.30365	0.47953	0.21695	0.56684	0.67731	0.42137	0.5929	0.74805	0.523185
GO:0048732	gland development	0.0699	0.6237	0.06324	0.61614	0.17594	0.02618	0.51361	0.58732	0.7417	0.53312	0.523365
GO:0009744	response to sucrose	0.76157	0.51	0.59364	0.19153	0.70362	0.4117	0.26141	0.48475	0.64	0.53745	0.523725
GO:0016204	determination of muscle attachment site	0.15226	0.1398	NA	0.8137	0.1661	NA	0.82525	0.23442	0.9736	0.9158	0.52406
GO:0008219	cell death	0.11963	0.6909	0.14259	0.46212	0.69296	0.10524	0.62981	0.84261	0.5863	0.31317	0.52421
GO:0008088	axo-dendritic transport	0.33219	0.6815	0.09696	0.67721	0.41433	0.20886	0.8047	0.73131	0.6344	0.31251	0.524365
GO:0008057	eye pigment granule organization	0.51892	0.5304	0.4354	0.90788	0.58924	0.45587	0.91478	0.56846	0.3516	0.38568	0.52466
GO:0045747	positive regulation of Notch signaling pathway	0.87495	0.953	0.53675	0.50376	0.96764	0.50401	0.31366	0.91157	0.5136	0.37459	0.525175
GO:0009408	response to heat	0.66679	0.7432	0.47679	0.83978	0.45904	0.56292	0.48766	0.78604	0.3824	0.48357	0.52529
GO:0043666	regulation of phosphoprotein phosphatase activity	0.66646	NA	NA	NA	0.73181	NA	NA	NA	0.1964	0.38434	0.5254
GO:0048140	male germ-line cyst encapsulation	0.65921	0.4022	0.9537	0.20715	0.52211	0.77482	0.33287	0.17206	0.5289	0.62294	0.525505
GO:0043603	cellular amide metabolic process	0.56718	0.5265	0.6102	0.52546	0.56987	0.30894	0.42597	0.74244	0.1877	0.38829	0.52598
GO:0048252	lauric acid metabolic process	0.42342	0.2305	0.54495	0.75745	0.43486	0.78109	0.63821	0.20645	0.7473	0.50721	0.52608
GO:0051791	medium-chain fatty acid metabolic process	0.42342	0.2305	0.54495	0.75745	0.43486	0.78109	0.63821	0.20645	0.7473	0.50721	0.52608
GO:0022604	regulation of cell morphogenesis	0.64343	0.6667	0.00945	0.40885	0.8565	0.01958	0.31625	0.66154	0.7931	0.01989	0.52614
GO:0072659	protein localization to plasma membrane	0.51703	0.5278	0.19012	0.65732	0.70304	0.21052	0.79339	0.43363	0.5251	0.66846	0.52645
GO:0071025	RNA surveillance	NA	NA	NA	NA	NA	NA	NA	NA	0.5497	0.50344	0.52657
GO:0030011	maintenance of cell polarity	0.92042	0.5259	0.8373	0.52737	0.80893	0.77484	0.46749	0.39922	0.4005	0.38951	0.526635
GO:0006807	nitrogen compound metabolic process	0.49024	0.9418	0.68723	0.31642	0.46813	0.56315	0.78196	0.98728	0.2921	0.03256	0.526695
GO:0006270	DNA replication initiation	NA	0.1669	0.9918	0.42745	NA	0.9882	0.12201	0.14956	0.6263	0.73096	0.526875
GO:0008069	"dorsal/ventral axis specification, ovarian follicular epithelium"	0.53345	0.3563	0.53288	0.67079	0.53548	0.60797	0.52089	0.36902	0.3126	0.3194	0.526885
GO:0019090	mitochondrial rRNA export from mitochondrion	NA	NA	NA	NA	NA	NA	NA	NA	0.5148	0.54091	0.527855
GO:0019093	mitochondrial RNA localization	NA	NA	NA	NA	NA	NA	NA	NA	0.5148	0.54091	0.527855
GO:0051029	rRNA transport	NA	NA	NA	NA	NA	NA	NA	NA	0.5148	0.54091	0.527855
GO:0050769	positive regulation of neurogenesis	0.31176	0.2959	0.06427	0.57284	0.55943	0.20141	0.65768	0.49722	0.8186	0.80823	0.528325
GO:0042274	ribosomal small subunit biogenesis	0.87155	0.6585	0.45966	0.59816	0.42654	0.44673	0.75382	0.62182	0.0742	0.07528	0.52891
GO:0048636	positive regulation of muscle organ development	NA	0.3858	0.67223	NA	NA	0.85832	NA	0.36924	NA	NA	0.529015
GO:0001737	establishment of imaginal disc-derived wing hair orientation	0.80564	0.3783	0.6735	0.56848	0.81508	0.56666	0.49211	0.42066	0.2588	0.18172	0.529385
GO:0042327	positive regulation of phosphorylation	0.72358	0.1696	0.32707	0.48766	0.33127	0.57505	0.56808	0.49179	0.6706	0.57145	0.529935
GO:0048754	branching morphogenesis of an epithelial tube	0.33506	0.4728	0.58734	0.92262	0.46875	0.74666	0.7927	0.7202	0.4409	0.47336	0.53035
GO:0061138	morphogenesis of a branching epithelium	0.33506	0.4728	0.58734	0.92262	0.46875	0.74666	0.7927	0.7202	0.4409	0.47336	0.53035
GO:0006900	membrane budding	0.72618	0.2455	0.23764	0.68993	0.68491	0.46069	0.60054	0.61809	0.2351	0.31798	0.530615
GO:0051271	negative regulation of cellular component movement	0.52559	0.7595	0.40184	0.62044	0.47934	0.15322	0.56305	0.69354	0.2697	0.53582	0.530705
GO:0007346	regulation of mitotic cell cycle	0.46335	0.8347	0.42497	0.60273	0.52694	0.24559	0.87557	0.5346	0.7353	0.24441	0.53077
GO:0035249	"synaptic transmission, glutamatergic"	NA	NA	NA	0.36154	NA	NA	0.7008	NA	NA	NA	0.53117
GO:0000768	syncytium formation by plasma membrane fusion	0.46465	0.8599	0.44988	0.66115	0.59815	0.34156	0.87331	0.96567	0.2765	0.40205	0.5314
GO:0006949	syncytium formation	0.46465	0.8599	0.44988	0.66115	0.59815	0.34156	0.87331	0.96567	0.2765	0.40205	0.5314
GO:0007520	myoblast fusion	0.46465	0.8599	0.44988	0.66115	0.59815	0.34156	0.87331	0.96567	0.2765	0.40205	0.5314
GO:0008062	eclosion rhythm	0.98019	0.4412	0.59606	0.52599	0.97974	0.62272	0.51439	0.53773	0.4895	0.47396	0.53186
GO:0030856	regulation of epithelial cell differentiation	0.62153	0.2524	0.5378	NA	0.60832	0.52633	NA	0.27228	0.7	0.33991	0.532065
GO:0042249	establishment of planar polarity of embryonic epithelium	0.4907	0.8015	0.88846	0.48545	0.57392	0.79655	0.44162	0.76788	0.2999	0.20263	0.53231
GO:0090251	protein localization involved in establishment of planar polarity	0.4907	0.7065	0.88846	0.48545	0.57392	0.86606	0.44162	0.70787	0.2999	0.18276	0.53231
GO:0045198	establishment of epithelial cell apical/basal polarity	0.8897	0.2556	0.75794	0.46301	0.57544	0.76195	0.53815	0.35248	0.5265	0.52271	0.532325
GO:0007516	hemocyte development	0.32819	0.8917	0.82105	0.52794	0.40921	0.95758	0.53721	0.85347	0.4306	0.34077	0.532575
GO:0006964	positive regulation of biosynthetic process of antibacterial peptides active against Gram-negative bacteria	0.55309	0.7819	0.5125	0.56426	0.58594	0.46023	0.41751	0.77519	0.4569	0.42443	0.532795
GO:0090068	positive regulation of cell cycle process	0.52149	0.5135	0.57483	0.61994	0.26067	0.34648	0.78648	0.52955	0.5365	0.83409	0.533025
GO:0044026	DNA hypermethylation	0.62904	0.478	0.37361	0.84562	0.50005	0.33882	0.8389	0.5677	0.8073	0.49661	0.533875
GO:0044030	regulation of DNA methylation	0.62904	0.478	0.37361	0.84562	0.50005	0.33882	0.8389	0.5677	0.8073	0.49661	0.533875
GO:0030713	ovarian follicle cell stalk formation	0.67987	0.6854	0.60286	0.63941	0.63998	0.37504	0.46493	0.37923	0.3352	0.2799	0.533895
GO:0007391	dorsal closure	0.54444	0.4981	0.16697	0.93425	0.31921	0.06986	0.64718	0.52339	0.5574	0.71637	0.533915
GO:0046671	negative regulation of retinal cell programmed cell death	0.89356	0.3516	0.17397	0.82037	0.86356	0.17121	0.64294	0.64175	0.4225	0.42612	0.533935
GO:0046673	negative regulation of compound eye retinal cell programmed cell death	0.89356	0.3516	0.17397	0.82037	0.86356	0.17121	0.64294	0.64175	0.4225	0.42612	0.533935
GO:0006023	aminoglycan biosynthetic process	0.51056	0.9884	0.7172	0.51213	0.49395	0.67524	0.53971	0.96895	0.5287	0.41171	0.534205
GO:0006790	sulfur compound metabolic process	0.35902	0.3485	0.63012	0.51442	0.2781	0.68193	0.74419	0.45313	0.554	0.61825	0.53421
GO:0043649	dicarboxylic acid catabolic process	0.3532	0.3351	NA	0.65582	0.49	NA	0.53415	0.60675	0.6571	0.53452	0.534335
GO:0000165	MAPK cascade	0.78678	0.4307	0.26345	0.74987	0.58077	0.43163	0.84097	0.73303	0.488	0.45086	0.534385
GO:0023014	signal transduction by protein phosphorylation	0.78678	0.4307	0.26345	0.74987	0.58077	0.43163	0.84097	0.73303	0.488	0.45086	0.534385
GO:0051129	negative regulation of cellular component organization	0.29724	0.5065	0.3147	0.82385	0.39627	0.56249	0.97276	0.29188	0.7314	0.72386	0.534495
GO:0060446	branching involved in open tracheal system development	0.33506	0.4728	0.59576	0.92262	0.46875	0.79532	0.7927	0.7202	0.4409	0.47336	0.53456
GO:0016053	organic acid biosynthetic process	0.38671	0.3771	0.5545	0.7693	0.61852	0.6786	0.15545	0.60327	0.5156	0.11256	0.53505
GO:0046394	carboxylic acid biosynthetic process	0.38671	0.3771	0.5545	0.7693	0.61852	0.6786	0.15545	0.60327	0.5156	0.11256	0.53505
GO:0010998	regulation of translational initiation by eIF2 alpha phosphorylation	NA	0.5306	0.58223	NA	NA	0.5399	NA	0.22857	NA	NA	0.53525
GO:0043555	regulation of translation in response to stress	NA	0.5306	0.58223	NA	NA	0.5399	NA	0.22857	NA	NA	0.53525
GO:0043558	regulation of translational initiation in response to stress	NA	0.5306	0.58223	NA	NA	0.5399	NA	0.22857	NA	NA	0.53525
GO:0030702	chromatin silencing at centromere	0.53881	0.5059	0.1966	0.85032	0.53177	0.17198	0.86776	0.97551	0.8356	0.25363	0.53529
GO:0010720	positive regulation of cell development	0.37252	0.3009	0.11246	0.58701	0.52818	0.29441	0.74828	0.54247	0.7042	0.68534	0.535325
GO:0006829	zinc II ion transport	NA	NA	0.51444	0.72849	NA	0.53486	0.53614	NA	NA	NA	0.5355
GO:0051961	negative regulation of nervous system development	0.20308	0.8476	0.51577	0.55644	0.36663	0.62841	0.90904	0.88998	0.281	0.24141	0.536105
GO:0006869	lipid transport	0.57808	0.1381	0.34368	0.51279	0.56008	0.25769	0.69067	0.11106	0.6845	0.68316	0.536435
GO:0097193	intrinsic apoptotic signaling pathway	0.11769	0.9121	0.53355	0.536	0.24376	0.6851	0.67208	0.83864	0.5379	0.51513	0.53695
GO:0000902	cell morphogenesis	0.30547	0.614	0.27089	0.38423	0.63898	0.58907	0.65168	0.45528	0.5706	0.50426	0.53743
GO:0034629	cellular protein complex localization	0.53755	0.8015	0.85176	0.34415	0.53786	0.92439	0.32216	0.76788	0.4306	0.34077	0.537705
GO:0022416	chaeta development	0.68704	0.085	0.38059	0.51039	0.56588	0.36712	0.76676	0.15512	0.841	0.83165	0.538135
GO:0045571	negative regulation of imaginal disc growth	0.72676	0.1414	0.73947	0.61171	0.21844	0.79268	0.59796	0.12257	0.4786	0.47506	0.53828
GO:0070936	protein K48-linked ubiquitination	0.3018	0.3725	0.54044	0.71632	0.53535	0.53658	0.34072	0.77621	0.6523	0.6088	0.53851
GO:0016331	morphogenesis of embryonic epithelium	0.51992	0.651	0.19761	0.9269	0.35878	0.08639	0.54206	0.67054	0.535	0.66221	0.53853
GO:0016577	histone demethylation	0.38004	0.6915	0.36032	0.85048	0.32921	0.35168	0.8278	0.68213	0.7512	0.39501	0.53857
GO:0070076	histone lysine demethylation	0.38004	0.6915	0.36032	0.85048	0.32921	0.35168	0.8278	0.68213	0.7512	0.39501	0.53857
GO:0007615	anesthesia-resistant memory	0.21739	0.4941	0.58961	0.3011	0.23839	0.67955	0.45763	0.58479	0.7045	0.64947	0.539445
GO:0042325	regulation of phosphorylation	0.84873	0.1573	0.38075	0.41407	0.66499	0.35625	0.77622	0.40877	0.7877	0.69414	0.53953
GO:0051091	positive regulation of sequence-specific DNA binding transcription factor activity	0.45723	0.8983	0.59701	0.87012	0.43558	0.43071	0.86765	0.88656	0.4828	0.47599	0.539905
GO:0090069	regulation of ribosome biogenesis	0.81577	0.8041	0.48665	0.56916	0.78027	0.4589	0.17368	0.79488	0.5109	0.4196	0.54003
GO:0090070	positive regulation of ribosome biogenesis	0.81577	0.8041	0.48665	0.56916	0.78027	0.4589	0.17368	0.79488	0.5109	0.4196	0.54003
GO:1905268	negative regulation of chromatin organization	0.4488	0.415	0.32197	0.62815	0.62909	0.30331	0.9738	0.51367	0.809	0.56665	0.54016
GO:0098722	asymmetric stem cell division	0.75448	0.4526	0.70119	0.34131	0.76111	0.60603	0.73053	0.33072	0.3164	0.47433	0.54018
GO:0072553	terminal button organization	0.17727	0.8469	0.16214	0.89027	0.26885	0.2271	0.88823	0.80564	0.4574	0.62319	0.540295
GO:0035080	heat shock-mediated polytene chromosome puffing	0.63565	0.6649	0.51664	0.35518	0.63282	0.52167	0.41916	0.7381	0.5605	0.49991	0.541085
GO:0030150	protein import into mitochondrial matrix	0.55043	0.3682	0.39189	0.58107	0.55066	0.78917	0.53317	0.3597	0.7123	0.25234	0.5418
GO:0051220	cytoplasmic sequestering of protein	0.42926	0.8771	0.56105	0.76133	0.24546	0.54229	0.84667	0.5414	0.5309	0.24383	0.541845
GO:0030510	regulation of BMP signaling pathway	0.26778	0.4676	0.24093	0.63521	0.43237	0.42902	0.61612	0.67458	0.8656	0.79165	0.54186
GO:0019749	"cytoskeleton-dependent cytoplasmic transport, nurse cell to oocyte"	0.7962	NA	NA	NA	0.28865	NA	NA	NA	NA	NA	0.542425
GO:0044711	single-organism biosynthetic process	0.57836	0.2073	0.13276	0.9665	0.70712	0.26451	0.68139	0.587	0.5067	0.09642	0.54253
GO:0046956	positive phototaxis	0.27885	0.6223	0.89707	0.29111	0.23879	0.90158	0.48767	0.59744	0.7258	0.33991	0.542555
GO:0052128	positive energy taxis	0.27885	0.6223	0.89707	0.29111	0.23879	0.90158	0.48767	0.59744	0.7258	0.33991	0.542555
GO:0007354	"zygotic determination of anterior/posterior axis, embryo"	0.53926	0.7368	0.24575	0.85107	0.54265	0.33434	0.74142	0.76425	0.5123	0.54286	0.542755
GO:0001932	regulation of protein phosphorylation	0.74221	0.1712	0.33484	0.46291	0.62261	0.32556	0.75999	0.38642	0.7687	0.74156	0.54276
GO:0018212	peptidyl-tyrosine modification	0.67519	0.5325	0.51212	0.6404	0.86138	0.45207	0.6553	0.55397	0.2828	0.37171	0.543235
GO:0006909	phagocytosis	0.89746	0.9837	0.49647	0.31513	0.97503	0.52321	0.50977	0.96778	0.5635	0.16957	0.543355
GO:0035088	establishment or maintenance of apical/basal cell polarity	0.795	0.609	0.25882	0.25449	0.59873	0.38505	0.40938	0.48911	0.6544	0.67292	0.54392
GO:0061245	establishment or maintenance of bipolar cell polarity	0.795	0.609	0.25882	0.25449	0.59873	0.38505	0.40938	0.48911	0.6544	0.67292	0.54392
GO:0014041	regulation of neuron maturation	0.31324	0.5831	0.81442	0.02199	0.15315	0.97527	0.02457	0.57851	0.5096	0.87927	0.544055
GO:1904799	regulation of neuron remodeling	0.31324	0.5831	0.81442	0.02199	0.15315	0.97527	0.02457	0.57851	0.5096	0.87927	0.544055
GO:0031111	negative regulation of microtubule polymerization or depolymerization	0.45594	0.4048	0.51825	0.84551	0.4446	0.57667	0.83564	0.14361	0.8809	0.56995	0.5441
GO:0043244	regulation of protein complex disassembly	0.43304	0.3164	0.52848	0.97494	0.37093	0.56014	0.94751	0.16412	0.9061	0.90974	0.54431
GO:0046068	cGMP metabolic process	NA	0.5199	NA	NA	NA	NA	NA	0.56904	NA	NA	0.54447
GO:0042693	muscle cell fate commitment	0.18578	0.4185	0.93833	0.6667	0.16049	0.89532	0.91816	0.41707	0.5065	0.58323	0.544865
GO:0007563	regulation of eclosion	0.99637	0.5279	NA	0.40654	0.99709	NA	0.39865	0.56185	NA	NA	0.544875
GO:0007367	segment polarity determination	0.5032	0.5909	0.36721	0.53323	0.57381	0.3582	0.55718	0.53122	0.6994	0.72235	0.545205
GO:0032459	regulation of protein oligomerization	0.5556	0.7668	0.42275	0.53494	0.74957	0.48689	0.47707	0.93342	0.3853	0.77949	0.54527
GO:0050807	regulation of synapse organization	0.44985	0.9534	0.23591	0.75708	0.43347	0.28818	0.8132	0.77021	0.4327	0.64074	0.545295
GO:0007144	female meiosis I	NA	0.9529	0.15952	NA	NA	0.15789	NA	0.93146	NA	NA	0.54549
GO:0045185	maintenance of protein location	0.59098	0.5162	0.52559	0.71122	0.52257	0.77459	0.72281	0.437	0.5049	0.5656	0.545595
GO:0007173	epidermal growth factor receptor signaling pathway	0.53378	0.5725	0.32242	0.55793	0.74371	0.24445	0.74321	0.51128	0.6436	0.48665	0.545855
GO:0038127	ERBB signaling pathway	0.53378	0.5725	0.32242	0.55793	0.74371	0.24445	0.74321	0.51128	0.6436	0.48665	0.545855
GO:0007285	primary spermatocyte growth	0.10327	0.9136	0.58267	0.51058	0.12964	0.59217	0.85222	0.68484	0.4641	0.43714	0.546625
GO:0021955	central nervous system neuron axonogenesis	0.95669	0.3752	0.59753	0.21314	0.88223	0.66034	0.20276	0.29618	0.8907	0.49665	0.54709
GO:0071705	nitrogen compound transport	0.25565	0.5716	0.25487	0.697	0.34771	0.54386	0.61685	0.50475	0.5632	0.55093	0.547395
GO:0046838	phosphorylated carbohydrate dephosphorylation	NA	NA	NA	NA	NA	NA	NA	NA	0.5819	0.51321	0.547555
GO:0046855	inositol phosphate dephosphorylation	NA	NA	NA	NA	NA	NA	NA	NA	0.5819	0.51321	0.547555
GO:0071545	inositol phosphate catabolic process	NA	NA	NA	NA	NA	NA	NA	NA	0.5819	0.51321	0.547555
GO:0007249	I-kappaB kinase/NF-kappaB signaling	0.3547	0.9976	0.4408	0.90549	0.23066	0.6549	0.9074	0.91458	0.1334	0.3868	0.54785
GO:0048052	R1/R6 cell differentiation	0.20266	0.1094	0.85205	0.66317	0.20656	0.84708	0.56703	0.10855	0.5292	0.62934	0.548115
GO:1901658	glycosyl compound catabolic process	0.49636	0.4139	0.59424	0.65399	0.50361	0.62634	0.67114	0.3979	NA	NA	0.548925
GO:0034970	histone H3-R2 methylation	NA	NA	NA	NA	NA	NA	NA	NA	0.4274	0.67055	0.548975
GO:0090239	regulation of histone H4 acetylation	NA	0.6906	0.27142	NA	NA	0.70264	NA	0.68725	0.3858	0.41112	0.549185
GO:2000618	regulation of histone H4-K16 acetylation	NA	0.6906	0.27142	NA	NA	0.70264	NA	0.68725	0.3858	0.41112	0.549185
GO:0038202	TORC1 signaling	0.78821	0.5541	0.55069	0.57467	0.75323	0.42373	0.47581	0.54775	0.2626	0.14714	0.54922
GO:0010623	programmed cell death involved in cell development	0.52834	0.8201	0.12486	0.93988	0.55278	0.11324	0.82257	0.9133	0.5458	0.47726	0.54929
GO:0034334	adherens junction maintenance	0.57069	0.2085	0.77934	0.35434	0.33368	0.7667	0.52803	0.2226	0.6109	0.70869	0.54936
GO:0046845	"branched duct epithelial cell fate determination, open tracheal system"	0.64548	0.3792	0.52944	0.53589	0.56291	0.59773	0.49469	0.50568	0.674	0.59515	0.5494
GO:0030336	negative regulation of cell migration	0.52559	0.7595	0.6077	0.62044	0.47934	0.21729	0.56305	0.69354	0.2697	0.53582	0.549435
GO:2000146	negative regulation of cell motility	0.52559	0.7595	0.6077	0.62044	0.47934	0.21729	0.56305	0.69354	0.2697	0.53582	0.549435
GO:0006892	post-Golgi vesicle-mediated transport	0.80641	0.5324	0.13739	0.56652	0.79667	0.17785	0.69673	0.33357	0.1403	0.66826	0.54946
GO:0032103	positive regulation of response to external stimulus	0.49793	0.3964	0.70333	0.29561	0.53662	0.62045	0.43208	0.62575	0.5623	0.59371	0.54946
GO:0006082	organic acid metabolic process	0.17086	0.781	0.27478	0.80418	0.43524	0.5767	0.8918	0.52245	0.621	0.14953	0.549575
GO:0043436	oxoacid metabolic process	0.17086	0.781	0.27478	0.80418	0.43524	0.5767	0.8918	0.52245	0.621	0.14953	0.549575
GO:0042594	response to starvation	0.37714	0.9849	0.34321	0.55082	0.54859	0.38864	0.30725	0.96667	0.778	0.69074	0.549705
GO:0042595	behavioral response to starvation	0.78356	0.7173	0.59107	0.32753	0.82817	0.50896	0.41846	0.70129	0.2684	0.24641	0.550015
GO:0018345	protein palmitoylation	0.99475	NA	NA	NA	0.98212	NA	NA	NA	0.1182	0.09239	0.55016
GO:0001763	morphogenesis of a branching structure	0.41184	0.4639	0.57069	0.92262	0.46147	0.7536	0.7927	0.70866	0.4945	0.53003	0.55036
GO:1903531	negative regulation of secretion by cell	0.48313	0.5857	0.76279	0.36247	0.6063	0.72165	0.53602	0.52875	0.467	0.56487	0.550445
GO:0055069	zinc ion homeostasis	0.60553	0.253	0.81704	0.51361	0.68985	0.81348	0.52883	0.24919	0.5631	0.53786	0.55048
GO:0090162	establishment of epithelial cell polarity	0.83211	0.6167	0.83496	0.51853	0.45997	0.89931	0.56085	0.5402	0.4614	0.45671	0.550525
GO:0045861	negative regulation of proteolysis	0.56845	0.353	0.74795	0.80409	0.55927	0.54198	0.9365	0.49053	0.4897	0.19958	0.550625
GO:0015695	organic cation transport	0.13472	0.4194	0.89707	0.49619	0.1451	0.90158	0.76255	0.33163	0.6764	0.60511	0.55065
GO:0030728	ovulation	0.04734	0.6568	0.6199	0.50364	0.04777	0.59773	0.47669	0.67817	0.6028	0.32142	0.550685
GO:0042133	neurotransmitter metabolic process	NA	NA	NA	0.52802	NA	NA	0.57432	NA	NA	NA	0.55117
GO:0016573	histone acetylation	0.35952	0.7334	0.25409	0.95006	0.52036	0.58209	0.98141	0.79049	0.4845	0.4506	0.551225
GO:0030334	regulation of cell migration	0.73877	0.7966	0.47544	0.53919	0.82544	0.40685	0.56447	0.71844	0.1685	0.21666	0.55183
GO:2000145	regulation of cell motility	0.73877	0.7966	0.47544	0.53919	0.82544	0.40685	0.56447	0.71844	0.1685	0.21666	0.55183
GO:0034622	cellular macromolecular complex assembly	0.67343	0.1931	0.5897	0.64394	0.37058	0.51401	0.68756	0.4153	0.275	0.64276	0.551855
GO:0009311	oligosaccharide metabolic process	0.6002	0.0965	0.81786	0.71977	0.35603	0.82018	0.75142	0.0805	0.1358	0.50401	0.552105
GO:0072499	photoreceptor cell axon guidance	0.26027	0.5204	0.19398	0.58389	0.46966	0.08597	0.70316	0.72219	0.6709	0.78864	0.552145
GO:0051642	centrosome localization	0.37547	0.8665	0.35779	0.97672	0.3197	0.43442	0.99994	0.87135	0.5408	0.56422	0.55251
GO:0061842	microtubule organizing center localization	0.37547	0.8665	0.35779	0.97672	0.3197	0.43442	0.99994	0.87135	0.5408	0.56422	0.55251
GO:0008652	cellular amino acid biosynthetic process	0.42069	0.7837	0.68352	0.58051	0.43822	0.70224	0.52718	0.74645	0.3153	0.15111	0.553845
GO:0010955	negative regulation of protein processing	0.70862	0.2419	0.50018	0.60004	0.70752	0.49153	0.49697	0.65021	0.7789	0.50844	0.55424
GO:0033365	protein localization to organelle	0.27932	0.589	0.31839	0.96851	0.33751	0.31119	0.76204	0.53901	0.8638	0.56947	0.55424
GO:1903318	negative regulation of protein maturation	0.70862	0.2419	0.50018	0.60004	0.70752	0.49153	0.49697	0.65021	0.7789	0.50844	0.55424
GO:0009719	response to endogenous stimulus	0.52338	0.5126	0.73236	0.48188	0.6985	0.87806	0.82609	0.32528	0.3909	0.58547	0.554425
GO:0042676	compound eye cone cell fate commitment	0.3471	0.6971	0.51754	0.65512	0.69938	0.45153	0.57092	0.72167	0.4747	0.53866	0.55479
GO:0006914	autophagy	0.04447	0.8411	0.20002	0.64011	0.02342	0.30759	0.56704	0.62661	0.6832	0.54331	0.555175
GO:0048665	neuron fate specification	0.18364	0.5346	0.16081	0.86609	0.24875	0.1336	0.87089	0.57593	0.7345	0.71882	0.555265
GO:0070887	cellular response to chemical stimulus	0.2381	0.3385	0.52759	0.58422	0.51036	0.84713	0.83938	0.37798	0.6979	0.61572	0.555905
GO:2000736	regulation of stem cell differentiation	0.32049	0.6629	0.86397	0.26815	0.29504	0.6574	0.41766	0.52886	0.5845	0.78623	0.55668
GO:0048585	negative regulation of response to stimulus	0.50323	0.5955	0.90698	0.42145	0.56468	0.54981	0.80982	0.48477	0.3045	0.75053	0.557245
GO:0006164	purine nucleotide biosynthetic process	0.74614	0.5924	0.42946	0.78867	0.43438	0.42101	0.81001	0.81913	0.4633	0.52406	0.55823
GO:0010769	regulation of cell morphogenesis involved in differentiation	0.37168	0.7084	0.06448	0.85032	0.40832	0.10047	0.81481	0.81811	0.8228	0.30137	0.55836
GO:0009629	response to gravity	0.57132	0.5076	0.538	0.22478	0.62436	0.54552	0.19591	0.81722	0.7966	0.77088	0.55842
GO:0042332	gravitaxis	0.57132	0.5076	0.538	0.22478	0.62436	0.54552	0.19591	0.81722	0.7966	0.77088	0.55842
GO:0006171	cAMP biosynthetic process	0.7054	0.4644	0.58983	0.61358	0.55932	0.55826	0.58941	0.43275	0.3655	0.32237	0.55879
GO:0043414	macromolecule methylation	0.46959	0.3825	0.66223	0.29953	0.58497	0.63223	0.53915	0.5416	0.6692	0.57719	0.559395
GO:0007062	sister chromatid cohesion	0.25225	0.7602	0.23615	0.55378	0.10495	0.28967	0.63039	0.75899	0.5651	0.5841	0.55944
GO:0060074	synapse maturation	0.61137	0.5152	0.54448	0.712	0.33685	0.81291	0.91553	0.5745	0.5047	0.4543	0.55949
GO:1903076	regulation of protein localization to plasma membrane	0.31527	0.3521	0.24623	0.88132	0.5666	0.39368	0.90514	0.5532	0.8727	0.89291	0.5599
GO:1904375	regulation of protein localization to cell periphery	0.31527	0.3521	0.24623	0.88132	0.5666	0.39368	0.90514	0.5532	0.8727	0.89291	0.5599
GO:1905475	regulation of protein localization to membrane	0.31527	0.3521	0.24623	0.88132	0.5666	0.39368	0.90514	0.5532	0.8727	0.89291	0.5599
GO:0007602	phototransduction	0.1665	0.3709	0.5424	0.63688	0.19519	0.57839	0.38609	0.62883	0.7526	0.87596	0.560395
GO:0010669	epithelial structure maintenance	0.32556	0.5657	0.8209	0.98238	0.30457	0.41397	0.80561	0.60694	0.4077	0.5556	0.56065
GO:0006820	anion transport	0.41467	0.177	0.65779	0.53755	0.44438	0.80315	0.75206	0.16511	0.7846	0.58389	0.56072
GO:0072593	reactive oxygen species metabolic process	0.12457	0.5922	0.2538	0.52953	0.11898	0.10566	0.67094	0.79104	0.5944	0.66063	0.560865
GO:0048057	R3/R4 development	0.76828	NA	NA	0.39142	0.73077	NA	0.38092	NA	NA	NA	0.561095
GO:0045116	protein neddylation	0.57578	0.5727	0.22877	0.92025	0.32295	0.02618	0.70187	0.68488	0.5263	0.54951	0.561105
GO:0071702	organic substance transport	0.55274	0.5362	0.43787	0.64162	0.35767	0.79509	0.57007	0.53297	0.5752	0.666	0.561405
GO:0031667	response to nutrient levels	0.48879	0.8033	0.32233	0.47287	0.63406	0.32599	0.29464	0.89934	0.7825	0.65279	0.561425
GO:0010876	lipid localization	0.18966	0.7064	0.57057	0.73159	0.1928	0.37596	0.91303	0.56309	0.3775	0.55991	0.5615
GO:0043632	modification-dependent macromolecule catabolic process	0.03944	0.5385	0.60166	0.76097	0.0377	0.41522	0.86586	0.29985	0.6054	0.58502	0.56176
GO:0036465	synaptic vesicle recycling	0.79436	0.6001	0.22836	0.58739	0.95847	0.22587	0.25371	0.64497	0.2321	0.5364	0.561895
GO:0043902	positive regulation of multi-organism process	0.2225	0.62	0.71017	0.32414	0.17004	0.63484	0.17292	0.60692	0.5278	0.59643	0.562115
GO:0010563	negative regulation of phosphorus metabolic process	0.56621	0.464	0.69424	0.36788	0.63662	0.57477	0.44806	0.32872	0.559	0.8576	0.562605
GO:0045936	negative regulation of phosphate metabolic process	0.56621	0.464	0.69424	0.36788	0.63662	0.57477	0.44806	0.32872	0.559	0.8576	0.562605
GO:0035222	wing disc pattern formation	0.40771	0.5764	0.54222	0.1323	0.47482	0.65439	0.65625	0.67191	0.7096	0.54903	0.562715
GO:0007560	imaginal disc morphogenesis	0.92475	0.564	0.54632	0.32193	0.72377	0.28972	0.23443	0.68665	0.6573	0.5621	0.56305
GO:0048563	post-embryonic animal organ morphogenesis	0.92475	0.564	0.54632	0.32193	0.72377	0.28972	0.23443	0.68665	0.6573	0.5621	0.56305
GO:0051491	positive regulation of filopodium assembly	0.5838	0.1508	0.64118	0.31749	0.57225	0.64791	0.30502	0.34452	0.898	0.55411	0.56318
GO:0055081	anion homeostasis	0.98159	0.983	0.21517	0.51086	0.61595	0.1964	0.46539	0.98994	NA	NA	0.563405
GO:0008582	regulation of synaptic growth at neuromuscular junction	0.45118	0.9643	0.19135	0.67475	0.5198	0.38267	0.84928	0.80685	0.4797	0.60798	0.56389
GO:0042542	response to hydrogen peroxide	0.41942	NA	0.38196	0.84101	0.42611	0.05257	0.84688	NA	0.7021	0.71071	0.564105
GO:0016191	synaptic vesicle uncoating	0.6364	NA	0.64279	0.56711	0.58684	0.56161	0.17804	NA	0.1027	0.14955	0.56436
GO:0072318	clathrin coat disassembly	0.6364	NA	0.64279	0.56711	0.58684	0.56161	0.17804	NA	0.1027	0.14955	0.56436
GO:0072319	vesicle uncoating	0.6364	NA	0.64279	0.56711	0.58684	0.56161	0.17804	NA	0.1027	0.14955	0.56436
GO:0035285	appendage segmentation	0.389	0.4961	0.78659	0.28065	0.44533	0.75004	0.6803	0.53631	0.7311	0.59252	0.564415
GO:0036011	imaginal disc-derived leg segmentation	0.389	0.4961	0.78659	0.28065	0.44533	0.75004	0.6803	0.53631	0.7311	0.59252	0.564415
GO:0072375	medium-term memory	0.45032	0.379	0.63984	0.60082	0.46758	0.5539	0.57557	0.318	0.8203	0.83194	0.564735
GO:0016334	establishment or maintenance of polarity of follicular epithelium	0.94088	0.1252	0.82845	0.5285	0.4404	0.82809	0.54415	0.15121	0.7406	0.58553	0.56484
GO:0050730	regulation of peptidyl-tyrosine phosphorylation	0.58641	0.4333	0.76376	0.54575	0.56565	0.7218	0.5648	0.44384	0.5679	0.52622	0.565225
GO:0050732	negative regulation of peptidyl-tyrosine phosphorylation	0.58641	0.4712	0.79442	0.54575	0.56565	0.75518	0.5648	0.48149	0.5679	0.52622	0.565225
GO:0061097	regulation of protein tyrosine kinase activity	0.58641	0.4333	0.76376	0.54575	0.56565	0.7218	0.5648	0.44384	0.5679	0.52622	0.565225
GO:0048190	wing disc dorsal/ventral pattern formation	0.37749	0.5276	0.44475	0.19208	0.3673	0.69901	0.8202	0.63534	0.6406	0.60431	0.565955
GO:1903147	negative regulation of mitophagy	0.58981	0.1205	0.5768	0.51284	0.55553	0.66881	0.48694	0.11441	0.7809	0.78264	0.566165
GO:0035239	tube morphogenesis	0.68674	0.2927	0.55446	0.2314	0.8109	0.33846	0.51153	0.57811	0.7012	0.64397	0.566285
GO:0010243	response to organonitrogen compound	0.16873	0.5521	0.75035	0.70703	0.16996	0.85356	0.58128	0.32432	0.6091	0.40931	0.56669
GO:0035493	SNARE complex assembly	0.6315	0.5343	0.40875	0.57818	0.69319	0.41695	0.73659	0.55693	NA	NA	0.567555
GO:0035542	regulation of SNARE complex assembly	0.6315	0.5343	0.40875	0.57818	0.69319	0.41695	0.73659	0.55693	NA	NA	0.567555
GO:0007460	R8 cell fate commitment	0.01911	0.5548	0.24118	0.73311	0.03063	0.20561	1	0.58064	0.7979	0.78869	0.56772
GO:0060180	female mating behavior	0.83455	0.561	0.46474	0.3707	0.57451	0.45131	0.36948	0.62623	0.6531	0.91523	0.567755
GO:0031023	microtubule organizing center organization	0.6304	0.8774	0.05121	0.07375	0.63816	0.50532	0.78923	0.90521	0.0942	0.1281	0.56786
GO:0007068	negative regulation of transcription during mitotic cell cycle	NA	NA	NA	NA	NA	NA	NA	NA	0.3786	0.75739	0.567995
GO:0007070	negative regulation of transcription from RNA polymerase II promoter during mitotic cell cycle	NA	NA	NA	NA	NA	NA	NA	NA	0.3786	0.75739	0.567995
GO:0034244	negative regulation of transcription elongation from RNA polymerase II promoter	NA	NA	NA	NA	NA	NA	NA	NA	0.3786	0.75739	0.567995
GO:0045896	regulation of transcription during mitotic cell cycle	NA	NA	NA	NA	NA	NA	NA	NA	0.3786	0.75739	0.567995
GO:0046021	regulation of transcription from RNA polymerase II promoter during mitotic cell cycle	NA	NA	NA	NA	NA	NA	NA	NA	0.3786	0.75739	0.567995
GO:0007478	leg disc morphogenesis	0.24864	0.5348	0.66008	0.21577	0.60191	0.53063	0.66251	0.78884	0.6834	0.45533	0.568355
GO:0007480	imaginal disc-derived leg morphogenesis	0.24864	0.5348	0.66008	0.21577	0.60191	0.53063	0.66251	0.78884	0.7239	0.49455	0.568355
GO:0098542	defense response to other organism	0.50038	0.8153	0.34444	0.50263	0.3205	0.63456	0.48766	0.7216	0.7544	0.81179	0.568595
GO:0035089	establishment of apical/basal cell polarity	0.87415	0.2066	0.77907	0.42878	0.75833	0.78314	0.45364	0.27438	0.5707	0.56677	0.568735
GO:0022410	circadian sleep/wake cycle process	0.7418	0.7013	0.4197	0.39238	0.7596	0.42826	0.44593	0.66398	0.4741	0.74513	0.56904
GO:0045187	"regulation of circadian sleep/wake cycle, sleep"	0.7418	0.7013	0.4197	0.39238	0.7596	0.42826	0.44593	0.66398	0.4741	0.74513	0.56904
GO:0050802	"circadian sleep/wake cycle, sleep"	0.7418	0.7013	0.4197	0.39238	0.7596	0.42826	0.44593	0.66398	0.4741	0.74513	0.56904
GO:0040019	positive regulation of embryonic development	0.52696	0.7314	0.40558	0.52573	0.48829	0.58737	0.75817	0.55123	0.7662	0.80566	0.5693
GO:0009226	nucleotide-sugar biosynthetic process	NA	0.5168	0.70133	0.962	NA	0.34953	0.99224	0.54526	0.5418	0.59548	0.57037
GO:0016572	histone phosphorylation	0.51369	0.4704	0.92194	0.56609	0.49846	0.88549	0.5901	0.53052	0.6851	0.57498	0.570535
GO:0030534	adult behavior	0.27269	0.575	0.6505	0.26139	0.29352	0.56636	0.47016	0.60548	0.6081	0.77113	0.57068
GO:0035309	wing and notum subfield formation	0.33787	0.5999	0.85596	0.12892	0.36849	0.56092	0.21216	0.59877	0.5806	0.60742	0.57076
GO:0006304	DNA modification	0.31815	0.6702	0.47192	0.79874	0.3272	0.42576	0.92373	0.9502	0.7405	0.20389	0.57106
GO:0009642	response to light intensity	0.51011	0.348	0.47303	0.6804	0.53051	0.3809	0.6117	0.72273	0.7437	0.92238	0.571105
GO:0050912	detection of chemical stimulus involved in sensory perception of taste	0.51686	NA	NA	NA	0.62672	NA	NA	NA	NA	NA	0.57179
GO:0031452	negative regulation of heterochromatin assembly	0.64727	0.478	0.2057	0.84562	0.35652	0.09887	0.8389	0.72006	0.9314	0.49661	0.57194
GO:0045798	negative regulation of chromatin assembly or disassembly	0.64727	0.478	0.2057	0.84562	0.35652	0.09887	0.8389	0.72006	0.9314	0.49661	0.57194
GO:0009409	response to cold	0.34902	0.6938	0.44522	0.57013	0.57511	0.68541	0.28283	0.07604	0.8222	0.77046	0.57262
GO:0035234	ectopic germ cell programmed cell death	0.57585	0.8857	0.59813	0.56679	0.55922	0.56979	0.67034	0.62969	0.2041	0.34719	0.57282
GO:0035218	leg disc development	0.36524	0.3585	0.87068	0.3268	0.68594	0.44998	0.70831	0.63643	0.6849	0.50953	0.57298
GO:0042908	xenobiotic transport	0.68111	0.2295	0.72003	0.36718	0.46532	0.68823	0.40186	0.23976	0.7951	0.70465	0.573215
GO:0042760	very long-chain fatty acid catabolic process	0.23149	0.8802	0.23304	0.76533	0.27181	0.31791	0.78794	0.83778	0.5364	0.61058	0.57349
GO:0006856	eye pigment precursor transport	NA	NA	0.30954	0.84089	NA	0.30814	0.83769	NA	NA	NA	0.573615
GO:0015919	peroxisomal membrane transport	0.34101	0.9415	0.34866	0.68302	0.38725	0.44651	0.70573	0.85927	0.6697	0.47811	0.573905
GO:0045046	protein import into peroxisome membrane	0.34101	0.9415	0.34866	0.68302	0.38725	0.44651	0.70573	0.85927	0.6697	0.47811	0.573905
GO:0007280	pole cell migration	0.70757	0.7588	0.56279	0.5433	0.66035	0.58594	0.24852	0.78697	0.4821	0.50582	0.574365
GO:1901576	organic substance biosynthetic process	0.57472	0.7705	0.52642	0.99267	0.54912	0.57432	0.76637	0.79351	0.3496	0.16035	0.57452
GO:0051222	positive regulation of protein transport	0.37856	0.6524	0.10361	0.9396	0.25133	0.15475	0.80943	0.49687	0.6594	0.66856	0.574635
GO:1904951	positive regulation of establishment of protein localization	0.37856	0.6524	0.10361	0.9396	0.25133	0.15475	0.80943	0.49687	0.6594	0.66856	0.574635
GO:0018108	peptidyl-tyrosine phosphorylation	0.67519	0.5647	0.40767	0.6404	0.86138	0.35373	0.6553	0.58603	0.2828	0.37171	0.575365
GO:0046662	regulation of oviposition	0.86496	0.4223	0.67458	0.18262	0.17095	0.79953	0.10748	0.47684	0.9978	0.93442	0.57571
GO:0019226	transmission of nerve impulse	NA	0.6253	NA	NA	NA	NA	NA	0.51665	0.5263	0.70395	0.5758
GO:0035637	multicellular organismal signaling	NA	0.6253	NA	NA	NA	NA	NA	0.51665	0.5263	0.70395	0.5758
GO:1904396	regulation of neuromuscular junction development	0.45118	0.9673	0.18374	0.67475	0.5198	0.37241	0.84928	0.81068	0.5271	0.62486	0.57598
GO:0046011	regulation of oskar mRNA translation	0.65626	0.8945	0.534	0.49248	0.55141	0.57563	0.57736	0.93881	0.4357	0.64206	0.576495
GO:1901216	positive regulation of neuron death	0.38753	0.7128	0.59491	0.19924	0.4292	0.55877	0.40683	0.62793	0.7842	0.92248	0.57684
GO:0060568	regulation of peptide hormone processing	NA	0.4549	0.77133	0.43096	NA	0.66023	0.43169	0.49351	0.9889	0.80839	0.57687
GO:0060570	negative regulation of peptide hormone processing	NA	0.4549	0.77133	0.43096	NA	0.66023	0.43169	0.49351	0.9889	0.80839	0.57687
GO:0034501	protein localization to kinetochore	0.56193	0.6318	0.32132	0.79282	0.59183	0.38971	0.76191	0.82848	0.5529	0.51686	0.57688
GO:0071459	"protein localization to chromosome, centromeric region"	0.56193	0.6318	0.32132	0.79282	0.59183	0.38971	0.76191	0.82848	0.5529	0.51686	0.57688
GO:0050775	positive regulation of dendrite morphogenesis	0.43426	0.8051	0.02516	0.87755	0.86712	0.12633	0.82002	0.71983	0.3856	0.39032	0.577045
GO:0007034	vacuolar transport	0.66831	0.5368	0.53295	0.68765	0.61765	0.81988	0.81677	0.46456	0.3179	0.29897	0.577225
GO:0048619	embryonic hindgut morphogenesis	0.29913	0.3173	0.87998	0.72463	0.52304	0.49429	0.98308	0.36624	0.6318	0.71496	0.57742
GO:0007635	chemosensory behavior	0.92484	0.8919	0.65624	0.37876	0.89991	0.49862	0.43078	0.85786	0.3452	0.33781	0.57743
GO:0006405	RNA export from nucleus	0.0724	0.682	0.4737	0.69527	0.12504	0.69893	0.68622	0.86782	0.3258	0.28035	0.57785
GO:0035069	larval midgut histolysis	0.4414	0.605	0.41001	0.78936	0.2672	0.3179	0.65466	0.56463	0.6679	0.59143	0.57803
GO:0043543	protein acylation	0.44278	0.8067	0.16677	0.99076	0.65068	0.43866	0.98611	0.81873	0.4183	0.50547	0.578075
GO:0022600	digestive system process	0.24549	0.7602	0.3699	0.83679	0.24979	0.37553	0.9159	0.74449	0.5622	0.59435	0.578275
GO:0008045	motor neuron axon guidance	0.52811	0.5167	0.62512	0.73772	0.50946	0.73481	0.90481	0.53185	0.5321	0.71952	0.57861
GO:0071417	cellular response to organonitrogen compound	0.11891	0.6172	0.63178	0.65381	0.1384	0.53432	0.64343	0.54049	0.752	0.28381	0.578845
GO:0045087	innate immune response	0.65798	0.9026	0.45342	0.3576	0.7019	0.38667	0.35432	0.76507	0.5002	0.73643	0.57909
GO:0031344	regulation of cell projection organization	0.13978	0.6334	0.15054	0.56351	0.16557	0.22842	0.59516	0.69693	0.8437	0.72544	0.579335
GO:0044765	single-organism transport	0.71244	0.7559	0.29395	0.54508	0.65869	0.34663	0.61418	0.76726	0.2581	0.31943	0.57963
GO:0044763	single-organism cellular process	0.21985	0.1009	0.54505	0.78201	0.33088	0.89102	0.6145	0.40764	0.8671	0.77001	0.579775
GO:0051036	regulation of endosome size	0.53058	0.6134	0.71208	0.36524	0.58935	0.7094	0.37607	0.44328	0.7405	0.57049	0.57992
GO:0072331	signal transduction by p53 class mediator	0.10431	0.6431	0.49653	0.82921	0.10919	0.45301	0.88405	0.51798	0.847	0.83663	0.58054
GO:0048580	regulation of post-embryonic development	0.08304	0.6235	0.96235	0.81372	0.1463	0.46744	0.96928	0.56513	0.5969	0.2537	0.581015
GO:0007094	mitotic spindle assembly checkpoint	0.5816	0.8704	0.58192	0.92456	0.42082	0.57485	0.81252	0.58736	0.2606	0.30722	0.58176
GO:0071173	spindle assembly checkpoint	0.5816	0.8704	0.58192	0.92456	0.42082	0.57485	0.81252	0.58736	0.2606	0.30722	0.58176
GO:0071174	mitotic spindle checkpoint	0.5816	0.8704	0.58192	0.92456	0.42082	0.57485	0.81252	0.58736	0.2606	0.30722	0.58176
GO:0090092	regulation of transmembrane receptor protein serine/threonine kinase signaling pathway	0.39661	0.5767	0.41675	0.57332	0.40346	0.69168	0.58704	0.65279	0.9006	0.7663	0.58187
GO:0090501	RNA phosphodiester bond hydrolysis	0.92167	0.4298	0.33478	0.76481	0.81639	0.14855	0.7739	0.73442	0.2475	0.12387	0.58211
GO:0006706	steroid catabolic process	0.87408	0.4587	0.08934	0.57857	0.86115	0.07988	0.58724	0.46025	0.5861	0.60011	0.582335
GO:0050684	regulation of mRNA processing	0.13516	0.8272	0.71347	0.23388	0.07924	0.6472	0.40484	0.83559	0.5329	0.63187	0.582385
GO:0009628	response to abiotic stimulus	0.36301	0.7293	0.83446	0.5671	0.31746	0.85226	0.59773	0.87875	0.2008	0.29209	0.582415
GO:0045704	regulation of salivary gland boundary specification	NA	0.5933	0.88	NA	NA	0.97097	NA	0.57245	0.2397	0.25749	0.582875
GO:0045705	negative regulation of salivary gland boundary specification	NA	0.5933	0.88	NA	NA	0.97097	NA	0.57245	0.2397	0.25749	0.582875
GO:0009991	response to extracellular stimulus	0.52322	0.7829	0.28175	0.44891	0.67091	0.28844	0.27574	0.88312	0.7741	0.64378	0.5835
GO:0048036	central complex development	0.59616	0.2275	0.67528	0.38541	0.5796	0.588	0.21556	0.46917	0.8196	0.80679	0.5838
GO:0042787	protein ubiquitination involved in ubiquitin-dependent protein catabolic process	0.06211	0.211	0.44344	0.7954	0.01555	0.6839	0.81349	0.53585	0.6321	0.68071	0.583975
GO:0060911	cardiac cell fate commitment	0.49588	0.593	0.93728	0.51795	0.49414	0.93408	0.57584	0.51671	0.9173	0.92554	0.58442
GO:0044091	membrane biogenesis	0.434	0.7121	0.38919	0.56701	0.74995	0.20335	0.88465	0.60264	0.4515	0.69679	0.584825
GO:0045313	rhabdomere membrane biogenesis	0.434	0.7121	0.38919	0.56701	0.74995	0.20335	0.88465	0.60264	0.4515	0.69679	0.584825
GO:0045184	establishment of protein localization	0.34787	0.7661	0.45037	0.95153	0.58939	0.58048	0.79032	0.53602	0.48	0.67168	0.584935
GO:0044282	small molecule catabolic process	0.53076	0.6057	0.82577	0.52764	0.49569	0.78729	0.58639	0.5842	0.8073	0.48691	0.585295
GO:0001748	optic lobe placode development	0.0566	0.6391	0.11655	0.67317	0.05204	0.13613	0.91911	0.6395	0.5895	0.58146	0.58548
GO:0007291	sperm individualization	0.54195	0.5047	0.62423	0.62655	0.29512	0.73979	0.95007	0.5081	0.684	0.54762	0.585925
GO:0043277	apoptotic cell clearance	0.22917	0.7224	0.73572	0.22111	0.26299	0.54476	0.16549	0.77076	0.6277	0.79034	0.58623
GO:0006206	pyrimidine nucleobase metabolic process	0.68666	0.5446	0.53973	0.79118	0.81042	0.72619	0.59521	0.57738	0.5129	0.23745	0.586295
GO:0008611	ether lipid biosynthetic process	0.99047	0.5749	0.48834	0.65462	0.99974	0.45907	0.68091	0.59769	0.4248	0.41066	0.586295
GO:0046485	ether lipid metabolic process	0.99047	0.5749	0.48834	0.65462	0.99974	0.45907	0.68091	0.59769	0.4248	0.41066	0.586295
GO:0046504	glycerol ether biosynthetic process	0.99047	0.5749	0.48834	0.65462	0.99974	0.45907	0.68091	0.59769	0.4248	0.41066	0.586295
GO:0097384	cellular lipid biosynthetic process	0.99047	0.5749	0.48834	0.65462	0.99974	0.45907	0.68091	0.59769	0.4248	0.41066	0.586295
GO:1901503	ether biosynthetic process	0.99047	0.5749	0.48834	0.65462	0.99974	0.45907	0.68091	0.59769	0.4248	0.41066	0.586295
GO:0061318	renal filtration cell differentiation	0.40296	0.5376	0.724	0.73345	0.36459	0.69472	0.73869	0.57587	0.5823	0.5907	0.5865
GO:0061319	nephrocyte differentiation	0.40296	0.5376	0.724	0.73345	0.36459	0.69472	0.73869	0.57587	0.5823	0.5907	0.5865
GO:0030104	water homeostasis	0.59197	0.3213	0.6694	0.77751	0.58115	0.64163	0.81376	0.35843	0.1595	0.03168	0.58656
GO:0006511	ubiquitin-dependent protein catabolic process	0.04462	0.5666	0.61281	0.76653	0.04281	0.4337	0.87503	0.32052	0.6329	0.60681	0.586705
GO:0019941	modification-dependent protein catabolic process	0.04462	0.5666	0.61281	0.76653	0.04281	0.4337	0.87503	0.32052	0.6329	0.60681	0.586705
GO:0045742	positive regulation of epidermal growth factor receptor signaling pathway	0.31297	0.9598	0.34211	0.62533	0.66678	0.36363	0.60435	0.94649	0.57	0.33786	0.587175
GO:1901186	positive regulation of ERBB signaling pathway	0.31297	0.9598	0.34211	0.62533	0.66678	0.36363	0.60435	0.94649	0.57	0.33786	0.587175
GO:0010797	regulation of multivesicular body size involved in endosome transport	0.65451	0.6175	0.34272	0.48902	0.60235	0.57257	0.498	0.68298	NA	NA	0.58746
GO:0018205	peptidyl-lysine modification	0.49883	0.5438	0.57038	0.96913	0.47755	0.60505	0.81291	0.84273	0.6913	0.47406	0.587715
GO:0071361	cellular response to ethanol	NA	NA	0.38954	NA	NA	0.85947	NA	NA	0.5536	0.62187	0.587735
GO:0022898	regulation of transmembrane transporter activity	0.39338	0.5985	0.28297	0.64835	0.41381	0.07889	0.57735	0.87474	0.7846	0.84532	0.587925
GO:0032409	regulation of transporter activity	0.39338	0.5985	0.28297	0.64835	0.41381	0.07889	0.57735	0.87474	0.7846	0.84532	0.587925
GO:0032412	regulation of ion transmembrane transporter activity	0.39338	0.5985	0.28297	0.64835	0.41381	0.07889	0.57735	0.87474	0.7846	0.84532	0.587925
GO:0035593	positive regulation of Wnt signaling pathway by establishment of Wnt protein localization to extracellular region	0.65492	0.5407	0.07914	0.90314	0.62522	0.08206	0.89295	0.40807	0.6015	0.57448	0.58799
GO:0015696	ammonium transport	0.3682	0.8937	0.59509	0.99988	0.32199	0.56412	0.99989	0.8514	0.5812	0.50295	0.588145
GO:0009453	energy taxis	0.11192	0.8715	0.94522	0.5642	0.0887	0.9313	0.61341	0.87447	0.4054	0.24172	0.588805
GO:0042331	phototaxis	0.11192	0.8715	0.94522	0.5642	0.0887	0.9313	0.61341	0.87447	0.4054	0.24172	0.588805
GO:0009260	ribonucleotide biosynthetic process	0.85122	0.6828	0.31557	0.70252	0.52901	0.32868	0.50283	0.78489	0.6488	0.52369	0.588905
GO:0046390	ribose phosphate biosynthetic process	0.85122	0.6828	0.31557	0.70252	0.52901	0.32868	0.50283	0.78489	0.6488	0.52369	0.588905
GO:0008015	blood circulation	0.97157	0.4224	0.66122	0.47404	0.82168	0.46264	0.51754	0.34647	0.7306	0.95654	0.58938
GO:0060047	heart contraction	0.97157	0.4224	0.66122	0.47404	0.82168	0.46264	0.51754	0.34647	0.7306	0.95654	0.58938
GO:0043970	histone H3-K9 acetylation	0.58217	0.6369	0.59113	0.74789	0.46101	0.588	0.71028	0.67875	0.5592	0.58799	0.589565
GO:0002684	positive regulation of immune system process	0.39513	0.8506	0.66655	0.86251	0.30573	0.51303	0.78204	0.79097	0.2338	0.36527	0.58979
GO:0031109	microtubule polymerization or depolymerization	0.57485	0.2351	0.5628	0.81628	0.49707	0.60481	0.78129	0.03804	0.8483	0.84009	0.58983
GO:0045732	positive regulation of protein catabolic process	0.31254	0.883	0.62976	0.54092	0.35576	0.55659	0.4965	0.89212	0.624	0.7526	0.590295
GO:0000394	"RNA splicing, via endonucleolytic cleavage and ligation"	0.5789	0.2352	0.69756	0.31423	0.60279	0.86845	0.40331	0.34434	0.8012	0.80328	0.590845
GO:0051261	protein depolymerization	0.32079	0.3406	0.77991	0.89227	0.30035	0.60414	0.5784	0.11691	0.7114	0.62375	0.59127
GO:0009639	response to red or far red light	NA	NA	0.98048	0.13664	NA	0.99955	0.20239	NA	NA	NA	0.591435
GO:0010114	response to red light	NA	NA	0.98048	0.13664	NA	0.99955	0.20239	NA	NA	NA	0.591435
GO:0010508	positive regulation of autophagy	0.04704	0.975	0.13002	0.73443	0.09918	0.15252	0.74389	0.94302	0.7208	0.46297	0.591885
GO:0045849	negative regulation of nurse cell apoptotic process	0.60158	0.8	0.58226	0.81538	0.35575	0.96698	0.56255	0.66454	0.4976	0.49967	0.59192
GO:1904746	negative regulation of apoptotic process involved in development	0.60158	0.8	0.58226	0.81538	0.35575	0.96698	0.56255	0.66454	0.4976	0.49967	0.59192
GO:1905880	negative regulation of oogenesis	0.60158	0.8	0.58226	0.81538	0.35575	0.96698	0.56255	0.66454	0.4976	0.49967	0.59192
GO:0002218	activation of innate immune response	0.20896	0.547	0.82754	0.98046	0.17583	0.63706	0.89233	0.85942	0.5455	0.47277	0.59203
GO:0002253	activation of immune response	0.20896	0.547	0.82754	0.98046	0.17583	0.63706	0.89233	0.85942	0.5455	0.47277	0.59203
GO:0090100	positive regulation of transmembrane receptor protein serine/threonine kinase signaling pathway	0.60548	0.5566	0.93306	0.845	0.68092	0.9586	0.57884	0.52863	0.3547	0.48203	0.59216
GO:0046113	nucleobase catabolic process	NA	NA	0.35278	NA	NA	0.8331	NA	NA	NA	NA	0.59294
GO:0007420	brain development	0.61781	0.7359	0.5558	0.67612	0.83778	0.35241	0.43665	0.8628	0.4326	0.57026	0.594035
GO:0051187	cofactor catabolic process	0.85373	0.5583	NA	0.29	0.92305	NA	0.3371	0.6305	NA	NA	0.5944
GO:0051651	maintenance of location in cell	0.61937	0.5382	0.5882	0.59867	0.55053	0.67553	0.7554	0.44274	0.5913	0.70923	0.594985
GO:0046627	negative regulation of insulin receptor signaling pathway	0.41494	0.6953	0.49691	0.63688	0.39548	0.7177	0.85077	0.55338	0.4526	0.665	0.59513
GO:1900077	negative regulation of cellular response to insulin stimulus	0.41494	0.6953	0.49691	0.63688	0.39548	0.7177	0.85077	0.55338	0.4526	0.665	0.59513
GO:0030071	regulation of mitotic metaphase/anaphase transition	0.56965	0.8981	0.58205	0.72405	0.51727	0.34975	0.66951	0.70991	0.6104	0.55188	0.596225
GO:1902099	regulation of metaphase/anaphase transition of cell cycle	0.56965	0.8981	0.58205	0.72405	0.51727	0.34975	0.66951	0.70991	0.6104	0.55188	0.596225
GO:0016925	protein sumoylation	0.53036	0.7678	0.64153	0.87012	0.50863	0.35148	0.86765	0.83171	0.551	0.52001	0.596265
GO:0061085	regulation of histone H3-K27 methylation	0.27855	1	0.66412	0.54205	0.66933	0.65054	0.47616	0.97028	0.3174	0.39026	0.596295
GO:0045197	establishment or maintenance of epithelial cell apical/basal polarity	0.78867	0.3272	0.60135	0.49339	0.59125	0.58379	0.66703	0.31735	0.7361	0.72063	0.5963
GO:0009886	post-embryonic animal morphogenesis	0.60659	0.9316	0.2856	0.69153	0.5862	0.21711	0.52531	0.83166	0.6438	0.54327	0.596395
GO:0097194	execution phase of apoptosis	0.57728	0.8845	0.59751	0.90118	0.59643	0.59648	0.55568	0.80037	0.5128	0.51613	0.596455
GO:0001895	retina homeostasis	0.31345	0.5912	0.39063	0.7355	0.43111	0.6019	0.92134	0.64421	0.6631	0.42643	0.59655
GO:0009267	cellular response to starvation	0.23139	0.7673	0.35147	0.70137	0.28467	0.50493	0.50156	0.76357	0.6882	0.79149	0.596565
GO:0016333	morphogenesis of follicular epithelium	0.64445	0.3362	0.73213	0.57711	0.39849	0.73443	0.61685	0.26131	0.7692	0.57321	0.59698
GO:1900117	regulation of execution phase of apoptosis	0.88292	0.5823	0.59751	0.90118	0.89473	0.59648	0.55568	0.73652	0.5128	0.51613	0.596995
GO:0050976	detection of mechanical stimulus involved in sensory perception of touch	0.33574	0.56	0.52696	0.74422	0.33244	0.51178	0.74167	0.99816	0.6354	0.64401	0.5977
GO:0050909	sensory perception of taste	0.34758	0.6022	0.60602	0.60535	0.47323	0.61961	0.78936	0.5942	0.4754	0.47784	0.5982
GO:0070613	regulation of protein processing	0.32299	0.4045	0.59812	0.59849	0.32158	0.61552	0.55818	0.67897	0.8689	0.78592	0.598305
GO:1903317	regulation of protein maturation	0.32299	0.4045	0.59812	0.59849	0.32158	0.61552	0.55818	0.67897	0.8689	0.78592	0.598305
GO:0030038	contractile actin filament bundle assembly	0.81454	0.6683	0.84588	0.52901	0.68823	0.46021	0.44997	0.51208	0.4025	0.78418	0.598655
GO:0043149	stress fiber assembly	0.81454	0.6683	0.84588	0.52901	0.68823	0.46021	0.44997	0.51208	0.4025	0.78418	0.598655
GO:0051492	regulation of stress fiber assembly	0.81454	0.6683	0.84588	0.52901	0.68823	0.46021	0.44997	0.51208	0.4025	0.78418	0.598655
GO:0006952	defense response	0.58734	0.8888	0.29809	0.28973	0.53928	0.61027	0.32522	0.7549	0.6829	0.6704	0.598805
GO:0035203	regulation of lamellocyte differentiation	0.05889	0.6799	0.88947	0.7524	0.04164	0.38593	0.94379	0.65446	0.5439	0.31713	0.59918
GO:0035204	negative regulation of lamellocyte differentiation	0.05889	0.6799	0.88947	0.7524	0.04164	0.38593	0.94379	0.65446	0.5439	0.31713	0.59918
GO:0045611	negative regulation of hemocyte differentiation	0.05889	0.6799	0.88947	0.7524	0.04164	0.38593	0.94379	0.65446	0.5439	0.31713	0.59918
GO:0045613	regulation of plasmatocyte differentiation	0.05889	0.6799	0.88947	0.7524	0.04164	0.38593	0.94379	0.65446	0.5439	0.31713	0.59918
GO:0045614	negative regulation of plasmatocyte differentiation	0.05889	0.6799	0.88947	0.7524	0.04164	0.38593	0.94379	0.65446	0.5439	0.31713	0.59918
GO:0048581	negative regulation of post-embryonic development	0.05889	0.6799	0.88947	0.7524	0.04164	0.38593	0.94379	0.65446	0.5439	0.31713	0.59918
GO:0048730	epidermis morphogenesis	NA	NA	NA	0.53997	NA	NA	0.65852	NA	NA	NA	0.599245
GO:0048729	tissue morphogenesis	0.9147	0.5503	0.65371	0.38645	0.94746	0.2153	0.4022	0.51285	0.6484	0.68847	0.59935
GO:0007320	insemination	0.83636	0.7814	0.34799	0.714	0.58163	0.32872	0.61745	0.79471	0.4337	0.54738	0.59954
GO:0044706	multi-multicellular organism process	0.83636	0.7814	0.34799	0.714	0.58163	0.32872	0.61745	0.79471	0.4337	0.54738	0.59954
GO:0046692	sperm competition	0.83636	0.7814	0.34799	0.714	0.58163	0.32872	0.61745	0.79471	0.4337	0.54738	0.59954
GO:0007464	R3/R4 cell fate commitment	0.77881	0.5124	0.65725	0.34503	0.5425	0.76983	0.20065	0.51558	0.7295	0.7318	0.599875
GO:0009791	post-embryonic development	0.29982	0.9827	0.28457	0.7853	0.34662	0.25554	0.49773	0.92385	0.7083	0.70238	0.600055
GO:0071772	response to BMP	0.3694	0.578	0.34255	0.62233	0.44541	0.63246	0.55047	0.84791	0.8874	0.89611	0.600165
GO:0042059	negative regulation of epidermal growth factor receptor signaling pathway	0.76539	0.3219	0.57987	0.40116	0.61108	0.60951	0.59235	0.33837	0.6109	0.66218	0.60093
GO:1901185	negative regulation of ERBB signaling pathway	0.76539	0.3219	0.57987	0.40116	0.61108	0.60951	0.59235	0.33837	0.6109	0.66218	0.60093
GO:0015748	organophosphate ester transport	0.71874	0.1874	0.81269	0.39052	0.73099	0.83827	0.31617	0.23798	0.6649	0.53743	0.601165
GO:0048260	positive regulation of receptor-mediated endocytosis	0.64846	0.7479	0.01725	0.41268	0.86287	0.05433	0.24744	0.67258	0.6963	0.55417	0.601315
GO:0000184	"nuclear-transcribed mRNA catabolic process, nonsense-mediated decay"	0.65555	0.6857	0.63919	0.58298	0.40339	0.61995	0.48768	0.9089	0.2452	0.36342	0.601465
GO:0061057	peptidoglycan recognition protein signaling pathway	0.7061	0.669	0.49439	0.4701	0.53553	0.7063	0.49825	0.76461	0.8617	0.50433	0.602265
GO:0006013	mannose metabolic process	NA	NA	NA	NA	NA	NA	NA	NA	0.5852	0.61979	0.602495
GO:0035166	post-embryonic hemopoiesis	0.22679	0.7633	0.60806	0.94741	0.46807	0.39903	0.99177	0.90867	0.4725	0.59698	0.60252
GO:0035167	larval lymph gland hemopoiesis	0.22679	0.7633	0.60806	0.94741	0.46807	0.39903	0.99177	0.90867	0.4725	0.59698	0.60252
GO:0006730	one-carbon metabolic process	0.36018	0.5136	0.6577	0.25849	0.69224	0.6913	0.17144	0.54814	0.9571	0.90774	0.60292
GO:0043254	regulation of protein complex assembly	0.36651	0.4544	0.6224	0.73412	0.81384	0.76901	0.81896	0.58464	0.5231	0.50588	0.60352
GO:0035156	fusion cell fate specification	0.00209	0.1682	0.70452	0.77537	0.00152	0.66461	0.78126	0.15596	0.8384	0.54262	0.603615
GO:0007522	visceral muscle development	0.80295	0.3273	NA	0.9661	0.40458	NA	0.9929	0.34352	NA	NA	0.603765
GO:0007610	behavior	0.85547	0.8016	0.585	0.59006	0.66169	0.61765	0.56393	0.74699	0.4342	0.37382	0.603855
GO:0045842	positive regulation of mitotic metaphase/anaphase transition	0.62872	0.8023	0.57694	0.51936	0.65855	0.23293	0.48979	0.66077	0.6112	0.59685	0.604025
GO:0051984	positive regulation of chromosome segregation	0.62872	0.8023	0.57694	0.51936	0.65855	0.23293	0.48979	0.66077	0.6112	0.59685	0.604025
GO:1901970	positive regulation of mitotic sister chromatid separation	0.62872	0.8023	0.57694	0.51936	0.65855	0.23293	0.48979	0.66077	0.6112	0.59685	0.604025
GO:1902101	positive regulation of metaphase/anaphase transition of cell cycle	0.62872	0.8023	0.57694	0.51936	0.65855	0.23293	0.48979	0.66077	0.6112	0.59685	0.604025
GO:1905820	positive regulation of chromosome separation	0.62872	0.8023	0.57694	0.51936	0.65855	0.23293	0.48979	0.66077	0.6112	0.59685	0.604025
GO:0003401	axis elongation	0.34905	0.9366	0.87218	0.44074	0.31692	0.82348	0.67687	0.92569	0.5319	0.38251	0.604385
GO:0006305	DNA alkylation	0.53881	0.6702	0.32652	0.91517	0.53177	0.29007	0.9088	0.9502	0.9446	0.39308	0.604505
GO:0006306	DNA methylation	0.53881	0.6702	0.32652	0.91517	0.53177	0.29007	0.9088	0.9502	0.9446	0.39308	0.604505
GO:0044728	DNA methylation or demethylation	0.53881	0.6702	0.32652	0.91517	0.53177	0.29007	0.9088	0.9502	0.9446	0.39308	0.604505
GO:0006625	protein targeting to peroxisome	0.91443	0.8764	0.29993	0.92125	0.62453	0.37496	0.63026	0.58175	0.5861	0.3946	0.605315
GO:0043574	peroxisomal transport	0.91443	0.8764	0.29993	0.92125	0.62453	0.37496	0.63026	0.58175	0.5861	0.3946	0.605315
GO:0072662	protein localization to peroxisome	0.91443	0.8764	0.29993	0.92125	0.62453	0.37496	0.63026	0.58175	0.5861	0.3946	0.605315
GO:0072663	establishment of protein localization to peroxisome	0.91443	0.8764	0.29993	0.92125	0.62453	0.37496	0.63026	0.58175	0.5861	0.3946	0.605315
GO:0009058	biosynthetic process	0.58332	0.8884	0.47422	0.99218	0.57808	0.62799	0.86252	0.81291	0.3391	0.18081	0.605655
GO:0001881	receptor recycling	0.53771	0.6878	0.37448	NA	0.6794	0.39432	NA	0.67527	0.689	0.33791	0.60649
GO:0009653	anatomical structure morphogenesis	0.47434	0.697	0.51712	0.2552	0.74977	0.94921	0.29109	0.49138	0.879	0.72655	0.60706
GO:0090163	establishment of epithelial cell planar polarity	NA	NA	NA	0.49225	NA	NA	0.48566	NA	0.7219	0.74312	0.607075
GO:0048639	positive regulation of developmental growth	0.16651	0.666	0.27019	0.7295	0.27791	0.22077	0.54819	0.72057	0.8265	0.78571	0.607095
GO:0008333	endosome to lysosome transport	0.7482	0.6311	0.20189	0.44941	0.75089	0.68215	0.584	0.63885	0.2448	0.31317	0.60755
GO:0035161	imaginal disc lineage restriction	NA	NA	NA	NA	NA	NA	NA	NA	0.5873	0.62803	0.607665
GO:0034401	chromatin organization involved in regulation of transcription	0.63098	0.8989	0.28141	0.90929	0.51936	0.29876	0.86448	0.95305	0.5847	0.55184	0.60784
GO:0070868	heterochromatin organization involved in chromatin silencing	0.63098	0.8989	0.28141	0.90929	0.51936	0.29876	0.86448	0.95305	0.5847	0.55184	0.60784
GO:0097549	chromatin organization involved in negative regulation of transcription	0.63098	0.8989	0.28141	0.90929	0.51936	0.29876	0.86448	0.95305	0.5847	0.55184	0.60784
GO:0044281	small molecule metabolic process	0.59583	0.6199	0.41879	0.67698	0.82538	0.53738	0.85818	0.5449	0.7659	0.28986	0.607865
GO:0007508	larval heart development	NA	NA	0.54479	NA	NA	0.38299	NA	NA	0.6717	0.777	0.608245
GO:1903034	regulation of response to wounding	0.78577	0.5796	0.63716	0.57139	0.68297	0.82752	0.37162	0.93979	0.5413	0.29925	0.60838
GO:0008291	acetylcholine metabolic process	NA	NA	NA	0.5874	NA	NA	0.63001	NA	NA	NA	0.608705
GO:0042136	neurotransmitter biosynthetic process	NA	NA	NA	0.5874	NA	NA	0.63001	NA	NA	NA	0.608705
GO:1900619	acetate ester metabolic process	NA	NA	NA	0.5874	NA	NA	0.63001	NA	NA	NA	0.608705
GO:0046500	S-adenosylmethionine metabolic process	0.6058	0.6877	NA	0.60807	0.60968	NA	0.61281	0.56704	0.5898	0.61746	0.608875
GO:1901879	regulation of protein depolymerization	0.4887	0.4236	0.59165	0.97133	0.42464	0.62672	0.97286	0.20992	0.9102	0.92224	0.609185
GO:1903051	negative regulation of proteolysis involved in cellular protein catabolic process	0.26535	0.1836	0.89226	0.86123	0.00884	0.74534	0.96891	0.1626	0.5922	0.62705	0.609625
GO:0045475	locomotor rhythm	0.86442	0.8135	0.63529	0.20747	0.94218	0.53422	0.18502	0.8126	0.5848	0.51445	0.610045
GO:0048803	imaginal disc-derived male genitalia morphogenesis	0.5808	0.9409	0.52939	0.45003	0.63938	0.55869	0.64254	0.72195	0.5419	0.74612	0.61009
GO:2000047	regulation of cell-cell adhesion mediated by cadherin	0.1435	0.2536	0.79781	0.55483	0.1315	0.73784	0.83957	0.30506	0.6661	0.73367	0.610465
GO:0007483	genital disc morphogenesis	0.55492	0.9508	0.33134	0.25547	0.6752	0.30971	0.36953	0.75694	0.6668	0.76046	0.61086
GO:0046154	rhodopsin metabolic process	0.594	0.8419	0.41734	0.79437	0.62473	0.44339	0.58312	0.96175	0.7506	0.59761	0.61117
GO:0001661	conditioned taste aversion	0.68412	0.5465	0.58368	NA	0.94661	0.51267	NA	0.63905	NA	NA	0.611365
GO:0044265	cellular macromolecule catabolic process	0.1877	0.6158	0.51194	0.60821	0.08904	0.4874	0.81578	0.66125	0.7564	0.83609	0.612005
GO:0006458	'de novo' protein folding	0.47845	0.9192	0.55839	0.72537	0.79065	0.64119	0.58335	0.90876	0.4922	0.20887	0.61227
GO:0034285	response to disaccharide	0.85167	0.6483	0.5339	0.34194	0.6823	0.36631	0.39863	0.62117	0.631	0.60426	0.612715
GO:1900244	positive regulation of synaptic vesicle endocytosis	0.94375	0.8574	0.36903	0.32809	0.93618	0.35483	0.30787	0.85669	NA	NA	0.61286
GO:1903423	positive regulation of synaptic vesicle recycling	0.94375	0.8574	0.36903	0.32809	0.93618	0.35483	0.30787	0.85669	NA	NA	0.61286
GO:0035335	peptidyl-tyrosine dephosphorylation	0.63759	0.7217	0.49439	0.50596	0.46666	0.46229	0.85138	0.71804	0.6228	0.60372	0.61326
GO:1900408	negative regulation of cellular response to oxidative stress	NA	NA	0.62262	NA	NA	0.60437	NA	NA	NA	NA	0.613495
GO:1902883	negative regulation of response to oxidative stress	NA	NA	0.62262	NA	NA	0.60437	NA	NA	NA	NA	0.613495
GO:0034654	nucleobase-containing compound biosynthetic process	0.6831	0.265	0.68463	0.20858	0.69786	0.05764	0.67211	0.99716	0.5557	0.16446	0.613905
GO:0071166	ribonucleoprotein complex localization	0.19371	0.7877	0.5079	0.79648	0.22781	0.7209	0.80526	0.8354	0.5009	0.44475	0.6144
GO:0045793	positive regulation of cell size	0.6602	0.4445	0.67508	0.82355	0.80796	0.49434	0.56869	0.51424	0.7737	0.49558	0.614445
GO:0042749	regulation of circadian sleep/wake cycle	0.90749	0.5459	0.56976	0.60127	0.79876	0.57144	0.66341	0.5651	0.6726	0.62817	0.61472
GO:0010977	negative regulation of neuron projection development	0.38421	0.6165	0.99129	0.22462	0.56828	0.97324	0.06808	0.61296	0.7935	0.74676	0.61473
GO:0045840	positive regulation of mitotic nuclear division	0.65779	0.6765	0.48179	0.43311	0.41988	0.25498	0.61319	0.67621	0.6255	0.61683	0.61501
GO:0051785	positive regulation of nuclear division	0.65779	0.6765	0.48179	0.43311	0.41988	0.25498	0.61319	0.67621	0.6255	0.61683	0.61501
GO:1902806	regulation of cell cycle G1/S phase transition	0.60798	0.6223	0.49102	0.85594	0.47206	0.41147	0.78196	0.92525	0.6549	0.39043	0.61514
GO:2000045	regulation of G1/S transition of mitotic cell cycle	0.60798	0.6223	0.49102	0.85594	0.47206	0.41147	0.78196	0.92525	0.6549	0.39043	0.61514
GO:0016049	cell growth	0.41503	0.9189	0.63433	0.60787	0.50764	0.62297	0.33182	0.90726	0.5936	0.65049	0.61542
GO:0019919	"peptidyl-arginine methylation, to asymmetrical-dimethyl arginine"	NA	NA	NA	0.68058	NA	NA	0.99525	NA	0.308	0.55094	0.61576
GO:0035246	peptidyl-arginine N-methylation	NA	NA	NA	0.68058	NA	NA	0.99525	NA	0.308	0.55094	0.61576
GO:0035247	peptidyl-arginine omega-N-methylation	NA	NA	NA	0.68058	NA	NA	0.99525	NA	0.308	0.55094	0.61576
GO:1903431	positive regulation of cell maturation	0.6279	0.1628	0.86148	0.06218	0.60362	0.84971	0.21702	0.52759	0.6995	0.92806	0.61576
GO:0043704	photoreceptor cell fate specification	0.07488	0.5973	0.23533	0.70689	0.09868	0.20227	0.76247	0.63504	0.7625	0.74769	0.61617
GO:1903364	positive regulation of cellular protein catabolic process	0.26326	0.9074	0.65552	0.55309	0.30722	0.3862	0.57845	0.91456	0.8396	0.93873	0.616985
GO:0035126	post-embryonic genitalia morphogenesis	0.56772	0.9448	0.45694	0.37644	0.6943	0.46635	0.54407	0.73449	0.6668	0.83055	0.61726
GO:0048805	imaginal disc-derived genitalia morphogenesis	0.56772	0.9448	0.45694	0.37644	0.6943	0.46635	0.54407	0.73449	0.6668	0.83055	0.61726
GO:2001136	negative regulation of endocytic recycling	0.83593	0.3018	0.36779	0.62873	0.83963	0.33905	0.6073	0.31623	0.7435	0.74853	0.618015
GO:0097061	dendritic spine organization	0.62118	0.5511	0.78675	0.57021	0.64235	0.74949	0.54964	0.61527	NA	NA	0.618225
GO:0042752	regulation of circadian rhythm	0.57117	0.537	0.78071	0.50613	0.6659	0.81486	0.34886	0.50892	0.8929	0.89476	0.618535
GO:0009117	nucleotide metabolic process	0.58767	0.7246	0.2763	0.70557	0.53808	0.11169	0.99998	0.52264	0.9332	0.64982	0.618745
GO:0042745	circadian sleep/wake cycle	0.90749	0.5459	0.60592	0.65168	0.79876	0.60269	0.71373	0.5651	0.6319	0.5908	0.61891
GO:0048598	embryonic morphogenesis	0.62136	0.6018	0.26523	0.824	0.49993	0.10522	0.92113	0.79804	0.6167	0.7198	0.61903
GO:0007176	regulation of epidermal growth factor-activated receptor activity	0.62937	0.4712	0.79442	0.66767	0.60928	0.75518	0.68493	0.48149	0.6011	0.5612	0.619325
GO:0010469	regulation of receptor activity	0.62937	0.4712	0.79442	0.66767	0.60928	0.75518	0.68493	0.48149	0.6011	0.5612	0.619325
GO:0046890	regulation of lipid biosynthetic process	0.93508	0.4899	0.31426	0.884	0.8651	0.14205	0.85963	0.74886	0.044	0.06205	0.61938
GO:0061320	pericardial nephrocyte differentiation	0.40296	0.602	0.76538	0.80236	0.36459	0.81429	0.77751	0.6368	0.5823	0.5907	0.6194
GO:0043090	amino acid import	0.73834	0.4179	0.52876	0.46612	0.83183	0.78967	0.62187	0.56363	0.6323	0.61714	0.619505
GO:0031117	positive regulation of microtubule depolymerization	0.61456	0.6253	0.6925	NA	0.62958	0.66933	NA	0.51665	0.2591	0.43273	0.61993
GO:1901881	positive regulation of protein depolymerization	0.61456	0.6253	0.6925	NA	0.62958	0.66933	NA	0.51665	0.2591	0.43273	0.61993
GO:0051646	mitochondrion localization	0.72785	0.2743	0.76862	0.81908	0.59369	0.64689	0.97703	0.30241	0.2978	0.1145	0.62029
GO:0035330	regulation of hippo signaling	0.29895	0.7035	0.53811	0.48711	0.34842	0.85725	0.22577	0.77721	0.8156	0.77141	0.620805
GO:0071496	cellular response to external stimulus	0.272	0.909	0.34176	0.75959	0.32567	0.52684	0.56198	0.92468	0.7954	0.67965	0.620815
GO:0007622	rhythmic behavior	0.96647	0.8662	0.56053	0.2863	0.99607	0.66174	0.30947	0.76319	0.58	0.5511	0.62087
GO:0046483	heterocycle metabolic process	0.59946	0.6423	0.76639	0.49145	0.55609	0.45837	0.78772	0.97133	0.7982	0.39904	0.62088
GO:0051783	regulation of nuclear division	0.4038	0.9985	0.56401	0.93785	0.38068	0.67812	0.81305	0.99989	0.3782	0.49487	0.621065
GO:0046664	"dorsal closure, amnioserosa morphology change"	0.82365	0.6185	0.37224	0.75926	0.27745	0.68109	0.72712	0.62473	0.5647	0.48489	0.621615
GO:0018193	peptidyl-amino acid modification	0.40617	0.3368	0.69745	0.9297	0.58519	0.64608	0.93574	0.59796	0.7126	0.53034	0.62202
GO:0007290	spermatid nucleus elongation	NA	0.9427	0.2192	0.60434	NA	0.19704	0.54978	0.63978	0.653	0.66765	0.62206
GO:0034968	histone lysine methylation	0.58753	0.6569	0.90221	0.27862	0.73987	0.90939	0.26912	0.86349	0.5796	0.37714	0.622215
GO:0048800	antennal morphogenesis	0.93562	0.8508	0.37055	0.66783	0.6789	0.37938	0.44534	0.89881	0.5769	0.57169	0.622365
GO:0051965	positive regulation of synapse assembly	0.34912	0.9185	0.45134	0.66942	0.48837	0.37841	0.57583	0.93781	0.736	0.81278	0.622625
GO:0030706	germarium-derived oocyte differentiation	0.33603	0.6055	0.20732	0.58752	0.64003	0.19065	0.71008	0.82436	0.7089	0.72357	0.622765
GO:1903729	regulation of plasma membrane organization	0.42785	0.3521	0.37047	0.92716	0.69233	0.54042	0.9012	0.5532	0.9115	0.96785	0.622765
GO:0035046	pronuclear migration	0.61182	0.8454	0.77421	NA	0.48884	0.7597	0.52315	0.87187	0.6099	0.62279	0.62279
GO:0048542	lymph gland development	0.30669	0.6151	0.72993	0.91151	0.50272	0.43845	0.97303	0.86299	0.5348	0.63051	0.622805
GO:0034660	ncRNA metabolic process	0.59933	0.3871	0.64705	0.78026	0.84478	0.71318	0.80454	0.21061	0.3501	0.11342	0.62319
GO:0000712	resolution of meiotic recombination intermediates	NA	NA	0.9182	NA	NA	0.92147	NA	NA	0.3282	0.31079	0.6232
GO:0045595	regulation of cell differentiation	0.14269	0.6014	0.27559	0.8508	0.3235	0.42399	0.88306	0.64513	0.6761	0.6688	0.623265
GO:0007625	grooming behavior	0.4941	0.5402	0.48179	0.78767	0.22797	0.68805	0.82095	0.59856	0.6541	0.64799	0.623275
GO:0072347	response to anesthetic	0.62197	0.4253	0.62563	0.6568	0.53187	0.58241	0.67596	0.48617	0.723	0.84258	0.6238
GO:1901989	positive regulation of cell cycle phase transition	0.61165	0.636	0.60914	0.7393	0.21583	0.24541	0.89213	0.65154	0.5827	0.768	0.623825
GO:1901992	positive regulation of mitotic cell cycle phase transition	0.61165	0.636	0.60914	0.7393	0.21583	0.24541	0.89213	0.65154	0.5827	0.768	0.623825
GO:0009608	response to symbiont	0.61389	0.222	0.80981	0.8318	0.55875	0.76024	0.78126	0.39052	0.634	0.56734	0.623945
GO:0009269	response to desiccation	0.82393	0.5232	0.19571	NA	0.82316	0.27746	NA	0.72554	NA	NA	0.62437
GO:0009414	response to water deprivation	0.82393	0.5232	0.19571	NA	0.82316	0.27746	NA	0.72554	NA	NA	0.62437
GO:0071495	cellular response to endogenous stimulus	0.66391	0.4406	0.45858	0.72701	0.77065	0.61702	0.87923	0.46336	0.632	0.52365	0.62451
GO:0042273	ribosomal large subunit biogenesis	0.52094	0.4222	0.61578	0.64923	0.32581	0.6336	0.66428	0.38441	0.6493	0.7272	0.62469
GO:0022408	negative regulation of cell-cell adhesion	0.23923	0.2304	0.92281	0.86715	0.23501	0.91509	0.82695	0.25568	0.735	0.51548	0.62524
GO:0031668	cellular response to extracellular stimulus	0.35946	0.7672	0.39862	0.75033	0.41474	0.56739	0.54809	0.76661	0.6835	0.75129	0.625445
GO:0048934	peripheral nervous system neuron differentiation	0.28632	0.9829	0.34237	0.63649	0.15249	0.69307	0.61441	0.89123	0.484	0.87021	0.62545
GO:0048935	peripheral nervous system neuron development	0.28632	0.9829	0.34237	0.63649	0.15249	0.69307	0.61441	0.89123	0.484	0.87021	0.62545
GO:0060968	regulation of gene silencing	0.44529	0.3992	0.82563	0.36067	0.80938	0.91654	0.49149	0.62211	0.7994	0.62922	0.625665
GO:0070988	demethylation	0.33666	0.6304	0.62098	0.70496	0.28644	0.60965	0.67418	0.61977	0.8695	0.67238	0.62569
GO:0042445	hormone metabolic process	0.42976	0.8288	0.60247	0.81648	0.28551	0.6987	0.66655	0.62769	0.4426	0.62399	0.62584
GO:0006497	protein lipidation	0.55879	0.4842	0.79781	0.79266	0.56634	0.74015	0.25738	0.267	0.6855	0.69092	0.62592
GO:0042158	lipoprotein biosynthetic process	0.55879	0.4842	0.79781	0.79266	0.56634	0.74015	0.25738	0.267	0.6855	0.69092	0.62592
GO:0071826	ribonucleoprotein complex subunit organization	0.82467	0.5464	0.63821	0.47982	0.68877	0.53201	0.54495	0.94734	0.6141	0.89632	0.626155
GO:0030163	protein catabolic process	0.06257	0.6152	0.70599	0.78735	0.13067	0.66497	0.73327	0.45895	0.6391	0.55519	0.62715
GO:0006486	protein glycosylation	0.54455	0.6102	0.53379	0.73109	0.64483	0.7796	0.87467	0.68815	0.2725	0.37215	0.627515
GO:0043413	macromolecule glycosylation	0.54455	0.6102	0.53379	0.73109	0.64483	0.7796	0.87467	0.68815	0.2725	0.37215	0.627515
GO:0070085	glycosylation	0.54455	0.6102	0.53379	0.73109	0.64483	0.7796	0.87467	0.68815	0.2725	0.37215	0.627515
GO:0007620	copulation	0.6867	0.5707	0.35681	0.68481	0.44952	0.33959	0.73809	0.76243	0.3956	0.74299	0.627755
GO:0010452	histone H3-K36 methylation	0.65368	0.9996	NA	0.51881	0.60243	NA	0.49309	0.98718	NA	NA	0.628055
GO:0032231	regulation of actin filament bundle assembly	0.67934	0.6849	0.84588	0.41636	0.63346	0.46021	0.33325	0.62349	0.5024	0.85809	0.628475
GO:0055070	copper ion homeostasis	0.40879	0.5564	0.74825	0.24814	0.71656	0.69698	0.54916	0.56005	0.8414	0.85895	0.628515
GO:1900087	positive regulation of G1/S transition of mitotic cell cycle	NA	0.2509	0.59109	0.85782	NA	0.53326	0.9224	0.30506	0.6661	0.68559	0.628595
GO:1902808	positive regulation of cell cycle G1/S phase transition	NA	0.2509	0.59109	0.85782	NA	0.53326	0.9224	0.30506	0.6661	0.68559	0.628595
GO:0010564	regulation of cell cycle process	0.49829	0.8694	0.33292	0.75909	0.42219	0.08453	0.89018	0.79792	0.9642	0.21038	0.62869
GO:0051259	protein oligomerization	0.70857	0.9207	0.42241	0.56513	0.49162	0.4068	0.46816	0.92777	0.6925	0.73477	0.628815
GO:0006644	phospholipid metabolic process	0.57312	0.8317	0.6048	0.32873	0.59846	0.7752	0.25369	0.7458	0.7897	0.65342	0.62911
GO:0031577	spindle checkpoint	0.71171	0.8447	0.5766	0.92456	0.53914	0.55939	0.81252	0.68215	0.3913	0.3096	0.629375
GO:0001109	promoter clearance during DNA-templated transcription	0.87457	0.7389	0.47966	0.69415	0.69573	0.45375	0.56486	0.71962	0.0968	0.27638	0.629505
GO:0001111	promoter clearance from RNA polymerase II promoter	0.87457	0.7389	0.47966	0.69415	0.69573	0.45375	0.56486	0.71962	0.0968	0.27638	0.629505
GO:0061099	negative regulation of protein tyrosine kinase activity	0.67446	0.5123	0.82532	0.60457	0.65528	0.78914	0.62293	0.5223	0.6361	0.59848	0.629515
GO:0006026	aminoglycan catabolic process	0.96344	0.0874	0.43332	0.89841	0.95515	0.41786	0.60831	0.48896	0.6731	0.65268	0.630495
GO:0010559	regulation of glycoprotein biosynthetic process	NA	NA	0.38545	NA	NA	0.7485	NA	NA	0.5128	0.92556	0.63065
GO:0060049	regulation of protein glycosylation	NA	NA	0.38545	NA	NA	0.7485	NA	NA	0.5128	0.92556	0.63065
GO:1903018	regulation of glycoprotein metabolic process	NA	NA	0.38545	NA	NA	0.7485	NA	NA	0.5128	0.92556	0.63065
GO:1901362	organic cyclic compound biosynthetic process	0.91935	0.295	0.53984	0.52156	0.8688	0.06554	0.72272	0.80276	0.8207	0.20426	0.63128
GO:0045464	R8 cell fate specification	0.07488	0.6198	0.22601	0.66715	0.09868	0.19584	0.83574	0.64316	0.8196	0.80679	0.63148
GO:0035153	"epithelial cell type specification, open tracheal system"	0.40102	0.3022	0.93603	0.64934	0.40543	0.9178	0.70755	0.31046	0.8501	0.61421	0.631775
GO:0007026	negative regulation of microtubule depolymerization	0.51057	0.5382	0.59896	0.96563	0.49926	0.66468	0.96062	0.20317	0.9563	0.83128	0.63182
GO:0016052	carbohydrate catabolic process	0.44734	0.5965	0.8612	0.66647	0.46543	0.93783	0.82656	0.59724	0.4575	0.69878	0.631855
GO:0007257	activation of JUN kinase activity	NA	NA	0.18063	NA	NA	0.63694	NA	NA	0.6279	0.65609	0.63242
GO:0043507	positive regulation of JUN kinase activity	NA	NA	0.18063	NA	NA	0.63694	NA	NA	0.6279	0.65609	0.63242
GO:0009101	glycoprotein biosynthetic process	0.51907	0.6513	0.49638	0.61542	0.67527	0.71872	0.75413	0.73233	0.2205	0.35333	0.63336
GO:1901698	response to nitrogen compound	0.13842	0.4374	0.65678	0.65816	0.10861	0.61003	0.94191	0.45196	0.7373	0.66975	0.633405
GO:0045455	ecdysteroid metabolic process	0.52093	0.4898	0.84389	0.83112	0.85001	0.65094	0.769	0.53497	0.6162	0.58293	0.63357
GO:0009063	cellular amino acid catabolic process	0.27193	0.6316	0.8791	0.63574	0.36268	0.69404	0.52093	0.60885	0.6603	0.76608	0.63367
GO:0070059	intrinsic apoptotic signaling pathway in response to endoplasmic reticulum stress	0.35927	0.9199	0.47094	0.56891	0.59463	0.56798	0.73985	0.9694	0.6735	0.75684	0.634065
GO:0002787	negative regulation of antibacterial peptide production	NA	0.7136	0.19324	0.74177	NA	0.16805	0.55568	0.94615	NA	NA	0.63464
GO:0002806	negative regulation of antimicrobial peptide biosynthetic process	NA	0.7136	0.19324	0.74177	NA	0.16805	0.55568	0.94615	NA	NA	0.63464
GO:0002809	negative regulation of antibacterial peptide biosynthetic process	NA	0.7136	0.19324	0.74177	NA	0.16805	0.55568	0.94615	NA	NA	0.63464
GO:0002814	negative regulation of biosynthetic process of antibacterial peptides active against Gram-negative bacteria	NA	0.7136	0.19324	0.74177	NA	0.16805	0.55568	0.94615	NA	NA	0.63464
GO:0044089	positive regulation of cellular component biogenesis	0.41578	0.8129	0.52189	0.47831	0.69383	0.57752	0.49152	0.69894	0.9776	0.97676	0.635675
GO:0090306	spindle assembly involved in meiosis	0.47142	0.7107	0.13081	0.73629	0.55196	0.11431	0.74737	0.7159	0.811	0.56093	0.635815
GO:0040040	thermosensory behavior	0.91561	0.5012	0.53329	0.15152	0.79174	0.51328	0.09346	0.78331	0.7386	0.78318	0.635945
GO:0006576	cellular biogenic amine metabolic process	0.69236	0.6452	0.57561	0.58121	0.69286	0.66925	0.58142	0.56153	0.6269	0.64971	0.63605
GO:0006937	regulation of muscle contraction	NA	0.5708	0.70158	NA	NA	0.49354	NA	0.4063	0.8133	0.78618	0.63619
GO:0007352	zygotic specification of dorsal/ventral axis	0.44444	0.8883	0.55512	0.68611	0.62819	0.63598	0.6367	0.87709	0.4979	0.83424	0.63634
GO:0051726	regulation of cell cycle	0.38588	0.8719	0.57683	0.8127	0.45086	0.45926	0.91746	0.69611	0.8582	0.54545	0.63647
GO:0035567	non-canonical Wnt signaling pathway	0.55733	0.81	0.78145	0.48844	0.51959	0.84167	0.64113	0.80238	0.5353	0.63252	0.636825
GO:0098781	ncRNA transcription	0.45924	0.5936	0.64993	0.84814	0.43317	0.53183	0.82837	0.64615	0.6447	0.62904	0.63687
GO:0007395	"dorsal closure, spreading of leading edge cells"	0.4542	0.6446	0.64236	0.73311	0.42737	0.63199	0.72686	0.58902	0.7246	0.61651	0.637175
GO:0046460	neutral lipid biosynthetic process	0.55129	0.8249	0.70188	0.49242	0.50645	0.78117	0.64269	0.77241	0.6322	0.39391	0.637445
GO:0046463	acylglycerol biosynthetic process	0.55129	0.8249	0.70188	0.49242	0.50645	0.78117	0.64269	0.77241	0.6322	0.39391	0.637445
GO:2001234	negative regulation of apoptotic signaling pathway	0.69289	0.6679	0.65435	0.24888	0.66105	0.60481	0.05362	0.71918	0.6048	0.62061	0.63748
GO:0016062	adaptation of rhodopsin mediated signaling	0.51011	0.348	0.59019	0.7473	0.53051	0.24718	0.68479	0.72273	0.7933	0.94871	0.63749
GO:0023058	adaptation of signaling pathway	0.51011	0.348	0.59019	0.7473	0.53051	0.24718	0.68479	0.72273	0.7933	0.94871	0.63749
GO:0036367	light adaption	0.51011	0.348	0.59019	0.7473	0.53051	0.24718	0.68479	0.72273	0.7933	0.94871	0.63749
GO:0015672	monovalent inorganic cation transport	0.5687	0.7059	0.61774	0.77902	0.23283	0.56509	0.61503	0.71156	0.7854	0.65749	0.637615
GO:0061162	establishment of monopolar cell polarity	0.94564	0.3601	0.82106	0.34967	0.95754	0.82524	0.3745	0.39225	0.6489	0.62645	0.637675
GO:0061339	establishment or maintenance of monopolar cell polarity	0.94564	0.3601	0.82106	0.34967	0.95754	0.82524	0.3745	0.39225	0.6489	0.62645	0.637675
GO:0016601	Rac protein signal transduction	0.59721	0.8384	0.44551	NA	0.58637	0.44329	NA	0.86381	0.7648	0.67825	0.63773
GO:0071260	cellular response to mechanical stimulus	0.20783	0.5207	0.52696	0.85334	0.19937	0.51178	0.7701	0.83229	0.7496	0.75598	0.63828
GO:0043001	Golgi to plasma membrane protein transport	0.26907	0.6814	0.27252	0.89839	0.31365	0.23448	0.92909	0.67296	0.6041	0.93312	0.63853
GO:0007260	tyrosine phosphorylation of STAT protein	0.65837	0.8339	0.52267	0.56873	0.88259	0.61894	0.53021	0.94734	0.3086	0.75955	0.638655
GO:0007262	STAT protein import into nucleus	0.65837	0.8339	0.52267	0.56873	0.88259	0.61894	0.53021	0.94734	0.3086	0.75955	0.638655
GO:0000054	ribosomal subunit export from nucleus	0.2444	0.4493	0.68337	0.6135	0.55807	0.76232	0.66401	0.39921	0.8483	0.87046	0.638755
GO:0033750	ribosome localization	0.2444	0.4493	0.68337	0.6135	0.55807	0.76232	0.66401	0.39921	0.8483	0.87046	0.638755
GO:0033753	establishment of ribosome localization	0.2444	0.4493	0.68337	0.6135	0.55807	0.76232	0.66401	0.39921	0.8483	0.87046	0.638755
GO:0071428	rRNA-containing ribonucleoprotein complex export from nucleus	0.2444	0.4493	0.68337	0.6135	0.55807	0.76232	0.66401	0.39921	0.8483	0.87046	0.638755
GO:0072657	protein localization to membrane	0.27388	0.8282	0.9181	0.46841	0.35115	0.9456	0.61079	0.70481	0.416	0.66675	0.63877
GO:0030097	hemopoiesis	0.13563	0.7347	0.55529	0.94842	0.72259	0.27358	0.99831	0.76736	0.4582	0.54341	0.63894
GO:0010638	positive regulation of organelle organization	0.29261	0.9999	0.20038	0.68623	0.59276	0.25381	0.75251	0.85052	0.3948	0.80707	0.639495
GO:0010737	protein kinase A signaling	0.4929	NA	NA	NA	0.63965	NA	NA	0.917	NA	NA	0.63965
GO:0010738	regulation of protein kinase A signaling	0.4929	NA	NA	NA	0.63965	NA	NA	0.917	NA	NA	0.63965
GO:0045167	asymmetric protein localization involved in cell fate determination	0.70756	0.2438	0.7149	0.59497	0.53821	0.70968	0.56648	0.27084	0.8187	0.68468	0.639825
GO:0035190	syncytial nuclear migration	0.63879	0.898	0.52819	0.26022	0.64234	0.32301	0.23896	0.92121	0.8557	0.73914	0.640565
GO:0006606	protein import into nucleus	0.19923	0.7557	0.68004	0.98196	0.28329	0.57752	0.79991	0.84133	0.6014	0.57713	0.64072
GO:0051170	nuclear import	0.19923	0.7557	0.68004	0.98196	0.28329	0.57752	0.79991	0.84133	0.6014	0.57713	0.64072
GO:1902593	single-organism nuclear import	0.19923	0.7557	0.68004	0.98196	0.28329	0.57752	0.79991	0.84133	0.6014	0.57713	0.64072
GO:0006120	"mitochondrial electron transport, NADH to ubiquinone"	0.30076	0.7721	0.7353	0.46861	0.34979	0.61266	0.97841	0.68289	0.6712	0.20617	0.64193
GO:0051092	positive regulation of NF-kappaB transcription factor activity	0.61137	0.8624	0.67278	0.84873	0.59024	0.382	0.84622	0.87078	0.5755	0.55538	0.642075
GO:0044249	cellular biosynthetic process	0.61966	0.8558	0.61926	0.99271	0.53368	0.66471	0.90736	0.85678	0.4366	0.23291	0.642185
GO:0034637	cellular carbohydrate biosynthetic process	0.16476	0.9091	0.91893	0.65755	0.23192	0.84972	0.62699	0.86481	0.5283	0.57276	0.64227
GO:0022411	cellular component disassembly	0.56117	0.4193	0.58542	0.89031	0.29764	0.54947	0.95554	0.69972	0.7443	0.70427	0.64257
GO:0006979	response to oxidative stress	0.3876	0.8089	0.24612	0.56878	0.36919	0.27638	0.94282	0.71702	0.802	0.84293	0.6429
GO:0044744	protein targeting to nucleus	0.19923	0.7557	0.64008	0.98196	0.28329	0.53917	0.79991	0.84133	0.6458	0.61453	0.64294
GO:0031669	cellular response to nutrient levels	0.3213	0.7483	0.45667	0.78063	0.37817	0.62681	0.58007	0.74709	0.6591	0.76142	0.642955
GO:0051146	striated muscle cell differentiation	0.49881	0.9162	0.71907	0.56716	0.39838	0.78498	0.85968	0.82793	0.5101	0.4433	0.643115
GO:0050803	regulation of synapse structure or activity	0.63961	0.8578	0.2789	0.75303	0.52471	0.4103	0.8703	0.76844	0.3167	0.64668	0.643145
GO:0030473	nuclear migration along microtubule	0.62515	0.6618	0.2482	0.77602	0.67126	0.3537	0.77857	0.84691	0.4945	0.42009	0.643475
GO:0007141	male meiosis I	0.79862	0.9944	0.3605	0.66345	0.53098	0.39899	0.74758	0.9917	0.4121	0.62403	0.64374
GO:0034504	protein localization to nucleus	0.15732	0.6673	0.695	0.94768	0.2229	0.60189	0.75657	0.75188	0.6206	0.57553	0.64395
GO:0034721	"histone H3-K4 demethylation, trimethyl-H3-K4-specific"	NA	0.6116	NA	NA	NA	NA	NA	0.67686	NA	NA	0.64423
GO:0006401	RNA catabolic process	0.4508	0.5169	0.80846	0.24189	0.34482	0.8367	0.35645	0.8999	0.772	0.85102	0.64445
GO:0046534	positive regulation of photoreceptor cell differentiation	0.73607	0.5365	0.25368	0.89041	0.68953	0.25072	0.7515	0.63596	0.6268	0.65332	0.64464
GO:0046189	phenol-containing compound biosynthetic process	0.64199	0.3247	0.92921	0.7556	0.65003	0.92877	0.75777	0.28884	0.1857	0.24733	0.64601
GO:0030509	BMP signaling pathway	0.31487	0.4705	0.40685	0.63918	0.42454	0.69168	0.65321	0.74182	0.8154	0.78495	0.646195
GO:0071773	cellular response to BMP stimulus	0.31487	0.4705	0.40685	0.63918	0.42454	0.69168	0.65321	0.74182	0.8154	0.78495	0.646195
GO:0019184	nonribosomal peptide biosynthetic process	0.64548	0.2438	NA	0.64714	0.65164	NA	0.71987	0.92345	0.607	0.1929	0.64631
GO:0033314	mitotic DNA replication checkpoint	0.13191	0.7511	0.67085	NA	0.21713	0.73764	NA	0.76467	0.5536	0.62187	0.64636
GO:0034123	positive regulation of toll-like receptor signaling pathway	0.24274	0.7892	0.86412	0.88931	0.22515	0.50535	0.89762	0.78914	0.426	0.44786	0.647245
GO:0034126	positive regulation of MyD88-dependent toll-like receptor signaling pathway	0.24274	0.7892	0.86412	0.88931	0.22515	0.50535	0.89762	0.78914	0.426	0.44786	0.647245
GO:0045977	"positive regulation of mitotic cell cycle, embryonic"	0.53572	0.6211	0.53934	0.78767	0.51774	0.64651	0.94375	0.67541	0.6541	0.64799	0.64725
GO:0031589	cell-substrate adhesion	0.99947	0.3313	0.83893	0.68049	0.93105	0.75964	0.61443	0.22825	0.2265	0.22661	0.64746
GO:0051348	negative regulation of transferase activity	0.87313	0.377	0.63778	0.79734	0.87927	0.54662	0.94759	0.28805	0.6124	0.65732	0.64755
GO:0014743	regulation of muscle hypertrophy	0.83547	0.6541	0.61343	0.48366	0.64114	0.6029	0.49133	0.66624	0.8133	0.82205	0.64762
GO:0014881	regulation of myofibril size	0.83547	0.6541	0.61343	0.48366	0.64114	0.6029	0.49133	0.66624	0.8133	0.82205	0.64762
GO:0014896	muscle hypertrophy	0.83547	0.6541	0.61343	0.48366	0.64114	0.6029	0.49133	0.66624	0.8133	0.82205	0.64762
GO:0045214	sarcomere organization	0.64864	0.6127	0.6468	0.69361	0.47027	0.56029	0.73527	0.58496	0.8828	0.88876	0.64772
GO:0009142	nucleoside triphosphate biosynthetic process	0.69577	0.3125	0.84594	0.6651	0.63041	0.46268	0.77971	0.69473	0.5812	0.40607	0.647755
GO:0009201	ribonucleoside triphosphate biosynthetic process	0.69577	0.3125	0.76937	0.6651	0.63041	0.41507	0.77971	0.69473	0.5812	0.40607	0.647755
GO:0010822	positive regulation of mitochondrion organization	0.69345	0.6338	0.41237	0.80551	0.7143	0.7236	0.62936	0.30556	0.6618	0.45407	0.6478
GO:0090140	regulation of mitochondrial fission	0.69345	0.6338	0.41237	0.80551	0.7143	0.7236	0.62936	0.30556	0.6618	0.45407	0.6478
GO:0045981	positive regulation of nucleotide metabolic process	0.8601	0.6096	0.62472	0.86299	0.67165	0.58594	0.9733	0.56419	0.8309	0.56383	0.648185
GO:1900544	positive regulation of purine nucleotide metabolic process	0.8601	0.6096	0.62472	0.86299	0.67165	0.58594	0.9733	0.56419	0.8309	0.56383	0.648185
GO:1902742	apoptotic process involved in development	0.67206	0.9126	0.21643	0.71013	0.56936	0.62471	0.85316	0.9293	0.2552	0.33636	0.648385
GO:0042688	crystal cell differentiation	0.68145	0.3156	0.93833	0.28846	0.64748	0.89532	0.6064	0.32414	0.6498	0.6743	0.64864
GO:0032873	negative regulation of stress-activated MAPK cascade	0.67009	0.8076	0.62743	0.57043	0.77752	0.53491	0.53907	0.69468	0.5236	0.88421	0.64876
GO:0046329	negative regulation of JNK cascade	0.67009	0.8076	0.62743	0.57043	0.77752	0.53491	0.53907	0.69468	0.5236	0.88421	0.64876
GO:0070303	negative regulation of stress-activated protein kinase signaling cascade	0.67009	0.8076	0.62743	0.57043	0.77752	0.53491	0.53907	0.69468	0.5236	0.88421	0.64876
GO:0002777	antimicrobial peptide biosynthetic process	0.36031	0.8764	0.6182	0.85986	0.85381	0.5915	0.68022	0.9722	0.1329	0.12456	0.64921
GO:0002805	regulation of antimicrobial peptide biosynthetic process	0.36031	0.8764	0.6182	0.85986	0.85381	0.5915	0.68022	0.9722	0.1329	0.12456	0.64921
GO:0045494	photoreceptor cell maintenance	0.46067	0.613	0.45585	0.77521	0.46055	0.68595	0.91251	0.79762	0.765	0.52173	0.649475
GO:0000963	mitochondrial RNA processing	0.63166	0.5479	0.82833	0.26845	0.66757	0.85187	0.2974	0.49359	0.9611	0.92626	0.649615
GO:0042559	pteridine-containing compound biosynthetic process	0.57028	0.4067	0.75262	0.73509	0.34292	0.75594	0.32107	0.42418	0.7947	0.72901	0.649645
GO:0040036	regulation of fibroblast growth factor receptor signaling pathway	0.71942	0.6425	0.651	0.83079	0.66387	0.56752	0.96895	0.64837	0.6439	0.50398	0.649685
GO:0048737	imaginal disc-derived appendage development	0.84298	0.5874	0.73589	0.26888	0.62161	0.3222	0.16795	0.71091	0.6897	0.67919	0.6504
GO:0007626	locomotory behavior	0.43185	0.8351	0.64137	0.79435	0.42058	0.66715	0.91056	0.65985	0.5572	0.57781	0.65061
GO:1900118	negative regulation of execution phase of apoptosis	0.97636	0.6373	0.65113	0.95439	0.9765	0.6502	0.59891	0.68908	0.6208	0.62364	0.650665
GO:0042048	olfactory behavior	0.89378	0.8969	0.7172	0.40407	0.9176	0.58478	0.45695	0.87561	0.2927	0.28598	0.65099
GO:0002757	immune response-activating signal transduction	0.2643	0.6984	0.79153	0.97628	0.22507	0.59647	0.89662	0.96052	0.6054	0.55315	0.6519
GO:0002758	innate immune response-activating signal transduction	0.2643	0.6984	0.79153	0.97628	0.22507	0.59647	0.89662	0.96052	0.6054	0.55315	0.6519
GO:0006796	phosphate-containing compound metabolic process	0.86443	0.3598	0.26872	0.6918	0.73873	0.26007	0.52395	0.64817	0.8437	0.65658	0.652375
GO:0032486	Rap protein signal transduction	0.98815	0.9947	0.61378	0.67015	0.97636	0.58192	0.38017	0.97195	0.5694	0.63464	0.652395
GO:0040016	embryonic cleavage	0.6521	0.6402	0.68846	0.83421	0.65298	0.7416	0.70631	0.61307	0.3479	0.31349	0.65254
GO:0010002	cardioblast differentiation	0.41539	0.3742	0.9243	0.56532	0.42347	0.92048	0.74152	0.27606	0.9041	0.90212	0.65342
GO:0045476	nurse cell apoptotic process	0.63091	0.77	0.24373	0.76154	0.45717	0.67638	0.88518	0.86987	0.2552	0.33636	0.653645
GO:0044550	secondary metabolite biosynthetic process	0.90187	0.5034	0.4711	0.9425	0.62046	0.68723	0.93409	0.61332	0.4704	0.69974	0.653845
GO:0010001	glial cell differentiation	0.66819	0.4847	0.78809	0.58443	0.64062	0.69949	0.44101	0.46714	0.7316	0.91697	0.654405
GO:0046928	regulation of neurotransmitter secretion	0.91184	0.3141	0.58011	0.67939	0.82155	0.82124	0.77918	0.42733	0.6295	0.57834	0.654445
GO:0051588	regulation of neurotransmitter transport	0.91184	0.3141	0.58011	0.67939	0.82155	0.82124	0.77918	0.42733	0.6295	0.57834	0.654445
GO:0035160	"maintenance of epithelial integrity, open tracheal system"	0.46864	0.6019	0.70741	0.93001	0.44486	0.27653	0.77741	0.73202	0.4424	0.78332	0.654655
GO:0070734	histone H3-K27 methylation	0.53398	0.9936	0.76475	0.28215	0.85347	0.75069	0.23728	0.96401	0.4688	0.55917	0.65493
GO:0042742	defense response to bacterium	0.62724	0.8957	0.43286	0.2201	0.68303	0.57708	0.37718	0.7968	0.7263	0.90912	0.655135
GO:0048139	female germ-line cyst encapsulation	0.35623	0.9008	0.66318	0.64757	0.23406	0.74262	0.75586	0.84493	0.5035	0.12228	0.655375
GO:0048736	appendage development	0.80683	0.5561	0.68626	0.23285	0.64793	0.28699	0.14055	0.72136	0.6629	0.71319	0.655415
GO:0006605	protein targeting	0.24647	0.7871	0.93957	0.91016	0.26511	0.9515	0.58786	0.64232	0.6701	0.63731	0.65621
GO:0006813	potassium ion transport	0.63704	0.632	0.67542	0.69605	0.70247	0.56774	0.56988	0.44831	0.7117	0.94117	0.65623
GO:1903053	regulation of extracellular matrix organization	0.84692	0.5845	0.49962	0.79526	0.90615	0.42238	0.80911	0.72814	0.0068	0.03846	0.65632
GO:0002009	morphogenesis of an epithelium	0.90031	0.6301	0.7444	0.43277	0.93635	0.28493	0.41945	0.53615	0.6827	0.72243	0.6564
GO:0072528	pyrimidine-containing compound biosynthetic process	0.62231	0.1612	0.47495	0.94236	0.90002	0.19283	0.69064	0.47671	0.8645	0.6941	0.656475
GO:1902884	positive regulation of response to oxidative stress	0.57874	NA	0.68232	NA	0.48816	0.67328	NA	NA	0.6511	0.66209	0.656595
GO:0007612	learning	0.85039	0.8965	0.28343	0.67741	0.83615	0.13883	0.63665	0.85683	0.3587	0.33999	0.65703
GO:0030708	germarium-derived female germ-line cyst encapsulation	0.30943	0.9145	0.66234	0.73884	0.15714	0.65234	0.83686	0.77857	0.4017	0.08154	0.65734
GO:0015031	protein transport	0.24675	0.7658	0.52428	0.92443	0.47285	0.66197	0.79068	0.65318	0.572	0.71989	0.657575
GO:1901661	quinone metabolic process	0.84486	0.565	0.7369	0.33929	0.61174	0.72509	0.3204	0.70437	0.5911	0.74312	0.658055
GO:1901663	quinone biosynthetic process	0.84486	0.565	0.7369	0.33929	0.61174	0.72509	0.3204	0.70437	0.5911	0.74312	0.658055
GO:0048747	muscle fiber development	0.6074	0.6644	0.90935	0.68473	0.41076	0.90419	0.67625	0.64797	0.6256	0.65192	0.65816
GO:1903829	positive regulation of cellular protein localization	0.41591	0.6849	0.44365	0.86185	0.26044	0.54707	0.80166	0.63154	0.8891	0.92981	0.65822
GO:0006623	protein targeting to vacuole	NA	NA	0.40875	NA	NA	0.90781	NA	NA	NA	NA	0.65828
GO:0072666	establishment of protein localization to vacuole	NA	NA	0.40875	NA	NA	0.90781	NA	NA	NA	NA	0.65828
GO:0006469	negative regulation of protein kinase activity	0.87313	0.3979	0.65957	0.83287	0.87927	0.56978	0.94512	0.3077	0.6124	0.65732	0.658445
GO:0033673	negative regulation of kinase activity	0.87313	0.3979	0.65957	0.83287	0.87927	0.56978	0.94512	0.3077	0.6124	0.65732	0.658445
GO:0007362	terminal region determination	0.67086	0.864	0.34251	0.90039	0.63429	0.35199	0.94149	0.88395	0.6129	0.64662	0.65874
GO:0051299	centrosome separation	0.40978	0.8319	0.2235	0.75436	0.32838	0.27912	0.87651	0.96794	0.7637	0.56319	0.658775
GO:0034655	nucleobase-containing compound catabolic process	0.57857	0.5393	0.77911	0.14116	0.6321	0.77359	0.21253	0.68547	0.9721	0.9632	0.658785
GO:0030422	production of siRNA involved in RNA interference	0.54141	0.5465	0.53538	0.9072	0.56561	0.34889	0.92182	0.87559	0.7538	0.75291	0.65926
GO:0048512	circadian behavior	0.967	0.8592	0.61256	0.18433	0.99749	0.70629	0.36327	0.7288	0.5287	0.48469	0.659425
GO:0010565	regulation of cellular ketone metabolic process	0.19297	0.6566	0.7014	0.66397	0.69964	0.33894	0.79295	0.67186	0.1909	0.13892	0.660285
GO:0090287	regulation of cellular response to growth factor stimulus	0.49803	0.6854	0.51367	0.59921	0.96108	0.644	0.6687	0.65327	0.9153	0.87337	0.660985
GO:0006479	protein methylation	0.66817	0.619	0.96781	0.48365	0.64829	0.94712	0.65395	0.79165	0.6956	0.64639	0.66106
GO:0008213	protein alkylation	0.66817	0.619	0.96781	0.48365	0.64829	0.94712	0.65395	0.79165	0.6956	0.64639	0.66106
GO:0030720	oocyte localization involved in germarium-derived egg chamber formation	0.74928	0.6271	0.85562	0.69557	0.33154	0.94992	0.73683	0.45745	0.4602	0.58038	0.661335
GO:1903052	positive regulation of proteolysis involved in cellular protein catabolic process	0.35514	0.7795	0.63697	0.65921	0.40007	0.66437	0.56309	0.76934	0.8257	0.9479	0.66179
GO:0034331	cell junction maintenance	0.62631	0.2169	0.95009	0.69924	0.22944	0.94791	0.80452	0.27817	0.5951	0.72327	0.662775
GO:0022404	molting cycle process	0.43837	0.6826	0.53091	0.89933	0.64339	0.32656	0.8203	0.83034	0.5908	0.94461	0.662995
GO:1901564	organonitrogen compound metabolic process	0.62435	0.9396	0.75953	0.57696	0.70208	0.5477	0.91938	0.96695	0.373	0.35121	0.663215
GO:0002520	immune system development	0.23887	0.6775	0.64896	0.93163	0.8668	0.29703	0.99042	0.71158	0.4511	0.54897	0.66323
GO:0048534	hematopoietic or lymphoid organ development	0.23887	0.6775	0.64896	0.93163	0.8668	0.29703	0.99042	0.71158	0.4511	0.54897	0.66323
GO:0015914	phospholipid transport	0.87272	0.6545	0.64288	NA	0.7916	0.66336	0.49549	0.73269	0.6891	0.59064	0.66336
GO:1905037	autophagosome organization	0.26414	0.8016	0.96358	0.5889	0.20068	0.96588	0.59118	0.82519	0.714	0.6129	0.66345
GO:0006110	regulation of glycolytic process	0.31995	0.3726	0.96754	0.57187	0.32434	0.96421	0.94585	0.42844	0.7557	0.81402	0.663785
GO:0051193	regulation of cofactor metabolic process	0.31995	0.3726	0.96754	0.57187	0.32434	0.96421	0.94585	0.42844	0.7557	0.81402	0.663785
GO:0051196	regulation of coenzyme metabolic process	0.31995	0.3726	0.96754	0.57187	0.32434	0.96421	0.94585	0.42844	0.7557	0.81402	0.663785
GO:0018022	peptidyl-lysine methylation	0.64583	0.6305	0.87507	0.29439	0.80303	0.92671	0.35943	0.85181	0.6818	0.47682	0.663815
GO:0014904	myotube cell development	0.85723	0.6169	0.90858	0.67043	0.80012	0.95854	0.65764	0.60601	0.6461	0.64155	0.664035
GO:0048741	skeletal muscle fiber development	0.85723	0.6169	0.90858	0.67043	0.80012	0.95854	0.65764	0.60601	0.6461	0.64155	0.664035
GO:0001952	regulation of cell-matrix adhesion	0.64739	0.7603	0.7592	0.68069	0.61422	0.71475	0.64714	0.71869	0.6416	0.61445	0.66404
GO:0046112	nucleobase biosynthetic process	0.83235	0.6325	0.32186	0.69585	0.8587	0.27069	0.53703	0.78249	0.901	0.5288	0.664175
GO:0048568	embryonic organ development	0.80365	0.3203	0.65438	0.67399	0.88508	0.34789	0.74594	0.31947	0.5299	0.69849	0.664185
GO:0071689	muscle thin filament assembly	0.7865	0.7451	0.87753	0.14338	0.59302	0.99268	0.6677	0.66144	0.5017	0.52308	0.66457
GO:0045477	regulation of nurse cell apoptotic process	0.78333	0.7579	0.39822	0.79163	0.56502	0.87319	0.5717	0.90823	0.2718	0.34204	0.6648
GO:1904748	regulation of apoptotic process involved in development	0.78333	0.7579	0.39822	0.79163	0.56502	0.87319	0.5717	0.90823	0.2718	0.34204	0.6648
GO:1901607	alpha-amino acid biosynthetic process	0.36643	0.7417	0.68352	0.6934	0.38255	0.70224	0.64619	0.6846	0.271	0.12707	0.664855
GO:0007426	"tracheal outgrowth, open tracheal system"	0.83884	0.7069	0.64116	0.74335	0.78489	0.57344	0.67604	0.65412	0.2948	0.16447	0.66508
GO:0036065	fucosylation	NA	NA	0.7132	NA	NA	0.61701	NA	NA	NA	NA	0.665105
GO:0044719	regulation of imaginal disc-derived wing size	0.57707	0.9509	0.94908	0.59752	0.56698	0.97003	0.73346	0.95585	0.1754	0.5358	0.66549
GO:0006753	nucleoside phosphate metabolic process	0.64905	0.7789	0.31299	0.68308	0.51928	0.13265	0.99998	0.57964	0.9581	0.71258	0.666065
GO:0035096	larval midgut cell programmed cell death	0.736	0.6662	0.49574	0.93268	0.50543	0.38611	0.81662	0.66819	0.7009	0.59458	0.667195
GO:0042558	pteridine-containing compound metabolic process	0.65389	0.6331	0.862	0.83586	0.75317	0.86449	0.60814	0.62258	0.6808	0.62214	0.667345
GO:0045815	"positive regulation of gene expression, epigenetic"	0.42106	0.5427	0.77138	0.39499	0.6193	0.82705	0.716	0.34797	0.8028	0.95715	0.66765
GO:0061024	membrane organization	0.77687	0.1407	0.41392	0.64985	0.79557	0.8462	0.81558	0.074	0.6856	0.65012	0.66786
GO:0051568	histone H3-K4 methylation	0.71815	0.8019	0.64321	0.35383	0.7743	0.55755	0.33855	0.87631	0.6937	0.56119	0.668455
GO:0007088	regulation of mitotic nuclear division	0.45857	0.9989	0.64353	0.92347	0.43428	0.69358	0.78316	0.99989	0.3909	0.50964	0.668555
GO:0005976	polysaccharide metabolic process	0.19338	0.9726	0.94863	0.5983	0.29533	0.95696	0.62545	0.79104	0.7107	0.62642	0.66856
GO:0044264	cellular polysaccharide metabolic process	0.19338	0.9726	0.94863	0.5983	0.29533	0.95696	0.62545	0.79104	0.7107	0.62642	0.66856
GO:0048814	regulation of dendrite morphogenesis	0.54932	0.8405	0.13188	0.83095	0.73155	0.26998	0.86285	0.94517	0.6056	0.22164	0.668575
GO:0006626	protein targeting to mitochondrion	0.6644	0.8712	0.5463	0.63531	0.69982	0.52386	0.48272	0.67493	0.8567	0.67277	0.668585
GO:0070585	protein localization to mitochondrion	0.6644	0.8712	0.5463	0.63531	0.69982	0.52386	0.48272	0.67493	0.8567	0.67277	0.668585
GO:0072655	establishment of protein localization to mitochondrion	0.6644	0.8712	0.5463	0.63531	0.69982	0.52386	0.48272	0.67493	0.8567	0.67277	0.668585
GO:0030721	spectrosome organization	0.47816	0.7019	0.65425	0.53589	0.49791	0.68411	0.49469	0.73305	0.7298	0.74702	0.66918
GO:1903827	regulation of cellular protein localization	0.27907	0.7171	0.37097	0.90476	0.20613	0.45386	0.84618	0.62232	0.9045	0.98797	0.66971
GO:0050776	regulation of immune response	0.56854	0.9337	0.58835	0.75841	0.79435	0.25446	0.7928	0.75142	0.1788	0.18598	0.669885
GO:0045926	negative regulation of growth	0.37227	0.733	0.61606	0.93467	0.31697	0.71238	0.96906	0.64236	0.6976	0.60569	0.66998
GO:0010637	negative regulation of mitochondrial fusion	NA	NA	0.66894	NA	NA	0.67196	NA	NA	NA	NA	0.67045
GO:0072337	modified amino acid transport	0.63068	0.5497	0.89707	0.65429	0.47014	0.90158	0.76255	0.55815	0.6874	0.69147	0.670845
GO:0042176	regulation of protein catabolic process	0.384	0.615	0.74489	0.36879	0.33887	0.73458	0.43936	0.72697	0.7535	0.93766	0.670985
GO:0035114	imaginal disc-derived appendage morphogenesis	0.89209	0.6662	0.82867	0.35111	0.75897	0.39973	0.23342	0.8029	0.676	0.6607	0.6711
GO:1903828	negative regulation of cellular protein localization	0.42058	0.9137	0.528	0.66033	0.32188	0.80389	0.75262	0.66663	0.7676	0.67634	0.671485
GO:0043985	histone H4-R3 methylation	NA	NA	NA	NA	NA	NA	NA	NA	0.5817	0.76135	0.671525
GO:0090364	regulation of proteasome assembly	0.32586	0.7619	0.71459	0.99974	0.34053	0.62886	0.74134	0.8014	0.4626	0.49614	0.671725
GO:0033158	"regulation of protein import into nucleus, translocation"	NA	NA	NA	0.74462	NA	NA	0.59891	NA	0.7564	0.40382	0.671765
GO:0033160	"positive regulation of protein import into nucleus, translocation"	NA	NA	NA	0.74462	NA	NA	0.59891	NA	0.7564	0.40382	0.671765
GO:0044270	cellular nitrogen compound catabolic process	0.75763	0.554	0.44328	0.15271	0.81245	0.6293	0.22038	0.71453	0.8248	0.85616	0.671915
GO:0009152	purine ribonucleotide biosynthetic process	0.81314	0.7006	0.45633	0.83075	0.49714	0.43618	0.8595	0.84109	0.4942	0.64346	0.67203
GO:0042771	intrinsic apoptotic signaling pathway in response to DNA damage by p53 class mediator	0.2461	0.6673	0.67824	0.82921	0.31339	0.62302	0.88405	0.54725	0.8674	0.89534	0.67277
GO:0072332	intrinsic apoptotic signaling pathway by p53 class mediator	0.2461	0.6673	0.67824	0.82921	0.31339	0.62302	0.88405	0.54725	0.8674	0.89534	0.67277
GO:0008039	synaptic target recognition	0.25497	0.6374	0.81247	0.4553	0.37283	0.79829	0.70854	0.45636	0.722	0.8982	0.67297
GO:0055085	transmembrane transport	0.87928	0.6856	0.66072	0.59766	0.44404	0.96939	0.74996	0.70167	0.2245	0.29071	0.67316
GO:0030203	glycosaminoglycan metabolic process	0.69554	0.7047	0.86633	0.41662	0.48632	0.84554	0.55654	0.97913	0.5362	0.65114	0.67334
GO:0045676	regulation of R7 cell differentiation	0.71001	0.6368	0.40813	0.74458	0.49167	0.53976	0.96851	0.78571	0.7309	0.49875	0.673405
GO:0071243	cellular response to arsenic-containing substance	0.32641	NA	NA	NA	0.40642	NA	NA	NA	0.9425	0.97492	0.67446
GO:0071248	cellular response to metal ion	0.32641	NA	NA	NA	0.40642	NA	NA	NA	0.9425	0.97492	0.67446
GO:0071276	cellular response to cadmium ion	0.32641	NA	NA	NA	0.40642	NA	NA	NA	0.9425	0.97492	0.67446
GO:0050975	sensory perception of touch	0.58275	0.627	0.50685	0.76649	0.57732	0.48497	0.76264	0.9893	0.7438	0.72196	0.67448
GO:0016558	protein import into peroxisome matrix	0.72843	0.9136	0.42577	0.88194	0.6547	0.43792	0.90147	0.69451	0.3126	0.24433	0.674605
GO:1902805	positive regulation of synaptic vesicle transport	0.93596	0.8941	0.44466	0.46674	0.92738	0.42795	0.44086	0.89342	0.666	0.68366	0.67483
GO:1903035	negative regulation of response to wounding	0.93248	0.777	0.28764	0.7927	0.81934	0.49089	0.46509	0.96358	0.4553	0.57336	0.67518
GO:0008543	fibroblast growth factor receptor signaling pathway	0.84989	0.4116	0.72652	0.93863	0.78115	0.62387	0.95423	0.44189	0.4569	0.30969	0.675195
GO:0044344	cellular response to fibroblast growth factor stimulus	0.84989	0.4116	0.72652	0.93863	0.78115	0.62387	0.95423	0.44189	0.4569	0.30969	0.675195
GO:0071774	response to fibroblast growth factor	0.84989	0.4116	0.72652	0.93863	0.78115	0.62387	0.95423	0.44189	0.4569	0.30969	0.675195
GO:0045199	maintenance of epithelial cell apical/basal polarity	0.92812	0.7001	0.57613	0.32833	0.93677	0.52251	0.28141	0.65068	0.7436	0.83496	0.67539
GO:0046700	heterocycle catabolic process	0.68889	0.5436	0.48284	0.13139	0.7449	0.66302	0.19143	0.73716	0.7968	0.79336	0.675955
GO:0035168	larval lymph gland hemocyte differentiation	0.08677	0.7613	0.91089	0.90051	0.33838	0.59153	0.92523	0.82675	0.4826	0.53485	0.676415
GO:0002433	immune response-regulating cell surface receptor signaling pathway involved in phagocytosis	0.69117	0.6656	0.87326	0.2437	0.78075	0.9497	0.20655	0.6887	0.2675	0.23785	0.67715
GO:0035196	production of miRNAs involved in gene silencing by miRNA	0.46744	0.4405	0.5609	0.9251	0.43579	0.60141	0.937	0.81044	0.7538	0.75291	0.67716
GO:0050821	protein stabilization	0.87435	0.5772	0.87451	0.38737	0.62115	0.69581	0.67701	0.23332	0.6924	0.67745	0.67723
GO:0006743	ubiquinone metabolic process	0.86288	0.565	0.7369	0.33929	0.65057	0.72509	0.3204	0.70437	0.5911	0.74312	0.67747
GO:0006744	ubiquinone biosynthetic process	0.86288	0.565	0.7369	0.33929	0.65057	0.72509	0.3204	0.70437	0.5911	0.74312	0.67747
GO:0006261	DNA-dependent DNA replication	0.64468	0.6759	0.73055	0.78841	0.6925	0.67942	0.73411	0.63685	0.3808	0.66322	0.67766
GO:0061136	regulation of proteasomal protein catabolic process	0.45425	0.5746	0.85443	0.84946	0.20028	0.6773	0.76021	0.64588	0.6781	0.94408	0.6777
GO:0032460	negative regulation of protein oligomerization	0.67546	0.843	0.59062	0.52074	0.7465	0.68004	0.54097	0.91391	0.6209	0.96444	0.67775
GO:1903332	regulation of protein folding	0.67546	0.843	0.59062	0.52074	0.7465	0.68004	0.54097	0.91391	0.6209	0.96444	0.67775
GO:1903334	positive regulation of protein folding	0.67546	0.843	0.59062	0.52074	0.7465	0.68004	0.54097	0.91391	0.6209	0.96444	0.67775
GO:1903644	regulation of chaperone-mediated protein folding	0.67546	0.843	0.59062	0.52074	0.7465	0.68004	0.54097	0.91391	0.6209	0.96444	0.67775
GO:1903646	positive regulation of chaperone-mediated protein folding	0.67546	0.843	0.59062	0.52074	0.7465	0.68004	0.54097	0.91391	0.6209	0.96444	0.67775
GO:0001306	age-dependent response to oxidative stress	NA	0.6812	NA	NA	NA	NA	NA	0.67461	NA	NA	0.677905
GO:0007571	age-dependent general metabolic decline	NA	0.6812	NA	NA	NA	NA	NA	0.67461	NA	NA	0.677905
GO:0009743	response to carbohydrate	0.89649	0.6934	0.70868	0.42908	0.67188	0.51925	0.472	0.68528	0.6954	0.66183	0.67858
GO:0010225	response to UV-C	0.83423	0.7145	0.60528	NA	0.82547	0.62199	NA	0.6649	0.6905	0.66672	0.67861
GO:0048707	instar larval or pupal morphogenesis	0.72055	0.969	0.36093	0.75871	0.70471	0.27884	0.59308	0.87315	0.6526	0.5556	0.678655
GO:1901360	organic cyclic compound metabolic process	0.65893	0.6984	0.9131	0.61442	0.61841	0.64627	0.8338	0.96998	0.8199	0.48711	0.678665
GO:0006271	DNA strand elongation involved in DNA replication	NA	0.6704	0.70869	0.7861	NA	0.68703	0.79304	0.6445	0.5974	0.50026	0.678715
GO:0022616	DNA strand elongation	NA	0.6704	0.70869	0.7861	NA	0.68703	0.79304	0.6445	0.5974	0.50026	0.678715
GO:0006687	glycosphingolipid metabolic process	0.37263	0.7866	0.82302	0.36094	0.55535	0.81332	0.27636	0.77485	0.5978	0.76003	0.678915
GO:0006688	glycosphingolipid biosynthetic process	0.37263	0.7866	0.82302	0.36094	0.55535	0.81332	0.27636	0.77485	0.5978	0.76003	0.678915
GO:0006487	protein N-linked glycosylation	0.82291	0.9989	0.39749	0.32303	0.83744	0.69988	0.65827	0.96204	0.526	0.56524	0.679075
GO:0015833	peptide transport	0.30445	0.7213	0.59908	0.91314	0.57583	0.71749	0.84365	0.65861	0.6311	0.70066	0.679635
GO:0042430	indole-containing compound metabolic process	0.46115	0.733	0.39543	0.81974	0.4405	0.62634	0.7966	0.80456	0.6249	0.75335	0.67967
GO:0018210	peptidyl-threonine modification	0.33132	0.6673	0.69233	0.77412	0.37709	0.65339	0.83839	0.54725	0.8356	0.82722	0.679815
GO:0006505	GPI anchor metabolic process	0.67774	0.823	0.3786	0.22539	0.6824	0.38467	0.24419	0.76034	0.8412	0.77637	0.68007
GO:0006506	GPI anchor biosynthetic process	0.67774	0.823	0.3786	0.22539	0.6824	0.38467	0.24419	0.76034	0.8412	0.77637	0.68007
GO:0016060	metarhodopsin inactivation	0.39338	0.5786	0.88654	0.71342	0.41381	0.53161	0.64754	0.71457	0.7437	0.90808	0.68048
GO:0035107	appendage morphogenesis	0.8601	0.6347	0.78365	0.30834	0.78298	0.35983	0.19908	0.82564	0.658	0.70322	0.68061
GO:0035162	embryonic hemopoiesis	0.96673	0.5469	0.85101	0.66209	0.90844	0.76502	0.657	0.48373	0.2757	0.69915	0.68062
GO:0046328	regulation of JNK cascade	0.67935	0.7284	0.54645	0.63177	0.64605	0.69333	0.62889	0.68256	0.7175	0.70981	0.680955
GO:0019731	antibacterial humoral response	0.89162	0.9554	0.51071	0.59541	0.79983	0.55131	0.64118	0.95036	0.6186	0.72081	0.680995
GO:0048864	stem cell development	0.3467	0.3666	0.79604	0.58842	0.34381	0.82325	0.77366	0.29499	0.8246	0.79721	0.68104
GO:0042480	negative regulation of eye photoreceptor cell development	0.40526	0.5015	0.9951	0.1461	0.80142	0.99895	0.0908	0.56199	0.9467	0.96185	0.681705
GO:0045316	negative regulation of compound eye photoreceptor development	0.40526	0.5015	0.9951	0.1461	0.80142	0.99895	0.0908	0.56199	0.9467	0.96185	0.681705
GO:0006893	Golgi to plasma membrane transport	0.36141	0.7498	0.35643	0.96824	0.40191	0.32234	0.92506	0.70883	0.6552	0.94682	0.682015
GO:0098876	vesicle-mediated transport to the plasma membrane	0.36141	0.7498	0.35643	0.96824	0.40191	0.32234	0.92506	0.70883	0.6552	0.94682	0.682015
GO:0009266	response to temperature stimulus	0.92305	0.8455	0.43507	0.81297	0.87431	0.55056	0.65505	0.70969	0.5212	0.46809	0.68237
GO:0030837	negative regulation of actin filament polymerization	0.71254	0.198	0.70603	0.6708	0.69494	0.78754	0.64411	0.3417	0.557	0.93667	0.68287
GO:0048644	muscle organ morphogenesis	0.86304	NA	NA	0.5028	0.90766	NA	0.4722	NA	NA	NA	0.68292
GO:0042714	dosage compensation complex assembly	0.50343	0.2688	0.81344	0.68639	0.56713	0.87903	0.67975	0.30397	0.9263	0.88923	0.68307
GO:0031146	SCF-dependent proteasomal ubiquitin-dependent protein catabolic process	0.39911	0.7683	0.85462	0.66602	0.64814	0.82666	0.75271	0.70019	0.3723	0.50509	0.683105
GO:0044724	single-organism carbohydrate catabolic process	0.49204	0.6245	0.89656	0.72507	0.5046	0.97277	0.8913	0.64132	0.4604	0.75292	0.683195
GO:0034613	cellular protein localization	0.38348	0.4877	0.72271	0.91575	0.76576	0.85147	0.67479	0.48884	0.497	0.69177	0.68328
GO:0006275	regulation of DNA replication	0.7152	0.748	0.6302	0.6765	0.65531	0.63306	0.70518	0.8035	0.659	0.69103	0.683765
GO:0015909	long-chain fatty acid transport	0.677	0.6911	NA	NA	0.68115	NA	NA	0.68646	NA	NA	0.683805
GO:0010996	response to auditory stimulus	0.59804	0.56	0.52696	0.94098	0.58465	0.51178	0.76967	0.88695	0.986	0.9954	0.683855
GO:0006044	N-acetylglucosamine metabolic process	0.72965	0.8119	0.606	0.59828	0.72804	0.64092	0.54733	0.81407	NA	NA	0.68448
GO:0048546	digestive tract morphogenesis	0.39613	0.4478	0.72364	0.89227	0.80755	0.44214	0.99172	0.48007	0.646	0.7767	0.68482
GO:0097305	response to alcohol	0.1261	0.9593	0.84148	0.31733	0.25226	0.93544	0.63853	0.73289	0.6106	0.79033	0.68571
GO:0043470	regulation of carbohydrate catabolic process	0.58825	0.564	0.95392	0.46849	0.59474	0.94923	0.85535	0.64304	0.7737	0.72892	0.68598
GO:0001504	neurotransmitter uptake	0.5871	0.8595	0.90936	0.51852	0.33831	0.91335	0.64888	0.86564	0.6764	0.69591	0.686155
GO:0098739	import across plasma membrane	0.5871	0.8595	0.90936	0.51852	0.33831	0.91335	0.64888	0.86564	0.6764	0.69591	0.686155
GO:1905130	carcinine import across plasma membrane	0.5871	0.8595	0.90936	0.51852	0.33831	0.91335	0.64888	0.86564	0.6764	0.69591	0.686155
GO:0042177	negative regulation of protein catabolic process	0.26535	0.1836	0.89226	0.86123	1	0.74534	0.96891	0.1626	0.5922	0.62705	0.686195
GO:1903363	negative regulation of cellular protein catabolic process	0.26535	0.1836	0.89226	0.86123	1	0.74534	0.96891	0.1626	0.5922	0.62705	0.686195
GO:0050673	epithelial cell proliferation	0.76128	0.3908	0.946	0.63004	0.49082	0.79649	0.63391	0.2335	0.7428	0.73929	0.6866
GO:0016571	histone methylation	0.74514	0.6701	0.91702	0.49302	0.7035	0.77208	0.56792	0.81597	0.652	0.58949	0.6868
GO:0007628	adult walking behavior	0.79306	0.59	0.69086	0.9981	0.78346	0.68358	0.99536	0.59644	0.6512	0.65278	0.68722
GO:0090659	walking behavior	0.79306	0.59	0.69086	0.9981	0.78346	0.68358	0.99536	0.59644	0.6512	0.65278	0.68722
GO:0008592	regulation of Toll signaling pathway	0.44647	0.7612	0.78692	0.04671	0.47343	0.71121	0.1588	0.6651	0.9776	0.92268	0.688155
GO:0048569	post-embryonic animal organ development	0.80803	0.7376	0.4825	0.67558	0.77427	0.25303	0.34303	0.84751	0.6787	0.69769	0.688195
GO:0010506	regulation of autophagy	0.08171	0.9084	0.30733	0.84741	0.22612	0.48221	0.77047	0.70544	0.7771	0.67108	0.68826
GO:0006461	protein complex assembly	0.71576	0.3592	0.76165	0.95274	0.66181	0.78544	0.99743	0.63398	0.455	0.51123	0.688785
GO:0046785	microtubule polymerization	0.78397	0.6689	0.70509	0.56116	0.78264	0.69305	0.5385	0.57134	0.6976	0.68455	0.6888
GO:0007552	metamorphosis	0.80235	0.9144	0.32052	0.82625	0.70861	0.27398	0.60704	0.88947	0.669	0.51517	0.688805
GO:0043984	histone H4-K16 acetylation	NA	0.6906	0.4413	0.6972	NA	0.83847	0.7087	0.68725	0.5384	0.56895	0.688925
GO:0007476	imaginal disc-derived wing morphogenesis	0.88136	0.7054	0.81745	0.41878	0.54513	0.53119	0.26649	0.77834	0.6725	0.72843	0.68895
GO:0008293	torso signaling pathway	0.98287	0.565	0.55639	0.63025	0.94161	0.72351	0.55596	0.65483	0.7402	0.78877	0.68917
GO:0046680	response to DDT	0.21893	0.1788	0.74306	0.64482	0.26603	0.96288	0.73373	0.17901	0.9591	0.76288	0.689275
GO:0090090	negative regulation of canonical Wnt signaling pathway	0.69117	0.7065	0.88418	0.4288	0.78075	0.85752	0.41599	0.68753	0.2999	0.13626	0.68935
GO:0046717	acid secretion	0.70783	0.6377	0.85518	0.55773	0.67171	0.80125	0.58845	0.61783	0.9985	1	0.68977
GO:0042221	response to chemical	0.37087	0.602	0.88251	0.37052	0.39952	0.93978	0.6486	0.82363	0.7325	0.76255	0.69055
GO:0051188	cofactor biosynthetic process	0.71694	0.7259	0.50805	0.81552	0.70792	0.48114	0.63592	0.58065	0.6876	0.69402	0.69081
GO:0043409	negative regulation of MAPK cascade	0.75954	0.7584	0.72722	0.51589	0.85092	0.65664	0.63674	0.63743	0.6087	0.90503	0.69193
GO:0018107	peptidyl-threonine phosphorylation	0.33132	0.6923	0.69233	0.82921	0.37709	0.65339	0.88405	0.57816	0.8356	0.82722	0.692315
GO:0051383	kinetochore organization	0.58016	0.7802	0.50415	0.74631	0.64688	0.26389	0.74958	0.89971	0.6197	0.73799	0.692435
GO:0002778	antibacterial peptide production	0.63163	0.9035	0.72506	0.66054	0.90475	0.73298	0.32336	0.89734	0.4685	0.41868	0.6928
GO:0002780	antibacterial peptide biosynthetic process	0.63163	0.9035	0.72506	0.66054	0.90475	0.73298	0.32336	0.89734	0.4685	0.41868	0.6928
GO:0002786	regulation of antibacterial peptide production	0.63163	0.9035	0.72506	0.66054	0.90475	0.73298	0.32336	0.89734	0.4685	0.41868	0.6928
GO:0002808	regulation of antibacterial peptide biosynthetic process	0.63163	0.9035	0.72506	0.66054	0.90475	0.73298	0.32336	0.89734	0.4685	0.41868	0.6928
GO:0030588	pseudocleavage	0.91268	0.5161	0.90073	0.62673	0.7515	0.92533	0.61103	0.75044	0.6358	0.62347	0.69312
GO:0030589	pseudocleavage involved in syncytial blastoderm formation	0.91268	0.5161	0.90073	0.62673	0.7515	0.92533	0.61103	0.75044	0.6358	0.62347	0.69312
GO:0032482	Rab protein signal transduction	0.73307	0.8234	0.215	0.67584	0.33821	0.51073	0.71092	0.74982	0.7189	0.65205	0.69338
GO:0007270	neuron-neuron synaptic transmission	0.67392	0.4514	0.92104	0.7563	0.63612	0.92423	0.97835	0.71076	0.6102	0.67655	0.693655
GO:0005978	glycogen biosynthetic process	0.15479	0.9302	0.96701	0.68691	0.21293	0.95422	0.70106	0.88767	0.5958	0.65551	0.693985
GO:0009250	glucan biosynthetic process	0.15479	0.9302	0.96701	0.68691	0.21293	0.95422	0.70106	0.88767	0.5958	0.65551	0.693985
GO:0051090	regulation of sequence-specific DNA binding transcription factor activity	0.39227	0.9126	0.72515	0.87012	0.37122	0.54069	0.86765	0.919	0.6635	0.65616	0.694325
GO:0016042	lipid catabolic process	0.72054	0.8331	0.91253	0.50553	0.56737	0.66825	0.49993	0.84816	0.7516	0.58359	0.694395
GO:0007369	gastrulation	0.99404	0.6594	0.36789	0.70123	0.9485	0.68799	0.78378	0.62453	0.738	0.6744	0.69461
GO:0006664	glycolipid metabolic process	0.57433	0.9106	0.69475	0.36521	0.69464	0.6929	0.38912	0.84623	0.8127	0.82041	0.694695
GO:0009247	glycolipid biosynthetic process	0.57433	0.9106	0.69475	0.36521	0.69464	0.6929	0.38912	0.84623	0.8127	0.82041	0.694695
GO:1903509	liposaccharide metabolic process	0.57433	0.9106	0.69475	0.36521	0.69464	0.6929	0.38912	0.84623	0.8127	0.82041	0.694695
GO:0043038	amino acid activation	0.69566	0.6634	0.80861	0.73545	0.63623	0.78669	0.69414	0.39741	0.823	0.37132	0.6949
GO:0097202	activation of cysteine-type endopeptidase activity	0.28412	0.7453	0.49555	0.88325	0.23088	0.49297	0.927	0.64525	0.8368	0.94899	0.695275
GO:0003156	regulation of animal organ formation	0.8752	0.7162	0.86142	0.38605	0.94776	0.95809	0.50741	0.67442	0.3127	0.33552	0.69531
GO:1901800	positive regulation of proteasomal protein catabolic process	0.41825	0.6961	0.6954	0.69762	0.43262	0.71542	0.48642	0.68199	0.727	0.9086	0.69575
GO:0009108	coenzyme biosynthetic process	0.80829	0.7206	0.63069	0.56197	0.79014	0.66759	0.70176	0.70017	0.6915	0.66521	0.695835
GO:0035195	gene silencing by miRNA	0.46651	0.8854	0.25339	0.65296	0.42064	0.29269	0.81353	0.97512	0.879	0.73914	0.69605
GO:0009116	nucleoside metabolic process	0.93252	0.5322	0.48205	0.98487	0.77193	0.6206	0.95614	0.88581	0.5783	0.59944	0.696265
GO:0060099	"regulation of phagocytosis, engulfment"	0.85773	0.3335	0.81006	0.09331	0.85145	0.7702	0.33182	0.38569	0.7496	0.64319	0.696395
GO:1905153	regulation of membrane invagination	0.85773	0.3335	0.81006	0.09331	0.85145	0.7702	0.33182	0.38569	0.7496	0.64319	0.696395
GO:0016063	rhodopsin biosynthetic process	0.594	0.9475	0.5507	0.86659	0.62473	0.54638	0.59371	0.98077	0.8941	0.76826	0.696495
GO:0032507	maintenance of protein location in cell	0.67707	0.6781	0.5962	0.71496	0.60822	0.8159	0.84827	0.58538	0.7435	0.88972	0.69653
GO:0071363	cellular response to growth factor stimulus	0.88882	0.5607	0.61001	0.65796	0.98698	0.69656	0.69494	0.69682	0.929	0.75542	0.69669
GO:0000271	polysaccharide biosynthetic process	0.1315	0.7662	0.91893	0.75094	0.16798	0.84972	0.64401	0.85837	0.4244	0.46536	0.697475
GO:0033692	cellular polysaccharide biosynthetic process	0.1315	0.7662	0.91893	0.75094	0.16798	0.84972	0.64401	0.85837	0.4244	0.46536	0.697475
GO:0031000	response to caffeine	0.28015	0.3715	0.82187	0.6214	0.35003	0.87053	0.77493	0.35455	0.8513	0.84705	0.698165
GO:0007507	heart development	0.87317	0.4451	0.77101	0.47451	0.92634	0.89147	0.29145	0.41408	0.626	0.87876	0.698505
GO:0090305	nucleic acid phosphodiester bond hydrolysis	0.83364	0.4991	0.5489	0.84849	0.95195	0.27376	0.85244	0.76351	0.6341	0.50736	0.698805
GO:0030537	larval behavior	0.39184	0.703	0.67875	0.49501	0.57161	0.69573	0.74382	0.71322	0.7458	0.95805	0.699365
GO:0048047	"mating behavior, sex discrimination"	0.41071	0.9628	0.83139	0.40599	0.4082	0.56811	0.37822	0.9701	0.9261	0.92303	0.69975
GO:0061382	Malpighian tubule tip cell differentiation	0.24461	0.5205	0.79536	0.99283	0.2185	0.74254	1	0.51916	0.6661	0.73367	0.699885
GO:0065002	intracellular protein transmembrane transport	0.70001	0.8347	0.4283	0.86801	0.7005	0.82752	0.84548	0.47823	0.5406	0.28625	0.700255
GO:0071806	protein transmembrane transport	0.70001	0.8347	0.4283	0.86801	0.7005	0.82752	0.84548	0.47823	0.5406	0.28625	0.700255
GO:0003402	planar cell polarity pathway involved in axis elongation	0.62668	0.7797	0.8513	0.54126	0.59252	0.88475	0.82505	0.77462	0.564	0.53555	0.70065
GO:0010035	response to inorganic substance	0.30822	0.4031	0.82283	0.83627	0.28582	0.82573	0.77221	0.53235	0.8062	0.62952	0.700865
GO:0006418	tRNA aminoacylation for protein translation	0.6672	0.6275	0.80861	0.76175	0.65346	0.78669	0.73525	0.46992	0.807	0.3091	0.701225
GO:0043039	tRNA aminoacylation	0.6672	0.6275	0.80861	0.76175	0.65346	0.78669	0.73525	0.46992	0.807	0.3091	0.701225
GO:0042052	rhabdomere development	0.65752	0.6377	0.09321	0.68054	0.72287	0.04754	0.96186	0.96398	0.722	0.80708	0.70127
GO:0035207	negative regulation of hemocyte proliferation	0.04357	0.6903	0.80971	0.74525	0.16675	0.21002	0.77728	0.75928	0.7126	0.39672	0.70145
GO:0042684	cardioblast cell fate commitment	0.49588	0.6773	0.93728	0.60596	0.49414	0.93408	0.72574	0.63736	0.9173	0.92554	0.70152
GO:0032536	regulation of cell projection size	NA	0.7119	0.77942	0.38671	NA	0.78157	0.48949	0.69131	NA	NA	0.701605
GO:0010498	proteasomal protein catabolic process	0.32227	0.7714	0.87785	0.73911	0.20029	0.56293	0.68647	0.61362	0.7169	0.7832	0.701685
GO:0051962	positive regulation of nervous system development	0.17802	0.6577	0.09792	0.77255	0.42454	0.2881	0.91831	0.74664	0.8372	0.92673	0.70217
GO:0060148	positive regulation of posttranscriptional gene silencing	0.19971	0.9192	NA	0.89824	0.66958	NA	0.73541	0.9118	0.4726	0.09769	0.702495
GO:0043506	regulation of JUN kinase activity	0.52198	0.7579	0.38286	0.69553	0.50826	0.69485	0.70989	0.77889	0.852	0.85596	0.70271
GO:0042308	negative regulation of protein import into nucleus	0.68316	0.9162	0.64582	0.93212	0.46554	0.87164	0.95304	0.72037	0.6851	0.61545	0.702735
GO:1900181	negative regulation of protein localization to nucleus	0.68316	0.9162	0.64582	0.93212	0.46554	0.87164	0.95304	0.72037	0.6851	0.61545	0.702735
GO:1904590	negative regulation of protein import	0.68316	0.9162	0.64582	0.93212	0.46554	0.87164	0.95304	0.72037	0.6851	0.61545	0.702735
GO:0031057	negative regulation of histone modification	0.82626	1	0.52852	0.6972	0.77761	0.51881	0.7087	0.98506	0.6339	0.60077	0.70295
GO:0031061	negative regulation of histone methylation	0.82626	1	0.52852	0.6972	0.77761	0.51881	0.7087	0.98506	0.6339	0.60077	0.70295
GO:1903050	regulation of proteolysis involved in cellular protein catabolic process	0.39122	0.6582	0.81849	0.81743	0.3376	0.66984	0.84775	0.70401	0.7019	0.95463	0.702955
GO:0042246	tissue regeneration	0.424	0.9588	NA	0.9717	0.44766	NA	0.97955	0.96755	0.0697	0.08497	0.70323
GO:0031032	actomyosin structure organization	0.36778	0.6546	0.79125	0.98464	0.32608	0.61281	0.98806	0.75217	0.6414	0.83293	0.703385
[truncated: 139,375 more chars]
