# Supplementary material for: Repeated Evolution of Asexuality Involves Convergent Gene Expression Changes
Source: Mol Biol Evol. 2018 Nov 16;36(2):350–64. doi: 10.1093/molbev/msy217 (PMC6404633; doi:10.1093/molbev/msy217)
Supplement: Supplementary Data [file msy217_supp.zip › Supp_Table_13.txt]

# Supplemental Table 13
### GO term enrichment for convergent genes in leg samples when mapped to different ref transcriptomes (see ms)
# GO.ID	= GO term ID
# GO_desc = GO term description	
# toTbi_GSEA = Gene set enrichment p-value when mapped to Timema bartmani
# toTte_GSEA = Gene set enrichment p-value when mapped to Timema tahoe	
# toTce_GSEA = Gene set enrichment p-value when mapped to Timema cristinae
# toTms_GSEA = Gene set enrichment p-value when mapped to Timema monikensis
# toTps_GSEA = Gene set enrichment p-value when mapped to Timema poppensis
# toTdi_GSEA = Gene set enrichment p-value when mapped to Timema douglasi
# toTcm_GSEA = Gene set enrichment p-value when mapped to Timema californicum
# toTsi_GSEA = Gene set enrichment p-value when mapped to Timema shepardi
# toTpa_GSEA = Gene set enrichment p-value when mapped to Timema podura
# toTge_GSEA = Gene set enrichment p-value when mapped to Timema genevievae
# median_GSEA = Median gene set enrichment p-value across species references
GO.ID	GO_desc	toTpa_GSEA	toTge_GSEA	toTms_GSEA	toTte_GSEA	toTdi_GSEA	toTps_GSEA	toTcm_GSEA	toTsi_GSEA	toTce_GSEA	toTbi_GSEA	median_GSEA
GO:0002181	cytoplasmic translation	0.0033	0.01112	3.70E-05	0.00373	5.10E-06	5.60E-05	0.00024	1.10E-05	7.00E-06	0.003	0.000148
GO:0006122	"mitochondrial electron transport, ubiquinol to cytochrome c"	0.0054	0.15803	0.0016	0.00021	0.00419	0.00493	7.20E-05	7.80E-05	0.00249	0.00302	0.002755
GO:0015986	ATP synthesis coupled proton transport	0.0034	0.00321	0.0012	0.03775	0.05338	0.05618	0.00024	0.00027	0.00014	0.01763	0.003305
GO:0006120	"mitochondrial electron transport, NADH to ubiquinone"	0.0072	0.00157	0.00021	0.0157	0.00226	0.00015	0.00508	0.0099	0.00209	0.04619	0.00367
GO:0022900	electron transport chain	0.0072	0.00147	0.00304	0.07205	0.00086	0.00084	0.00593	0.0009	0.0052	0.00465	0.003845
GO:0007286	spermatid development	0.0345	0.24538	0.02605	0.00135	0.00215	0.00457	0.00324	0.0012	0.00998	0.00022	0.003905
GO:0061640	cytoskeleton-dependent cytokinesis	0.1294	0.07322	0.00452	0.00026	0.00503	0.00662	0.06396	0.04142	0.00263	0.00055	0.005825
GO:0006909	phagocytosis	0.0082	0.0122	0.18935	0.00307	0.0048	0.02612	0.00991	0.00615	0.37924	0.01259	0.011055
GO:0045196	establishment or maintenance of neuroblast polarity	0.5896	0.41274	0.01014	0.00197	0.01125	0.01802	0.01985	0.00876	0.01292	0.01393	0.013425
GO:0007030	Golgi organization	0.0488	0.02004	0.06705	0.00739	0.00276	0.00588	0.00161	0.00025	0.05823	0.03676	0.013715
GO:0006313	"transposition, DNA-mediated"	0.0145	1	0.00965	0.13922	0.01424	0.01418	0.01458	1	0.0104	0.13742	0.01454
GO:0000335	"negative regulation of transposition, DNA-mediated"	0.0145	0.00627	0.01618	0.2162	0.02286	0.02278	0.01458	0.00471	0.01729	0.21386	0.016735
GO:0048388	endosomal lumen acidification	0.0123	0.01177	0.017	0.3173	0.01886	0.02084	0.01752	0.01713	0.01909	0.34425	0.01819
GO:0006839	mitochondrial transport	0.0374	0.10314	0.00617	0.07813	0.02026	0.01025	0.00498	0.00119	0.01908	0.13013	0.01967
GO:0007520	myoblast fusion	0.503	0.61162	0.10849	0.00396	0.02346	0.00681	0.01935	0.01938	0.07245	0.00736	0.02142
GO:0010256	endomembrane system organization	0.0291	0.0159	0.01066	0.00676	0.54661	0.50639	0.88895	0.96208	0.0041	0.00591	0.0225
GO:0000337	"regulation of transposition, DNA-mediated"	0.0145	1	0.01618	0.2162	0.02286	0.02278	0.01458	1	0.01729	0.21386	0.02282
GO:0006413	translational initiation	0.091	0.02276	0.03294	0.16881	0.02678	0.00686	0.00161	0.00948	0.01983	0.10115	0.02477
GO:0006783	heme biosynthetic process	0.0013	0.00064	0.00497	0.03364	0.07363	0.01952	0.13756	0.17125	0.00969	0.03106	0.02529
GO:0018345	protein palmitoylation	NA	0.6458	NA	NA	NA	NA	0.0231	0.02637	NA	NA	0.02637
GO:0032270	positive regulation of cellular protein metabolic process	0.7118	0.3867	0.01929	0.02692	0.01258	0.0122	0.187	0.03139	0.01706	0.12827	0.029155
GO:0045851	pH reduction	0.0273	0.02395	0.01541	0.24321	0.0319	0.0284	0.15012	0.14402	0.02456	0.25474	0.03015
GO:0051452	intracellular pH reduction	0.0273	0.02395	0.01541	0.24321	0.0319	0.0284	0.15012	0.14402	0.02456	0.25474	0.03015
GO:0051453	regulation of intracellular pH	0.0273	0.02395	0.01541	0.24321	0.0319	0.0284	0.15012	0.14402	0.02456	0.25474	0.03015
GO:0048136	male germ-line cyst formation	0.1771	0.16349	0.02908	0.09867	0.01126	0.00801	0.0239	0.0262	0.03158	0.08448	0.03033
GO:0072594	establishment of protein localization to organelle	0.0699	0.01798	0.03818	0.09898	0.00311	0.1236	0.00656	0.00426	0.02595	0.07294	0.032065
GO:0051297	centrosome organization	0.0867	0.03331	0.03154	0.00707	0.23146	0.18513	0.03744	0.01235	0.01546	0.0304	0.032425
GO:0008283	cell proliferation	0.0668	0.07653	0.03579	0.45776	0.02986	0.0272	0.00192	0.07253	0.00244	0.01933	0.032825
GO:0042990	regulation of transcription factor import into nucleus	0.0241	0.0576	0.10806	0.12928	0.03169	0.0141	0.03564	0.00997	0.07096	0.01956	0.033665
GO:0045333	cellular respiration	0.053	0.05185	0.03157	0.03215	0.09175	0.02038	0.11253	0.03764	0.03157	0.00207	0.034895
GO:0098930	axonal transport	0.0283	0.03447	0.19546	0.0356	0.22195	0.04323	0.0182	0.0288	0.16692	0.03192	0.035035
GO:0007422	peripheral nervous system development	0.0286	0.00583	0.02221	0.07127	0.02734	0.01063	0.07166	0.13923	0.07721	0.04223	0.035415
GO:0051049	regulation of transport	0.0651	0.03752	0.0289	0.00126	0.02359	0.01162	0.17224	0.24594	0.04154	0.03472	0.03612
GO:0006281	DNA repair	0.5086	0.44487	0.00835	0.11166	0.02122	0.03205	0.04294	0.02002	0.00552	0.44271	0.037495
GO:0006605	protein targeting	0.4431	0.13053	0.02602	0.07119	0.00346	0.1169	0.01096	0.00748	0.01165	0.05065	0.038335
GO:0001556	oocyte maturation	0.0407	0.02624	NA	0.0368	NA	NA	NA	NA	NA	0.04042	0.03861
GO:0006895	Golgi to endosome transport	0.031	0.03723	0.01966	0.12968	NA	NA	0.04076	0.05215	0.0331	0.13743	0.038995
GO:0035148	tube formation	0.0044	0.0643	0.02026	0.0404	0.04334	0.03325	0.22031	0.10847	0.0394	0.00163	0.0399
GO:0007017	microtubule-based process	0.0088	0.01329	0.03965	0.01661	0.09878	0.14373	0.60973	0.62357	0.04266	0.01541	0.041155
GO:0051093	negative regulation of developmental process	0.2413	0.1476	0.02734	0.00143	0.49827	0.04841	0.03278	0.03398	0.0084	0.05164	0.041195
GO:0016336	establishment or maintenance of polarity of larval imaginal disc epithelium	0.0399	0.0231	0.00845	0.00789	0.07727	0.05471	0.47481	0.33182	0.01	0.04306	0.04148
GO:0009951	polarity specification of dorsal/ventral axis	0.0431	0.04303	NA	NA	NA	NA	NA	NA	NA	NA	0.043065
GO:0065001	specification of axis polarity	0.0431	0.04303	NA	NA	NA	NA	NA	NA	NA	NA	0.043065
GO:0021952	central nervous system projection neuron axonogenesis	NA	NA	0.19816	0.0208	NA	NA	0.00962	0.03962	0.21172	0.05031	0.044965
GO:0060997	dendritic spine morphogenesis	NA	NA	0.19816	0.0208	NA	NA	0.00962	0.03962	0.21172	0.05031	0.044965
GO:0006888	ER to Golgi vesicle-mediated transport	0.0853	0.23974	0.15184	0.04947	0.00224	0.00213	0.0006	0.01436	0.21007	0.04053	0.045
GO:0032268	regulation of cellular protein metabolic process	0.137	0.90763	0.03501	0.00473	0.00779	0.0092	0.11036	0.00749	0.05756	0.05806	0.046285
GO:0042773	ATP synthesis coupled electron transport	0.1521	0.03583	0.03688	0.67595	0.04034	0.03365	0.30292	0.25822	0.04625	0.04679	0.04652
GO:0042991	transcription factor import into nucleus	0.0241	0.0576	0.10806	0.12928	0.03169	0.0141	0.03564	1	0.07096	0.01956	0.04662
GO:0051235	maintenance of location	0.4872	0.47635	0.79141	0.02314	0.02335	0.01213	0.03893	0.05503	0.81915	0.0277	0.04698
GO:0031023	microtubule organizing center organization	0.1105	0.04297	0.02629	0.85551	0.31284	0.29165	0.05222	0.01872	0.02002	0.03967	0.047595
GO:0035185	preblastoderm mitotic cell cycle	0.0187	0.07701	NA	NA	NA	NA	NA	NA	NA	NA	0.047855
GO:0035592	establishment of protein localization to extracellular region	NA	NA	0.05672	0.23163	0.03914	0.0393	0.03468	0.03734	0.06621	0.16791	0.04801
GO:0071692	protein localization to extracellular region	NA	NA	0.05672	0.23163	0.03914	0.0393	0.03468	0.03734	0.06621	0.16791	0.04801
GO:0045910	negative regulation of DNA recombination	0.0429	0.95263	0.03601	0.2162	0.02286	0.02278	0.05384	0.9618	0.03849	0.21386	0.04837
GO:0035017	cuticle pattern formation	0.5775	0.8186	0.15622	0.01559	0.04146	0.05622	0.01206	0.00109	0.536	0.00674	0.04884
GO:0051247	positive regulation of protein metabolic process	0.8445	0.59648	0.02521	0.0409	0.02473	0.01498	0.24643	0.0617	0.03014	0.1724	0.0513
GO:0007112	male meiosis cytokinesis	0.0824	0.07797	0.10201	0.01068	0.06581	0.06231	0.00567	0.00451	0.03897	0.04106	0.051685
GO:0072330	monocarboxylic acid biosynthetic process	0.0621	0.09298	0.20547	0.00923	0.0425	0.11183	0.02659	0.01339	0.11822	0.03235	0.0523
GO:0000226	microtubule cytoskeleton organization	0.0358	0.02071	0.06204	0.0827	0.10175	0.23114	0.00738	0.0013	0.12722	0.04273	0.052385
GO:0046532	regulation of photoreceptor cell differentiation	0.9368	0.97017	0.03698	0.02691	0.0315	0.05136	0.08496	0.02279	0.44176	0.05347	0.052415
GO:0006310	DNA recombination	0.0569	0.62305	0.04914	0.3394	0.00169	0.00088	0.00524	0.12732	0.00302	0.52381	0.05302
GO:0045200	establishment of neuroblast polarity	0.8667	0.30599	0.01475	0.01155	0.05381	0.05263	0.24454	0.12629	0.01735	0.0311	0.05322
GO:0016579	protein deubiquitination	0.2428	0.16943	0.01098	0.05837	0.65432	0.14341	0.01636	0.03208	0.01857	0.04944	0.053905
GO:0090163	establishment of epithelial cell planar polarity	0.1042	0.10278	NA	NA	0.00591	0.00706	NA	NA	NA	NA	0.05492
GO:0030641	regulation of cellular pH	0.0467	0.04388	0.00785	0.29828	0.05672	0.05439	0.17873	0.17158	0.01917	0.32516	0.055555
GO:0007307	eggshell chorion gene amplification	0.0462	0.06111	0.07627	0.40701	0.0496	0.05013	0.0104	0.01213	0.1748	0.50661	0.05562
GO:0032006	regulation of TOR signaling	0.1718	0.11687	0.03214	0.0169	0.0015	0.02582	0.11539	0.13212	0.06111	0.05143	0.05627
GO:0006903	vesicle targeting	0.0531	0.06006	0.12056	0.23512	0.02413	0.01755	0.0036	0.00661	0.37039	0.21198	0.05658
GO:0045861	negative regulation of proteolysis	0.0319	0.00314	0.13648	0.039	0.02618	0.08676	0.17448	0.16987	0.0588	0.05446	0.05663
GO:0000280	nuclear division	0.1063	0.02837	0.81428	0.00637	0.04061	0.04917	0.16852	0.06189	0.70737	0.05146	0.056675
GO:0022904	respiratory electron transport chain	0.1559	0.02202	0.03808	0.44458	0.05653	0.05748	0.17447	0.06952	0.05294	0.019	0.057005
GO:0017038	protein import	0.0558	0.05837	0.04446	0.13829	0.04388	0.82856	0.13588	0.252	0.01211	0.05379	0.057085
GO:0048741	skeletal muscle fiber development	0.1151	0.07588	0.17892	0.00541	0.01302	0.10621	0.03387	0.03903	0.14611	0.03256	0.057455
GO:0021954	central nervous system neuron development	0.0067	0.0099	0.16047	0.03364	0.06533	0.09694	0.54443	0.04976	0.07942	0.02484	0.057545
GO:0051241	negative regulation of multicellular organismal process	0.2073	0.13541	0.05169	0.00262	0.58344	0.08391	0.05064	0.05107	0.02928	0.06384	0.057765
GO:0006662	glycerol ether metabolic process	0.0241	0.00398	0.52252	0.05338	0.01885	0.02719	0.07864	0.08044	0.30117	0.06226	0.05782
GO:0051480	regulation of cytosolic calcium ion concentration	0.0413	0.03611	0.25031	0.15244	0.05711	0.0609	0.02023	0.02068	0.26406	0.14764	0.059005
GO:0071560	cellular response to transforming growth factor beta stimulus	0.8842	0.67048	0.19586	0.00474	0.06188	0.14062	0.05766	0.02877	0.02891	0.0221	0.05977
GO:0007098	centrosome cycle	0.1478	0.09312	0.08978	0.02847	0.00243	0.00448	0.04908	0.0219	0.0718	0.09933	0.06044
GO:0043269	regulation of ion transport	0.1589	0.14731	0.05837	0.04504	0.12042	0.06373	0.00767	0.01064	0.10844	0.01252	0.06105
GO:0051172	negative regulation of nitrogen compound metabolic process	0.0439	0.0457	0.02645	0.01414	0.24693	0.07271	0.06669	0.22664	0.05591	0.07625	0.0613
GO:0006414	translational elongation	0.0939	0.03746	0.07113	0.04448	0.15229	0.27226	0.00605	0.0012	0.07657	0.05246	0.061795
GO:0030431	sleep	0.1619	0.04472	0.07371	0.08298	0.06315	0.061	0.00301	0.00045	0.06399	0.05309	0.062075
GO:0045314	regulation of compound eye photoreceptor development	0.5657	0.51329	0.03776	0.14934	0.06196	0.06466	0.05277	0.04103	0.00629	0.30634	0.06331
GO:0051533	positive regulation of NFAT protein import into nucleus	0.172	0.25088	0.15629	0.00378	0.08752	0.03912	0.00539	0.01719	0.09549	0.01102	0.06332
GO:0007446	imaginal disc growth	0.1189	0.05086	0.06368	0.01777	0.08913	0.03584	0.06736	0.11434	0.03516	0.06313	0.063405
GO:0019725	cellular homeostasis	0.0106	0.04304	0.34721	0.00979	0.22641	0.1512	0.05314	0.02677	0.35214	0.07373	0.063435
GO:0040015	negative regulation of multicellular organism growth	0.0628	0.02662	0.04114	NA	0.47255	0.48389	0.12713	0.0646	0.04064	NA	0.0637
GO:0009620	response to fungus	0.0139	0.00993	0.28521	0.08967	0.01915	0.00824	0.06238	0.06613	0.27864	0.07638	0.064255
GO:0042775	mitochondrial ATP synthesis coupled electron transport	0.1924	0.04212	0.08871	0.00718	0.04364	0.06935	0.4397	0.29629	0.05924	0.04408	0.064295
GO:0007379	segment specification	0.2371	0.13029	0.07005	0.01849	0.09211	0.14019	0.03659	0.04841	0.0399	0.05892	0.064485
GO:0052548	regulation of endopeptidase activity	0.0811	0.00332	0.05548	0.0686	0.03007	0.06134	0.1725	0.03869	0.15271	0.23416	0.06497
GO:0014902	myotube differentiation	0.6723	0.43229	0.06604	1	0.00128	0.17093	0.0178	0.02667	0.03869	0.06462	0.06533
GO:0031167	rRNA methylation	NA	NA	NA	NA	0.06411	0.06669	NA	NA	NA	NA	0.0654
GO:0046034	ATP metabolic process	0.1076	0.06643	0.0652	0.08573	0.02941	0.02602	0.10505	0.15442	0.04687	0.01014	0.065815
GO:0060548	negative regulation of cell death	0.2519	0.08441	0.0647	0.0992	0.02272	0.00624	0.00583	0.0682	0.06411	0.41926	0.06645
GO:0035149	"lumen formation, open tracheal system"	0.0287	0.00262	0.07356	0.00612	0.19242	0.13649	0.27844	0.32424	0.06	0.05346	0.06678
GO:0032879	regulation of localization	0.0401	0.04947	0.02666	0.42298	0.06857	0.06523	0.1935	0.17646	0.11001	0.03877	0.0669
GO:0071243	cellular response to arsenic-containing substance	NA	NA	NA	NA	NA	NA	0.06023	0.07363	NA	NA	0.06693
GO:0071248	cellular response to metal ion	NA	NA	NA	NA	NA	NA	0.06023	0.07363	NA	NA	0.06693
GO:0071276	cellular response to cadmium ion	NA	NA	NA	NA	NA	NA	0.06023	0.07363	NA	NA	0.06693
GO:0070646	protein modification by small protein removal	0.1474	0.22953	0.03514	0.05206	0.48988	0.15217	0.04822	0.07799	0.04298	0.05874	0.068365
GO:0006633	fatty acid biosynthetic process	0.08	0.11619	0.21507	0.01129	0.05739	0.14507	0.03275	0.01899	0.10239	0.03877	0.068695
GO:0022402	cell cycle process	0.0442	0.01919	0.70478	0.05274	0.47211	0.51883	0.0131	0.00352	0.65441	0.08629	0.069515
GO:0006303	double-strand break repair via nonhomologous end joining	0.0327	0.25193	0.06089	0.07835	0.05429	0.06186	0.20593	0.55254	0.05489	0.35997	0.070105
GO:0017015	regulation of transforming growth factor beta receptor signaling pathway	0.6396	0.44243	0.02569	0.26756	0.00297	0.00407	0.07837	0.06209	0.02552	0.2762	0.07023
GO:0018904	ether metabolic process	0.0241	1	0.52252	0.05338	0.01885	0.02719	0.07864	0.08044	0.30117	0.06226	0.07045
GO:0036124	histone H3-K9 trimethylation	0.0233	0.01261	0.10582	0.43336	0.05604	0.05294	0.08584	0.08517	0.01501	0.49156	0.070605
GO:1900112	regulation of histone H3-K9 trimethylation	0.0233	0.01261	0.10582	0.43336	0.05604	0.05294	0.08584	0.08517	0.01501	0.49156	0.070605
GO:1900114	positive regulation of histone H3-K9 trimethylation	0.0233	0.01261	0.10582	0.43336	0.05604	0.05294	0.08584	0.08517	0.01501	0.49156	0.070605
GO:0048137	spermatocyte division	0.1737	0.05474	0.09609	0.0882	0.03346	0.03206	0.00211	0.006	0.1018	0.09489	0.07147
GO:0070271	protein complex biogenesis	0.1875	0.04136	0.05088	0.27156	0.01557	0.01471	0.03897	0.09266	0.10489	0.24946	0.07177
GO:0090087	regulation of peptide transport	0.105	0.03339	0.35884	0.01034	0.1802	0.04363	0.02444	0.10056	0.19075	0.01122	0.072095
GO:0045792	negative regulation of cell size	0.148	0.08422	0.0121	0.00023	0.34735	0.25865	0.11414	0.06018	0.01569	0.00027	0.0722
GO:0042993	positive regulation of transcription factor import into nucleus	0.0517	0.10746	0.13936	0.30596	0.0429	0.01964	0.12373	0.01763	0.09305	0.02859	0.072375
GO:0016082	synaptic vesicle priming	0.0742	0.10274	0.07157	0.04668	0.0662	0.24466	0.12663	0.01152	0.07574	0.01068	0.072885
GO:0002790	peptide secretion	0.1754	0.08051	0.58284	0.15183	0.0455	0.01084	0.06623	0.02371	0.15261	0.03854	0.07337
GO:0006334	nucleosome assembly	0.0428	0.0632	0.0665	0.0805	0.00531	0.00696	0.39546	0.40171	0.16181	0.18252	0.0735
GO:0006606	protein import into nucleus	0.0909	0.03868	0.09043	0.10783	0.01937	0.00147	0.09995	0.26631	0.01722	0.05758	0.074005
GO:0001408	guanine nucleotide transport	NA	NA	0.07252	NA	NA	NA	NA	NA	0.07644	NA	0.07448
GO:0070729	cyclic nucleotide transport	NA	NA	0.07252	NA	NA	NA	NA	NA	0.07644	NA	0.07448
GO:0070731	cGMP transport	NA	NA	0.07252	NA	NA	NA	NA	NA	0.07644	NA	0.07448
GO:0009144	purine nucleoside triphosphate metabolic process	0.0714	0.04401	0.10906	0.11854	0.04225	0.03832	0.15787	0.22478	0.07905	0.016	0.075225
GO:0009205	purine ribonucleoside triphosphate metabolic process	0.0714	0.04401	0.10906	0.11854	0.04225	0.03832	0.15787	0.22478	0.07905	0.016	0.075225
GO:1903047	mitotic cell cycle process	0.2458	0.05926	0.2333	0.01031	0.11178	0.0885	0.05605	0.01577	0.27253	0.06233	0.075415
GO:0016335	morphogenesis of larval imaginal disc epithelium	0.2101	0.07018	0.05987	0.18446	0.07533	0.07669	0.68825	0.42567	0.0664	0.0306	0.07601
GO:0009649	entrainment of circadian clock	0.0513	0.0105	0.03286	0.10167	0.0101	0.03773	0.30501	0.25039	0.14717	0.21755	0.076485
GO:0006461	protein complex assembly	0.2186	0.04958	0.0547	0.3061	0.01812	0.01701	0.0409	0.09918	0.11763	0.28243	0.07694
GO:0042760	very long-chain fatty acid catabolic process	0.0159	0.01853	0.08801	0.02228	0.27511	0.26886	0.07186	0.08214	0.15122	0.0178	0.077
GO:0007035	vacuolar acidification	0.0852	0.07253	0.05507	0.18441	0.02388	0.02108	0.15274	0.14799	0.04231	0.17305	0.078865
GO:0071241	cellular response to inorganic substance	0.2434	0.26818	0.16255	0.10854	0.04813	0.05086	0.02498	0.03199	0.1706	0.01817	0.0797
GO:0032388	positive regulation of intracellular transport	0.083	0.1791	0.19971	0.16604	0.07653	0.04708	0.03982	0.0108	0.26566	0.00956	0.079765
GO:0070278	extracellular matrix constituent secretion	0.086	0.07415	0.09156	0.05329	NA	NA	NA	NA	0.10416	0.05088	0.080075
GO:0042493	response to drug	0.4229	0.53917	0.03824	0.34568	0.03739	0.01925	0.06463	0.09638	0.02998	0.42834	0.080505
GO:0042992	negative regulation of transcription factor import into nucleus	0.0527	0.06183	0.2402	0.17952	0.03418	0.0517	0.06832	0.09663	0.3004	0.40398	0.082475
GO:0042994	cytoplasmic sequestering of transcription factor	0.0527	0.06183	0.2402	0.17952	0.03418	0.0517	0.06832	0.09663	0.3004	0.40398	0.082475
GO:0043281	regulation of cysteine-type endopeptidase activity involved in apoptotic process	0.0748	0.09055	0.04744	0.19589	0.02951	0.0384	0.38179	0.04984	0.11589	0.25506	0.082675
GO:0051298	centrosome duplication	0.1826	0.13951	0.09896	0.06742	0.01559	0.0101	0.04092	0.05802	0.10874	0.20898	0.08319
GO:0007541	"sex determination, primary response to X:A ratio"	0.0776	0.30884	0.02102	0.13866	0.05847	0.01749	0.00733	0.24436	0.09117	0.14564	0.084385
GO:0030003	cellular cation homeostasis	0.0925	0.1395	0.66467	0.03439	0.01748	0.03589	0.25876	0.22846	0.07828	0.02026	0.08539
GO:0007179	transforming growth factor beta receptor signaling pathway	0.7668	0.86158	0.00903	0.01471	0.2762	0.28789	0.11939	0.04576	0.00893	0.05145	0.08542
GO:0010604	positive regulation of macromolecule metabolic process	0.6285	0.44462	0.0593	0.00372	0.07859	0.10476	0.36314	0.09367	0.016	0.03446	0.08613
GO:0010721	negative regulation of cell development	0.0909	0.08141	0.12029	0.01091	0.95948	0.23043	0.03411	0.03158	0.07661	0.10687	0.086155
GO:0030010	establishment of cell polarity	0.294	0.11395	0.28759	0.05941	0.02633	0.05004	0.02732	0.01525	0.18965	0.22065	0.08668
GO:0000278	mitotic cell cycle	0.323	0.13159	0.31889	0.01103	0.08171	0.03995	0.09191	0.01652	0.45123	0.05369	0.08681
GO:0006612	protein targeting to membrane	0.0051	0.00367	0.07985	0.06916	0.09379	0.12167	0.10248	0.10809	0.1211	0.04352	0.08682
GO:0021953	central nervous system neuron differentiation	1	1	0.16047	0.03364	0.06533	0.09694	0.54443	0.04976	0.07942	0.02484	0.08818
GO:0034504	protein localization to nucleus	0.158	0.07543	0.09385	0.08837	0.02573	0.80467	0.08872	0.27679	0.01843	0.05935	0.088545
GO:0045596	negative regulation of cell differentiation	0.2247	0.09347	0.0839	0.03332	0.92919	0.17782	0.01723	0.02397	0.03155	0.23526	0.088685
GO:0007601	visual perception	0.0595	0.13243	0.11575	0.12371	0.07865	0.09085	0.00569	0.25495	0.01247	0.08699	0.08892
GO:0043280	positive regulation of cysteine-type endopeptidase activity involved in apoptotic process	0.0895	0.10579	0.06288	0.19976	0.08926	0.0904	0.00127	0.05641	0.08094	0.15333	0.08938
GO:0009948	anterior/posterior axis specification	0.0901	0.01301	0.06441	0.06681	0.08933	0.18545	0.22401	0.20691	0.12705	0.08184	0.089715
GO:0045880	positive regulation of smoothened signaling pathway	0.1076	0.09686	0.13782	0.17589	0.03776	0.06001	0.03601	0.03912	0.08287	0.38134	0.089865
GO:0009199	ribonucleoside triphosphate metabolic process	0.0873	0.05439	0.12715	0.13087	0.05005	0.04592	0.18958	0.26565	0.0925	0.01846	0.0899
GO:0035270	endocrine system development	NA	NA	NA	NA	0.09016	NA	NA	NA	NA	NA	0.09016
GO:0035271	ring gland development	NA	NA	NA	NA	0.09016	NA	NA	NA	NA	NA	0.09016
GO:0051170	nuclear import	0.0909	0.03868	0.09043	0.10783	0.01937	1	0.09995	0.26631	0.01722	0.05758	0.090665
GO:1902593	single-organism nuclear import	0.0909	0.03868	0.09043	0.10783	0.01937	1	0.09995	0.26631	0.01722	0.05758	0.090665
GO:0014904	myotube cell development	0.1151	0.07588	0.17892	1	0.01302	0.10621	0.03387	0.03903	0.14611	0.03256	0.091045
GO:0019827	stem cell population maintenance	0.8025	0.57704	0.11254	0.36486	0.0102	0.017	0.01441	0.03195	0.06973	0.51582	0.091135
GO:0098727	maintenance of cell number	0.8025	0.57704	0.11254	0.36486	0.0102	0.017	0.01441	0.03195	0.06973	0.51582	0.091135
GO:1903829	positive regulation of cellular protein localization	0.2957	0.23652	0.08934	0.30673	0.07696	0.06425	0.09338	0.01327	0.16076	0.01827	0.09136
GO:0071902	positive regulation of protein serine/threonine kinase activity	0.2083	0.04295	0.21055	0.04731	0.0451	0.09232	0.01688	0.0917	0.23038	0.20839	0.09201
GO:0042307	positive regulation of protein import into nucleus	0.0906	0.10829	0.14579	0.29489	0.05332	0.03481	0.09398	0.02392	0.09913	0.03451	0.09229
GO:1900182	positive regulation of protein localization to nucleus	0.0906	0.10829	0.14579	0.29489	0.05332	0.03481	0.09398	0.02392	0.09913	0.03451	0.09229
GO:1904591	positive regulation of protein import	0.0906	0.10829	0.14579	0.29489	0.05332	0.03481	0.09398	0.02392	0.09913	0.03451	0.09229
GO:0006277	DNA amplification	0.0462	0.06111	0.15761	0.40701	0.09217	0.09306	0.0104	0.01213	0.30604	0.50661	0.092615
GO:0018023	peptidyl-lysine trimethylation	0.451	0.55197	0.02396	0.57402	0.03803	0.03479	0.08311	0.10233	0.02124	0.83113	0.09272
GO:0071705	nitrogen compound transport	0.0821	0.0065	0.10366	0.0305	0.6909	0.19747	0.00927	0.11917	0.02952	0.18236	0.09288
GO:0051259	protein oligomerization	0.7971	0.56652	0.03891	0.8599	0.05887	0.09151	0.08009	0.09427	0.04305	0.79207	0.09289
GO:0010165	response to X-ray	NA	NA	0.09714	0.30985	NA	NA	0.03185	0.03243	0.0891	0.14533	0.09312
GO:0048285	organelle fission	0.1008	0.0236	0.891	0.82059	0.06758	0.06341	0.24342	0.08544	0.7716	0.0583	0.09312
GO:0015992	proton transport	0.6839	0.48457	0.09341	0.08198	0.00566	0.00872	0.16916	0.36577	0.07332	0.09298	0.093195
GO:0016333	morphogenesis of follicular epithelium	0.0893	0.07615	0.09917	0.55189	0.03889	0.04851	0.14653	0.67156	0.07366	0.56867	0.094235
GO:0032007	negative regulation of TOR signaling	0.4433	0.38802	0.1038	0.0756	0.02331	0.02809	0.08516	0.07634	0.11305	0.14064	0.09448
GO:2000116	regulation of cysteine-type endopeptidase activity	0.1056	0.04548	0.08073	0.11783	0.08494	0.07227	0.10486	0.02314	0.2002	0.28284	0.0949
GO:0006470	protein dephosphorylation	0.2796	0.76246	0.02411	0.20981	0.0124	0.02109	0.13721	0.05307	0.01518	0.19612	0.09514
GO:0044744	protein targeting to nucleus	0.1104	0.04884	0.09043	0.10783	0.01937	1	0.09995	0.26631	0.01722	0.05758	0.09519
GO:0031036	myosin II filament assembly	0.2001	0.35817	0.05368	0.49038	0.08461	0.03632	0.01029	0.01213	0.33251	0.10587	0.09524
GO:0035593	positive regulation of Wnt signaling pathway by establishment of Wnt protein localization to extracellular region	NA	NA	NA	NA	0.09892	0.09621	0.09073	0.09563	NA	NA	0.09592
GO:0042461	photoreceptor cell development	0.9214	0.8062	0.11374	0.01238	0.05076	0.07905	0.22913	0.2564	0.03578	0.0681	0.096395
GO:0000288	"nuclear-transcribed mRNA catabolic process, deadenylation-dependent decay"	0.0437	0.05094	0.39287	0.18148	0.1595	0.14637	0.04036	0.03641	0.00835	0.15762	0.098655
GO:0015740	C4-dicarboxylate transport	0.5603	0.43878	0.14626	0.01245	0.07215	0.07959	0.14667	0.0271	0.11845	0.01945	0.09902
GO:0042335	cuticle development	0.3094	0.22529	0.06867	0.10164	0.09886	0.03235	0.0241	0.21499	0.06384	0.24127	0.10025
GO:0010675	regulation of cellular carbohydrate metabolic process	0.817	0.33926	0.14124	0.04366	0.07726	0.08439	0.10401	0.14988	0.09671	0.04645	0.10036
GO:0090101	negative regulation of transmembrane receptor protein serine/threonine kinase signaling pathway	0.9523	0.99776	0.08461	0.33735	0.11631	0.06131	0.07995	0.05754	0.01093	0.22183	0.10046
GO:0010906	regulation of glucose metabolic process	0.8532	0.37556	0.14124	0.03787	0.08858	0.09698	0.10401	0.14988	0.09671	0.05599	0.100495
GO:0015991	ATP hydrolysis coupled proton transport	0.0081	0.07103	0.05555	0.51582	0.18036	0.17681	0.02312	0.13003	0.05093	0.52083	0.10053
GO:0001963	"synaptic transmission, dopaminergic"	0.0456	0.04516	0.09011	0.47751	0.22528	0.25378	0.05363	0.06733	0.40742	0.11183	0.10097
GO:0032225	"regulation of synaptic transmission, dopaminergic"	0.0456	0.04516	0.09011	0.47751	0.22528	0.25378	0.05363	0.06733	0.40742	0.11183	0.10097
GO:0043623	cellular protein complex assembly	0.104	0.09838	0.05241	0.34127	0.03215	0.0659	0.14625	0.00619	0.14551	0.32603	0.10119
GO:0071559	response to transforming growth factor beta	0.8842	0.67048	0.19586	1	0.06188	0.14062	0.05766	0.02877	0.02891	0.0221	0.10125
GO:0071822	protein complex subunit organization	0.1989	0.05005	0.11814	0.15446	0.01538	0.01814	0.02005	0.08439	0.14078	0.16555	0.101265
GO:0009126	purine nucleoside monophosphate metabolic process	0.2002	0.13764	0.09977	0.10328	0.05263	0.04996	0.13113	0.15387	0.05196	0.01581	0.101525
GO:0009167	purine ribonucleoside monophosphate metabolic process	0.2002	0.13764	0.09977	0.10328	0.05263	0.04996	0.13113	0.15387	0.05196	0.01581	0.101525
GO:0006302	double-strand break repair	0.0474	0.11033	0.02615	0.27492	0.09685	0.09415	0.1796	0.20634	0.02701	0.64811	0.10359
GO:0030497	fatty acid elongation	0.0423	0.03485	0.274	0.07985	0.21133	0.27884	0.1279	0.1329	0.07094	0.07513	0.103875
GO:0043066	negative regulation of apoptotic process	0.8104	0.40998	0.09254	0.3974	0.0913	0.0488	0.03406	0.00498	0.11666	0.79301	0.1046
GO:0006890	"retrograde vesicle-mediated transport, Golgi to ER"	0.3228	0.41565	0.10179	0.02328	0.29016	0.28697	0.03439	0.00858	0.10838	0.02401	0.105085
GO:0007306	eggshell chorion assembly	0.077	0.09763	0.0981	0.04941	0.11212	0.13734	0.08757	0.11846	0.16881	0.19497	0.10511
GO:0046621	negative regulation of organ growth	0.0178	0.01654	0.04353	0.01131	0.41308	0.22386	0.41583	0.46013	0.11314	0.09765	0.105395
GO:0003002	regionalization	0.5269	0.91057	0.08184	0.25523	0.05262	0.07819	0.02046	0.07089	0.12947	0.45434	0.105655
GO:0009952	anterior/posterior pattern specification	0.093	0.00974	0.058	0.1412	0.06838	0.11951	0.10472	0.10714	0.12081	0.12617	0.10593
GO:0007289	spermatid nucleus differentiation	0.0503	0.22909	0.16971	0.0078	0.21478	0.16341	0.09754	0.11486	0.05488	0.0139	0.1062
GO:0009141	nucleoside triphosphate metabolic process	0.1055	0.06648	0.14701	0.14387	0.06872	0.06437	0.13612	0.19796	0.10739	0.02122	0.106445
GO:0042478	regulation of eye photoreceptor cell development	0.5657	0.51329	0.03776	0.14934	0.06196	0.06466	0.05277	0.04103	1	0.30634	0.107
GO:0098542	defense response to other organism	0.2186	0.11657	0.27295	0.09881	0.0201	0.15299	0.07438	0.04535	0.15214	0.08252	0.10769
GO:1990778	protein localization to cell periphery	0.3045	0.10891	0.08209	0.04608	0.19414	0.41289	0.08596	0.10784	0.09372	0.13229	0.108375
GO:0007018	microtubule-based movement	0.09	0.05625	0.38561	0.07054	0.46167	0.2189	0.04996	0.08069	0.32959	0.12717	0.108585
GO:0043406	positive regulation of MAP kinase activity	0.0804	0.03645	0.30224	0.14212	0.01073	0.01571	0.03325	0.13687	0.31085	0.24818	0.108635
GO:0006451	translational readthrough	0.2572	0.10186	0.10835	0.08285	0.43568	0.11295	0.09814	0.01468	0.10919	0.23896	0.10877
GO:0032456	endocytic recycling	0.1872	0.16754	0.05058	0.03656	0.03163	0.12232	0.56879	0.11523	0.01267	0.10239	0.10881
GO:0046824	positive regulation of nucleocytoplasmic transport	0.1002	0.13979	0.13949	0.23332	0.11761	0.08738	0.06582	0.04792	0.16668	0.01587	0.108905
GO:0007395	"dorsal closure, spreading of leading edge cells"	0.8804	0.5126	0.03305	0.00645	0.07111	0.14784	0.1743	0.16297	0.0409	0.00749	0.109475
GO:1901566	organonitrogen compound biosynthetic process	0.0041	0.11322	0.08207	0.11752	0.05735	0.10593	0.14496	0.01674	0.2798	0.16318	0.109575
GO:0046686	response to cadmium ion	0.0348	0.02845	0.07475	0.19643	0.1839	0.04592	0.0945	0.12525	0.18027	0.1971	0.109875
GO:0009123	nucleoside monophosphate metabolic process	0.1751	0.11393	0.10619	0.13733	0.02692	0.02851	0.14688	0.16396	0.06055	0.02377	0.11006
GO:0009161	ribonucleoside monophosphate metabolic process	0.1751	0.11393	0.10619	0.13733	0.02692	0.02851	0.11901	0.13576	0.06055	0.02377	0.11006
GO:0008272	sulfate transport	0.08	0.08892	0.59236	0.11183	0.02684	0.03072	0.32797	0.35343	0.66993	0.1086	0.110215
GO:0034314	Arp2/3 complex-mediated actin nucleation	0.237	0.2574	0.0618	0.03956	0.21266	0.06977	0.15098	0.05013	0.40015	0.05502	0.110375
GO:0045938	"positive regulation of circadian sleep/wake cycle, sleep"	0.0069	0.0334	0.02193	0.34127	0.37558	0.41812	0.11738	0.22626	0.08887	0.10352	0.11045
GO:0034622	cellular macromolecular complex assembly	0.4557	0.2411	0.02715	0.22	0.1022	0.16777	0.04821	0.00981	0.0539	0.12098	0.11159
GO:0006842	tricarboxylic acid transport	0.0242	0.02801	0.31999	0.02154	0.1166	0.10665	0.27159	0.2989	0.33333	0.01956	0.111625
GO:0015746	citrate transport	0.0242	0.02801	0.31999	0.02154	0.1166	0.10665	0.27159	0.2989	0.33333	0.01956	0.111625
GO:0000038	very long-chain fatty acid metabolic process	0.0058	0.00194	0.26352	0.09055	0.30947	0.32838	0.16162	0.13374	0.03847	0.06838	0.112145
GO:0040003	chitin-based cuticle development	0.6262	0.45018	0.0446	0.12328	0.10103	0.06867	0.05736	0.1936	0.03994	0.19327	0.112155
GO:0050686	negative regulation of mRNA processing	0.0225	0.07881	0.2792	0.26215	0.25089	0.08834	0.01219	0.05664	0.13604	0.37574	0.11219
GO:1903312	negative regulation of mRNA metabolic process	0.0225	0.07881	0.2792	0.26215	0.25089	0.08834	0.01219	0.05664	0.13604	0.37574	0.11219
GO:0045926	negative regulation of growth	0.3141	0.07362	0.12967	0.03826	0.27337	0.52689	0.06181	0.097	0.1773	0.07619	0.113335
GO:0035293	chitin-based larval cuticle pattern formation	0.8613	0.86628	0.43328	0.1059	0.09587	0.12107	0.02561	0.01147	0.39079	0.08723	0.113485
GO:0000281	mitotic cytokinesis	0.8146	0.57895	0.10448	0.01514	0.00903	0.00814	0.42907	0.23709	0.12274	0.04045	0.11361
GO:0006885	regulation of pH	0.0467	0.04388	1	0.29828	0.05672	0.05439	0.17873	0.17158	0.01917	0.32516	0.11415
GO:0030004	cellular monovalent inorganic cation homeostasis	0.0467	0.04388	1	0.29828	0.05672	0.05439	0.17873	0.17158	0.01917	0.32516	0.11415
GO:0055067	monovalent inorganic cation homeostasis	0.0467	0.04388	1	0.29828	0.05672	0.05439	0.17873	0.17158	0.01917	0.32516	0.11415
GO:0000187	activation of MAPK activity	0.1356	0.09401	0.60195	0.36729	0.04001	0.05359	0.05514	0.06905	0.61881	0.34797	0.114805
GO:0031929	TOR signaling	0.1856	0.14859	0.02081	0.01821	0.48575	0.01782	0.15355	0.15835	0.04904	0.08459	0.11659
GO:0033206	meiotic cytokinesis	0.1516	0.12994	0.19134	0.0346	0.0473	0.04988	0.81006	0.8191	0.10438	0.06879	0.11716
GO:0000289	nuclear-transcribed mRNA poly(A) tail shortening	0.0525	0.06016	0.00884	0.24145	0.1975	0.18355	0.12195	0.11294	0.01013	0.21471	0.117445
GO:0051961	negative regulation of nervous system development	0.2891	0.14123	0.13862	0.01153	0.56089	0.48225	0.06117	0.097	0.03642	0.09443	0.11781
GO:0021955	central nervous system neuron axonogenesis	0.0337	0.03496	0.13706	0.09578	0.22081	0.20816	0.3311	0.0229	0.15036	0.09958	0.11832
GO:0007389	pattern specification process	0.8502	0.92104	0.12176	0.11537	0.0403	0.06226	0.03082	0.06746	0.13459	0.32218	0.118565
GO:0090383	phagosome acidification	0.0856	0.10112	0.05743	0.15285	0.21085	0.17525	0.11631	0.12251	0.09194	0.16324	0.11941
GO:0060070	canonical Wnt signaling pathway	0.5726	0.46712	0.06677	0.09166	0.13137	0.14681	0.14862	0.07427	0.10746	0.09774	0.119415
GO:0042908	xenobiotic transport	0.0779	0.06201	0.02312	0.39578	0.38684	0.37865	0.10635	0.13259	0.06282	0.38503	0.11947
GO:0090162	establishment of epithelial cell polarity	0.138	0.12462	0.21946	0.03446	0.12	0.08908	0.05786	0.09316	0.12164	0.22337	0.12082
GO:0045571	negative regulation of imaginal disc growth	0.013	0.01372	0.04214	0.10738	0.18474	0.07265	0.24242	0.36892	0.13473	0.25919	0.121055
GO:0030513	positive regulation of BMP signaling pathway	0.924	0.94307	0.12924	NA	0.03963	0.04566	0.08747	0.11423	0.13955	NA	0.121735
GO:0031329	regulation of cellular catabolic process	0.9468	0.93257	0.26522	0.03613	0.04774	0.11813	0.12562	0.0572	0.40698	0.02377	0.121875
GO:0034248	regulation of cellular amide metabolic process	0.0062	0.12424	0.02547	0.16239	0.18413	0.06092	0.06721	0.11959	0.77192	0.27897	0.121915
GO:0016242	negative regulation of macroautophagy	0.1256	0.3883	0.00428	0.07157	0.16678	0.06364	0.11853	0.20079	0.02484	0.28342	0.122065
GO:0048646	anatomical structure formation involved in morphogenesis	0.7469	0.25227	0.474	0.05224	0.08514	0.13612	0.00717	0.09209	0.27968	0.1087	0.12241
GO:0050953	sensory perception of light stimulus	0.0658	0.20119	0.16711	0.11264	0.07536	0.08826	0.92443	0.37448	0.02022	0.13294	0.12279
GO:0006023	aminoglycan biosynthetic process	0.0591	0.07662	0.25423	0.15491	0.10139	0.22594	0.10828	0.12058	0.17765	0.12541	0.122995
GO:0031331	positive regulation of cellular catabolic process	0.8503	0.63957	0.24217	0.04272	0.02644	0.0641	0.18126	0.04794	0.28293	0.06473	0.122995
GO:0043410	positive regulation of MAPK cascade	0.9574	0.38084	0.10325	0.2863	0.14286	0.06146	0.06744	0.03159	0.05686	0.50249	0.123055
GO:0050768	negative regulation of neurogenesis	0.1256	0.0848	0.24606	0.0191	0.48365	0.56775	0.07287	0.05786	0.1832	0.12196	0.12378
GO:0009894	regulation of catabolic process	0.9775	0.98051	0.27767	0.15204	0.03535	0.09521	0.09638	0.04609	0.24847	0.09449	0.12421
GO:0060996	dendritic spine development	NA	NA	0.19816	0.0208	NA	NA	1	0.03962	0.21172	0.05031	0.124235
GO:0097194	execution phase of apoptosis	0.1392	0.10983	0.06909	0.29963	0.34286	0.23082	0.10248	0.09658	0.08179	0.29428	0.124515
GO:0010468	regulation of gene expression	0.9952	0.999	0.04227	0.00247	0.17979	0.07375	0.15431	0.10142	0.14764	0.09569	0.12453
GO:0009309	amine biosynthetic process	NA	NA	0.01217	0.13104	0.45191	0.4753	NA	NA	0.01629	0.11816	0.1246
GO:0042401	cellular biogenic amine biosynthetic process	NA	NA	0.01217	0.13104	0.45191	0.4753	NA	NA	0.01629	0.11816	0.1246
GO:0006109	regulation of carbohydrate metabolic process	0.8912	0.42398	0.21135	0.08011	0.08573	0.07837	0.12694	0.16173	0.12289	0.07239	0.124915
GO:0000578	embryonic axis specification	0.2041	0.03057	0.09467	0.0954	0.09809	0.17627	0.22703	0.26183	0.13508	0.11478	0.12493
GO:0030718	germ-line stem cell population maintenance	0.8449	0.77394	0.17219	0.22347	0.0117	0.03107	0.0445	0.07808	0.04622	0.5664	0.125135
GO:0030177	positive regulation of Wnt signaling pathway	0.4109	0.10678	0.12959	0.23246	0.08826	0.12102	0.01138	0.0247	0.36692	0.29406	0.125305
GO:0001775	cell activation	0.2622	0.27615	0.07941	0.03991	0.04435	0.17079	0.35118	0.35078	0.08007	0.04157	0.12543
GO:0051531	NFAT protein import into nucleus	0.172	0.25088	0.15629	1	0.08752	0.03912	1	0.01719	0.09549	0.01102	0.12589
GO:0051532	regulation of NFAT protein import into nucleus	0.172	0.25088	0.15629	1	0.08752	0.03912	1	0.01719	0.09549	0.01102	0.12589
GO:0000375	"RNA splicing, via transesterification reactions"	0.2844	0.09889	0.18897	0.35558	0.10546	0.10584	0.14622	0.02644	0.06841	0.5609	0.12603
GO:0000377	"RNA splicing, via transesterification reactions with bulged adenosine as nucleophile"	0.2844	0.09889	0.18897	0.35558	0.10546	0.10584	0.14622	0.02644	0.06841	0.5609	0.12603
GO:0000398	"mRNA splicing, via spliceosome"	0.2844	0.09889	0.18897	0.35558	0.10546	0.10584	0.14622	0.02644	0.06841	0.5609	0.12603
GO:0051924	regulation of calcium ion transport	0.0025	0.00318	0.18254	0.07794	0.41228	0.41716	0.1444	0.10778	0.2139	0.02658	0.12609
GO:0046330	positive regulation of JNK cascade	0.1999	0.31417	0.36414	0.05659	0.05716	0.09259	0.24273	0.13872	0.11354	0.0776	0.12613
GO:0042306	regulation of protein import into nucleus	0.1878	0.12646	0.15602	0.11047	0.0833	0.04075	0.1873	0.7614	0.12624	0.02516	0.12635
GO:1900180	regulation of protein localization to nucleus	0.1878	0.12646	0.15602	0.11047	0.0833	0.04075	0.1873	0.7614	0.12624	0.02516	0.12635
GO:1903533	regulation of protein targeting	0.1878	0.12646	0.15602	0.11047	0.0833	0.04075	0.1873	0.7614	0.12624	0.02516	0.12635
GO:1904589	regulation of protein import	0.1878	0.12646	0.15602	0.11047	0.0833	0.04075	0.1873	0.7614	0.12624	0.02516	0.12635
GO:0009893	positive regulation of metabolic process	0.75	0.69637	0.11765	0.35217	0.10654	0.13516	0.25375	0.08567	0.09621	0.1062	0.126405
GO:0045185	maintenance of protein location	0.1288	0.1241	0.83694	0.08666	0.13465	0.03729	0.06428	0.13058	0.87989	0.08825	0.12645
GO:0033500	carbohydrate homeostasis	0.0514	0.15049	0.50619	0.10247	0.08752	0.05387	0.37241	0.40144	0.53948	0.0448	0.12648
GO:0007351	tripartite regional subdivision	0.1434	0.02275	0.08746	0.09052	0.08512	0.18052	0.24816	0.23702	0.16476	0.10977	0.126585
GO:0008595	"anterior/posterior axis specification, embryo"	0.1434	0.02275	0.08746	0.09052	0.08512	0.18052	0.24816	0.23702	0.16476	0.10977	0.126585
GO:0070647	protein modification by small protein conjugation or removal	0.4472	0.35059	0.1052	0.02468	0.14851	0.17141	0.10044	0.02085	0.29077	0.01712	0.126855
GO:0010950	positive regulation of endopeptidase activity	0.1322	0.06432	0.11199	0.08924	0.1452	0.12745	0.12825	0.02856	0.14557	0.27011	0.12785
GO:2001056	positive regulation of cysteine-type endopeptidase activity	0.1322	0.06432	0.11199	0.08924	0.1452	0.12745	0.12825	0.02856	0.14557	0.27011	0.12785
GO:0018992	germ-line sex determination	0.2791	0.13535	0.08403	0.31249	0.04415	0.00415	0.02714	0.12053	0.99696	0.29856	0.12794
GO:0051299	centrosome separation	0.4833	0.38485	0.25388	0.08205	0.05121	0.13114	0.11221	0.03146	0.36393	0.12483	0.127985
GO:0035019	somatic stem cell population maintenance	0.2521	0.26888	0.0686	0.16581	0.08873	0.09122	0.07712	0.07932	0.23762	0.16788	0.128515
GO:0040029	"regulation of gene expression, epigenetic"	0.1287	0.22738	0.01715	0.23989	0.26139	0.09925	0.0983	0.12939	0.0096	0.75679	0.129045
GO:0035026	leading edge cell differentiation	0.9998	0.99357	0.11336	0.02329	0.10543	0.13187	0.40409	0.21236	0.12728	0.04271	0.129575
GO:0046663	"dorsal closure, leading edge cell differentiation"	0.9998	0.99357	0.11336	0.02329	0.10543	0.13187	0.40409	0.21236	0.12728	0.04271	0.129575
GO:0032012	regulation of ARF protein signal transduction	0.1296	0.11109	NA	NA	NA	NA	NA	0.13142	NA	NA	0.1296
GO:0007293	germarium-derived egg chamber formation	0.3194	0.10793	0.09435	0.19336	0.07706	0.17279	0.06287	0.15525	0.06909	0.15248	0.130205
GO:0008089	anterograde axonal transport	0.1854	0.17513	0.26303	0.0679	0.08524	0.08624	0.01427	0.03517	0.23996	0.17952	0.130685
GO:0035292	"specification of segmental identity, trunk"	0.1092	0.18136	0.1033	0.14421	NA	NA	NA	NA	0.11721	0.16565	0.13071
GO:0060341	regulation of cellular localization	0.1383	0.0706	0.19623	0.04261	0.20829	0.09442	0.08121	0.54421	0.43775	0.12497	0.131635
GO:0042742	defense response to bacterium	0.3505	0.32946	0.3199	0.10163	0.03668	0.21155	0.10528	0.08906	0.15842	0.05118	0.13185
GO:0031325	positive regulation of cellular metabolic process	0.8767	0.71835	0.15125	0.03017	0.0985	0.13626	0.39506	0.12811	0.06171	0.10366	0.132185
GO:0007006	mitochondrial membrane organization	0.1539	0.83071	0.08841	0.17513	0.08826	0.08995	0.31583	0.31118	0.08821	0.11091	0.132405
GO:0008589	regulation of smoothened signaling pathway	0.5944	0.4874	0.33299	0.11895	0.02002	0.02577	0.13446	0.11093	0.13061	0.19807	0.132535
GO:0031330	negative regulation of cellular catabolic process	0.5996	0.58496	0.73715	0.03906	0.1358	0.0935	0.04157	0.1191	0.25973	0.13026	0.13303
GO:0072593	reactive oxygen species metabolic process	0.0813	0.06021	0.08333	0.18486	0.56441	0.38085	0.20321	0.08228	0.05138	0.50663	0.134095
GO:0045168	cell-cell signaling involved in cell fate commitment	0.0954	0.17615	0.1985	0.03233	0.3961	0.40335	0.04532	0.27377	0.06413	0.02	0.135775
GO:0046331	lateral inhibition	0.0954	0.17615	0.1985	0.03233	0.3961	0.40335	0.04532	0.27377	0.06413	0.02	0.135775
GO:0000154	rRNA modification	0.0958	0.25886	0.18676	0.14407	0.02729	0.12827	0.08833	0.0725	0.18098	0.14366	0.135965
GO:0050908	detection of light stimulus involved in visual perception	0.1417	0.34963	0.00308	0.17294	0.20474	0.19449	0.01462	0.00752	0.02549	0.13096	0.13633
GO:0090150	establishment of protein localization to membrane	0.3656	0.60307	0.10357	0.13935	0.13454	0.18169	0.06642	0.08455	0.17073	0.1033	0.136945
GO:0090316	positive regulation of intracellular protein transport	0.1941	0.26982	0.19139	0.26696	0.08038	0.08266	0.06731	0.01437	0.24629	0.01087	0.137025
GO:0033014	tetrapyrrole biosynthetic process	0.2871	0.22522	0.66204	0.01523	0.07902	0.02885	0.10838	0.16771	0.63882	0.01061	0.138045
GO:0052547	regulation of peptidase activity	0.1526	0.95725	0.08572	0.12476	0.03887	0.06456	0.20787	0.04745	0.16698	0.37389	0.13868
GO:0007343	egg activation	0.2442	0.24358	NA	0.03313	NA	NA	NA	NA	NA	0.03413	0.138855
GO:2000113	negative regulation of cellular macromolecule biosynthetic process	0.1043	0.09031	0.05342	0.12085	0.45651	0.26229	0.23695	0.1569	0.00782	0.29648	0.138875
GO:0031937	positive regulation of chromatin silencing	0.8151	0.74892	0.12813	0.15185	0.0095	0.01206	0.54688	0.54967	0.11528	0.1137	0.13999
GO:0031034	myosin filament assembly	0.0273	0.19971	0.33068	0.58707	0.04743	0.04722	0.02293	0.08048	0.57012	0.27476	0.140095
GO:2000647	negative regulation of stem cell proliferation	0.3009	0.13691	0.09146	0.01001	0.23613	0.14342	0.16147	0.17466	0.10005	0.0168	0.140165
GO:0015919	peroxisomal membrane transport	0.0274	0.03157	0.17628	0.04558	0.39811	0.3909	0.1333	0.14854	0.22576	0.03429	0.14092
GO:0045046	protein import into peroxisome membrane	0.0274	0.03157	0.17628	0.04558	0.39811	0.3909	0.1333	0.14854	0.22576	0.03429	0.14092
GO:0016071	mRNA metabolic process	0.164	0.24451	0.03768	0.30675	0.15783	0.12421	0.09515	0.0009	0.01875	0.4504	0.14102
GO:0034645	cellular macromolecule biosynthetic process	0.1205	0.87695	0.09208	0.14478	0.15266	0.1376	0.42074	0.08425	0.3548	0.01095	0.14119
GO:0035265	organ growth	0.3213	0.11164	0.12466	0.01112	0.32632	0.1727	0.15802	0.22687	0.06131	0.04352	0.14134
GO:0043412	macromolecule modification	0.5537	0.63968	0.31358	0.0093	0.10909	0.14629	0.13686	0.04694	0.21854	0.01515	0.141575
GO:0008088	axo-dendritic transport	0.152	0.15706	0.30825	0.06014	0.29585	0.13223	0.07569	0.06158	0.38215	0.04778	0.142115
GO:0006873	cellular ion homeostasis	0.1515	0.13329	0.853	0.06257	0.00986	0.02182	0.29072	0.2585	0.16764	0.03935	0.142395
GO:0000018	regulation of DNA recombination	0.1456	0.99808	0.0968	0.40065	0.05084	0.05065	0.13931	0.99838	0.10262	0.31622	0.142455
GO:0035044	sperm aster formation	0.4802	0.27783	0.1382	0.13017	0.10947	0.02901	0.48894	0.16065	0.14749	0.12375	0.142845
GO:0007406	negative regulation of neuroblast proliferation	0.2646	0.21253	0.11683	0.01001	0.17158	0.0966	0.21178	0.22743	0.0766	0.0168	0.144205
GO:2000178	negative regulation of neural precursor cell proliferation	0.2646	0.21253	0.11683	0.01001	0.17158	0.0966	0.21178	0.22743	0.0766	0.0168	0.144205
GO:0045849	negative regulation of nurse cell apoptotic process	0.1144	0.38287	0.14691	0.17952	0.00839	0.01438	0.10882	0.14202	0.22117	0.32788	0.144465
GO:0006904	vesicle docking involved in exocytosis	0.0876	0.07637	0.55078	0.17743	0.04082	0.06336	0.18036	0.11316	0.51803	0.40732	0.145295
GO:0048278	vesicle docking	0.0876	0.07637	0.55078	0.17743	0.04082	0.06336	0.18036	0.11316	0.51803	0.40732	0.145295
GO:0043069	negative regulation of programmed cell death	0.8087	0.44728	0.11249	0.4151	0.06208	0.03367	0.02324	0.14615	0.14449	0.83589	0.14532
GO:0098529	"neuromuscular junction development, skeletal muscle fiber"	0.1445	0.10286	0.27616	0.03369	0.02661	0.1731	0.14676	0.16377	0.23327	0.05001	0.14563
GO:0045186	zonula adherens assembly	0.0859	0.09623	0.18286	0.0089	0.92601	0.85694	0.47162	0.70311	0.10998	0.04002	0.14642
GO:0007350	blastoderm segmentation	0.1437	0.05356	0.15809	0.31737	0.06712	0.1495	0.07083	0.067	0.361	0.22861	0.1466
GO:0015865	purine nucleotide transport	NA	NA	0.07252	0.23437	NA	NA	NA	NA	0.07644	0.21768	0.14706
GO:0015868	purine ribonucleotide transport	NA	NA	0.07252	0.23437	NA	NA	NA	NA	0.07644	0.21768	0.14706
GO:0042761	very long-chain fatty acid biosynthetic process	0.0934	0.05634	0.24555	0.15043	NA	NA	0.22574	0.27722	0.06334	0.14372	0.147075
GO:0045478	fusome organization	0.2049	0.30038	0.09107	0.20463	0.13882	0.28011	0.11599	0.15616	0.07746	0.08857	0.14749
GO:0071897	DNA biosynthetic process	0.1459	0.0819	0.2224	0.5432	0.143	0.14978	0.01435	0.01675	0.36194	0.65716	0.14784
GO:0050832	defense response to fungus	0.0724	0.05476	0.58566	0.23317	0.09697	0.04099	0.20109	0.09368	0.60613	0.20737	0.14903
GO:0010629	negative regulation of gene expression	0.3402	0.29831	0.28744	0.02503	0.37999	0.16154	0.03048	0.06123	0.0363	0.13669	0.149115
GO:0008356	asymmetric cell division	0.3656	0.26594	0.16884	0.46969	0.12956	0.03254	0.07591	0.35511	0.00819	0.03654	0.1492
GO:0006031	chitin biosynthetic process	0.1444	0.15457	0.50352	0.12448	0.11035	0.3089	NA	NA	0.23448	0.12157	0.149485
GO:1901073	glucosamine-containing compound biosynthetic process	0.1444	0.15457	0.50352	0.12448	0.11035	0.3089	NA	NA	0.23448	0.12157	0.149485
GO:0040023	establishment of nucleus localization	0.5353	0.41873	0.08237	0.11171	0.08586	0.12128	0.17809	0.11845	0.29041	0.37727	0.149685
GO:0030725	germline ring canal formation	0.5979	0.50181	0.0564	0.12981	0.28075	0.24277	0.04026	0.11879	0.11405	0.16974	0.149775
GO:0097034	mitochondrial respiratory chain complex IV biogenesis	0.0478	0.14537	0.1846	0.15442	0.10234	0.20875	0.02458	0.01865	0.15943	0.16275	0.149895
GO:0010927	cellular component assembly involved in morphogenesis	0.0058	0.06117	0.36129	0.01845	0.23941	0.27011	0.04166	0.24656	0.60309	0.02061	0.15029
GO:0019368	"fatty acid elongation, unsaturated fatty acid"	0.1387	0.09105	0.37754	0.15043	NA	NA	0.15016	0.30302	0.28946	0.14372	0.150295
GO:0042759	long-chain fatty acid biosynthetic process	0.1387	0.09105	0.37754	0.15043	NA	NA	0.15016	0.30302	0.28946	0.14372	0.150295
GO:0031324	negative regulation of cellular metabolic process	0.1164	0.36308	0.50821	0.02307	0.18546	0.06961	0.07726	0.20103	0.45139	0.07504	0.15093
GO:0030509	BMP signaling pathway	0.9421	0.98345	0.36192	0.18226	0.14481	0.05954	0.06318	0.02978	0.15794	0.0857	0.151375
GO:0071773	cellular response to BMP stimulus	0.9421	0.98345	0.36192	0.18226	0.14481	0.05954	0.06318	0.02978	0.15794	0.0857	0.151375
GO:0030381	chorion-containing eggshell pattern formation	0.2449	0.18287	0.26038	0.15434	0.12038	0.11748	0.05616	0.14969	0.25583	0.09099	0.152015
GO:0044088	regulation of vacuole organization	0.0611	0.17791	0.11008	0.06479	0.29598	0.34367	0.23564	0.26805	0.12678	0.12306	0.152345
GO:0044090	positive regulation of vacuole organization	0.0611	0.17791	0.11008	0.06479	0.29598	0.34367	0.23564	0.26805	0.12678	0.12306	0.152345
GO:1901096	regulation of autophagosome maturation	0.0611	0.17791	0.11008	0.06479	0.29598	0.34367	0.23564	0.26805	0.12678	0.12306	0.152345
GO:1901098	positive regulation of autophagosome maturation	0.0611	0.17791	0.11008	0.06479	0.29598	0.34367	0.23564	0.26805	0.12678	0.12306	0.152345
GO:0051301	cell division	0.0545	0.02529	0.33793	0.78864	0.07138	0.09866	0.10563	0.19936	0.90818	0.44618	0.152495
GO:0060025	regulation of synaptic activity	NA	NA	0.08312	NA	0.35063	0.21388	NA	NA	0.09144	NA	0.15266
GO:0030162	regulation of proteolysis	0.4045	0.93748	0.28915	0.01648	0.00879	0.04987	0.16116	0.06509	0.30293	0.14433	0.152745
GO:0048057	R3/R4 development	NA	NA	NA	NA	0.19238	0.2129	0.10872	0.11434	NA	NA	0.15336
GO:0007318	pole plasm protein localization	0.1604	0.33163	0.13858	0.0957	0.14634	0.1382	0.63203	0.71301	0.04205	0.17585	0.15337
GO:0060568	regulation of peptide hormone processing	0.0387	0.01572	0.09433	0.23639	0.21471	0.20853	0.08385	0.41272	0.09823	0.22838	0.15338
GO:0060570	negative regulation of peptide hormone processing	0.0387	0.01572	0.09433	0.23639	0.21471	0.20853	0.08385	0.41272	0.09823	0.22838	0.15338
GO:0015988	"energy coupled proton transmembrane transport, against electrochemical gradient"	1	0.07103	0.05555	0.51582	0.18036	0.17681	0.02312	0.13003	0.05093	0.52083	0.15342
GO:0090662	ATP hydrolysis coupled transmembrane transport	1	0.07103	0.05555	0.51582	0.18036	0.17681	0.02312	0.13003	0.05093	0.52083	0.15342
GO:0099131	ATP hydrolysis coupled ion transmembrane transport	1	0.07103	0.05555	0.51582	0.18036	0.17681	0.02312	0.13003	0.05093	0.52083	0.15342
GO:0099132	ATP hydrolysis coupled cation transmembrane transport	1	0.07103	0.05555	0.51582	0.18036	0.17681	0.02312	0.13003	0.05093	0.52083	0.15342
GO:0042592	homeostatic process	0.1867	0.3248	0.74332	0.60067	0.11363	0.11996	0.12044	0.09923	0.43725	0.12087	0.153785
GO:0008380	RNA splicing	0.7885	0.33518	0.09625	0.4491	0.09416	0.12102	0.18663	0.03105	0.02549	0.5667	0.153825
GO:0032269	negative regulation of cellular protein metabolic process	0.1412	0.22638	0.00836	0.16829	0.12645	0.09985	0.20447	0.2758	0.0081	0.26735	0.154745
GO:0042051	compound eye photoreceptor development	0.7096	0.724	0.1241	0.08346	0.257	0.40649	0.11775	0.18628	0.0403	0.08235	0.15519
GO:0009059	macromolecule biosynthetic process	0.1706	0.94171	0.09829	0.03914	0.15106	0.15942	0.52446	0.10293	0.34731	0.0166	0.15524
GO:0006835	dicarboxylic acid transport	0.1162	0.07162	0.18603	0.07728	0.25968	0.23276	0.43218	0.30398	0.12482	0.09067	0.155425
GO:0048599	oocyte development	0.1505	0.04912	0.12897	0.17836	0.15043	0.16554	0.12063	0.16634	0.16075	0.24906	0.155625
GO:0042052	rhabdomere development	0.3382	0.37192	0.20964	0.05032	0.19417	0.27083	0.08356	0.11725	0.08486	0.10958	0.15571
GO:0001655	urogenital system development	0.2207	0.25744	0.07402	0.01095	0.1924	0.11917	0.28851	0.28135	0.07945	0.02386	0.155785
GO:0072001	renal system development	0.2207	0.25744	0.07402	0.01095	0.1924	0.11917	0.28851	0.28135	0.07945	0.02386	0.155785
GO:0007224	smoothened signaling pathway	0.925	0.6586	0.45806	0.14927	0.05425	0.04974	0.02041	0.01886	0.16262	0.24351	0.155945
GO:0031145	anaphase-promoting complex-dependent catabolic process	0.1262	0.21225	0.29921	0.04377	0.03543	0.08756	0.18693	0.06254	0.43457	0.23382	0.156565
GO:0001676	long-chain fatty acid metabolic process	0.0779	0.18683	0.1421	0.11106	0.1511	0.40308	0.16239	0.37582	0.13112	0.26636	0.156745
GO:0072347	response to anesthetic	0.644	0.83103	0.11098	0.21466	0.01087	0.01689	0.15319	0.16052	0.09329	0.23414	0.156855
GO:0045839	negative regulation of mitotic nuclear division	0.2191	0.09738	0.30161	0.17323	0.00704	0.12896	0.14056	0.13691	0.33779	0.17867	0.156895
GO:0048523	negative regulation of cellular process	0.1241	0.05647	0.45712	0.00191	0.16504	0.21492	0.14946	0.27862	0.2681	0.00387	0.15725
GO:0006723	cuticle hydrocarbon biosynthetic process	0.1863	0.11287	0.33212	0.12412	0.03118	0.0502	0.45252	0.46178	0.38311	0.12826	0.15728
GO:0090288	negative regulation of cellular response to growth factor stimulus	0.957	0.99943	0.08461	0.33735	0.07878	0.04069	0.17651	0.13815	0.01093	0.22183	0.15733
GO:0007294	germarium-derived oocyte fate determination	0.2286	0.13772	0.17745	0.17229	0.08875	0.14721	0.09857	0.0954	0.28812	0.16837	0.15779
GO:0009306	protein secretion	0.2314	0.10839	0.51385	0.35097	0.05346	0.01084	0.1423	0.05586	0.2868	0.17356	0.15793
GO:0007178	transmembrane receptor protein serine/threonine kinase signaling pathway	0.7178	0.75702	0.34411	0.00887	0.25398	0.16674	0.15033	0.06127	0.10289	0.01416	0.158535
GO:0006997	nucleus organization	0.1365	0.40207	0.18085	0.29115	0.21883	0.23339	0.0356	0.04697	0.03947	0.00379	0.158675
GO:0009994	oocyte differentiation	0.1522	0.0619	0.12935	0.25141	0.16006	0.18921	0.13508	0.22814	0.15803	0.29559	0.159045
GO:0015724	formate transport	0.1328	0.14443	0.60232	0.16119	0.13405	0.1271	0.75671	0.7799	0.63733	0.1573	0.159245
GO:0019532	oxalate transport	0.1328	0.14443	0.60232	0.16119	0.13405	0.1271	0.75671	0.7799	0.63733	0.1573	0.159245
GO:0046627	negative regulation of insulin receptor signaling pathway	0.415	0.39046	0.1125	0.0423	0.01146	0.01911	0.2843	0.30142	0.1568	0.16202	0.15941
GO:1900077	negative regulation of cellular response to insulin stimulus	0.415	0.39046	0.1125	0.0423	0.01146	0.01911	0.2843	0.30142	0.1568	0.16202	0.15941
GO:0051346	negative regulation of hydrolase activity	0.141	0.08259	0.25651	0.1668	0.05649	0.07045	0.15288	0.23769	0.37369	0.19393	0.15984
GO:0055082	cellular chemical homeostasis	0.0784	0.12732	0.88867	0.07454	0.71361	0.02833	0.33964	0.30489	0.19255	0.04872	0.159935
GO:0006412	translation	0.023	0.0003	0.04939	0.24262	0.12653	0.1934	0.48148	0.10298	0.21796	0.36775	0.159965
GO:2001233	regulation of apoptotic signaling pathway	0.2871	0.28437	0.16202	0.1349	0.28231	0.11923	0.07171	0.09182	0.15812	0.48127	0.16007
GO:0035825	reciprocal DNA recombination	0.3352	0.54646	0.12715	0.69589	0.11334	0.01878	0.06367	0.19343	0.08843	0.74444	0.16029
GO:0006482	protein demethylation	0.1794	0.18084	0.00999	0.17378	0.4353	0.62784	0.08677	0.08638	0.00738	0.14682	0.1603
GO:0046349	amino sugar biosynthetic process	0.1746	0.14611	0.43886	0.11272	0.07637	0.25388	NA	NA	0.25222	0.11483	0.160355
GO:0006974	cellular response to DNA damage stimulus	0.5369	0.26101	0.36249	0.06006	0.0133	0.00807	0.00415	0.00074	0.66286	0.45362	0.160535
GO:1903008	organelle disassembly	0.9867	0.97821	0.429	0.05317	0.12292	0.40169	0.13703	0.04263	0.18434	0.07837	0.160685
GO:0007067	mitotic nuclear division	0.236	0.05595	0.81064	0.05895	0.14934	0.14264	0.17456	0.03845	0.59103	0.17229	0.160815
GO:0032787	monocarboxylic acid metabolic process	0.1286	0.20549	0.17806	0.16108	0.3008	0.36246	0.16111	0.01975	0.09883	0.05443	0.161095
GO:0006417	regulation of translation	0.0144	0.00945	0.03065	0.17032	0.33526	0.15211	0.28881	0.18754	0.00474	0.225	0.161215
GO:0008090	retrograde axonal transport	0.0535	0.06581	0.18889	0.18489	0.33461	0.19694	0.07224	0.12541	0.1746	0.14813	0.161365
GO:0015743	malate transport	NA	NA	0.20344	NA	0.13936	0.15	0.32849	0.06689	0.17303	NA	0.161515
GO:0042810	pheromone metabolic process	0.1564	0.14046	0.16749	0.07985	0.26397	0.33474	0.17016	0.32364	0.04927	0.07513	0.161945
GO:0042811	pheromone biosynthetic process	0.1564	0.14046	0.16749	0.07985	0.26397	0.33474	0.17016	0.32364	0.04927	0.07513	0.161945
GO:0051252	regulation of RNA metabolic process	0.9459	0.96185	0.0273	0.00689	0.20649	0.11791	0.68068	0.49851	0.00434	0.07303	0.1622
GO:0048640	negative regulation of developmental growth	0.2791	0.20045	0.07788	0.02863	0.49513	0.42079	0.15135	0.17476	0.1128	0.11418	0.163055
GO:0051223	regulation of protein transport	0.2411	0.08518	0.44318	0.05529	0.29966	0.06939	0.04183	0.39379	0.41437	0.00553	0.16314
GO:1904746	negative regulation of apoptotic process involved in development	0.1144	0.38287	0.14691	0.17952	1	0.01438	0.10882	0.14202	0.22117	0.32788	0.163215
GO:1905880	negative regulation of oogenesis	0.1144	0.38287	0.14691	0.17952	1	0.01438	0.10882	0.14202	0.22117	0.32788	0.163215
GO:0032543	mitochondrial translation	0.1103	0.05305	0.37655	0.54597	0.1258	0.20113	0.00774	0.02778	0.35533	0.34211	0.163465
GO:0009226	nucleotide-sugar biosynthetic process	0.1679	0.14697	NA	0.16226	NA	NA	NA	NA	NA	0.16478	0.16352
GO:0030510	regulation of BMP signaling pathway	0.8881	0.85578	0.24636	0.18523	0.22031	0.0927	0.06481	0.03294	0.14264	0.09278	0.163935
GO:0032196	transposition	0.0856	0.56048	0.98108	0.13386	0.19422	0.01529	0.05437	0.4707	0.33129	0.13151	0.16404
GO:0048072	compound eye pigmentation	0.7849	0.73083	0.02695	0.08121	0.82496	0.79273	0.1667	0.16169	0.08782	0.15972	0.164195
GO:0001514	selenocysteine incorporation	0.3892	0.12379	0.14617	0.15926	0.63334	0.20482	0.16927	0.03161	0.13543	0.40856	0.164265
GO:0008293	torso signaling pathway	0.5494	0.40798	0.03145	0.22173	0.04328	0.04728	0.20598	0.53388	0.06189	0.1229	0.16444
GO:0044802	single-organism membrane organization	0.1971	0.16551	0.02305	0.00388	0.16375	0.18435	0.39192	0.36046	0.06732	0.01653	0.16463
GO:0006403	RNA localization	0.0249	0.00999	0.18576	0.45228	0.11414	0.27813	0.14448	0.08275	0.42459	0.24845	0.16512
GO:1900006	positive regulation of dendrite development	0.4709	0.35706	0.28475	0.13668	0.17435	0.1328	0.07053	0.08225	0.45053	0.15636	0.165355
GO:0051222	positive regulation of protein transport	0.1802	0.15057	0.28546	0.23992	0.25947	0.08241	0.07879	0.01369	0.48141	0.01283	0.165385
GO:1904951	positive regulation of establishment of protein localization	0.1802	0.15057	0.28546	0.23992	0.25947	0.08241	0.07879	0.01369	0.48141	0.01283	0.165385
GO:0007542	"primary sex determination, germ-line"	0.3879	0.34067	0.0356	0.45279	0.14036	0.0149	0.04729	0.19145	0.00686	0.38174	0.165905
GO:0006123	"mitochondrial electron transport, cytochrome c to oxygen"	NA	NA	0.17029	NA	NA	NA	0.16203	0.05274	0.17964	NA	0.16616
GO:0032011	ARF protein signal transduction	0.2933	0.23922	0.60182	0.1668	0.03693	0.03789	0.02395	0.00731	0.656	0.1668	0.1668
GO:0006006	glucose metabolic process	0.9142	0.45624	0.17287	0.06394	0.14872	0.15529	0.16123	0.20822	0.19877	0.0928	0.16705
GO:0006119	oxidative phosphorylation	0.166	0.14381	0.11443	0.68691	0.34849	0.43388	0.30606	0.16928	0.15003	0.08841	0.16764
GO:0008285	negative regulation of cell proliferation	0.4911	0.10196	0.1134	0.00694	0.22193	0.31152	0.29536	0.39448	0.08723	0.04717	0.167665
GO:0043567	regulation of insulin-like growth factor receptor signaling pathway	NA	NA	0.26425	0.28104	0.07367	0.07264	0.68994	0.28477	0.056	0.04818	0.16896
GO:0002440	production of molecular mediator of immune response	0.1357	0.14298	0.34454	0.51969	0.11999	0.1953	0.03491	0.136	0.23381	0.50415	0.16914
GO:0002775	antimicrobial peptide production	0.1357	0.14298	0.34454	0.51969	0.11999	0.1953	0.03491	0.136	0.23381	0.50415	0.16914
GO:0061844	antimicrobial humoral immune response mediated by antimicrobial peptide	0.1357	0.14298	0.34454	0.51969	0.11999	0.1953	0.03491	0.136	0.23381	0.50415	0.16914
GO:0051028	mRNA transport	0.4958	0.37145	0.27016	0.14657	0.19968	0.16057	0.08073	0.05233	0.17895	0.1079	0.16976
GO:0009890	negative regulation of biosynthetic process	0.0685	0.05533	0.07547	0.08547	0.58116	0.26186	0.2248	0.15148	0.69606	0.18811	0.169795
GO:0031327	negative regulation of cellular biosynthetic process	0.0685	0.05533	0.07547	0.08547	0.58116	0.26186	0.2248	0.15148	0.69606	0.18811	0.169795
GO:0002027	regulation of heart rate	0.1304	0.03144	NA	0.20393	NA	NA	0.17246	0.16792	NA	0.20997	0.17019
GO:0009060	aerobic respiration	0.2851	0.4032	0.04855	0.03999	0.33047	0.18773	0.31498	0.14359	0.1528	0.08229	0.170265
GO:0015833	peptide transport	0.2519	0.03345	0.13022	0.06437	0.71222	0.21057	0.02624	0.3	0.03607	0.25913	0.170395
GO:1903320	regulation of protein modification by small protein conjugation or removal	0.3405	0.50495	0.07532	0.16134	0.05166	0.06304	0.51079	0.28315	0.12594	0.17983	0.170585
GO:0016926	protein desumoylation	NA	NA	NA	NA	NA	NA	0.0986	0.24314	NA	NA	0.17087
GO:1902600	hydrogen ion transmembrane transport	1	0.25679	0.17399	0.16213	0.03037	0.02895	0.16918	0.44063	0.17277	0.14122	0.170975
GO:0046883	regulation of hormone secretion	0.803	0.6223	0.45948	0.018	0.14683	0.19672	0.01919	0.02534	0.28432	0.0045	0.171775
GO:0072089	stem cell proliferation	0.2796	0.06676	0.39517	0.05619	0.42442	0.08869	0.03004	0.30582	0.25496	0.02441	0.171825
GO:0046530	photoreceptor cell differentiation	0.8985	0.94705	0.36769	0.04223	0.06695	0.12953	0.15535	0.1619	0.28584	0.18272	0.17231
GO:0033108	mitochondrial respiratory chain complex assembly	0.1038	0.12768	0.35193	0.21137	0.14488	0.19788	0.1486	0.09983	0.29816	0.2256	0.17324
GO:0043161	proteasome-mediated ubiquitin-dependent protein catabolic process	0.905	0.62911	0.27917	0.16071	0.0134	0.0247	0.05059	0.01059	0.51557	0.18582	0.173265
GO:0060828	regulation of canonical Wnt signaling pathway	0.614	0.49673	0.09507	0.16898	0.09553	0.10675	0.38634	0.22815	0.14543	0.17835	0.173665
GO:0010952	positive regulation of peptidase activity	0.1657	0.09295	0.1417	0.12799	0.20923	0.18564	0.21659	0.04934	0.1822	0.34002	0.17395
GO:0006422	aspartyl-tRNA aminoacylation	NA	NA	NA	0.1702	NA	NA	NA	NA	NA	0.17811	0.174155
GO:0048730	epidermis morphogenesis	NA	NA	NA	NA	0.1909	0.15753	NA	NA	NA	NA	0.174215
GO:2000826	regulation of heart morphogenesis	NA	NA	NA	NA	0.1909	0.15753	NA	NA	NA	NA	0.174215
GO:0010529	negative regulation of transposition	0.0856	0.56048	0.15839	0.19306	0.00508	0.02378	0.05437	0.4707	0.42364	0.19008	0.174235
GO:0050777	negative regulation of immune response	0.1141	0.17189	0.26786	0.13071	0.16202	0.17708	0.30747	0.48637	0.13047	0.23498	0.174485
GO:0051050	positive regulation of transport	0.182	0.1678	0.23179	0.12692	0.26755	0.18426	0.08317	0.02797	0.25089	0.06288	0.1749
GO:0006576	cellular biogenic amine metabolic process	0.4009	0.44379	0.06368	0.04461	0.31491	0.48928	0.03074	0.03198	0.28706	0.04855	0.17537
GO:0006631	fatty acid metabolic process	0.5485	0.49623	0.22047	0.00703	0.15692	0.20116	0.00989	0.0205	0.19442	0.02238	0.17567
GO:0008585	female gonad development	0.8933	0.95763	0.19618	0.13604	0.31051	0.58449	0.11062	0.10301	0.04156	0.15572	0.17595
GO:0046545	development of primary female sexual characteristics	0.8933	0.95763	0.19618	0.13604	0.31051	0.58449	0.11062	0.10301	0.04156	0.15572	0.17595
GO:0050962	detection of light stimulus involved in sensory perception	0.15	0.43752	0.74947	0.14326	0.18828	0.21154	0.06171	0.8618	0.04037	0.16362	0.17595
GO:0051784	negative regulation of nuclear division	0.2191	0.09738	0.30161	0.17323	1	0.12896	0.14056	0.13691	0.33779	0.17867	0.17595
GO:0031396	regulation of protein ubiquitination	0.3177	0.62516	0.08731	0.15297	0.06646	0.10303	0.65191	0.19911	0.1497	0.22194	0.17604
GO:0010942	positive regulation of cell death	0.2083	0.59425	0.26623	0.05829	0.15366	0.47575	0.19852	0.13504	0.14535	0.03265	0.17609
GO:0035282	segmentation	0.2611	0.14796	0.27193	0.25519	0.06866	0.20442	0.09806	0.05872	0.47291	0.14482	0.17619
GO:0036098	male germ-line stem cell population maintenance	0.2958	0.22236	0.05514	0.16124	0.19123	0.20797	0.06075	0.03923	0.0844	0.30016	0.176235
GO:0007539	"primary sex determination, soma"	0.268	0.12683	0.03147	0.32819	0.08575	0.0116	0.40302	0.22599	0.1085	0.2313	0.17641
GO:0016578	histone deubiquitination	0.2037	0.38409	0.14272	0.19822	0.00996	0.08972	0.23397	0.15481	0.04738	0.22499	0.176515
GO:1903321	negative regulation of protein modification by small protein conjugation or removal	0.1901	0.19508	0.16246	NA	NA	NA	NA	NA	0.16326	NA	0.17668
GO:0007386	compartment pattern specification	0.1693	0.18533	0.05163	0.52244	0.79344	0.42757	0.05108	0.05187	0.05501	0.53474	0.177315
GO:0007399	nervous system development	0.77	0.8274	0.13993	0.03068	0.19347	0.19216	0.25321	0.14207	0.16255	0.06309	0.177355
GO:0008284	positive regulation of cell proliferation	0.1631	0.17467	0.18044	0.02579	0.26479	0.2915	0.40882	0.28488	0.14493	0.03032	0.177555
GO:0002768	immune response-regulating cell surface receptor signaling pathway	0.573	0.21384	0.0279	0.14092	0.07559	0.39708	0.97959	0.97051	0.02821	0.14142	0.17763
GO:0044271	cellular nitrogen compound biosynthetic process	0.1004	0.67755	0.18302	0.17324	0.15823	0.27565	0.58042	0.18956	0.15005	0.04421	0.17813
GO:0031348	negative regulation of defense response	0.0869	0.22334	0.32744	0.09169	0.15735	0.17746	0.36535	0.51637	0.16369	0.17913	0.178295
GO:0010506	regulation of autophagy	0.9055	0.90158	0.12072	0.05458	0.13939	0.22439	0.10156	0.21772	0.27137	0.04198	0.178555
GO:0010605	negative regulation of macromolecule metabolic process	0.2885	0.54093	0.53563	0.00405	0.21727	0.10763	0.04922	0.14028	0.29198	0.03536	0.178775
GO:0009648	photoperiodism	0.1813	0.10081	0.19586	0.3665	0.00958	0.03352	0.17411	0.17659	0.61274	0.48442	0.178945
GO:0002697	regulation of immune effector process	0.1202	0.15208	0.46619	0.54191	0.17367	0.36916	0.10117	0.11901	0.18446	0.46279	0.179065
GO:0007301	female germline ring canal formation	0.4793	0.39189	0.03829	0.1372	0.17956	0.17916	0.07859	0.20597	0.0719	0.22694	0.17936
GO:0022411	cellular component disassembly	0.761	0.78747	0.1265	0.08082	0.1836	0.31508	0.23456	0.1754	0.06937	0.12502	0.1795
GO:0051383	kinetochore organization	0.4348	0.51356	0.16995	0.11355	0.5237	0.45552	0.10141	0.17873	0.18048	0.1543	0.179605
GO:0046328	regulation of JNK cascade	0.4327	0.42385	0.16095	0.0443	0.19716	0.16207	0.19902	0.12084	0.06863	0.30631	0.179615
GO:0044260	cellular macromolecule metabolic process	0.1574	0.81807	0.07208	0.02127	0.22553	0.21717	0.08611	0.20207	0.21245	0.00043	0.179735
GO:0031441	negative regulation of mRNA 3'-end processing	NA	NA	NA	NA	NA	NA	0.15984	0.20024	NA	NA	0.18004
GO:0008214	protein dealkylation	0.1794	0.18084	1	0.17378	0.4353	0.62784	0.08677	0.08638	1	0.14682	0.18012
GO:0046822	regulation of nucleocytoplasmic transport	0.4196	0.21674	0.16211	0.16791	0.16052	0.08804	0.19338	0.60582	0.30441	0.02272	0.180645
GO:0045184	establishment of protein localization	0.4055	0.04335	0.07156	0.1243	0.42857	0.13199	0.38323	0.22961	0.01795	0.57864	0.1808
GO:0030713	ovarian follicle cell stalk formation	0.1955	0.1319	0.15962	0.37132	0.11187	0.19529	0.08154	0.16774	0.3998	0.5915	0.181515
GO:0016080	synaptic vesicle targeting	0.219	0.23228	0.4299	0.18256	0.0258	0.02117	0.08346	0.18104	0.30782	0.16179	0.1818
GO:0016332	establishment or maintenance of polarity of embryonic epithelium	0.0459	0.05195	0.17928	0.03197	0.59902	0.35542	0.47481	0.5491	0.18444	0.13327	0.18186
GO:0048199	"vesicle targeting, to, from or within Golgi"	0.1663	0.19747	0.20127	0.33248	0.14818	0.14945	0.02408	0.01158	0.39624	0.30904	0.181885
GO:0006101	citrate metabolic process	0.3584	0.50408	0.06949	0.02947	0.32911	0.10391	0.27452	0.26066	0.06312	0.06565	0.182285
GO:0072350	tricarboxylic acid metabolic process	0.3584	0.50408	0.06949	0.02947	0.32911	0.10391	0.27452	0.26066	0.06312	0.06565	0.182285
GO:0048519	negative regulation of biological process	0.0895	0.03191	0.2553	0.77888	0.13488	0.18412	0.1927	0.18068	0.27318	0.03236	0.1824
GO:0048070	regulation of developmental pigmentation	0.7334	0.53512	0.25378	0.40373	0.02066	0.01184	0.05806	0.07603	0.1114	0.37076	0.18259
GO:0065003	macromolecular complex assembly	0.5089	0.26063	0.0526	0.59581	0.08606	0.10511	0.02609	0.34419	0.08585	0.2912	0.18287
GO:0034333	adherens junction assembly	0.0679	0.08407	0.02983	0.3628	0.73374	0.29813	0.28309	0.54654	0.01799	0.01973	0.18358
GO:0018198	peptidyl-cysteine modification	NA	NA	0.18162	NA	NA	NA	0.38003	NA	0.18465	NA	0.18465
GO:0098660	inorganic ion transmembrane transport	0.5578	0.21181	0.15768	0.36497	0.0847	0.10623	0.45843	0.26221	0.11579	0.14617	0.184745
GO:0044092	negative regulation of molecular function	0.1874	0.07258	0.09147	0.18251	0.26422	0.11256	0.67426	0.63334	0.28631	0.17752	0.184955
GO:0051253	negative regulation of RNA metabolic process	0.2145	0.18591	0.13604	0.12537	0.56203	0.1949	0.16598	0.18552	0.0249	0.38041	0.185715
GO:0014009	glial cell proliferation	0.2915	0.10492	0.25315	0.03473	0.18759	0.45371	0.17757	0.15894	0.31931	0.18478	0.186185
GO:0043506	regulation of JUN kinase activity	0.1173	0.11508	0.47219	0.44074	0.12223	0.11209	0.2506	0.05796	0.45511	0.4989	0.186415
GO:0048009	insulin-like growth factor receptor signaling pathway	0.2053	0.81081	0.41536	0.16791	0.11283	0.07353	0.68994	0.28477	0.15419	0.03126	0.186605
GO:0048518	positive regulation of biological process	0.8713	0.93863	0.177	0.76843	0.18128	0.35579	0.17183	0.02517	0.19312	0.06143	0.1872
GO:0009880	embryonic pattern specification	0.2864	0.11112	0.23046	0.39777	0.07509	0.15614	0.12951	0.14732	0.21887	0.29266	0.187505
GO:0002698	negative regulation of immune effector process	0.7466	0.67375	0.86431	0.0895	0.08567	0.12456	0.19554	0.18037	0.66125	0.08632	0.187955
GO:0002701	negative regulation of production of molecular mediator of immune response	0.7466	0.67375	0.86431	0.0895	0.08567	0.12456	0.19554	0.18037	0.66125	0.08632	0.187955
GO:0002785	negative regulation of antimicrobial peptide production	0.7466	0.67375	0.86431	0.0895	0.08567	0.12456	0.19554	0.18037	0.66125	0.08632	0.187955
GO:0033013	tetrapyrrole metabolic process	0.1893	0.20889	0.59769	0.03756	0.16488	0.07914	0.18694	0.23097	0.61103	0.01736	0.18812
GO:1903432	regulation of TORC1 signaling	0.1011	0.11285	0.11203	0.25522	NA	NA	0.4302	0.4346	0.12163	0.26442	0.188425
GO:0055080	cation homeostasis	0.1924	0.40047	0.93472	0.072	0.06211	0.18369	0.53392	0.49316	0.18569	0.09273	0.189045
GO:0098771	inorganic ion homeostasis	0.1924	0.40047	0.93472	0.072	0.06211	0.18369	0.53392	0.49316	0.18569	0.09273	0.189045
GO:0060249	anatomical structure homeostasis	0.5895	0.80513	0.20174	0.08674	0.17664	0.25061	0.10904	0.05091	0.15965	0.2307	0.18919
GO:0048134	germ-line cyst formation	0.5951	0.3977	0.22598	0.32383	0.01236	0.15296	0.02079	0.12291	0.05764	0.22716	0.18947
GO:0035290	trunk segmentation	0.072	0.12958	0.1033	0.20187	0.21395	0.19503	0.27825	0.28219	0.11721	0.18412	0.189575
GO:0002168	instar larval development	0.3739	0.17781	0.27557	0.50003	0.07555	0.05093	0.17139	0.44098	0.16658	0.20189	0.18985
GO:0030703	eggshell formation	0.2368	0.27216	0.03734	0.13974	0.16222	0.14178	0.40906	0.50911	0.12717	0.21825	0.190235
GO:0033157	regulation of intracellular protein transport	0.3976	0.20872	0.32943	0.09372	0.17212	0.12826	0.10637	0.47307	0.41043	0.01485	0.19042
GO:0061326	renal tubule development	0.3198	0.36463	0.15153	0.02703	0.21868	0.1333	0.34075	0.33363	0.16219	0.05199	0.190435
GO:0072002	Malpighian tubule development	0.3198	0.36463	0.15153	0.02703	0.21868	0.1333	0.34075	0.33363	0.16219	0.05199	0.190435
GO:0006843	mitochondrial citrate transport	NA	NA	NA	NA	0.07579	0.08383	0.29708	0.42123	NA	NA	0.190455
GO:0006635	fatty acid beta-oxidation	0.0115	0.02414	0.21835	0.15089	0.3818	0.43133	0.37603	0.26991	0.16295	0.06881	0.19065
GO:0045313	rhabdomere membrane biogenesis	0.1505	0.03266	0.2319	0.00603	0.62726	0.64512	0.63633	0.62138	0.05944	0.02994	0.1912
GO:1902589	single-organism organelle organization	0.0323	0.11728	0.43467	0.02743	0.29044	0.48706	0.18779	0.19466	0.43546	0.02728	0.191225
GO:0042127	regulation of cell proliferation	0.5828	0.32291	0.28765	0.88198	0.15574	0.14574	0.19102	0.16416	0.15913	0.19152	0.19127
GO:0031340	positive regulation of vesicle fusion	NA	NA	0.16623	NA	0.17554	0.19145	0.22009	0.21726	0.19116	NA	0.191305
GO:0010528	regulation of transposition	0.0856	0.56048	0.15839	0.19306	1	0.02378	0.05437	0.4707	0.42364	0.19008	0.19157
GO:0050776	regulation of immune response	0.248	0.21706	0.12395	0.19165	0.0453	0.19159	0.37149	0.25598	0.02704	0.1458	0.19162
GO:0032102	negative regulation of response to external stimulus	0.4271	0.21649	0.16973	0.06355	0.05839	0.21357	0.32163	0.43373	0.11121	0.12722	0.19165
GO:0048193	Golgi vesicle transport	0.1791	0.15963	0.20432	0.10202	0.86602	0.86982	0.30207	0.127	0.2123	0.07144	0.19171
GO:0051338	regulation of transferase activity	0.258	0.28433	0.17066	0.0247	0.12956	0.07478	0.25103	0.33546	0.21297	0.08934	0.191815
GO:0045454	cell redox homeostasis	0.0281	0.14318	0.13596	0.33176	0.26851	0.73062	0.24072	0.13063	0.14311	0.36918	0.19195
GO:0007405	neuroblast proliferation	0.2016	0.09995	0.57475	0.18324	0.31499	0.03209	0.05267	0.36826	0.41353	0.03823	0.19242
GO:0061351	neural precursor cell proliferation	0.2016	0.09995	0.57475	0.18324	0.25298	0.02274	0.05267	0.36826	0.41353	0.03823	0.19242
GO:0050829	defense response to Gram-negative bacterium	0.1708	0.1133	0.55678	0.16495	0.20785	0.4803	0.16779	0.17719	0.59306	0.22748	0.19252
GO:0007285	primary spermatocyte growth	0.0765	0.0818	0.21584	0.04558	0.48606	0.47734	0.1817	0.20376	0.21398	0.03429	0.19273
GO:0008610	lipid biosynthetic process	0.0745	0.05508	0.14955	0.22403	0.31035	0.36813	0.16188	0.07563	0.27751	0.27985	0.192955
GO:0043696	dedifferentiation	0.2112	0.1928	0.19884	0.15259	0.19404	0.18171	NA	NA	0.24992	0.14586	0.19342
GO:0043697	cell dedifferentiation	0.2112	0.1928	0.19884	0.15259	0.19404	0.18171	NA	NA	0.24992	0.14586	0.19342
GO:0072348	sulfur compound transport	0.1831	0.20406	0.42811	0.14286	0.0324	0.0385	0.32457	0.33264	0.45152	0.03921	0.19358
GO:0042462	eye photoreceptor cell development	0.7946	0.87239	0.15596	0.06817	0.25712	0.40716	0.15088	0.2324	0.03706	0.10502	0.19418
GO:0007299	ovarian follicle cell-cell adhesion	0.1036	0.14433	0.24172	0.08703	0.51521	0.26551	0.67819	0.65864	0.14726	0.05502	0.19449
GO:0009117	nucleotide metabolic process	0.1472	0.13442	0.49791	0.24192	0.05028	0.11782	0.3841	0.53051	0.63819	0.08069	0.19456
GO:0044249	cellular biosynthetic process	0.1179	0.53513	0.35429	0.117	0.07227	0.26406	0.42133	0.15646	0.23317	0.02077	0.194815
GO:0009308	amine metabolic process	0.2414	0.50615	0.18382	0.11761	0.38241	0.53455	0.05887	0.04654	0.20651	0.14759	0.195165
GO:0044106	cellular amine metabolic process	0.2414	0.50615	0.18382	0.11761	0.38241	0.53455	0.05887	0.04654	0.20651	0.14759	0.195165
GO:0031345	negative regulation of cell projection organization	0.3583	0.41878	0.22047	0.03667	0.27485	0.14972	0.16998	0.06054	0.05948	0.25533	0.195225
GO:0001751	compound eye photoreceptor cell differentiation	0.8618	0.94335	0.34225	0.12186	0.04263	0.08148	0.12964	0.19928	0.43928	0.19124	0.19526
GO:0035277	"spiracle morphogenesis, open tracheal system"	0.4376	0.82788	0.05029	0.10608	0.29713	0.3522	0.20786	0.10089	0.18282	0.078	0.19534
GO:0010977	negative regulation of neuron projection development	0.2475	0.22826	0.38524	0.48767	0.0066	0.09297	0.11022	0.11778	0.16258	0.53361	0.19542
GO:0016053	organic acid biosynthetic process	0.0564	0.07244	0.20062	0.55899	0.20915	0.19367	0.24876	0.19719	0.06586	0.06545	0.19543
GO:0046394	carboxylic acid biosynthetic process	0.0564	0.07244	0.20062	0.55899	0.20915	0.19367	0.24876	0.19719	0.06586	0.06545	0.19543
GO:0045934	negative regulation of nucleobase-containing compound metabolic process	0.2395	0.29911	0.16163	0.05637	0.4681	0.1738	0.14082	0.36166	0.03891	0.21815	0.195975
GO:0006082	organic acid metabolic process	0.1376	0.1231	0.24379	0.19222	0.4999	0.43219	0.35648	0.20107	0.07906	0.18202	0.196645
GO:0043436	oxoacid metabolic process	0.1376	0.1231	0.24379	0.19222	0.4999	0.43219	0.35648	0.20107	0.07906	0.18202	0.196645
GO:0035309	wing and notum subfield formation	0.9935	0.99143	0.33601	0.02121	0.12966	0.11615	0.21295	0.18037	0.46813	0.01775	0.19666
GO:0006913	nucleocytoplasmic transport	0.1843	0.08517	0.20922	0.17839	0.29123	0.94513	0.3308	0.51264	0.10806	0.08382	0.19676
GO:0051169	nuclear transport	0.1843	0.08517	0.20922	0.17839	0.29123	0.94513	0.3308	0.51264	0.10806	0.08382	0.19676
GO:0010558	negative regulation of macromolecule biosynthetic process	0.1043	0.09031	0.05342	0.12085	0.45651	0.26229	0.23695	0.1569	1	0.29648	0.196925
GO:1901214	regulation of neuron death	0.389	0.11868	0.41154	0.02887	0.23445	0.16015	0.1379	0.09843	0.46918	0.66552	0.1973
GO:0002759	regulation of antimicrobial humoral response	0.1392	0.11228	0.27938	0.59777	0.19113	0.26292	0.04337	0.09657	0.20382	0.58648	0.197475
GO:0002920	regulation of humoral immune response	0.1392	0.11228	0.27938	0.59777	0.19113	0.26292	0.04337	0.09657	0.20382	0.58648	0.197475
GO:0031290	retinal ganglion cell axon guidance	0.4131	0.4017	0.13785	0.45556	0.20738	0.18916	0.0534	0.05723	0.15817	0.47368	0.19827
GO:0015742	alpha-ketoglutarate transport	NA	NA	0.20344	NA	0.19363	0.20587	0.4645	0.10505	0.17303	NA	0.198535
GO:0016108	tetraterpenoid metabolic process	0.1797	0.17718	0.21836	0.11124	0.16137	0.56675	0.57165	0.58351	0.21959	0.12387	0.19903
GO:0016116	carotenoid metabolic process	0.1797	0.17718	0.21836	0.11124	0.16137	0.56675	0.57165	0.58351	0.21959	0.12387	0.19903
GO:0050775	positive regulation of dendrite morphogenesis	0.5825	0.41407	0.31503	0.16179	0.21157	0.1655	0.04145	0.11417	0.48733	0.18704	0.199305
GO:0046843	dorsal appendage formation	0.0184	0.03514	0.19532	0.02392	0.27892	0.33149	0.40643	0.65946	0.20346	0.10528	0.19939
GO:0009798	axis specification	0.3799	0.06669	0.20292	0.72357	0.06735	0.17204	0.17105	0.19587	0.24079	0.66995	0.199395
GO:0030036	actin cytoskeleton organization	0.1148	0.3444	0.65591	0.10331	0.13036	0.14085	0.2584	0.43111	0.77125	0.07295	0.199625
GO:0035065	regulation of histone acetylation	0.6788	0.69462	0.75842	0.33534	0.19045	0.18848	0.12998	0.13196	0.20947	0.18964	0.19996
GO:1901983	regulation of protein acetylation	0.6788	0.69462	0.75842	0.33534	0.19045	0.18848	0.12998	0.13196	0.20947	0.18964	0.19996
GO:2000756	regulation of peptidyl-lysine acetylation	0.6788	0.69462	0.75842	0.33534	0.19045	0.18848	0.12998	0.13196	0.20947	0.18964	0.19996
GO:0032386	regulation of intracellular transport	0.2152	0.13685	0.29457	0.02036	0.18536	0.0797	0.07705	0.96857	0.48089	0.22039	0.20028
GO:0030722	establishment of oocyte nucleus localization involved in oocyte dorsal/ventral axis specification	0.4433	0.39994	0.12122	0.20009	0.14673	0.20099	0.1544	0.13475	0.21299	0.21174	0.20054
GO:0044262	cellular carbohydrate metabolic process	0.8959	0.44714	0.14767	0.11158	0.20124	0.20107	0.23823	0.18663	0.2524	0.15964	0.201155
GO:0071702	organic substance transport	0.326	0.04865	0.18587	0.18191	0.79113	0.37277	0.07062	0.56159	0.15143	0.21725	0.20156
GO:0006397	mRNA processing	0.2304	0.34641	0.06897	0.27866	0.17339	0.13761	0.33274	0.01929	0.02384	0.49971	0.201895
GO:1903050	regulation of proteolysis involved in cellular protein catabolic process	0.9212	0.43793	0.32274	0.13151	0.04854	0.12811	0.21092	0.10684	0.47747	0.196	0.20346
GO:0022410	circadian sleep/wake cycle process	0.3946	0.02675	0.04969	0.85326	0.09751	0.10273	0.28645	0.38895	0.12162	0.80274	0.204035
GO:0045187	"regulation of circadian sleep/wake cycle, sleep"	0.3946	0.02675	0.04969	0.85326	0.09751	0.10273	0.28645	0.38895	0.12162	0.80274	0.204035
GO:0050802	"circadian sleep/wake cycle, sleep"	0.3946	0.02675	0.04969	0.85326	0.09751	0.10273	0.28645	0.38895	0.12162	0.80274	0.204035
GO:0051220	cytoplasmic sequestering of protein	0.1406	0.21369	0.41684	0.26827	0.00748	0.02058	0.19538	0.14741	0.24177	0.43915	0.204535
GO:0048749	compound eye development	0.6259	0.59245	0.61204	0.14661	0.07493	0.13644	0.09461	0.07352	0.82301	0.26259	0.2046
GO:0071478	cellular response to radiation	0.6769	0.56706	0.18673	0.09826	0.26017	0.11015	0.10711	0.15779	0.22393	0.31228	0.20533
GO:0032785	"negative regulation of DNA-templated transcription, elongation"	0.3482	0.2049	0.22322	0.19512	0.15338	0.19437	0.74806	0.29316	0.20603	0.17244	0.205465
GO:0034249	negative regulation of cellular amide metabolic process	0.043	0.01263	0.01519	0.38289	0.2719	0.38744	0.17235	0.23877	0.00484	0.31304	0.20556
GO:0006464	cellular protein modification process	0.6617	0.71255	0.37	0.01548	0.22084	0.19046	0.14795	0.05871	0.27832	0.0283	0.20565
GO:0036211	protein modification process	0.6617	0.71255	0.37	0.01548	0.22084	0.19046	0.14795	0.05871	0.27832	0.0283	0.20565
GO:0006383	transcription from RNA polymerase III promoter	0.6888	0.29728	0.41503	0.15581	0.20364	0.20845	0.03097	0.02189	0.44885	0.17479	0.206045
GO:0061057	peptidoglycan recognition protein signaling pathway	0.3702	0.22923	0.22953	0.43081	0.03276	0.10053	0.12115	0.0764	0.18316	0.44824	0.206195
GO:0006024	glycosaminoglycan biosynthetic process	0.1264	0.14794	0.35467	0.65662	0.21849	0.19402	0.1774	0.16455	0.40869	0.61111	0.206255
GO:0030204	chondroitin sulfate metabolic process	0.1638	0.15645	0.35467	0.65662	0.21849	0.19402	0.1774	0.16455	0.40869	0.61111	0.206255
GO:0030206	chondroitin sulfate biosynthetic process	0.1638	0.15645	0.35467	0.65662	0.21849	0.19402	0.1774	0.16455	0.40869	0.61111	0.206255
GO:0050650	chondroitin sulfate proteoglycan biosynthetic process	0.1638	0.15645	0.35467	0.65662	0.21849	0.19402	0.1774	0.16455	0.40869	0.61111	0.206255
GO:0050654	chondroitin sulfate proteoglycan metabolic process	0.1638	0.15645	0.35467	0.65662	0.21849	0.19402	0.1774	0.16455	0.40869	0.61111	0.206255
GO:0006753	nucleoside phosphate metabolic process	0.1583	0.14416	0.5255	0.25462	0.05694	0.13044	0.29643	0.4268	0.6708	0.08767	0.20646
GO:0007304	chorion-containing eggshell formation	0.2377	0.23497	0.03295	0.12242	0.17855	0.15384	0.33099	0.42542	0.11372	0.26052	0.20676
GO:0007097	nuclear migration	0.6289	0.51541	0.10325	0.08803	0.04471	0.06304	0.23146	0.18382	0.24413	0.37405	0.20764
GO:2000177	regulation of neural precursor cell proliferation	0.3105	0.17356	0.23905	0.08389	0.17632	0.10981	0.41537	0.43957	0.31735	0.06885	0.207685
GO:0007291	sperm individualization	0.0989	0.00737	0.54461	0.13169	0.51706	0.61453	0.15196	0.26548	0.35603	0.06518	0.20872
GO:0071804	cellular potassium ion transport	NA	NA	NA	NA	0.21538	0.20207	NA	NA	NA	NA	0.208725
GO:0071805	potassium ion transmembrane transport	NA	NA	NA	NA	0.21538	0.20207	NA	NA	NA	NA	0.208725
GO:0006779	porphyrin-containing compound biosynthetic process	0.6598	0.67627	0.71589	0.05177	0.12076	0.04014	0.19142	0.22609	0.72412	0.0479	0.208755
GO:0042168	heme metabolic process	1	1	1	0.05177	0.12076	0.04014	0.19142	0.22609	1	0.03106	0.208755
GO:0016197	endosomal transport	0.2304	0.08403	0.15575	0.13786	0.22125	0.19986	0.28621	0.21874	0.08442	0.23908	0.2093
GO:0043170	macromolecule metabolic process	0.3502	0.90894	0.11324	0.18172	0.2068	0.2481	0.10239	0.18129	0.21187	0.61756	0.209335
GO:0042479	positive regulation of eye photoreceptor cell development	NA	NA	NA	NA	NA	NA	0.25891	0.16001	NA	NA	0.20946
GO:0045315	positive regulation of compound eye photoreceptor development	NA	NA	NA	NA	NA	NA	0.25891	0.16001	NA	NA	0.20946
GO:0007385	"specification of segmental identity, abdomen"	NA	NA	0.19943	NA	NA	NA	NA	NA	0.21977	NA	0.2096
GO:0032008	positive regulation of TOR signaling	0.4251	0.31676	0.159	0.14376	0.02553	0.00808	0.2189	0.20389	0.21547	0.34559	0.20968
GO:0030488	tRNA methylation	0.1663	0.1706	0.55567	0.24888	0.10736	0.11174	NA	NA	0.55967	0.26218	0.20974
GO:0032434	regulation of proteasomal ubiquitin-dependent protein catabolic process	0.8135	0.25801	0.24848	0.1139	0.07413	0.17123	0.25282	0.07118	0.2792	0.14748	0.209855
GO:1901576	organic substance biosynthetic process	0.3062	0.63572	0.29864	0.15753	0.06263	0.22703	0.37962	0.16882	0.19269	0.02267	0.20986
GO:0050678	regulation of epithelial cell proliferation	0.0235	0.02627	0.20755	0.07103	0.53057	0.22988	0.38796	0.50857	0.21266	0.18757	0.210105
GO:0050680	negative regulation of epithelial cell proliferation	0.0235	0.02627	0.20755	0.07103	0.53057	0.22988	0.38796	0.50857	0.21266	0.18757	0.210105
GO:0045175	basal protein localization	0.2368	0.11315	0.15551	0.38381	0.29853	0.52217	0.02441	0.03758	0.18354	0.57223	0.21017
GO:0045217	cell-cell junction maintenance	NA	NA	NA	0.21106	NA	NA	NA	NA	NA	NA	0.21106
GO:0006099	tricarboxylic acid cycle	0.3584	0.50408	0.0856	0.02947	0.41931	0.16155	0.27452	0.26066	0.11037	0.06565	0.211105
GO:1903053	regulation of extracellular matrix organization	0.1865	0.20864	0.13522	0.21409	0.27729	0.11677	0.40142	0.37263	0.16335	0.22586	0.211365
GO:0048512	circadian behavior	0.6931	0.74003	0.1532	0.78556	0.11696	0.21628	0.1289	0.10476	0.20657	0.78216	0.211425
GO:0071479	cellular response to ionizing radiation	0.2318	0.26151	0.15037	0.36819	0.1839	0.19267	0.06993	0.13269	0.39111	0.31843	0.212235
GO:0051663	oocyte nucleus localization involved in oocyte dorsal/ventral axis specification	0.4947	0.42138	0.07714	0.49362	0.08489	0.09738	0.20502	0.17987	0.22058	0.38515	0.2128
GO:0060438	trachea development	0.5593	0.45309	0.23914	0.00102	0.21099	0.29504	0.13418	0.21469	0.17412	0.01042	0.21284
GO:0009896	positive regulation of catabolic process	0.9244	0.81513	0.23304	0.10222	0.02054	0.05262	0.33207	0.12672	0.33149	0.19333	0.213185
GO:0042886	amide transport	0.2827	0.04101	0.16472	0.07748	0.7851	0.2619	0.02753	0.2901	0.04643	0.29078	0.21331
GO:0043248	proteasome assembly	0.2205	0.16108	0.05204	0.59611	0.56221	0.70092	0.20648	0.0613	0.02368	0.32091	0.21349
GO:0007312	oocyte nucleus migration involved in oocyte dorsal/ventral axis specification	0.4433	0.39994	0.12926	0.22885	0.14673	0.20099	0.1544	0.13475	0.22647	0.2358	0.21373
GO:0002700	regulation of production of molecular mediator of immune response	0.2114	0.21649	0.41882	0.62373	0.10097	0.17627	0.02066	0.08927	0.27123	0.56079	0.213945
GO:0002784	regulation of antimicrobial peptide production	0.2114	0.21649	0.41882	0.62373	0.10097	0.17627	0.02066	0.08927	0.27123	0.56079	0.213945
GO:0010866	regulation of triglyceride biosynthetic process	NA	NA	0.30023	0.13078	NA	NA	NA	NA	0.29729	0.12655	0.214035
GO:0007051	spindle organization	0.859	0.39828	0.53305	0.03499	0.0801	0.15133	0.2565	0.17248	0.65593	0.13641	0.21449
GO:0032507	maintenance of protein location in cell	0.265	0.30418	0.83305	0.15223	0.32286	0.09838	0.05901	0.16419	0.93848	0.15954	0.214595
GO:0051651	maintenance of location in cell	0.2348	0.28449	0.77378	0.23312	0.19609	0.05599	0.05105	0.14294	0.87454	0.19209	0.214605
GO:0051248	negative regulation of protein metabolic process	0.1412	0.22638	1	0.16829	0.12645	0.09985	0.20447	0.2758	1	0.26735	0.215425
GO:0038202	TORC1 signaling	0.3376	0.22731	0.02217	0.20612	0.22575	0.11924	0.55791	0.66338	0.03924	0.10623	0.215935
GO:0006626	protein targeting to mitochondrion	0.5715	0.7264	0.06155	0.65924	0.10586	0.10113	0.05611	0.02151	0.32632	0.63297	0.21609
GO:0070585	protein localization to mitochondrion	0.5715	0.7264	0.06155	0.65924	0.10586	0.10113	0.05611	0.02151	0.32632	0.63297	0.21609
GO:0072655	establishment of protein localization to mitochondrion	0.5715	0.7264	0.06155	0.65924	0.10586	0.10113	0.05611	0.02151	0.32632	0.63297	0.21609
GO:0012502	induction of programmed cell death	0.2754	0.21944	0.12363	0.18786	0.19715	0.26625	0.18911	0.21461	0.27452	0.25147	0.217025
GO:0035072	ecdysone-mediated induction of salivary gland cell autophagic cell death	0.2754	0.21944	0.12363	0.18786	0.19715	0.26625	0.18911	0.21461	0.27452	0.25147	0.217025
GO:0035078	induction of programmed cell death by ecdysone	0.2754	0.21944	0.12363	0.18786	0.19715	0.26625	0.18911	0.21461	0.27452	0.25147	0.217025
GO:0035081	induction of programmed cell death by hormones	0.2754	0.21944	0.12363	0.18786	0.19715	0.26625	0.18911	0.21461	0.27452	0.25147	0.217025
GO:0014013	regulation of gliogenesis	0.4067	0.14944	0.30737	0.04364	0.10234	0.30334	0.21365	0.17265	0.33613	0.22065	0.21715
GO:0060251	regulation of glial cell proliferation	0.4067	0.14944	0.30737	0.04364	0.10234	0.30334	0.21365	0.17265	0.33613	0.22065	0.21715
GO:0008057	eye pigment granule organization	0.7794	0.33265	0.20249	0.15056	0.22301	0.21159	0.10451	0.09956	0.48383	0.34613	0.2173
GO:0007184	SMAD protein import into nucleus	0.119	0.20652	0.25759	0.05322	0.25839	0.23165	0.20042	0.22815	0.3043	0.16399	0.217335
GO:0006207	'de novo' pyrimidine nucleobase biosynthetic process	0.0052	0.00519	0.14908	0.30383	0.57636	0.58684	0.3423	0.16952	0.16356	0.26532	0.21742
GO:0035303	regulation of dephosphorylation	0.2196	0.21238	0.23354	0.1248	0.52947	0.7432	0.4231	0.21529	0.10674	0.17566	0.217445
GO:0009135	purine nucleoside diphosphate metabolic process	0.1963	0.1941	0.23904	0.25133	0.29054	0.3047	0.04793	0.0555	0.10653	0.37926	0.21767
GO:0009179	purine ribonucleoside diphosphate metabolic process	0.1963	0.1941	0.23904	0.25133	0.29054	0.3047	0.04793	0.0555	0.10653	0.37926	0.21767
GO:0009185	ribonucleoside diphosphate metabolic process	0.1963	0.1941	0.23904	0.25133	0.29054	0.3047	0.04793	0.0555	0.10653	0.37926	0.21767
GO:0046031	ADP metabolic process	0.1963	0.1941	0.23904	0.25133	0.29054	0.3047	0.04793	0.0555	0.10653	0.37926	0.21767
GO:0090136	epithelial cell-cell adhesion	0.2058	0.28198	0.23053	0.09678	0.40951	0.16805	0.51841	0.59551	0.16995	0.05649	0.218165
GO:0043063	intercellular bridge organization	0.7219	0.6694	0.08161	0.16975	0.37321	0.31482	0.08564	0.21645	0.17181	0.22082	0.218635
GO:0043153	entrainment of circadian clock by photoperiod	0.0934	0.0627	0.28748	0.26406	0.0201	0.06429	0.24673	0.19073	0.76534	0.49387	0.21873
GO:1900117	regulation of execution phase of apoptosis	0.1392	0.10983	0.19372	0.29963	0.34286	0.23082	0.21912	0.20952	0.2185	0.29428	0.21881
GO:0015980	energy derivation by oxidation of organic compounds	0.3656	0.17473	0.01929	0.29724	0.37064	0.29656	0.26296	0.07589	0.0673	0.1214	0.218845
GO:0046528	imaginal disc fusion	0.514	0.27702	0.29961	0.14465	0.18235	0.21827	0.12904	0.21973	0.37873	0.21039	0.219
GO:0046529	"imaginal disc fusion, thorax closure"	0.514	0.27702	0.29961	0.14465	0.18235	0.21827	0.12904	0.21973	0.37873	0.21039	0.219
GO:0035087	siRNA loading onto RISC involved in RNA interference	NA	NA	NA	NA	NA	NA	0.31645	0.12193	NA	NA	0.21919
GO:0009101	glycoprotein biosynthetic process	0.694	0.58458	0.48738	0.18448	0.14042	0.25401	0.16606	0.1175	0.72264	0.05364	0.219245
GO:0007282	cystoblast division	0.1691	0.21962	0.86014	0.22077	0.43096	0.64154	0.21921	0.2836	0.10369	0.185	0.220195
GO:0030072	peptide hormone secretion	0.5816	0.52039	0.60538	0.02461	0.20084	0.23974	0.03736	0.05303	0.35937	0.01004	0.22029
GO:0090276	regulation of peptide hormone secretion	0.5816	0.52039	0.60538	0.02461	0.20084	0.23974	0.03736	0.05303	0.35937	0.01004	0.22029
GO:0010921	regulation of phosphatase activity	0.3143	0.33087	0.23593	NA	0.16174	0.16859	0.186	0.20546	0.27082	NA	0.220695
GO:0010959	regulation of metal ion transport	0.8454	0.90433	0.08766	0.32797	0.32997	0.32007	0.08917	0.06267	0.12135	0.0715	0.22071
GO:0015031	protein transport	0.4004	0.05179	0.17747	0.14578	0.83878	0.26418	0.04731	0.5291	0.06136	0.59667	0.220825
GO:0019752	carboxylic acid metabolic process	0.2423	0.20861	0.23336	0.16785	0.58777	0.48853	0.36513	0.19859	0.12768	0.19898	0.220985
GO:0061013	regulation of mRNA catabolic process	0.3446	0.30621	0.09863	0.1246	0.21792	0.2259	0.40023	0.42662	0.12457	0.13244	0.22191
GO:0061014	positive regulation of mRNA catabolic process	0.3446	0.30621	0.09863	0.1246	0.21792	0.2259	0.40023	0.42662	0.12457	0.13244	0.22191
GO:1903313	positive regulation of mRNA metabolic process	0.3446	0.30621	0.09863	0.1246	0.21792	0.2259	0.40023	0.42662	0.12457	0.13244	0.22191
GO:0097155	fasciculation of sensory neuron axon	NA	NA	0.21375	NA	NA	NA	NA	NA	0.23119	NA	0.22247
GO:0046460	neutral lipid biosynthetic process	0.1316	0.38309	0.07468	0.43553	0.18457	0.4429	0.21708	0.22925	0.08441	0.52829	0.223165
GO:0046463	acylglycerol biosynthetic process	0.1316	0.38309	0.07468	0.43553	0.18457	0.4429	0.21708	0.22925	0.08441	0.52829	0.223165
GO:0040014	regulation of multicellular organism growth	0.5833	0.58579	0.3371	0.2216	0.16917	0.20884	0.17621	0.19227	0.36522	0.22549	0.223545
GO:0015886	heme transport	0.0966	0.08582	NA	0.31796	0.24783	0.20078	NA	NA	NA	0.31189	0.224305
GO:1901678	iron coordination entity transport	0.0966	0.08582	NA	0.31796	0.24783	0.20078	NA	NA	NA	0.31189	0.224305
GO:0032436	positive regulation of proteasomal ubiquitin-dependent protein catabolic process	0.7432	0.35617	0.25121	0.22883	0.11006	0.16267	0.36303	0.11896	0.22099	0.15059	0.22491
GO:0034220	ion transmembrane transport	0.6827	0.50846	0.2076	0.36663	0.07569	0.14392	0.60838	0.243	0.18901	0.14343	0.2253
GO:0008542	visual learning	0.3878	0.29657	0.09168	0.39691	0.09462	0.10423	0.30062	0.15527	0.11226	0.42163	0.22592
GO:0044238	primary metabolic process	0.5988	0.99572	0.22392	0.0966	0.32606	0.30325	0.21049	0.06071	0.22888	0.01808	0.2264
GO:1901988	negative regulation of cell cycle phase transition	0.3391	0.10513	0.46147	0.4447	0.01162	0.02169	0.09572	0.11432	0.44988	0.56516	0.22671
GO:1901991	negative regulation of mitotic cell cycle phase transition	0.3391	0.10513	0.46147	0.4447	0.01162	0.02169	0.09572	0.11432	0.44988	0.56516	0.22671
GO:2000112	regulation of cellular macromolecule biosynthetic process	0.3514	0.9068	0.02623	0.00291	0.23048	0.07235	0.46423	0.28584	0.22347	0.02257	0.226975
GO:0007131	reciprocal meiotic recombination	0.5028	0.7416	0.17591	0.69589	0.17182	0.03257	0.10011	0.27835	0.14578	0.74444	0.22713
GO:0045500	sevenless signaling pathway	0.2578	0.04782	0.26466	0.05674	0.2197	0.06997	0.23458	0.31107	0.27327	0.1197	0.22714
GO:0097206	nephrocyte filtration	0.9993	0.66346	0.0039	0.00522	0.21451	0.0867	0.77506	0.52737	0.03958	0.24027	0.22739
GO:0071481	cellular response to X-ray	NA	NA	NA	0.30985	NA	NA	NA	NA	NA	0.14533	0.22759
GO:0035262	gonad morphogenesis	0.1433	0.18414	0.44755	0.07864	NA	NA	0.27167	0.27783	0.57527	0.10733	0.227905
GO:2001267	regulation of cysteine-type endopeptidase activity involved in apoptotic signaling pathway	0.2614	0.19448	0.07008	0.73346	0.29986	0.2698	0.16561	0.10122	0.03841	0.74344	0.22794
GO:2001269	positive regulation of cysteine-type endopeptidase activity involved in apoptotic signaling pathway	0.2614	0.19448	0.07008	0.73346	0.29986	0.2698	0.16561	0.10122	0.03841	0.74344	0.22794
GO:1902914	regulation of protein polyubiquitination	0.557	0.79486	0.1067	0.25142	0.08612	0.18692	0.27063	0.20495	0.09081	0.32396	0.228185
GO:1902916	positive regulation of protein polyubiquitination	0.557	0.79486	0.1067	0.25142	0.08612	0.18692	0.27063	0.20495	0.09081	0.32396	0.228185
GO:0098722	asymmetric stem cell division	0.7523	0.47523	0.20655	0.6631	0.14185	0.0138	0.25074	0.77924	0.03366	0.15685	0.228645
GO:0007031	peroxisome organization	0.0573	0.01617	0.05588	0.31915	0.23535	0.22621	0.30533	0.31199	0.11817	0.23131	0.22876
GO:0045087	innate immune response	0.4814	0.21023	0.17728	0.24788	0.09925	0.29636	0.30519	0.4876	0.10197	0.1441	0.229055
GO:0043604	amide biosynthetic process	0.0135	0.42904	0.17628	0.25375	0.08617	0.2048	0.5542	0.19718	0.40342	0.3152	0.229275
GO:0055088	lipid homeostasis	0.1017	0.07354	0.31587	0.1145	0.2608	0.21879	0.4033	0.44334	0.23978	0.16419	0.229285
GO:0048025	"negative regulation of mRNA splicing, via spliceosome"	0.0561	0.17216	0.33531	0.4403	0.28648	0.11523	0.02066	0.11366	0.35282	0.49228	0.22932
GO:0045165	cell fate commitment	0.1564	0.35255	0.36596	0.02831	0.30272	0.51927	0.01324	0.32901	0.14685	0.00931	0.22956
GO:0035208	positive regulation of hemocyte proliferation	0.126	0.12629	0.81314	0.14429	0.40041	0.86976	0.22842	0.23077	0.76595	0.1671	0.229595
GO:0030239	myofibril assembly	0.1423	0.22811	0.67445	0.07897	0.20253	0.23229	0.3813	0.69614	0.97879	0.06536	0.2302
GO:0010467	gene expression	0.6979	0.9872	0.09261	0.91953	0.11646	0.0916	0.61539	0.09117	0.26346	0.19698	0.23022
GO:0007564	regulation of chitin-based cuticle tanning	0.696	0.55217	0.12483	0.58463	0.18466	0.11023	0.18783	0.27354	0.09393	0.51773	0.230685
GO:0045572	positive regulation of imaginal disc growth	0.2127	0.09461	0.13725	0.07276	0.33222	0.40507	0.24988	0.37363	0.18302	0.2927	0.23129
GO:0007229	integrin-mediated signaling pathway	0.3883	0.40885	0.19335	0.30618	0.11509	0.0756	0.26963	0.07344	0.1658	0.32542	0.23149
GO:0043086	negative regulation of catalytic activity	0.4442	0.16378	0.12132	0.34321	0.23353	0.09498	0.74917	0.57082	0.15147	0.22982	0.231675
GO:0006996	organelle organization	0.0077	0.00695	0.0845	0.21706	0.83664	0.75612	0.35144	0.32635	0.12355	0.24676	0.23191
GO:0070972	protein localization to endoplasmic reticulum	0.014	0.00727	0.29249	0.63989	0.02115	0.05038	0.38902	0.37766	0.17164	0.39309	0.232065
GO:0055059	asymmetric neuroblast division	0.6197	0.24964	0.58137	0.57431	0.0077	0.02338	0.07258	0.91432	0.21501	0.04065	0.232325
GO:0007096	regulation of exit from mitosis	0.1505	0.16394	0.2814	0.03816	0.19959	0.36534	0.37663	0.34989	0.26568	0.11755	0.232635
GO:0006584	catecholamine metabolic process	0.0966	0.27593	0.61211	0.14232	0.52127	0.79827	0.18955	0.16916	0.76372	0.04618	0.23274
GO:0009712	catechol-containing compound metabolic process	0.0966	0.27593	0.61211	0.14232	0.52127	0.79827	0.18955	0.16916	0.76372	0.04618	0.23274
GO:0031056	regulation of histone modification	0.7165	0.74316	0.33205	0.20079	0.14598	0.09517	0.26477	0.16642	0.19672	0.43146	0.23278
GO:0006812	cation transport	0.4617	0.48672	0.09511	0.04167	0.23769	0.32825	0.27451	0.22824	0.0604	0.10677	0.232965
GO:0009607	response to biotic stimulus	0.2625	0.66591	0.2581	0.33164	0.04706	0.6634	0.20131	0.19736	0.20801	0.10396	0.233055
GO:0043207	response to external biotic stimulus	0.2874	0.63424	0.2581	0.33164	0.04706	0.6634	0.20131	0.19736	0.20801	0.10396	0.233055
GO:0051707	response to other organism	0.2874	0.63424	0.2581	0.33164	0.04706	0.6634	0.20131	0.19736	0.20801	0.10396	0.233055
GO:0043933	macromolecular complex subunit organization	0.6394	0.45708	0.21765	0.31401	0.09027	0.15842	0.02368	0.37723	0.11083	0.24851	0.23308
GO:0001754	eye photoreceptor cell differentiation	0.9222	0.99481	0.41215	0.1224	0.05792	0.1148	0.13155	0.17819	0.40279	0.28828	0.233235
GO:0031399	regulation of protein modification process	0.9278	0.75812	0.02775	0.09238	0.26091	0.18132	0.41745	0.20566	0.02983	0.41409	0.233285
GO:0009062	fatty acid catabolic process	0.0012	0.00479	0.23361	0.03559	0.46091	0.25429	0.33832	0.27471	0.23316	0.05049	0.233385
GO:0030723	ovarian fusome organization	0.1965	0.40813	0.06538	0.25212	0.25802	0.28215	0.19427	0.21512	0.08707	0.49318	0.23362
GO:0042745	circadian sleep/wake cycle	0.5295	0.05982	0.18	0.81167	0.09505	0.07693	0.26353	0.35941	0.20373	0.87248	0.23363
GO:0042749	regulation of circadian sleep/wake cycle	0.6492	0.07856	0.18	0.82203	0.09505	0.07693	0.26353	0.35941	0.20373	0.8988	0.23363
GO:0007140	male meiosis	0.5821	0.60264	0.34049	0.01831	0.02293	0.07457	0.69665	0.6208	0.12709	0.06841	0.23379
GO:0006952	defense response	0.3077	0.13793	0.27611	0.19165	0.04867	0.28124	0.33283	0.46696	0.17801	0.12474	0.23388
GO:0048067	cuticle pigmentation	0.2375	0.2306	0.60469	0.37244	0.01538	0.0254	0.06791	0.04278	0.61184	0.678	0.23405
GO:0002831	regulation of response to biotic stimulus	0.1872	0.06001	0.48201	0.55716	0.20935	0.52201	0.20857	0.20133	0.25884	0.39881	0.234095
GO:0072659	protein localization to plasma membrane	0.3306	0.25769	0.19283	0.08472	0.21252	0.36903	0.2551	0.27793	0.21368	0.21039	0.23439
GO:0006163	purine nucleotide metabolic process	0.2102	0.18401	0.42967	0.32069	0.10696	0.13214	0.26033	0.32167	0.42547	0.10216	0.235265
GO:0072697	protein localization to cell cortex	0.2559	0.08764	0.21531	0.3241	0.44358	0.42022	0.02709	0.0291	0.18016	0.32164	0.235605
GO:0061024	membrane organization	0.156	0.17537	0.14113	0.19743	0.45073	0.62318	0.47906	0.54054	0.27398	0.01502	0.235705
GO:1901564	organonitrogen compound metabolic process	0.0845	0.05112	0.09365	0.25594	0.2647	0.21551	0.39039	0.25858	0.13887	0.38057	0.235725
GO:0033048	negative regulation of mitotic sister chromatid segregation	0.2822	0.12399	0.33124	0.33281	0.01751	0.12874	0.19011	0.18581	0.34502	0.34051	0.236155
GO:0045841	negative regulation of mitotic metaphase/anaphase transition	0.2822	0.12399	0.33124	0.33281	0.01751	0.12874	0.19011	0.18581	0.34502	0.34051	0.236155
GO:1902100	negative regulation of metaphase/anaphase transition of cell cycle	0.2822	0.12399	0.33124	0.33281	0.01751	0.12874	0.19011	0.18581	0.34502	0.34051	0.236155
GO:1905819	negative regulation of chromosome separation	0.2822	0.12399	0.33124	0.33281	0.01751	0.12874	0.19011	0.18581	0.34502	0.34051	0.236155
GO:2000816	negative regulation of mitotic sister chromatid separation	0.2822	0.12399	0.33124	0.33281	0.01751	0.12874	0.19011	0.18581	0.34502	0.34051	0.236155
GO:0019233	sensory perception of pain	0.3885	0.13771	0.66971	0.33576	0.13844	0.12912	0.11127	0.05893	0.41932	0.51812	0.2371
GO:1903364	positive regulation of cellular protein catabolic process	0.9918	0.61677	0.47492	0.19839	0.02119	0.06488	0.26195	0.06596	0.43237	0.21288	0.237415
GO:0045069	regulation of viral genome replication	0.2398	0.13848	0.06193	0.35988	0.63062	0.62931	0.2958	0.0317	0.06552	0.2351	0.23745
GO:0048135	female germ-line cyst formation	0.5763	0.51186	0.52117	0.32465	0.05254	0.08587	0.05901	0.19502	0.16862	0.28019	0.237605
GO:0002787	negative regulation of antibacterial peptide production	NA	NA	0.37928	0.05002	0.28722	0.23054	NA	NA	0.24474	0.04862	0.23764
GO:0002806	negative regulation of antimicrobial peptide biosynthetic process	NA	NA	0.37928	0.05002	0.28722	0.23054	NA	NA	0.24474	0.04862	0.23764
GO:0002809	negative regulation of antibacterial peptide biosynthetic process	NA	NA	0.37928	0.05002	0.28722	0.23054	NA	NA	0.24474	0.04862	0.23764
GO:0002814	negative regulation of biosynthetic process of antibacterial peptides active against Gram-negative bacteria	NA	NA	0.37928	0.05002	0.28722	0.23054	NA	NA	0.24474	0.04862	0.23764
GO:0045570	regulation of imaginal disc growth	0.1879	0.08395	0.14805	0.01607	0.32482	0.2892	0.29992	0.41319	0.33386	0.17864	0.23855
GO:0007166	cell surface receptor signaling pathway	0.8726	0.66146	0.6645	0.1333	0.23719	0.16113	0.17587	0.23992	0.58618	0.03166	0.238555
GO:0045862	positive regulation of proteolysis	0.5021	0.52258	0.24994	0.07959	0.01239	0.03118	0.26825	0.04592	0.30802	0.22742	0.23868
GO:0022406	membrane docking	0.0519	0.04659	0.56669	0.47777	0.11278	0.10073	0.27169	0.2058	0.57522	0.73246	0.238745
GO:0072657	protein localization to membrane	0.6493	0.65064	0.02721	0.09969	0.23012	0.24755	0.28028	0.42733	0.08085	0.1196	0.238835
GO:0002244	hematopoietic progenitor cell differentiation	0.6421	0.62722	0.32946	0.23892	0.04377	0.06939	0.06288	0.01854	0.25219	0.23892	0.23892
GO:0060218	hematopoietic stem cell differentiation	0.6421	0.62722	0.32946	0.23892	0.04377	0.06939	0.06288	0.01854	0.25219	0.23892	0.23892
GO:1901532	regulation of hematopoietic progenitor cell differentiation	0.6421	0.62722	0.32946	0.23892	0.04377	0.06939	0.06288	0.01854	0.25219	0.23892	0.23892
GO:1902036	regulation of hematopoietic stem cell differentiation	0.6421	0.62722	0.32946	0.23892	0.04377	0.06939	0.06288	0.01854	0.25219	0.23892	0.23892
GO:0034969	histone arginine methylation	0.2227	0.07071	NA	NA	0.26981	0.25528	NA	NA	NA	NA	0.23899
GO:0048469	cell maturation	0.3092	0.32543	0.17171	0.29944	0.02953	0.08205	0.24145	0.23667	0.23308	0.29121	0.23906
GO:2001044	regulation of integrin-mediated signaling pathway	0.5069	0.52848	0.25527	0.34251	0.17068	0.1164	0.27802	0.08141	0.22307	0.2139	0.23917
GO:2001046	positive regulation of integrin-mediated signaling pathway	0.5069	0.52848	0.25527	0.34251	0.17068	0.1164	0.27802	0.08141	0.22307	0.2139	0.23917
GO:0001895	retina homeostasis	0.1927	0.12387	0.35187	0.13551	0.49101	0.55472	0.26666	0.22481	0.25379	0.07354	0.2393
GO:0016577	histone demethylation	0.3033	0.2054	0.01779	0.33342	0.6117	0.55114	0.13607	0.13328	0.01365	0.27334	0.23937
GO:0070076	histone lysine demethylation	0.3033	0.2054	0.01779	0.33342	0.6117	0.55114	0.13607	0.13328	0.01365	0.27334	0.23937
GO:0097435	supramolecular fiber organization	0.1068	0.47878	0.74265	0.01008	0.2648	0.26265	0.15776	0.21619	0.94902	0.00658	0.23942
GO:0022613	ribonucleoprotein complex biogenesis	0.2067	0.36458	0.16189	0.36714	0.34606	0.27229	0.19037	0.0107	0.10233	0.47958	0.239495
GO:0048520	positive regulation of behavior	0.6174	0.07406	0.08222	0.22728	0.26315	0.31156	0.25186	0.36179	0.20728	0.10755	0.23957
GO:0006607	NLS-bearing protein import into nucleus	0.4168	0.28701	0.00197	0.04367	0.49744	0.3486	0.23992	0.23996	0.01518	0.05796	0.23994
GO:0032351	negative regulation of hormone metabolic process	0.0387	0.01572	0.09433	0.47073	0.31848	0.30949	0.17127	0.53373	0.09823	0.35932	0.24038
GO:0005996	monosaccharide metabolic process	0.9522	0.61598	0.15929	0.10782	0.21486	0.23154	0.30669	0.30192	0.24934	0.15306	0.24044
GO:0008594	photoreceptor cell morphogenesis	0.7686	0.82912	0.23925	0.05256	0.22833	0.24175	0.75239	0.52445	0.21936	0.16431	0.2405
GO:0009914	hormone transport	0.803	0.6223	0.45948	0.018	0.14683	0.19672	0.01919	0.02534	0.28432	1	0.24052
GO:0046879	hormone secretion	0.803	0.6223	0.45948	0.018	0.14683	0.19672	0.01919	0.02534	0.28432	1	0.24052
GO:0045930	negative regulation of mitotic cell cycle	0.5172	0.23668	0.53948	0.24467	0.07139	0.04448	0.10766	0.11485	0.33122	0.37152	0.240675
GO:0016056	rhodopsin mediated signaling pathway	0.6866	0.80382	0.62951	0.1806	0.29275	0.13726	0.06213	0.16214	0.53362	0.18972	0.241235
GO:2001252	positive regulation of chromosome organization	0.7098	0.32827	0.30572	0.0764	0.22019	0.02914	0.46509	0.18632	0.26238	0.183	0.241285
GO:0070997	neuron death	0.3844	0.12007	0.39612	0.03558	0.28495	0.19301	0.19893	0.14798	0.44796	0.708	0.24194
GO:0007049	cell cycle	0.0377	0.02318	0.48266	0.09291	0.41424	0.38924	0.01887	0.68699	0.53006	0.09555	0.242395
GO:0007538	primary sex determination	0.2293	0.25623	0.05941	0.67466	0.10363	0.02418	0.26453	0.19541	0.92482	0.84207	0.242765
GO:0008258	head involution	0.6214	0.95019	0.0945	0.11699	0.37058	0.69548	0.13757	0.34821	0.13663	0.08243	0.24289
GO:0043122	regulation of I-kappaB kinase/NF-kappaB signaling	0.1902	0.2142	0.21048	0.37276	0.16336	0.22282	0.26328	0.32307	0.56714	0.27481	0.24305
GO:0009566	fertilization	0.4347	0.24746	0.41018	0.25494	0.098	0.06807	0.23932	0.23363	0.25584	0.1849	0.24339
GO:0035159	"regulation of tube length, open tracheal system"	0.8775	0.82445	0.14357	0.64167	0.07334	0.19902	0.36049	0.12795	0.12735	0.28852	0.24377
GO:0030705	cytoskeleton-dependent intracellular transport	0.2226	0.26499	0.3336	0.08286	0.74093	0.49704	0.03447	0.05887	0.356	0.09321	0.243795
GO:0046716	muscle cell cellular homeostasis	0.3917	0.63992	0.32782	0.04131	0.24842	0.23987	0.03969	0.05527	0.38484	0.10592	0.244145
GO:0033119	negative regulation of RNA splicing	0.0064	0.00816	0.43963	0.22843	0.50608	0.2993	0.05237	0.25889	0.29597	0.22947	0.24418
GO:2000242	negative regulation of reproductive process	0.2885	0.42259	0.29789	0.13322	0.983	0.22684	0.08964	0.13506	0.25263	0.23681	0.24472
GO:0032881	regulation of polysaccharide metabolic process	0.2926	0.16703	0.16679	0.1228	0.42978	0.51169	0.3252	0.4217	0.19766	0.05386	0.24513
GO:0070873	regulation of glycogen metabolic process	0.2926	0.16703	0.16679	0.1228	0.42978	0.51169	0.3252	0.4217	0.19766	0.05386	0.24513
GO:0016458	gene silencing	0.1837	0.34611	0.13438	0.18298	0.55609	0.33136	0.2475	0.2433	0.03824	0.57488	0.2454
GO:0010771	negative regulation of cell morphogenesis involved in differentiation	0.1819	0.11644	0.48127	0.38205	0.11605	0.30926	0.1295	0.15605	0.33141	0.37988	0.24558
GO:0090114	COPII-coated vesicle budding	0.2894	0.03876	0.37595	0.20183	0.51271	0.50489	0.02665	0.0181	0.81339	0.17855	0.245615
GO:0002921	negative regulation of humoral immune response	0.6244	0.32797	0.31333	0.07809	0.08902	0.13971	0.27834	0.26071	0.23064	0.08986	0.245675
GO:0008348	negative regulation of antimicrobial humoral response	0.6244	0.32797	0.31333	0.07809	0.08902	0.13971	0.27834	0.26071	0.23064	0.08986	0.245675
GO:0015813	L-glutamate transport	0.0922	0.04134	0.1911	0.36404	0.24236	0.2492	0.42853	0.40958	0.16464	0.35455	0.24578
GO:0006351	"transcription, DNA-templated"	0.5829	0.84221	0.13573	0.00945	0.35647	0.12639	0.69158	0.42107	0.05125	0.05184	0.2461
GO:0097061	dendritic spine organization	NA	NA	0.41981	0.08282	0.26456	0.22886	0.7304	0.13596	0.43212	0.15807	0.24671
GO:0002183	cytoplasmic translational initiation	0.5075	0.36378	0.01634	0.48803	0.22446	0.08462	0.26953	0.06773	0.04705	0.33484	0.246995
GO:0046664	"dorsal closure, amnioserosa morphology change"	0.7143	0.46399	0.1138	0.09046	0.21546	0.23586	0.47046	0.36347	0.09423	0.25919	0.247525
GO:0070838	divalent metal ion transport	0.7218	0.5469	0.32521	0.06599	0.16992	0.15253	0.15937	0.16862	0.35287	0.44003	0.247565
GO:0072511	divalent inorganic cation transport	0.7218	0.5469	0.32521	0.06599	0.16992	0.15253	0.15937	0.16862	0.35287	0.44003	0.247565
GO:0016054	organic acid catabolic process	0.3059	0.26123	0.17464	0.0195	0.85303	0.78342	0.27336	0.23459	0.05224	0.04394	0.24791
GO:0046395	carboxylic acid catabolic process	0.3059	0.26123	0.17464	0.0195	0.85303	0.78342	0.27336	0.23459	0.05224	0.04394	0.24791
GO:0045088	regulation of innate immune response	0.3204	0.27238	0.24572	0.21766	0.12612	0.25098	0.3695	0.30381	0.10126	0.11954	0.24835
GO:0070201	regulation of establishment of protein localization	0.2063	0.08242	0.36877	0.10426	0.30449	0.07157	0.09072	0.37203	0.29076	0.56683	0.24853
GO:0009259	ribonucleotide metabolic process	0.1926	0.14609	0.49259	0.33358	0.13199	0.13835	0.30473	0.34921	0.37313	0.13178	0.248665
GO:0006778	porphyrin-containing compound metabolic process	0.6598	0.67627	0.71589	0.07459	0.17901	0.07139	0.23835	0.25904	0.72412	0.0479	0.248695
GO:0043067	regulation of programmed cell death	0.5668	0.66483	0.25397	0.24371	0.16767	0.11712	0.18388	0.91507	0.36515	0.21593	0.24884
GO:0043043	peptide biosynthetic process	0.0194	0.49091	0.18473	0.28824	0.12401	0.20998	0.47103	0.13394	0.42679	0.37211	0.24911
GO:0007600	sensory perception	0.3331	0.2722	0.50706	0.23689	0.15605	0.19137	0.17371	0.14191	0.26198	0.60434	0.249435
GO:0030032	lamellipodium assembly	0.0827	0.16511	0.36468	0.15577	0.17549	0.66055	0.87354	0.32356	0.08479	0.72053	0.249525
GO:0097581	lamellipodium organization	0.0827	0.16511	0.36468	0.15577	0.17549	0.66055	0.87354	0.32356	0.08479	0.72053	0.249525
GO:0014014	negative regulation of gliogenesis	0.2602	0.22237	0.37071	0.0417	0.09767	0.30262	0.23962	0.13006	0.39118	0.35997	0.24991
GO:0060253	negative regulation of glial cell proliferation	0.2602	0.22237	0.37071	0.0417	0.09767	0.30262	0.23962	0.13006	0.39118	0.35997	0.24991
GO:0009058	biosynthetic process	0.2888	0.65059	0.37885	0.18339	0.08901	0.303	0.47191	0.19552	0.21133	0.03181	0.250065
GO:0008363	larval chitin-based cuticle development	0.8149	0.92631	0.45411	0.24159	0.25443	0.2458	0.02472	0.00855	0.45104	0.2144	0.250115
GO:0060288	formation of a compartment boundary	0.2343	0.266	0.05163	0.52244	0.79344	0.42757	0.05108	0.05187	0.05501	0.53474	0.25015
GO:2001235	positive regulation of apoptotic signaling pathway	0.2429	0.07273	0.43136	0.16449	0.43515	0.59017	0.10057	0.05443	0.25813	0.43346	0.250515
GO:0007625	grooming behavior	0.482	0.63775	0.23978	0.35775	0.08768	0.16799	0.22889	0.26228	0.14512	0.45218	0.25103
GO:0000724	double-strand break repair via homologous recombination	0.2071	0.14341	0.1054	0.86286	0.2614	0.25832	0.43748	0.24431	0.14511	0.91971	0.251315
GO:0000725	recombinational repair	0.2071	0.14341	0.1054	0.86286	0.2614	0.25832	0.43748	0.24431	0.14511	0.91971	0.251315
GO:0001934	positive regulation of protein phosphorylation	0.9502	0.59564	0.06236	0.23052	0.27354	0.19989	0.27657	0.12405	0.03429	0.57822	0.25203
GO:0071361	cellular response to ethanol	NA	NA	NA	0.22291	NA	NA	NA	NA	NA	0.28207	0.25249
GO:0006390	transcription from mitochondrial promoter	0.2906	0.21454	NA	0.31271	0.42718	0.38081	0.0826	0.06358	NA	0.14562	0.25257
GO:0050792	regulation of viral process	0.3051	0.13158	0.08443	0.47533	0.56555	0.73647	0.34792	0.03265	0.09505	0.20012	0.25261
GO:0044331	cell-cell adhesion mediated by cadherin	0.0674	0.07179	0.24101	0.26453	0.44998	0.50306	0.15749	0.40369	0.09476	0.35642	0.25277
GO:0007257	activation of JUN kinase activity	NA	NA	NA	0.22291	NA	NA	NA	NA	NA	0.2829	0.252905
GO:0043507	positive regulation of JUN kinase activity	NA	NA	NA	0.22291	NA	NA	NA	NA	NA	0.2829	0.252905
GO:0007295	growth of a germarium-derived egg chamber	0.5063	0.50697	0.26303	0.51179	0.17042	0.17222	0.11948	0.2432	0.23996	0.44029	0.253115
GO:0030727	germarium-derived female germ-line cyst formation	0.6655	0.73855	0.3334	0.2418	0.0207	0.04878	0.01696	0.29222	0.03938	0.26448	0.25314
GO:0055114	oxidation-reduction process	0.0449	0.06936	0.09508	0.17621	0.44238	0.32031	0.58919	0.51219	0.1877	0.31938	0.25354
GO:0010458	exit from mitosis	0.2535	0.53722	0.25382	0.04898	0.15944	0.34565	0.48768	0.2412	0.46316	0.13289	0.25366
GO:1902692	regulation of neuroblast proliferation	0.3105	0.17356	0.23905	0.08389	0.26833	0.17537	0.41537	0.43957	0.31735	0.06885	0.25369
GO:0061136	regulation of proteasomal protein catabolic process	0.9325	0.54554	0.34991	0.17508	0.04725	0.15071	0.27715	0.09143	0.51043	0.23061	0.25388
GO:0042327	positive regulation of phosphorylation	0.936	0.64776	0.10134	0.19571	0.35179	0.20265	0.30774	0.14459	0.061	0.58291	0.255195
GO:0044723	single-organism carbohydrate metabolic process	0.923	0.52582	0.10108	0.13424	0.23638	0.27483	0.35267	0.29548	0.23611	0.1948	0.255605
GO:0019538	protein metabolic process	0.2873	0.94516	0.22413	0.40653	0.52128	0.64328	0.13816	0.21528	0.17501	0.04288	0.255715
GO:0002791	regulation of peptide secretion	0.3349	0.34996	0.80189	0.14132	0.36976	0.18074	0.10671	0.06144	0.33203	0.0305	0.256385
GO:0009892	negative regulation of metabolic process	0.2506	0.56223	0.70132	0.62133	0.2631	0.14988	0.03779	0.09273	0.47311	0.03889	0.25685
GO:0002190	cap-independent translational initiation	0.2787	0.17192	0.10259	0.23505	0.47531	0.53515	0.45964	0.57556	0.10701	0.10334	0.256875
GO:0002192	IRES-dependent translational initiation	0.2787	0.17192	0.10259	0.23505	0.47531	0.53515	0.45964	0.57556	0.10701	0.10334	0.256875
GO:0005979	regulation of glycogen biosynthetic process	0.2787	0.17192	0.10259	0.23505	0.47531	0.53515	0.45964	0.57556	0.10701	0.10334	0.256875
GO:0010962	regulation of glucan biosynthetic process	0.2787	0.17192	0.10259	0.23505	0.47531	0.53515	0.45964	0.57556	0.10701	0.10334	0.256875
GO:0016243	regulation of autophagosome size	0.2787	0.17192	0.10259	0.23505	0.47531	0.53515	0.45964	0.57556	0.10701	0.10334	0.256875
GO:0019081	viral translation	0.2787	0.17192	0.10259	0.23505	0.47531	0.53515	0.45964	0.57556	0.10701	0.10334	0.256875
GO:0032885	regulation of polysaccharide biosynthetic process	0.2787	0.17192	0.10259	0.23505	0.47531	0.53515	0.45964	0.57556	0.10701	0.10334	0.256875
GO:0035821	modification of morphology or physiology of other organism	0.2787	0.17192	0.08179	0.23505	0.42978	0.51169	0.38778	0.4945	0.08561	0.10334	0.256875
GO:0044788	modulation by host of viral process	0.2787	0.17192	0.10259	0.23505	0.47531	0.53515	0.45964	0.57556	0.10701	0.10334	0.256875
GO:0044794	positive regulation by host of viral process	0.2787	0.17192	0.10259	0.23505	0.47531	0.53515	0.45964	0.57556	0.10701	0.10334	0.256875
GO:0044827	modulation by host of viral genome replication	0.2787	0.17192	0.10259	0.23505	0.47531	0.53515	0.45964	0.57556	0.10701	0.10334	0.256875
GO:0044829	positive regulation by host of viral genome replication	0.2787	0.17192	0.10259	0.23505	0.47531	0.53515	0.45964	0.57556	0.10701	0.10334	0.256875
GO:0045070	positive regulation of viral genome replication	0.2787	0.17192	0.10259	0.23505	0.47531	0.53515	0.45964	0.57556	0.10701	0.10334	0.256875
GO:0045725	positive regulation of glycogen biosynthetic process	0.2787	0.17192	0.10259	0.23505	0.47531	0.53515	0.45964	0.57556	0.10701	0.10334	0.256875
GO:0051702	interaction with symbiont	0.2787	0.17192	0.10259	0.23505	0.47531	0.53515	0.45964	0.57556	0.10701	0.10334	0.256875
GO:0051817	modification of morphology or physiology of other organism involved in symbiotic interaction	0.2787	0.17192	0.10259	0.23505	0.47531	0.53515	0.45964	0.57556	0.10701	0.10334	0.256875
GO:0051851	modification by host of symbiont morphology or physiology	0.2787	0.17192	0.10259	0.23505	0.47531	0.53515	0.45964	0.57556	0.10701	0.10334	0.256875
GO:0075522	IRES-dependent viral translational initiation	0.2787	0.17192	0.10259	0.23505	0.47531	0.53515	0.45964	0.57556	0.10701	0.10334	0.256875
GO:0000422	mitophagy	0.9423	0.90752	0.31106	0.04551	0.10825	0.38744	0.26304	0.09257	0.25116	0.07234	0.2571
GO:0061726	mitochondrion disassembly	0.9423	0.90752	0.31106	0.04551	0.10825	0.38744	0.26304	0.09257	0.25116	0.07234	0.2571
GO:0030029	actin filament-based process	0.204	0.39819	0.82309	0.12061	0.2296	0.18254	0.285	0.42041	0.84458	0.09729	0.2573
GO:0030716	oocyte fate determination	0.3293	0.24089	0.41617	0.26743	0.24755	0.34128	0.12267	0.15547	0.46906	0.21117	0.25749
GO:0043065	positive regulation of apoptotic process	0.179	0.49622	0.58843	0.1507	0.26995	0.38917	0.24581	0.21011	0.60135	0.076	0.25788
GO:0071772	response to BMP	0.9785	0.99304	0.55721	0.24184	0.27417	0.13336	0.06241	0.05034	0.29657	0.08987	0.258005
GO:0070374	positive regulation of ERK1 and ERK2 cascade	0.738	0.53708	0.10807	0.51536	0.3537	0.16251	0.01629	0.02673	0.03883	0.69475	0.258105
GO:0006259	DNA metabolic process	0.3529	0.65638	0.10407	0.08683	0.57859	0.84444	0.1956	0.04233	0.22426	0.29202	0.25814
GO:0010955	negative regulation of protein processing	0.0539	0.02116	0.26159	0.24569	0.24783	0.28169	0.25469	0.61567	0.28762	0.27816	0.25814
GO:1903318	negative regulation of protein maturation	0.0539	0.02116	0.26159	0.24569	0.24783	0.28169	0.25469	0.61567	0.28762	0.27816	0.25814
GO:0010592	positive regulation of lamellipodium assembly	0.9233	0.37285	0.11336	0.02431	0.20258	0.31387	0.79264	0.393	0.12728	0.14355	0.258225
GO:1902745	positive regulation of lamellipodium organization	0.9233	0.37285	0.11336	0.02431	0.20258	0.31387	0.79264	0.393	0.12728	0.14355	0.258225
GO:0030473	nuclear migration along microtubule	0.272	0.34427	0.26023	0.22375	0.27967	0.41207	0.19151	0.1723	0.25623	0.17095	0.25823
GO:0008611	ether lipid biosynthetic process	0.1545	0.02551	0.7392	0.23681	0.25162	0.2654	0.37073	0.39156	0.76187	0.21444	0.25851
GO:0046485	ether lipid metabolic process	0.1545	0.02551	0.7392	0.23681	0.25162	0.2654	0.37073	0.39156	0.76187	0.21444	0.25851
GO:0046504	glycerol ether biosynthetic process	0.1545	0.02551	0.7392	0.23681	0.25162	0.2654	0.37073	0.39156	0.76187	0.21444	0.25851
GO:0097384	cellular lipid biosynthetic process	0.1545	0.02551	0.7392	0.23681	0.25162	0.2654	0.37073	0.39156	0.76187	0.21444	0.25851
GO:1901503	ether biosynthetic process	0.1545	0.02551	0.7392	0.23681	0.25162	0.2654	0.37073	0.39156	0.76187	0.21444	0.25851
GO:0071214	cellular response to abiotic stimulus	0.6228	0.61534	0.36371	0.07925	0.35466	0.16311	0.02876	0.04724	0.44433	0.14153	0.258885
GO:0030575	nuclear body organization	0.5138	0.59797	0.21292	0.2383	0.24399	0.27379	0.35551	0.33767	0.18449	0.19341	0.25889
GO:0090092	regulation of transmembrane receptor protein serine/threonine kinase signaling pathway	0.8659	0.89976	0.30424	0.13238	0.89043	0.64759	0.21432	0.12291	0.12684	0.08282	0.25928
GO:0048814	regulation of dendrite morphogenesis	0.7682	0.65808	0.33414	0.18952	0.19559	0.258	0.16127	0.26064	0.33517	0.19051	0.25932
GO:0034720	histone H3-K4 demethylation	0.2403	0.2878	0.03167	0.45524	0.70726	0.82746	0.2075	0.20396	0.02524	0.27859	0.259445
GO:0010556	regulation of macromolecule biosynthetic process	0.3284	0.87546	0.02061	0.72038	0.21684	0.06497	0.48518	0.30239	0.17916	0.01975	0.259615
GO:0048526	imaginal disc-derived wing expansion	0.248	0.26507	0.85747	0.18534	0.63235	0.67023	0.20513	0.21613	0.58883	0.25595	0.26051
GO:0007253	cytoplasmic sequestering of NF-kappaB	0.2324	0.25713	0.26426	0.40404	0.04869	0.07066	0.21645	0.2762	0.39916	0.39513	0.260695
GO:0008588	release of cytoplasmic sequestered NF-kappaB	0.2324	0.25713	0.26426	0.40404	0.04869	0.07066	0.21645	0.2762	0.39916	0.39513	0.260695
GO:0032878	regulation of establishment or maintenance of cell polarity	0.2324	0.25713	0.26426	0.40404	0.04869	0.07066	0.21645	0.2762	0.39916	0.39513	0.260695
GO:0042345	regulation of NF-kappaB import into nucleus	0.2324	0.25713	0.26426	0.40404	0.04869	0.07066	0.21645	0.2762	0.39916	0.39513	0.260695
GO:0042346	positive regulation of NF-kappaB import into nucleus	0.2324	0.25713	0.26426	0.40404	0.04869	0.07066	0.21645	0.2762	0.39916	0.39513	0.260695
GO:0042347	negative regulation of NF-kappaB import into nucleus	0.2324	0.25713	0.26426	0.40404	0.04869	0.07066	0.21645	0.2762	0.39916	0.39513	0.260695
GO:0042348	NF-kappaB import into nucleus	0.2324	0.25713	0.26426	0.40404	0.04869	0.07066	0.21645	0.2762	0.39916	0.39513	0.260695
GO:0043123	positive regulation of I-kappaB kinase/NF-kappaB signaling	0.2324	0.25713	0.26426	0.40404	0.04869	0.07066	0.21645	0.2762	0.39916	0.39513	0.260695
GO:0060623	regulation of chromosome condensation	0.2324	0.25713	0.26426	0.40404	0.04869	0.07066	0.21645	0.2762	0.39916	0.39513	0.260695
GO:2000114	regulation of establishment of cell polarity	0.2324	0.25713	0.26426	0.40404	0.04869	0.07066	0.21645	0.2762	0.39916	0.39513	0.260695
GO:0009895	negative regulation of catabolic process	0.6727	0.6449	0.67602	0.06292	0.29981	0.22886	0.12189	0.20946	0.29014	0.23172	0.26093
GO:0032446	protein modification by small protein conjugation	0.5331	0.60258	0.29402	0.09974	0.18097	0.3488	0.22818	0.10633	0.63763	0.04632	0.2611
GO:0006022	aminoglycan metabolic process	0.0326	0.09421	0.47131	0.27328	0.20067	0.24908	0.46999	0.53108	0.22301	0.34399	0.26118
GO:0016081	synaptic vesicle docking	0.1977	0.15506	0.78922	0.4208	0.1797	0.14923	0.14491	0.32646	0.5215	0.42179	0.26208
GO:0007314	oocyte anterior/posterior axis specification	0.0874	0.01227	0.08345	0.29412	0.23005	0.41853	0.48741	0.46797	0.19539	0.35456	0.262085
GO:0007309	oocyte axis specification	0.2905	0.06453	0.36953	0.40686	0.14264	0.21261	0.22069	0.23388	0.52849	0.61548	0.26219
GO:0002230	positive regulation of defense response to virus by host	NA	NA	NA	NA	0.49189	0.46033	0.06429	0.01302	NA	NA	0.26231
GO:0050691	regulation of defense response to virus by host	NA	NA	NA	NA	0.49189	0.46033	0.06429	0.01302	NA	NA	0.26231
GO:0000726	non-recombinational repair	0.1228	0.50704	0.1982	0.36721	0.13781	0.155	0.32646	0.63111	0.18196	0.76896	0.26233
GO:0007338	single fertilization	0.5456	0.32484	0.41355	0.33182	0.13983	0.09924	0.27397	0.24787	0.25099	0.2496	0.26248
GO:0007099	centriole replication	0.1609	0.55877	0.28165	0.19118	0.24332	0.19919	0.36821	0.43136	0.18854	0.39056	0.262485
GO:0098534	centriole assembly	0.1609	0.55877	0.28165	0.19118	0.24332	0.19919	0.36821	0.43136	0.18854	0.39056	0.262485
GO:0018195	peptidyl-arginine modification	0.3923	0.17863	NA	NA	0.26981	0.25528	NA	NA	NA	NA	0.262545
GO:0018216	peptidyl-arginine methylation	0.3923	0.17863	NA	NA	0.26981	0.25528	NA	NA	NA	NA	0.262545
GO:0009150	purine ribonucleotide metabolic process	0.2303	0.17222	0.52828	0.29527	0.15377	0.17076	0.36881	0.42166	0.40847	0.10262	0.262785
GO:1903362	regulation of cellular protein catabolic process	0.985	0.72103	0.51102	0.16022	0.03161	0.14923	0.32252	0.08807	0.60474	0.20567	0.264095
GO:0048731	system development	0.9734	0.99618	0.16212	0.19478	0.5111	0.42623	0.23486	0.22225	0.28053	0.24787	0.2642
GO:0010770	positive regulation of cell morphogenesis involved in differentiation	0.5848	0.4847	0.34611	0.2126	0.27839	0.25067	0.14109	0.108	0.4063	0.14986	0.26453
GO:0019919	"peptidyl-arginine methylation, to asymmetrical-dimethyl arginine"	0.6573	0.25963	NA	NA	0.26981	0.25528	NA	NA	NA	NA	0.26472
GO:0035246	peptidyl-arginine N-methylation	0.6573	0.25963	NA	NA	0.26981	0.25528	NA	NA	NA	NA	0.26472
GO:0035247	peptidyl-arginine omega-N-methylation	0.6573	0.25963	NA	NA	0.26981	0.25528	NA	NA	NA	NA	0.26472
GO:0045786	negative regulation of cell cycle	0.5135	0.26042	0.71001	0.2034	0.20918	0.17923	0.20123	0.26914	0.44071	0.39385	0.26478
GO:0006406	mRNA export from nucleus	0.3471	0.42332	0.30259	0.227	0.3835	0.37937	0.02703	0.01775	0.18196	0.14282	0.264795
GO:0071427	mRNA-containing ribonucleoprotein complex export from nucleus	0.3471	0.42332	0.30259	0.227	0.3835	0.37937	0.02703	0.01775	0.18196	0.14282	0.264795
GO:0070988	demethylation	0.2646	0.2657	0.98075	0.25755	0.53537	0.69286	0.08677	0.08638	0.9378	0.23416	0.26515
GO:0070417	cellular response to cold	0.2614	0.19448	0.16419	0.73346	0.29986	0.2698	0.28622	0.17582	0.10346	0.74344	0.2656
GO:0046534	positive regulation of photoreceptor cell differentiation	0.8448	0.6959	0.09543	0.03403	0.28539	0.24593	0.38996	0.31694	0.10129	0.03695	0.26566
GO:0048312	intracellular distribution of mitochondria	NA	NA	NA	NA	0.27711	0.25428	NA	NA	NA	NA	0.265695
GO:2000047	regulation of cell-cell adhesion mediated by cadherin	0.2073	0.23213	0.16536	0.41083	0.9165	0.91967	0.2872	0.24462	0.03154	0.4211	0.26591
GO:0009225	nucleotide-sugar metabolic process	0.2738	0.28519	0.57244	0.14728	0.37288	0.29116	0.09684	0.13704	0.25848	0.23477	0.26614
GO:0019099	female germ-line sex determination	0.4552	0.41148	0.06003	0.62374	0.23745	0.02786	0.08136	0.29582	0.0121	0.48213	0.266635
GO:0022400	regulation of rhodopsin mediated signaling pathway	0.6948	0.75213	0.62668	0.13178	0.29275	0.13726	0.09847	0.24097	0.4549	0.13852	0.26686
GO:0031058	positive regulation of histone modification	0.4224	0.46269	0.15779	0.17594	0.15933	0.15818	0.44085	0.35831	0.1505	0.389	0.267125
GO:0042417	dopamine metabolic process	0.104	0.31394	0.71438	0.1773	0.47336	0.81711	0.22058	0.10573	0.64876	0.19219	0.26726
GO:0019318	hexose metabolic process	0.9485	0.62446	0.17747	0.08576	0.23824	0.26176	0.30669	0.30192	0.27383	0.12366	0.267795
GO:0009617	response to bacterium	0.3394	0.33342	0.42036	0.24436	0.13939	0.35507	0.1982	0.29258	0.21455	0.08988	0.26847
GO:0036296	response to increased oxygen levels	0.0871	0.09751	0.05016	0.11211	0.6548	0.49603	0.88517	0.81012	0.13294	0.40423	0.268585
GO:0055093	response to hyperoxia	0.0871	0.09751	0.05016	0.11211	0.6548	0.49603	0.88517	0.81012	0.13294	0.40423	0.268585
GO:0072499	photoreceptor cell axon guidance	0.3856	0.22014	0.19536	0.02821	0.93138	0.8956	0.32442	0.22348	0.31399	0.02825	0.268735
GO:0030001	metal ion transport	0.5679	0.28382	0.04535	0.25388	0.16432	0.17833	0.3019	0.30586	0.07514	0.38983	0.26885
GO:0022617	extracellular matrix disassembly	0.1911	0.48407	0.26335	0.14562	0.27729	0.10932	0.66742	0.65868	0.27525	0.14601	0.2693
GO:0070507	regulation of microtubule cytoskeleton organization	0.2304	0.15468	0.37237	0.2285	0.18003	0.22053	0.30878	0.49516	0.51893	0.33483	0.26959
GO:0015691	cadmium ion transport	0.1404	0.15699	0.18246	0.49418	0.24783	0.20078	0.30218	0.29163	0.30934	0.48509	0.26973
GO:0070574	cadmium ion transmembrane transport	0.1404	0.15699	0.18246	0.49418	0.24783	0.20078	0.30218	0.29163	0.30934	0.48509	0.26973
GO:0048209	"regulation of vesicle targeting, to, from or within Golgi"	0.301	0.34344	0.20127	0.33248	0.2385	0.20753	0.02408	0.01158	0.39624	0.30904	0.26975
GO:0010676	positive regulation of cellular carbohydrate metabolic process	0.3365	0.20097	0.18336	0.14079	0.42978	0.51169	0.3252	0.4217	0.21536	0.0634	0.27028
GO:0010907	positive regulation of glucose metabolic process	0.3365	0.20097	0.18336	0.14079	0.42978	0.51169	0.3252	0.4217	0.21536	0.0634	0.27028
GO:0045913	positive regulation of carbohydrate metabolic process	0.3365	0.20097	0.18336	0.14079	0.42978	0.51169	0.3252	0.4217	0.21536	0.0634	0.27028
GO:0070875	positive regulation of glycogen metabolic process	0.3365	0.20097	0.18336	0.14079	0.42978	0.51169	0.3252	0.4217	0.21536	0.0634	0.27028
GO:0035090	maintenance of apical/basal cell polarity	0.4277	0.35271	0.04159	0.1676	0.18837	0.18125	0.35434	0.64395	0.08654	0.35943	0.27054
GO:0070613	regulation of protein processing	0.1157	0.01239	0.47151	0.27297	0.33117	0.36982	0.1227	0.26821	0.25324	0.50434	0.27059
GO:1903317	regulation of protein maturation	0.1157	0.01239	0.47151	0.27297	0.33117	0.36982	0.1227	0.26821	0.25324	0.50434	0.27059
GO:0009794	"regulation of mitotic cell cycle, embryonic"	0.246	0.19199	0.59514	0.24955	0.27965	0.27093	0.27059	0.3543	0.63039	0.15912	0.27076
GO:0008105	asymmetric protein localization	0.1148	0.03212	0.24202	0.17205	0.52031	0.48514	0.49948	0.59609	0.28905	0.25282	0.270935
GO:0016079	synaptic vesicle exocytosis	0.8065	0.79522	0.23418	0.47562	0.21377	0.30789	0.15575	0.05752	0.13118	0.33908	0.271035
GO:0017156	calcium ion regulated exocytosis	0.8065	0.79522	0.23418	0.47562	0.21377	0.30789	0.15575	0.05752	0.13118	0.33908	0.271035
GO:0051260	protein homooligomerization	0.688	0.53433	0.19203	0.73176	0.26974	0.27272	0.07248	0.065	0.24017	0.78436	0.27123
GO:0006818	hydrogen transport	0.6839	0.48457	0.09341	0.08198	0.99996	0.99937	0.21038	0.33221	0.07332	0.09298	0.271295
GO:0070371	ERK1 and ERK2 cascade	0.8009	0.72803	0.15952	0.60629	0.33432	0.20874	0.01763	0.01539	0.05865	0.61918	0.27153
GO:0070372	regulation of ERK1 and ERK2 cascade	0.8009	0.72803	0.15952	0.60629	0.33432	0.20874	0.01763	0.01539	0.05865	0.61918	0.27153
GO:0007378	amnioserosa formation	0.9962	0.995	0.76988	0.11629	0.24276	0.30064	0.12407	0.10634	0.7674	0.12608	0.2717
GO:1903844	regulation of cellular response to transforming growth factor beta stimulus	0.6396	0.44243	0.02569	0.26756	1	1	0.07837	0.06209	0.02552	0.2762	0.27188
GO:0007367	segment polarity determination	0.2003	0.17883	0.34728	0.94972	0.25261	0.29116	0.01132	0.01276	0.59609	0.35642	0.271885
GO:1903052	positive regulation of proteolysis involved in cellular protein catabolic process	0.9588	0.49247	0.35004	0.20246	0.05444	0.07644	0.28866	0.16616	0.30721	0.25585	0.272255
GO:0090263	positive regulation of canonical Wnt signaling pathway	0.5215	0.58631	0.33259	0.36156	0.08562	0.04002	0.12425	0.11755	0.44979	0.21211	0.27235
GO:0007204	positive regulation of cytosolic calcium ion concentration	NA	NA	0.25031	0.29526	NA	NA	NA	NA	0.26406	0.28142	0.27274
GO:0007554	regulation of ecdysteroid biosynthetic process	NA	NA	0.21066	NA	0.45291	0.32325	0.41536	0.20231	0.22249	NA	0.27287
GO:0010566	regulation of ketone biosynthetic process	NA	NA	0.21066	NA	0.45291	0.32325	0.41536	0.20231	0.22249	NA	0.27287
GO:0010893	positive regulation of steroid biosynthetic process	NA	NA	0.21066	NA	0.45291	0.32325	0.41536	0.20231	0.22249	NA	0.27287
GO:0032352	positive regulation of hormone metabolic process	NA	NA	0.21066	NA	0.45291	0.32325	0.41536	0.20231	0.22249	NA	0.27287
GO:0045940	positive regulation of steroid metabolic process	NA	NA	0.21066	NA	0.45291	0.32325	0.41536	0.20231	0.22249	NA	0.27287
GO:0045966	positive regulation of ecdysteroid metabolic process	NA	NA	0.21066	NA	0.45291	0.32325	0.41536	0.20231	0.22249	NA	0.27287
GO:0045998	positive regulation of ecdysteroid biosynthetic process	NA	NA	0.21066	NA	0.45291	0.32325	0.41536	0.20231	0.22249	NA	0.27287
GO:0046886	positive regulation of hormone biosynthetic process	NA	NA	0.21066	NA	0.45291	0.32325	0.41536	0.20231	0.22249	NA	0.27287
GO:0048582	positive regulation of post-embryonic development	NA	NA	0.21066	NA	0.45291	0.32325	0.41536	0.20231	0.22249	NA	0.27287
GO:0050810	regulation of steroid biosynthetic process	NA	NA	0.21066	NA	0.45291	0.32325	0.41536	0.20231	0.22249	NA	0.27287
GO:0090030	regulation of steroid hormone biosynthetic process	NA	NA	0.21066	NA	0.45291	0.32325	0.41536	0.20231	0.22249	NA	0.27287
GO:0090031	positive regulation of steroid hormone biosynthetic process	NA	NA	0.21066	NA	0.45291	0.32325	0.41536	0.20231	0.22249	NA	0.27287
GO:0046685	response to arsenic-containing substance	0.2434	0.26818	0.22067	0.27774	0.46955	0.40592	0.28031	0.28639	0.22904	0.24676	0.27296
GO:0022407	regulation of cell-cell adhesion	0.6424	0.792	0.12341	0.03167	0.50233	0.51546	0.28167	0.26516	0.01141	0.19132	0.273415
GO:0042177	negative regulation of protein catabolic process	0.2889	0.22197	0.34244	0.06488	0.46225	0.49238	0.22212	0.25813	0.3141	0.16148	0.273515
GO:1903051	negative regulation of proteolysis involved in cellular protein catabolic process	0.2889	0.22197	0.34244	0.06488	0.46225	0.49238	0.22212	0.25813	0.3141	0.16148	0.273515
GO:1903363	negative regulation of cellular protein catabolic process	0.2889	0.22197	0.34244	0.06488	0.46225	0.49238	0.22212	0.25813	0.3141	0.16148	0.273515
GO:0045977	"positive regulation of mitotic cell cycle, embryonic"	0.482	0.70442	0.26011	0.31827	0.12795	0.28676	0.22889	0.26046	0.12703	0.41023	0.27361
GO:0007111	meiosis II cytokinesis	0.0709	0.22628	0.29885	0.58414	0.39018	0.45015	0.19954	0.20579	0.26729	0.28025	0.27377
GO:0032147	activation of protein kinase activity	0.7741	0.55453	0.32242	0.11068	0.08798	0.27613	0.22158	0.14481	0.3758	0.27202	0.274075
GO:0010507	negative regulation of autophagy	0.7168	0.78291	0.90122	0.12986	0.25663	0.13677	0.14309	0.20738	0.41117	0.29249	0.27456
GO:1902580	single-organism cellular localization	0.0591	0.01839	0.43534	0.1125	0.26032	0.71285	0.2889	0.41806	0.37568	0.06232	0.27461
GO:1905269	positive regulation of chromatin organization	0.5906	0.62713	0.24917	0.08529	0.61492	0.06673	0.44344	0.30025	0.2362	0.22856	0.27471
GO:0034970	histone H3-R2 methylation	0.4387	0.11126	NA	NA	NA	NA	NA	NA	NA	NA	0.27498
GO:1901800	positive regulation of proteasomal protein catabolic process	0.9162	0.53351	0.37992	0.26341	0.05273	0.09718	0.27195	0.12266	0.33568	0.27894	0.275445
GO:0040019	positive regulation of embryonic development	0.1521	0.26884	0.2763	0.35624	0.32404	0.35508	0.23704	0.2754	0.25567	0.32058	0.27585
GO:0007435	salivary gland morphogenesis	0.1523	0.57751	0.25884	0.11309	0.5674	0.36385	0.10834	0.33772	0.2931	0.01005	0.27597
GO:0022612	gland morphogenesis	0.1523	0.57751	0.25884	0.11309	0.5674	0.36385	0.10834	0.33772	0.2931	0.01005	0.27597
GO:0048207	"vesicle targeting, rough ER to cis-Golgi"	0.301	0.17892	0.34848	0.29516	0.2753	0.27712	0.04451	0.02366	0.6733	0.22757	0.27621
GO:0048208	COPII vesicle coating	0.301	0.17892	0.34848	0.29516	0.2753	0.27712	0.04451	0.02366	0.6733	0.22757	0.27621
GO:0007009	plasma membrane organization	0.3819	0.29971	0.07465	0.02454	0.25272	0.36467	0.31645	0.58223	0.06626	0.06108	0.276215
GO:0030709	border follicle cell delamination	0.7586	0.85434	0.26158	0.38371	0.2129	0.20989	0.09101	0.10276	0.29099	0.78374	0.276285
GO:0032886	regulation of microtubule-based process	0.137	0.08615	0.47519	0.15495	0.18844	0.22255	0.33096	0.48346	0.63662	0.34711	0.276755
GO:0048079	regulation of cuticle pigmentation	0.749	0.43679	0.37746	0.64326	0.03153	0.01632	0.06107	0.09589	0.17605	0.57211	0.276755
GO:0032024	positive regulation of insulin secretion	0.4842	0.50836	0.40098	0.15501	0.21424	0.33955	0.0616	0.12996	0.4645	0.20181	0.276895
GO:0045666	positive regulation of neuron differentiation	0.653	0.58574	0.4542	0.22251	0.36547	0.26989	0.20622	0.04916	0.284	0.24619	0.276945
GO:0010608	posttranscriptional regulation of gene expression	0.0079	0.64993	0.04377	0.09367	0.45522	0.31615	0.24072	0.26954	0.50746	0.28461	0.277075
GO:0097089	methyl-branched fatty acid metabolic process	0.2633	0.26929	NA	NA	NA	NA	0.28507	0.29475	NA	NA	0.27718
GO:1902321	methyl-branched fatty acid biosynthetic process	0.2633	0.26929	NA	NA	NA	NA	0.28507	0.29475	NA	NA	0.27718
GO:0006355	"regulation of transcription, DNA-templated"	0.8437	0.94571	0.06667	0.01206	0.39798	0.1566	0.63752	0.43279	0.02933	0.0802	0.27729
GO:1903506	regulation of nucleic acid-templated transcription	0.8437	0.94571	0.06667	0.01206	0.39798	0.1566	0.63752	0.43279	0.02933	0.0802	0.27729
GO:2001141	regulation of RNA biosynthetic process	0.8437	0.94571	0.06667	0.01206	0.39798	0.1566	0.63752	0.43279	0.02933	0.0802	0.27729
GO:0009605	response to external stimulus	0.8142	0.90987	0.4819	0.06476	0.15364	0.78954	0.19847	0.35685	0.12856	0.08251	0.27766
GO:0009074	aromatic amino acid family catabolic process	NA	NA	NA	NA	NA	0.75933	0.27794	0.23846	NA	NA	0.27794
GO:0021700	developmental maturation	0.4537	0.32026	0.24077	0.31521	0.03406	0.13589	0.1913	0.15549	0.45771	0.47897	0.27799
GO:0003012	muscle system process	0.0911	0.16579	0.74692	0.04385	0.39978	0.29031	0.2666	0.54328	0.65173	0.04559	0.278455
GO:0030514	negative regulation of BMP signaling pathway	0.9883	0.9895	0.31846	0.44331	0.52953	0.23932	0.08191	0.04253	0.05408	0.19751	0.27889
GO:0010948	negative regulation of cell cycle process	0.4394	0.19589	0.67738	0.36367	0.07139	0.04448	0.11494	0.16207	0.58591	0.5085	0.27978
GO:0072528	pyrimidine-containing compound biosynthetic process	0.2368	0.25484	0.22137	0.60519	0.61313	0.63754	0.30517	0.12531	0.18755	0.53634	0.280005
GO:0007392	initiation of dorsal closure	0.8237	0.75287	0.35194	0.15545	0.23264	0.35064	0.24704	0.13602	0.28059	0.2808	0.280695
GO:0019432	triglyceride biosynthetic process	0.2062	0.53121	0.09433	0.3053	0.23195	0.53343	0.27418	0.28761	0.10562	0.37998	0.280895
GO:0090287	regulation of cellular response to growth factor stimulus	0.8218	0.93683	0.2668	0.29533	0.60953	0.48986	0.16341	0.08526	0.23552	0.15286	0.281065
GO:0035196	production of miRNAs involved in gene silencing by miRNA	0.0903	0.0616	0.28565	0.38237	0.11594	0.14087	0.47373	0.35262	0.38432	0.27757	0.28161
GO:0008358	"maternal determination of anterior/posterior axis, embryo"	0.1052	0.01601	0.10133	0.33387	0.23005	0.41853	0.54116	0.5187	0.22901	0.3991	0.28196
GO:0010941	regulation of cell death	0.2906	0.33128	0.22252	0.04575	0.09417	0.67038	0.87834	0.48803	0.27577	0.12129	0.283185
GO:1903431	positive regulation of cell maturation	0.0353	0.19044	0.27287	0.38298	0.45153	0.15194	0.29357	0.33557	0.29957	0.16453	0.28322
GO:0007622	rhythmic behavior	0.6883	0.75453	0.2368	0.77647	0.03985	0.1747	0.09977	0.14602	0.32997	0.73959	0.283385
GO:0006892	post-Golgi vesicle-mediated transport	0.2823	0.26711	0.39715	0.28385	0.34931	0.29982	0.02781	0.05343	0.48115	0.28385	0.28385
GO:0000271	polysaccharide biosynthetic process	0.1899	0.09461	0.19009	0.14874	0.54392	0.67854	0.45799	0.42789	0.37781	0.08027	0.28395
GO:0033692	cellular polysaccharide biosynthetic process	0.1899	0.09461	0.19009	0.14874	0.54392	0.67854	0.45799	0.42789	0.37781	0.08027	0.28395
GO:0034637	cellular carbohydrate biosynthetic process	0.1899	0.09461	0.19009	0.14874	0.54392	0.67854	0.45799	0.42789	0.37781	0.08027	0.28395
GO:0061564	axon development	0.4774	0.54144	0.63147	0.08108	0.25217	0.56153	0.29345	0.23229	0.27467	0.20512	0.28406
GO:0043900	regulation of multi-organism process	0.2852	0.19081	0.14022	0.8421	0.72192	0.54613	0.19621	0.06542	0.28365	0.8468	0.284425
GO:0070727	cellular macromolecule localization	0.2037	0.10856	0.11628	0.23827	0.9983	0.7009	0.93955	0.82096	0.33076	0.19729	0.284515
GO:0022008	neurogenesis	0.9725	0.82388	0.36651	0.15269	0.37059	0.29126	0.16283	0.06083	0.228	0.27786	0.28456
GO:0007439	ectodermal digestive tract development	0.2857	0.23106	0.14111	0.07171	0.50472	0.57639	0.58943	0.16095	0.45238	0.28375	0.284725
GO:0048567	ectodermal digestive tract morphogenesis	0.2857	0.23106	0.14111	0.07171	0.50472	0.57639	0.58943	0.16095	0.45238	0.28375	0.284725
GO:0009889	regulation of biosynthetic process	0.3631	0.9086	0.09216	0.5033	0.25937	0.12081	0.31058	0.21169	0.45329	0.02806	0.284975
GO:0048878	chemical homeostasis	0.118	0.25855	0.51439	0.23138	0.39793	0.13943	0.37889	0.31153	0.40364	0.16206	0.28504
GO:0098662	inorganic cation transmembrane transport	0.718	0.32965	0.17831	0.48139	0.03849	0.05309	0.60651	0.53144	0.19758	0.2405	0.285075
GO:1902903	regulation of supramolecular fiber organization	0.8052	0.65012	0.26184	0.09911	0.21034	0.28565	0.72336	0.59915	0.28475	0.22883	0.2852
GO:0034614	cellular response to reactive oxygen species	0.41	0.4383	0.02977	0.32236	0.45391	0.4057	0.24853	0.17712	0.03739	0.07821	0.285445
GO:1902532	negative regulation of intracellular signal transduction	0.9026	0.70633	0.2905	0.0656	0.28116	0.31698	0.29145	0.21318	0.27547	0.25126	0.28583
GO:0036294	cellular response to decreased oxygen levels	0.2169	0.07783	0.17855	0.20624	0.26986	0.51177	0.446	0.39417	0.30315	0.30743	0.286505
GO:0071453	cellular response to oxygen levels	0.2169	0.07783	0.17855	0.20624	0.26986	0.51177	0.446	0.39417	0.30315	0.30743	0.286505
GO:0071456	cellular response to hypoxia	0.2169	0.07783	0.17855	0.20624	0.26986	0.51177	0.446	0.39417	0.30315	0.30743	0.286505
GO:0010715	regulation of extracellular matrix disassembly	0.2053	0.42471	0.22317	0.28104	0.30188	0.06577	0.50449	0.47712	0.25714	0.29258	0.28681
GO:0010716	negative regulation of extracellular matrix disassembly	0.2053	0.42471	0.22317	0.28104	0.30188	0.06577	0.50449	0.47712	0.25714	0.29258	0.28681
GO:1903054	negative regulation of extracellular matrix organization	0.2053	0.42471	0.22317	0.28104	0.30188	0.06577	0.50449	0.47712	0.25714	0.29258	0.28681
GO:0031347	regulation of defense response	0.2206	0.20622	0.60876	0.20817	0.26221	0.43318	0.35411	0.39492	0.31147	0.10792	0.28684
GO:0017004	cytochrome complex assembly	0.187	0.23909	0.36976	0.34099	0.3105	0.32474	0.26473	0.20013	0.25081	0.37008	0.287615
GO:0014866	skeletal myofibril assembly	0.1745	0.71402	0.81786	0.04905	0.08619	0.39311	0.18229	0.41066	0.81371	0.08054	0.2877
GO:0060074	synapse maturation	0.5331	0.73528	0.3863	0.23513	0.06844	0.1966	0.45874	0.131	0.34178	0.23215	0.288455
GO:0045494	photoreceptor cell maintenance	0.2287	0.20317	0.38406	0.17262	0.41205	0.51971	0.31586	0.29177	0.28553	0.08942	0.28865
GO:0016569	covalent chromatin modification	0.3499	0.43428	0.34074	0.23386	0.19435	0.10343	0.15426	0.23659	0.38707	0.4724	0.288665
GO:0007313	"maternal specification of dorsal/ventral axis, oocyte, soma encoded"	0.9957	0.99428	0.72196	0.26964	0.2734	0.28896	0.18753	0.21281	0.63039	0.28887	0.288915
GO:0007629	flight behavior	0.7419	0.52725	0.30097	0.27199	0.10739	0.02524	0.27078	0.4815	0.27725	0.33704	0.28911
GO:0015800	acidic amino acid transport	0.1197	0.05991	0.25021	0.40527	0.28531	0.29312	0.53198	0.48121	0.21047	0.42108	0.289215
GO:0015807	L-amino acid transport	0.1197	0.05991	0.25021	0.40527	0.28531	0.29312	0.48097	0.44604	0.21047	0.42108	0.289215
GO:2001270	regulation of cysteine-type endopeptidase activity involved in execution phase of apoptosis	NA	NA	NA	NA	0.34286	0.44949	0.23241	0.23568	NA	NA	0.28927
GO:0032872	regulation of stress-activated MAPK cascade	0.7272	0.53276	0.23694	0.07679	0.32817	0.26365	0.31534	0.18823	0.11396	0.31497	0.28931
GO:0070302	regulation of stress-activated protein kinase signaling cascade	0.7272	0.53276	0.23694	0.07679	0.32817	0.26365	0.31534	0.18823	0.11396	0.31497	0.28931
GO:0046887	positive regulation of hormone secretion	0.4349	0.42737	0.66045	0.05106	0.21362	0.36524	0.06803	0.09345	0.45314	0.022	0.28943
GO:0042981	regulation of apoptotic process	0.475	0.66126	0.2662	0.25376	0.19695	0.11786	0.1554	0.75674	0.3498	0.31366	0.28993
GO:0046890	regulation of lipid biosynthetic process	0.1859	0.09725	0.15236	0.32213	0.25778	0.46591	0.66344	0.66919	0.16358	0.37559	0.289955
GO:0016057	regulation of membrane potential in photoreceptor cell	0.2833	0.15008	0.53364	0.04274	0.79796	0.64512	NA	NA	0.29693	0.12197	0.290115
GO:0006817	phosphate ion transport	0.0859	0.10886	0.36958	0.27928	0.50317	0.39324	0.18366	0.15947	0.30161	0.32386	0.290445
GO:0009084	glutamine family amino acid biosynthetic process	0.2837	0.29736	0.1175	0.08695	0.41245	0.54179	0.41658	0.43028	0.12013	0.09401	0.29053
GO:0002251	organ or tissue specific immune response	0.1985	0.2936	0.58469	0.52803	0.28336	0.2876	0.04936	0.12039	0.63135	0.32609	0.2906
GO:0002385	mucosal immune response	0.1985	0.2936	0.58469	0.52803	0.28336	0.2876	0.04936	0.12039	0.63135	0.32609	0.2906
GO:0007275	multicellular organism development	0.8058	0.98833	0.11196	0.31993	0.38942	0.45859	0.11875	0.15379	0.26439	0.25826	0.29216
GO:0016241	regulation of macroautophagy	0.2339	0.46189	0.41016	0.21036	0.22386	0.11625	0.37255	0.49063	0.03955	0.35059	0.292245
GO:0008062	eclosion rhythm	0.5293	0.26804	0.57204	0.35306	0.15843	0.1604	0.24302	0.22127	0.54558	0.31646	0.29225
GO:0006970	response to osmotic stress	0.3022	0.33096	0.28238	0.45461	0.14845	0.04371	0.382	0.38912	0.26075	0.24092	0.29229
GO:0019216	regulation of lipid metabolic process	0.3629	0.21024	0.04126	0.35471	0.31988	0.26487	0.42825	0.55795	0.06468	0.18291	0.292375
GO:0016311	dephosphorylation	0.5526	0.98297	0.0788	0.46452	0.0442	0.07742	0.44784	0.2536	0.02051	0.33146	0.29253
GO:0051171	regulation of nitrogen compound metabolic process	0.9946	0.99866	0.03294	0.28988	0.12647	0.05614	0.32106	0.29625	0.91615	0.02873	0.293065
GO:0040013	negative regulation of locomotion	0.5815	0.56183	0.21323	0.28898	0.28631	0.29787	0.47272	0.7169	0.21408	0.21593	0.293425
GO:0043524	negative regulation of neuron apoptotic process	0.4809	0.28171	0.26485	0.28081	0.20558	0.41431	0.43073	0.27103	0.30548	0.72032	0.293595
GO:0006418	tRNA aminoacylation for protein translation	0.1192	0.14186	0.50403	0.33339	0.65049	0.73641	0.21007	0.11999	0.53955	0.25486	0.294125
GO:0043038	amino acid activation	0.2124	0.23426	0.65527	0.33339	0.82605	0.85734	0.21007	0.11999	0.67466	0.25486	0.294125
GO:0043039	tRNA aminoacylation	0.1192	0.14186	0.50403	0.33339	0.65049	0.73641	0.21007	0.11999	0.53955	0.25486	0.294125
GO:0006886	intracellular protein transport	0.5664	0.37119	0.08769	0.21713	0.9481	0.76733	0.0722	0.8213	0.13032	0.12126	0.29416
GO:0016570	histone modification	0.35	0.43827	0.33982	0.24859	0.19213	0.10148	0.12966	0.20356	0.38517	0.49541	0.294205
GO:0198738	cell-cell signaling by wnt	0.6963	0.3593	0.27014	0.17505	0.11989	0.17638	0.40297	0.3047	0.4106	0.2844	0.29455
GO:0035151	"regulation of tube size, open tracheal system"	0.8676	0.68508	0.32185	0.55369	0.0586	0.14966	0.69179	0.2646	0.2301	0.26752	0.294685
GO:0035207	negative regulation of hemocyte proliferation	0.9459	0.29137	0.10745	0.28994	0.63707	0.29865	0.38054	0.59098	0.01928	0.25976	0.29501
GO:0031326	regulation of cellular biosynthetic process	0.3631	0.9086	0.09216	0.5033	0.25937	0.12081	0.33155	0.19731	0.45329	0.02806	0.29546
GO:0043666	regulation of phosphoprotein phosphatase activity	NA	NA	NA	NA	NA	NA	0.2679	0.3231	NA	NA	0.2955
GO:0043254	regulation of protein complex assembly	0.6219	0.29066	0.24793	0.35346	0.29033	0.3004	0.21291	0.09341	0.57439	0.32208	0.29553
GO:0031638	zymogen activation	0.2964	0.07273	0.74086	0.28638	0.7523	0.88624	0.00371	0.00751	0.80149	0.29614	0.29627
GO:0016055	Wnt signaling pathway	0.8189	0.41555	0.28001	0.19518	0.09633	0.19627	0.34926	0.2628	0.44203	0.31317	0.29659
GO:0051567	histone H3-K9 methylation	0.2455	0.36998	0.21002	0.34774	0.09587	0.05162	0.49804	0.38373	0.07938	0.69355	0.29662
GO:0006638	neutral lipid metabolic process	0.082	0.0356	0.29974	0.14052	0.51326	0.55179	0.0981	0.29359	0.33744	0.30461	0.296665
GO:0006639	acylglycerol metabolic process	0.082	0.0356	0.29974	0.14052	0.51326	0.55179	0.0981	0.29359	0.33744	0.30461	0.296665
GO:0007154	cell communication	0.8333	0.83409	0.63309	0.09363	0.49746	0.32843	0.02112	0.06472	0.26492	0.08812	0.296675
GO:0044770	cell cycle phase transition	0.425	0.26282	0.34214	0.33061	0.05836	0.01776	0.02972	0.07018	0.38138	0.5775	0.296715
GO:0015701	bicarbonate transport	0.1031	0.11334	0.46643	0.28484	0.09584	0.09006	0.75309	0.75635	0.50216	0.31009	0.297465
GO:0090069	regulation of ribosome biogenesis	0.2801	0.29795	NA	0.35208	0.29545	0.06226	NA	0.39766	NA	0.35858	0.29795
GO:0090070	positive regulation of ribosome biogenesis	0.2801	0.29795	NA	0.35208	0.29545	0.06226	NA	0.39766	NA	0.35858	0.29795
GO:0048522	positive regulation of cellular process	0.9178	0.9609	0.36863	0.06748	0.26481	0.49302	0.24076	0.06617	0.33113	0.06875	0.29797
GO:0007091	metaphase/anaphase transition of mitotic cell cycle	0.6606	0.27131	0.32474	0.53184	0.18634	0.02002	0.26232	0.11576	0.35294	0.72552	0.298025
GO:0010965	regulation of mitotic sister chromatid separation	0.6606	0.27131	0.32474	0.53184	0.18634	0.02002	0.26232	0.11576	0.35294	0.72552	0.298025
GO:0033047	regulation of mitotic sister chromatid segregation	0.6606	0.27131	0.32474	0.53184	0.18634	0.02002	0.26232	0.11576	0.35294	0.72552	0.298025
GO:0044784	metaphase/anaphase transition of cell cycle	0.6606	0.27131	0.32474	0.53184	0.18634	0.02002	0.26232	0.11576	0.35294	0.72552	0.298025
GO:1905818	regulation of chromosome separation	0.6606	0.27131	0.32474	0.53184	0.18634	0.02002	0.26232	0.11576	0.35294	0.72552	0.298025
GO:0065002	intracellular protein transmembrane transport	0.0354	0.1823	0.12695	0.68533	0.78928	0.73413	0.35279	0.25674	0.21093	0.33943	0.298085
GO:0071806	protein transmembrane transport	0.0354	0.1823	0.12695	0.68533	0.78928	0.73413	0.35279	0.25674	0.21093	0.33943	0.298085
GO:0007088	regulation of mitotic nuclear division	0.8169	0.36015	0.46176	0.23668	0.1937	0.06923	0.12321	0.0622	0.73052	0.60968	0.298415
GO:0090382	phagosome maturation	0.0989	0.18772	0.12584	0.30226	0.29485	0.45112	0.72752	0.75174	0.13334	0.35187	0.298555
GO:0006091	generation of precursor metabolites and energy	0.3706	0.30993	0.12258	0.17641	0.48331	0.51959	0.28794	0.19866	0.21594	0.52204	0.298935
GO:0007007	inner mitochondrial membrane organization	0.0959	0.29522	0.11481	NA	0.37375	0.3768	0.40645	0.53862	0.11463	0.29963	0.29963
GO:0030073	insulin secretion	0.7719	0.70334	0.52452	0.15038	0.29853	0.30104	0.06094	0.12395	0.42332	0.11798	0.299785
GO:0050796	regulation of insulin secretion	0.7719	0.70334	0.52452	0.15038	0.29853	0.30104	0.06094	0.12395	0.42332	0.11798	0.299785
GO:0043409	negative regulation of MAPK cascade	0.4864	0.42538	0.25122	0.10677	0.43845	0.27821	0.17191	0.17764	0.32142	0.48534	0.299815
GO:0010508	positive regulation of autophagy	0.6226	0.66165	0.1707	0.20885	0.29166	0.1692	0.70497	0.61559	0.30893	0.19161	0.300295
GO:0007563	regulation of eclosion	NA	NA	0.30913	NA	0.31644	0.31889	0.24172	0.22484	0.29184	NA	0.300485
GO:0000956	nuclear-transcribed mRNA catabolic process	0.6294	0.41992	0.25504	0.47982	0.30147	0.28597	0.04008	0.02087	0.30012	0.46568	0.300795
GO:0042743	hydrogen peroxide metabolic process	0.0421	0.12454	0.30838	0.21005	0.39629	0.66512	0.37519	0.29344	0.1779	0.53775	0.30091
GO:0043068	positive regulation of programmed cell death	0.2466	0.40585	0.32787	0.156	0.29085	0.51207	0.31199	0.24379	0.33468	0.05368	0.30142
GO:0051647	nucleus localization	0.6612	0.51933	0.31391	0.29153	0.09297	0.13652	0.18435	0.11927	0.48021	0.66413	0.30272
GO:0007354	"zygotic determination of anterior/posterior axis, embryo"	0.9137	0.85794	0.71794	0.32301	0.101	0.12808	0.10185	0.2228	0.73276	0.28313	0.30307
GO:0045892	"negative regulation of transcription, DNA-templated"	0.2689	0.23437	0.20286	0.2807	0.44354	0.32711	0.53556	0.46058	0.06978	0.46809	0.303905
GO:1902679	negative regulation of RNA biosynthetic process	0.2689	0.23437	0.20286	0.2807	0.44354	0.32711	0.53556	0.46058	0.06978	0.46809	0.303905
GO:1903507	negative regulation of nucleic acid-templated transcription	0.2689	0.23437	0.20286	0.2807	0.44354	0.32711	0.53556	0.46058	0.06978	0.46809	0.303905
GO:0030111	regulation of Wnt signaling pathway	0.8046	0.48164	0.29852	0.27885	0.11156	0.2206	0.35979	0.3103	0.24404	0.49941	0.30441
GO:0051125	regulation of actin nucleation	NA	NA	NA	0.13169	0.75339	0.39221	0.63213	0.21709	NA	0.11814	0.30465
GO:0019395	fatty acid oxidation	0.0295	0.0531	0.34704	0.20944	0.76558	0.6398	0.39591	0.37838	0.26399	0.13235	0.305515
GO:0000768	syncytium formation by plasma membrane fusion	0.503	0.61162	0.10849	1	0.02346	1	0.01935	0.01938	0.07245	1	0.305745
GO:0006949	syncytium formation	0.503	0.61162	0.10849	1	0.02346	1	0.01935	0.01938	0.07245	1	0.305745
GO:0043408	regulation of MAPK cascade	0.9662	0.48679	0.04696	0.27661	0.47533	0.33577	0.1839	0.04342	0.02753	0.55058	0.30619
GO:0007310	oocyte dorsal/ventral axis specification	0.5891	0.67176	0.3236	0.42954	0.13608	0.25747	0.11114	0.07554	0.2899	0.56841	0.30675
GO:0032873	negative regulation of stress-activated MAPK cascade	0.4834	0.4874	0.33759	0.10039	0.46705	0.27366	0.11257	0.1166	0.27599	0.47779	0.30679
GO:0046329	negative regulation of JNK cascade	0.4834	0.4874	0.33759	0.10039	0.46705	0.27366	0.11257	0.1166	0.27599	0.47779	0.30679
GO:0070303	negative regulation of stress-activated protein kinase signaling cascade	0.4834	0.4874	0.33759	0.10039	0.46705	0.27366	0.11257	0.1166	0.27599	0.47779	0.30679
GO:0051783	regulation of nuclear division	0.844	0.42356	0.41078	0.20324	0.19423	0.06963	0.10396	0.08471	0.6768	0.5577	0.30701
GO:0043112	receptor metabolic process	0.2528	0.3613	0.13779	0.0689	0.86154	0.85264	0.3817	0.41886	0.16728	0.0156	0.30705
GO:0042391	regulation of membrane potential	0.3189	0.17583	0.6059	0.29548	0.27888	0.12588	0.74308	0.78006	0.70562	0.2078	0.30719
GO:0046626	regulation of insulin receptor signaling pathway	0.2942	0.29652	0.38413	0.12819	0.02416	0.04178	0.60647	0.45426	0.38179	0.31827	0.307395
GO:1900076	regulation of cellular response to insulin stimulus	0.2942	0.29652	0.38413	0.12819	0.02416	0.04178	0.60647	0.45426	0.38179	0.31827	0.307395
GO:0032101	regulation of response to external stimulus	0.3504	0.28136	0.39073	0.29891	0.31665	0.49199	0.16561	0.19336	0.23198	0.31611	0.30751
GO:0006623	protein targeting to vacuole	NA	NA	NA	0.18299	NA	NA	NA	NA	NA	0.43225	0.30762
GO:0072666	establishment of protein localization to vacuole	NA	NA	NA	0.18299	NA	NA	NA	NA	NA	0.43225	0.30762
GO:0006811	ion transport	0.4819	0.67436	0.20137	0.14672	0.31496	0.4195	0.50674	0.24726	0.181	0.30031	0.307635
GO:0031050	dsRNA fragmentation	0.0963	0.08279	0.07517	0.45281	0.36898	0.41483	0.50634	0.05621	0.24696	0.43237	0.30797
GO:0043331	response to dsRNA	0.0963	0.08279	0.07517	0.45281	0.36898	0.41483	0.50634	0.05621	0.24696	0.43237	0.30797
GO:0070918	production of small RNA involved in gene silencing by RNA	0.0963	0.08279	0.07517	0.45281	0.36898	0.41483	0.50634	0.05621	0.24696	0.43237	0.30797
GO:0071359	cellular response to dsRNA	0.0963	0.08279	0.07517	0.45281	0.36898	0.41483	0.50634	0.05621	0.24696	0.43237	0.30797
GO:0009132	nucleoside diphosphate metabolic process	0.1541	0.12347	0.45387	0.36206	0.38664	0.40411	0.14306	0.16204	0.25428	0.51795	0.30817
GO:0048085	adult chitin-containing cuticle pigmentation	0.2218	0.26861	0.64308	0.44573	0.05924	0.10286	0.2154	0.34848	0.74897	0.71386	0.308545
GO:1901135	carbohydrate derivative metabolic process	0.2762	0.22359	0.5077	0.36698	0.05778	0.09538	0.5113	0.33937	0.4441	0.27906	0.309215
GO:0032271	regulation of protein polymerization	0.8388	0.80507	0.2752	0.24472	0.26724	0.27267	0.58024	0.15221	0.3442	0.41135	0.3097
GO:0050773	regulation of dendrite development	0.672	0.51016	0.31745	0.1934	0.28319	0.32072	0.19958	0.18102	0.38348	0.30271	0.31008
GO:0070193	synaptonemal complex organization	NA	NA	NA	NA	NA	NA	0.31261	0.30837	NA	NA	0.31049
GO:0045055	regulated exocytosis	0.8772	0.78838	0.32582	0.56156	0.20274	0.29523	0.16958	0.08138	0.19881	0.41405	0.310525
GO:0007528	neuromuscular junction development	0.9731	0.9944	0.79764	0.00801	0.22586	0.24914	0.37218	0.24167	0.49676	0.02104	0.31066
GO:1902582	single-organism intracellular transport	0.0984	0.06454	0.52994	0.32155	0.30007	0.69478	0.24153	0.41818	0.49269	0.16586	0.31081
GO:0007060	male meiosis chromosome segregation	0.7833	0.74158	0.17049	0.5921	0.29926	0.32325	0.17705	0.17086	0.1846	0.55302	0.311255
GO:0072384	organelle transport along microtubule	0.9014	0.76273	0.26038	0.21057	0.87323	0.95153	0.18953	0.20802	0.25583	0.36236	0.31137
GO:0007032	endosome organization	0.3238	0.29895	0.05315	0.90685	0.44478	0.44154	0.2701	0.2891	0.08864	0.88808	0.311375
GO:1901264	carbohydrate derivative transport	0.3997	0.43878	0.25553	0.19905	0.57623	0.59905	0.3129	0.3107	0.05542	0.19998	0.3118
GO:0032482	Rab protein signal transduction	0.5467	0.45296	0.06639	0.3992	0.45983	0.37953	0.22897	0.17404	0.16784	0.24412	0.311825
GO:0007423	sensory organ development	0.4113	0.65442	0.33033	0.07276	0.25412	0.31287	0.31094	0.22499	0.52986	0.21212	0.311905
GO:0050912	detection of chemical stimulus involved in sensory perception of taste	NA	NA	NA	NA	NA	NA	0.29539	0.33042	NA	NA	0.312905
GO:0019693	ribose phosphate metabolic process	0.2558	0.1903	0.61954	0.38605	0.16159	0.16914	0.37019	0.41414	0.48577	0.17825	0.312995
GO:0006855	drug transmembrane transport	0.0966	0.08582	NA	0.38423	0.32312	0.30338	NA	NA	NA	0.37699	0.31325
GO:0015893	drug transport	0.0966	0.08582	NA	0.44272	0.32312	0.30338	NA	NA	NA	0.43448	0.31325
GO:0035194	posttranscriptional gene silencing by RNA	0.221	0.04719	0.03398	0.72471	0.70442	0.80071	0.40564	0.16941	0.06282	0.84014	0.31332
GO:0043405	regulation of MAP kinase activity	0.5575	0.23766	0.27766	0.37163	0.10791	0.14045	0.24239	0.34909	0.53153	0.63668	0.313375
GO:0048865	stem cell fate commitment	0.1287	0.32197	0.30082	0.49392	0.79006	0.43014	0.17518	0.30497	0.16228	0.5853	0.31347
GO:0071704	organic substance metabolic process	0.2329	0.89044	0.3445	0.16227	0.64848	0.52261	0.35544	0.09846	0.28262	0.19932	0.31356
GO:0002833	positive regulation of response to biotic stimulus	0.2303	0.26501	0.74013	0.48117	0.36268	0.21617	0.01055	0.15086	0.63174	0.58831	0.313845
GO:0007094	mitotic spindle assembly checkpoint	0.4991	0.25928	0.33124	0.58074	0.04244	0.00343	0.29689	0.29167	0.34502	0.58943	0.314065
GO:0090002	establishment of protein localization to plasma membrane	0.4108	0.18618	0.39715	0.52341	0.23129	0.22262	0.06231	0.06202	0.48115	0.46922	0.31422
GO:0048589	developmental growth	0.673	0.52171	0.52109	0.9181	0.30852	0.32015	0.24769	0.16111	0.28961	0.03095	0.314335
GO:0016070	RNA metabolic process	0.3009	0.68115	0.02632	0.46248	0.12775	0.03778	0.42563	0.79981	0.32819	0.05004	0.314545
GO:0051047	positive regulation of secretion	0.2601	0.24538	0.79651	0.11094	0.3789	0.41774	0.32054	0.30961	0.5451	0.03443	0.315075
GO:0010970	transport along microtubule	0.3423	0.28799	0.40663	0.11272	0.73773	0.58311	0.07959	0.129	0.39047	0.12174	0.315145
GO:0099111	microtubule-based transport	0.3423	0.28799	0.40663	0.11272	0.73773	0.58311	0.07959	0.129	0.39047	0.12174	0.315145
GO:0010591	regulation of lamellipodium assembly	0.1	0.23277	0.43835	0.05491	0.18784	0.85607	0.88159	0.39929	0.07775	0.45324	0.31603
GO:1902743	regulation of lamellipodium organization	0.1	0.23277	0.43835	0.05491	0.18784	0.85607	0.88159	0.39929	0.07775	0.45324	0.31603
GO:0008535	respiratory chain complex IV assembly	0.1603	0.33989	0.21017	0.48113	0.41714	0.43202	0.20594	0.20298	0.29244	0.44578	0.316165
GO:0072329	monocarboxylic acid catabolic process	0.7008	0.71074	0.2066	0.01387	0.67374	0.43264	0.34338	0.28899	0.2075	0.03958	0.316185
GO:0007411	axon guidance	0.5116	0.46417	0.7372	0.03208	0.32829	0.5121	0.21083	0.30443	0.21469	0.10874	0.31636
GO:0048863	stem cell differentiation	0.1244	0.31704	0.25836	0.373	0.8508	0.60511	0.40245	0.31579	0.23321	0.28136	0.316415
GO:0007267	cell-cell signaling	0.3555	0.33213	0.61801	0.01952	0.56281	0.56907	0.03579	0.11975	0.30077	0.0634	0.31645
GO:0040018	positive regulation of multicellular organism growth	0.6141	0.68722	0.74712	0.28771	0.22772	0.34122	0.22831	0.25685	0.7441	0.29178	0.3165
GO:0007005	mitochondrion organization	0.8064	0.796	0.33164	0.31632	0.17719	0.29899	0.29072	0.07161	0.31806	0.59597	0.31719
GO:0031054	pre-miRNA processing	0.1728	0.11514	NA	0.66959	0.25418	0.28769	0.34691	0.47663	NA	0.57803	0.3173
GO:0001654	eye development	0.8518	0.84379	0.72529	0.1921	0.11327	0.19963	0.09098	0.07	0.92833	0.43527	0.31745
GO:0071482	cellular response to light stimulus	0.5498	0.52296	0.22268	0.14265	0.51918	0.27668	0.24771	0.42196	0.23783	0.35824	0.31746
GO:1903827	regulation of cellular protein localization	0.5763	0.2469	0.22974	0.32604	0.41057	0.29641	0.30901	0.6323	0.4752	0.06711	0.317525
GO:0006979	response to oxidative stress	0.9089	0.67473	0.12245	0.14911	0.36498	0.5898	0.46996	0.23828	0.18398	0.27011	0.317545
GO:0030708	germarium-derived female germ-line cyst encapsulation	0.3351	0.17388	0.3515	0.21445	0.24832	0.27814	0.74237	0.67316	0.50939	0.30104	0.31807
GO:0043467	regulation of generation of precursor metabolites and energy	0.2702	0.27168	0.27996	0.30287	0.82982	0.92431	0.34066	0.35756	0.33352	0.19609	0.318195
GO:0017148	negative regulation of translation	0.2017	0.19164	0.0531	0.84446	0.49411	0.61476	0.35052	0.28603	0.02887	0.72427	0.318275
GO:0007465	R7 cell fate commitment	0.3102	0.22759	0.70472	0.32685	0.08171	0.11541	0.32638	0.41753	0.81797	0.27456	0.31829
GO:1901658	glycosyl compound catabolic process	NA	NA	NA	NA	0.04853	0.28926	0.56491	0.34758	NA	NA	0.31842
GO:0019915	lipid storage	0.5221	0.49609	0.64842	0.12177	0.13213	0.19872	0.2717	0.36548	0.78875	0.12954	0.31859
GO:0031401	positive regulation of protein modification process	0.9345	0.58721	0.02849	0.24654	0.24389	0.25125	0.44647	0.38624	0.02219	0.47094	0.318745
GO:0006030	chitin metabolic process	0.067	0.14094	0.32883	0.4977	0.14214	0.16471	0.63415	0.44492	0.30932	0.34327	0.319075
GO:0035264	multicellular organism growth	0.668	0.62035	0.36509	0.31976	0.21036	0.24076	0.23335	0.25062	0.38306	0.31848	0.31912
GO:0007308	oocyte construction	0.4384	0.1252	0.31376	0.4369	0.18104	0.26767	0.25017	0.32469	0.4452	0.52707	0.319225
GO:0003400	regulation of COPII vesicle coating	0.5044	0.34881	0.34848	0.29516	0.34347	0.25439	0.04451	0.02366	0.6733	0.22757	0.319315
GO:0090113	regulation of ER to Golgi vesicle-mediated transport by GTP hydrolysis	0.5044	0.34881	0.34848	0.29516	0.34347	0.25439	0.04451	0.02366	0.6733	0.22757	0.319315
GO:0045003	double-strand break repair via synthesis-dependent strand annealing	NA	NA	0.35324	NA	0.2855	0.24198	NA	NA	0.40654	NA	0.31937
GO:0010032	meiotic chromosome condensation	0.3248	0.33609	NA	0.30832	NA	NA	NA	NA	NA	0.31437	0.319585
GO:0070192	chromosome organization involved in meiotic cell cycle	0.3248	0.33609	NA	0.30832	NA	NA	NA	NA	NA	0.31437	0.319585
GO:0035158	"regulation of tube diameter, open tracheal system"	0.8833	0.75716	0.18371	0.29319	0.09674	0.34616	0.89437	0.76933	0.1301	0.10346	0.319675
GO:0010817	regulation of hormone levels	0.3891	0.4459	0.15693	0.18415	0.23363	0.33009	0.31013	0.46722	0.0988	0.79344	0.32011
GO:0006641	triglyceride metabolic process	0.1011	0.06848	0.34793	0.15153	0.55468	0.593	0.1197	0.32248	0.38802	0.31778	0.32013
GO:0008340	determination of adult lifespan	0.8968	0.85094	0.60223	0.06839	0.33689	0.49244	0.09232	0.07249	0.30431	0.28899	0.3206
GO:0044267	cellular protein metabolic process	0.3763	0.83812	0.3436	0.2889	0.64781	0.71545	0.16975	0.17665	0.29804	0.02035	0.32082
GO:0030706	germarium-derived oocyte differentiation	0.4947	0.37317	0.26712	0.32212	0.31959	0.39543	0.29183	0.23984	0.19576	0.34889	0.320855
GO:0033036	macromolecule localization	0.0741	0.19778	0.19807	0.11147	0.65625	0.44421	0.87745	0.87576	0.30876	0.33328	0.32102
GO:0008277	regulation of G-protein coupled receptor protein signaling pathway	0.8526	0.89833	0.84475	0.28537	0.32787	0.16568	0.11008	0.23168	0.4795	0.3143	0.321085
GO:1901071	glucosamine-containing compound metabolic process	0.0655	0.14673	0.42232	0.40336	0.30132	0.34075	0.67749	0.61456	0.30178	0.27809	0.321265
GO:0023052	signaling	0.8314	0.80407	0.62637	0.08931	0.4372	0.28016	0.02127	0.06508	0.3627	0.07351	0.32143
GO:0032874	positive regulation of stress-activated MAPK cascade	0.4464	0.60136	0.48245	0.21389	0.22061	0.21655	0.56407	0.40883	0.23408	0.17589	0.321455
GO:0070304	positive regulation of stress-activated protein kinase signaling cascade	0.4464	0.60136	0.48245	0.21389	0.22061	0.21655	0.56407	0.40883	0.23408	0.17589	0.321455
GO:0010259	multicellular organism aging	0.8462	0.79636	0.611	0.07426	0.3281	0.50011	0.11006	0.08759	0.31517	0.30069	0.321635
GO:0044281	small molecule metabolic process	0.5622	0.40377	0.29417	0.12455	0.34932	0.25749	0.5897	0.45565	0.27333	0.12914	0.321745
GO:0018210	peptidyl-threonine modification	0.2305	0.06143	0.42036	0.04321	0.49697	0.44789	0.12425	0.11494	0.41312	0.4863	0.32181
GO:0042551	neuron maturation	0.3621	0.65172	0.28197	0.19194	0.09165	0.1552	0.40172	0.42411	0.5551	0.23873	0.322035
GO:0043277	apoptotic cell clearance	0.0524	0.24585	0.8853	0.30007	0.28006	0.63583	0.34431	0.33435	0.93064	0.31118	0.322765
GO:0001885	endothelial cell development	0.1756	0.14456	0.55251	0.3241	0.42922	0.42238	0.02627	0.14289	0.56837	0.32164	0.32287
GO:0045199	maintenance of epithelial cell apical/basal polarity	0.7144	0.74414	0.10508	0.25319	0.13647	0.13172	0.39263	0.40189	0.12318	0.50057	0.32291
GO:0044700	single organism signaling	0.8135	0.78767	0.64245	0.09058	0.4372	0.26544	0.02103	0.0653	0.3804	0.07438	0.32292
GO:0035385	Roundabout signaling pathway	NA	NA	NA	0.27876	0.84774	0.84566	0.29582	0.33464	NA	0.31128	0.32296
GO:0019856	pyrimidine nucleobase biosynthetic process	1	1	0.14908	0.30383	0.57636	0.58684	0.3423	0.16952	0.16356	0.26532	0.323065
GO:0048140	male germ-line cyst encapsulation	0.3055	0.42587	0.29445	0.34067	0.20907	0.3851	0.12744	0.55199	0.30467	0.34977	0.323085
GO:0045039	protein import into mitochondrial inner membrane	NA	NA	0.32355	NA	NA	NA	NA	NA	0.32324	NA	0.323395
GO:0090151	establishment of protein localization to mitochondrial membrane	NA	NA	0.32355	NA	NA	NA	NA	NA	0.32324	NA	0.323395
GO:0007175	negative regulation of epidermal growth factor-activated receptor activity	0.7242	0.28835	0.05968	0.06124	0.64178	0.35856	0.70205	0.64002	0.05471	0.04796	0.323455
GO:2000272	negative regulation of receptor activity	0.7242	0.28835	0.05968	0.06124	0.64178	0.35856	0.70205	0.64002	0.05471	0.04796	0.323455
GO:0042308	negative regulation of protein import into nucleus	0.3376	0.31084	0.30081	0.22603	0.14455	0.1728	0.38617	0.42489	0.43983	0.39646	0.32422
GO:1900181	negative regulation of protein localization to nucleus	0.3376	0.31084	0.30081	0.22603	0.14455	0.1728	0.38617	0.42489	0.43983	0.39646	0.32422
GO:1904590	negative regulation of protein import	0.3376	0.31084	0.30081	0.22603	0.14455	0.1728	0.38617	0.42489	0.43983	0.39646	0.32422
GO:0035046	pronuclear migration	0.4945	0.34914	0.31564	0.27828	0.25967	0.10617	0.78028	0.39598	0.33297	0.28418	0.324305
GO:0007409	axonogenesis	0.5534	0.64226	0.65095	0.09894	0.25686	0.57531	0.32546	0.23957	0.32416	0.22891	0.32481
GO:0043632	modification-dependent macromolecule catabolic process	0.9571	0.84737	0.43388	0.30349	0.03885	0.10958	0.16952	0.08392	0.75732	0.34763	0.32556
GO:0008407	chaeta morphogenesis	0.2844	0.68275	0.1865	0.86137	0.66355	0.36709	0.11273	0.17549	0.1993	0.68481	0.325745
GO:0048841	regulation of axon extension involved in axon guidance	0.6792	0.65234	0.31666	0.81961	0.23016	0.25804	0.2672	0.27909	0.33568	0.82157	0.32617
GO:0006825	copper ion transport	NA	NA	NA	0.33787	NA	NA	NA	NA	NA	0.31581	0.32684
GO:0006998	nuclear envelope organization	0.4079	0.63138	0.31769	0.08446	0.16257	0.18062	0.61975	0.56416	0.33631	0.08664	0.327
GO:0045751	negative regulation of Toll signaling pathway	0.3832	0.08139	0.24275	0.40235	0.14539	0.45364	0.31224	0.34206	0.07843	0.40404	0.32715
GO:0009311	oligosaccharide metabolic process	0.1414	0.21896	0.34011	0.61517	0.3136	0.31433	0.98683	0.98615	0.36252	0.21592	0.32722
GO:0007113	endomitotic cell cycle	0.0708	0.09482	0.46346	0.0399	0.6574	0.75835	0.20974	0.22344	0.57248	0.43205	0.327745
GO:1902533	positive regulation of intracellular signal transduction	0.8978	0.62478	0.34351	0.41996	0.12806	0.31238	0.27107	0.10632	0.29324	0.52617	0.327945
GO:0044711	single-organism biosynthetic process	0.3619	0.61026	0.18253	0.53574	0.20083	0.29423	0.39044	0.44501	0.23731	0.25362	0.328065
GO:0035384	thioester biosynthetic process	0.0502	0.30084	0.4344	0.12727	0.31403	0.43393	0.72698	0.73938	0.28319	0.34537	0.3297
GO:0071616	acyl-CoA biosynthetic process	0.0502	0.30084	0.4344	0.12727	0.31403	0.43393	0.72698	0.73938	0.28319	0.34537	0.3297
GO:0010824	regulation of centrosome duplication	0.1062	0.14736	0.29305	0.4809	0.03969	0.04173	0.44407	0.4947	0.36646	0.74158	0.329755
GO:0046605	regulation of centrosome cycle	0.2472	0.21468	0.29305	0.65052	0.08786	0.09669	0.54074	0.58178	0.36646	0.84197	0.329755
GO:0048066	developmental pigmentation	0.3233	0.44859	0.56289	0.21393	0.15163	0.21561	0.33624	0.25851	0.55643	0.45763	0.32977
GO:0002793	positive regulation of peptide secretion	0.3353	0.32435	0.83884	0.13493	0.59741	0.36432	0.16581	0.15568	0.58892	0.05275	0.329825
GO:0006029	proteoglycan metabolic process	0.1264	0.14794	0.35467	0.65662	0.21849	0.19402	0.34041	0.31969	0.40869	0.61111	0.33005
GO:0030166	proteoglycan biosynthetic process	0.1264	0.14794	0.35467	0.65662	0.21849	0.19402	0.34041	0.31969	0.40869	0.61111	0.33005
GO:0044772	mitotic cell cycle phase transition	0.4631	0.29382	0.3664	0.39096	0.06186	0.01966	0.04038	0.09197	0.41123	0.65681	0.33011
GO:0001881	receptor recycling	0.1545	0.23434	0.47323	0.29663	NA	NA	0.36375	0.37194	0.90226	0.27014	0.33019
GO:0006359	regulation of transcription from RNA polymerase III promoter	NA	NA	0.20698	0.42875	NA	NA	0.23177	0.20107	0.68016	0.45307	0.33026
GO:0006034	cuticle chitin metabolic process	0.3212	0.34006	NA	NA	0.15941	0.3758	NA	NA	NA	NA	0.33063
GO:0006035	cuticle chitin biosynthetic process	0.3212	0.34006	NA	NA	0.15941	0.3758	NA	NA	NA	NA	0.33063
GO:0045197	establishment or maintenance of epithelial cell apical/basal polarity	0.6608	0.57581	0.15822	0.01179	0.29736	0.36422	0.63808	0.76228	0.13383	0.10739	0.33079
GO:0051276	chromosome organization	0.3506	0.43458	0.40371	0.12768	0.45795	0.20031	0.09057	0.07905	0.31151	0.44468	0.331055
GO:0051053	negative regulation of DNA metabolic process	0.1406	0.74938	0.3366	0.08068	0.32595	0.6286	0.27293	0.87751	0.47115	0.07929	0.331275
GO:0006040	amino sugar metabolic process	0.0586	0.11545	0.45898	0.42149	0.33893	0.2332	0.67749	0.61456	0.32372	0.29538	0.331325
GO:0016441	posttranscriptional gene silencing	0.221	0.04719	0.25728	0.72471	0.70442	0.80071	0.40564	0.16941	0.06282	0.84014	0.33146
GO:0000959	mitochondrial RNA metabolic process	0.5203	0.35968	0.48951	0.36037	0.3034	0.25707	0.18707	0.15467	0.42312	0.27129	0.33154
GO:0001516	prostaglandin biosynthetic process	NA	NA	0.75406	0.11851	0.31477	0.76611	0.28062	0.25365	0.70364	0.34832	0.331545
GO:0046456	icosanoid biosynthetic process	NA	NA	0.75406	0.11851	0.31477	0.76611	0.28062	0.25365	0.70364	0.34832	0.331545
GO:0046457	prostanoid biosynthetic process	NA	NA	0.75406	0.11851	0.31477	0.76611	0.28062	0.25365	0.70364	0.34832	0.331545
GO:1901570	fatty acid derivative biosynthetic process	NA	NA	0.75406	0.11851	0.31477	0.76611	0.28062	0.25365	0.70364	0.34832	0.331545
GO:0065004	protein-DNA complex assembly	0.3399	0.21557	0.13226	0.21008	0.80933	0.89338	0.39128	0.32383	0.13735	0.37927	0.331865
GO:0005976	polysaccharide metabolic process	0.341	0.35638	0.09	0.17596	0.51731	0.72986	0.32314	0.42122	0.27254	0.07431	0.33207
GO:0044264	cellular polysaccharide metabolic process	0.341	0.35638	0.09	0.17596	0.51731	0.72986	0.32314	0.42122	0.27254	0.07431	0.33207
GO:0046668	regulation of retinal cell programmed cell death	0.3161	0.34974	0.15216	0.51577	0.59787	0.24398	0.31946	0.34495	0.09697	0.55684	0.332205
GO:0046669	regulation of compound eye retinal cell programmed cell death	0.3161	0.34974	0.15216	0.51577	0.59787	0.24398	0.31946	0.34495	0.09697	0.55684	0.332205
GO:0070734	histone H3-K27 methylation	0.3524	0.39796	0.54833	0.31204	0.014	0.01671	0.11712	0.10722	0.62315	0.55901	0.33222
GO:0042026	protein refolding	0.4602	0.55289	0.35578	0.25806	0.08952	0.08963	0.38751	0.30986	0.73432	0.2593	0.33282
GO:0009156	ribonucleoside monophosphate biosynthetic process	0.7743	0.81018	0.49577	0.23459	0.0216	0.02359	0.3368	0.32923	0.51979	0.16823	0.333015
GO:1903035	negative regulation of response to wounding	0.3958	0.36887	0.1152	0.33172	0.3139	0.3351	0.6823	0.22826	0.17117	0.37811	0.33341
GO:0035304	regulation of protein dephosphorylation	0.2975	0.28972	0.34753	0.20671	0.68681	0.90335	0.53056	0.32761	0.19675	0.33983	0.33372
GO:0034728	nucleosome organization	0.1171	0.2914	0.36709	0.19588	0.88148	0.86664	0.60003	0.52568	0.16672	0.30087	0.33398
GO:0035212	cell competition in a multicellular organism	0.6871	0.59975	0.24529	0.21471	0.4624	0.42422	0.26422	0.31167	0.35661	0.29718	0.33414
GO:0006625	protein targeting to peroxisome	0.0734	0.01548	0.23572	0.24608	0.53165	0.52327	0.53681	0.57934	0.4228	0.18255	0.33444
GO:0043574	peroxisomal transport	0.0734	0.01548	0.23572	0.24608	0.53165	0.52327	0.53681	0.57934	0.4228	0.18255	0.33444
GO:0072662	protein localization to peroxisome	0.0734	0.01548	0.23572	0.24608	0.53165	0.52327	0.53681	0.57934	0.4228	0.18255	0.33444
GO:0072663	establishment of protein localization to peroxisome	0.0734	0.01548	0.23572	0.24608	0.53165	0.52327	0.53681	0.57934	0.4228	0.18255	0.33444
GO:0030202	heparin metabolic process	0.1256	0.09285	NA	NA	0.54334	0.56309	NA	NA	NA	NA	0.33447
GO:1905114	cell surface receptor signaling pathway involved in cell-cell signaling	0.82	0.41872	0.33744	0.21088	0.10608	0.2128	0.37324	0.27505	0.47232	0.33179	0.334615
GO:0016322	neuron remodeling	0.3621	0.65172	0.25526	0.24668	0.09165	0.1552	0.42893	0.42928	0.49545	0.30829	0.335195
GO:0098813	nuclear chromosome segregation	0.2019	0.10949	0.99008	0.20355	0.23978	0.29068	0.47185	0.37973	0.99821	0.45376	0.335205
GO:0090277	positive regulation of peptide hormone secretion	0.4349	0.42737	0.7135	0.07305	0.24444	0.42643	0.08512	0.11615	0.55129	0.03276	0.335435
GO:0050673	epithelial cell proliferation	0.1218	0.13649	0.4101	0.23077	0.99403	0.69392	0.53941	0.57516	0.21847	0.26099	0.335545
GO:0015718	monocarboxylic acid transport	0.1928	0.23457	0.51695	0.32379	0.35724	0.31881	0.34733	0.38312	0.49374	0.18689	0.33556
GO:0019079	viral genome replication	0.3966	0.2589	0.12693	0.54789	0.51864	0.51732	0.37602	0.05505	0.13339	0.29532	0.33567
GO:0000741	karyogamy	NA	0.55768	NA	0.33065	NA	NA	NA	NA	NA	0.3358	0.3358
GO:0000965	mitochondrial RNA 3'-end processing	NA	0.38331	NA	0.33065	NA	NA	NA	NA	NA	0.3358	0.3358
GO:0007344	pronuclear fusion	NA	0.55768	NA	0.33065	NA	NA	NA	NA	NA	0.3358	0.3358
GO:0090615	mitochondrial mRNA processing	NA	0.38331	NA	0.33065	NA	NA	NA	NA	NA	0.3358	0.3358
GO:0090616	mitochondrial mRNA 3'-end processing	NA	0.38331	NA	0.33065	NA	NA	NA	NA	NA	0.3358	0.3358
GO:0097222	mitochondrial mRNA polyadenylation	NA	0.38331	NA	0.33065	NA	NA	NA	NA	NA	0.3358	0.3358
GO:0043523	regulation of neuron apoptotic process	0.5119	0.26169	0.32954	0.23206	0.34276	0.38255	0.27415	0.13308	0.4312	0.59767	0.33615
GO:0019320	hexose catabolic process	0.3566	0.33418	0.07942	0.34552	0.11594	0.11683	0.33856	0.34648	0.07923	0.35491	0.33637
GO:0046365	monosaccharide catabolic process	0.3566	0.33418	0.07942	0.34552	0.11594	0.11683	0.33856	0.34648	0.07923	0.35491	0.33637
GO:1901215	negative regulation of neuron death	0.4845	0.15341	0.38329	0.07592	0.36232	0.2361	0.3105	0.36769	0.29969	0.73175	0.33641
GO:0045017	glycerolipid biosynthetic process	0.4253	0.31851	0.36533	0.50053	0.3072	0.35454	0.30431	0.26785	0.26233	0.70519	0.336525
GO:0030203	glycosaminoglycan metabolic process	0.1177	0.06201	0.65368	0.46361	0.23687	0.28127	0.38907	0.41218	0.31315	0.36054	0.336845
GO:0031033	myosin filament organization	0.1621	0.33525	0.66078	0.45669	0.0965	0.14209	0.30673	0.33848	0.61674	0.49365	0.336865
GO:0006471	protein ADP-ribosylation	0.4726	0.4702	0.51347	0.52061	0.25751	0.29158	0.21263	0.1444	0.34937	0.32483	0.3371
GO:0042594	response to starvation	0.9503	0.79641	0.11913	0.50471	0.17171	0.16407	0.32632	0.34847	0.0691	0.49597	0.337395
GO:0018107	peptidyl-threonine phosphorylation	0.2305	0.06143	0.44458	0.04321	0.49697	0.44789	0.12425	0.11494	0.46129	0.4863	0.33754
GO:0071173	spindle assembly checkpoint	0.4991	0.25928	0.33124	0.58074	0.04244	1	0.29689	0.29167	0.34502	0.58943	0.33813
GO:0071174	mitotic spindle checkpoint	0.4991	0.25928	0.33124	0.58074	0.04244	1	0.29689	0.29167	0.34502	0.58943	0.33813
GO:1903510	mucopolysaccharide metabolic process	0.0753	0.08647	0.68478	0.38154	0.43452	0.39149	0.34041	0.31969	0.3163	0.33585	0.33813
GO:0072595	maintenance of protein localization in organelle	NA	NA	NA	0.33914	NA	NA	NA	NA	NA	0.33741	0.338275
GO:0007176	regulation of epidermal growth factor-activated receptor activity	0.6452	0.36876	0.00787	0.04687	0.70731	0.30999	0.80335	0.81371	0.00688	0.04089	0.339375
GO:0007593	chitin-based cuticle sclerotization	0.3216	0.35978	0.61181	0.40222	0.09778	0.16253	0.25847	0.26574	0.73179	0.67359	0.34069
GO:0046579	positive regulation of Ras protein signal transduction	0.6336	0.33398	0.31856	0.71012	0.5025	0.34791	0.08881	0.14825	0.1496	0.85755	0.340945
GO:0051057	positive regulation of small GTPase mediated signal transduction	0.6336	0.33398	0.31856	0.71012	0.5025	0.34791	0.08881	0.14825	0.1496	0.85755	0.340945
GO:0045824	negative regulation of innate immune response	0.3123	0.45441	0.33586	0.32531	0.28699	0.3463	0.42273	0.51348	0.19148	0.53475	0.34108
GO:0035092	sperm chromatin condensation	0.6367	0.84877	0.40146	0.40771	0.14381	0.16602	0.30042	0.16679	0.38234	0.17974	0.34138
GO:0034440	lipid oxidation	0.0247	0.06729	0.46519	0.1856	0.76205	0.58173	0.37098	0.34233	0.34142	0.1202	0.341875
GO:0048846	axon extension involved in axon guidance	0.5054	0.53636	0.15813	0.77905	0.28145	0.32985	0.34308	0.34068	0.13484	0.91969	0.34188
GO:1902284	neuron projection extension involved in neuron projection guidance	0.5054	0.53636	0.15813	0.77905	0.28145	0.32985	0.34308	0.34068	0.13484	0.91969	0.34188
GO:0031110	regulation of microtubule polymerization or depolymerization	0.3886	0.45	0.55533	0.12533	0.29525	0.26174	0.27285	0.6245	0.50122	0.09207	0.341925
GO:0048668	collateral sprouting	0.4564	0.42041	0.74206	0.26453	0.04759	0.07285	0.03217	0.0358	0.7395	0.44211	0.34247
GO:0048674	collateral sprouting of injured axon	0.4564	0.42041	0.74206	0.26453	0.04759	0.07285	0.03217	0.0358	0.7395	0.44211	0.34247
GO:0007059	chromosome segregation	0.1323	0.05799	0.98751	0.35365	0.33166	0.35908	0.28911	0.25541	0.97386	0.54253	0.342655
GO:0055092	sterol homeostasis	0.296	0.22426	0.20361	0.76747	0.55716	0.47786	0.33915	0.34618	0.23308	0.76965	0.342665
GO:0010923	negative regulation of phosphatase activity	0.4691	0.46133	0.30023	NA	NA	NA	0.30095	0.3231	0.36228	NA	0.34269
GO:0008654	phospholipid biosynthetic process	0.2585	0.30797	0.59417	0.23065	0.37758	0.21387	0.41067	0.44541	0.52432	0.16955	0.342775
GO:0002225	positive regulation of antimicrobial peptide production	0.2554	0.36	0.68982	0.32578	0.48651	0.31696	0.01334	0.13132	0.55977	0.43751	0.34289
GO:0002699	positive regulation of immune effector process	0.2554	0.36	0.68982	0.32578	0.48651	0.31696	0.01334	0.13132	0.55977	0.43751	0.34289
GO:0002702	positive regulation of production of molecular mediator of immune response	0.2554	0.36	0.68982	0.32578	0.48651	0.31696	0.01334	0.13132	0.55977	0.43751	0.34289
GO:0002760	positive regulation of antimicrobial humoral response	0.2554	0.36	0.68982	0.32578	0.48651	0.31696	0.01334	0.13132	0.55977	0.43751	0.34289
GO:0002922	positive regulation of humoral immune response	0.2554	0.36	0.68982	0.32578	0.48651	0.31696	0.01334	0.13132	0.55977	0.43751	0.34289
GO:0032844	regulation of homeostatic process	0.4441	0.16992	0.64039	0.49324	0.14207	0.15418	0.26561	0.23916	0.70166	0.42022	0.342915
GO:0002433	immune response-regulating cell surface receptor signaling pathway involved in phagocytosis	0.6946	0.35565	0.04721	0.10494	0.17634	0.75659	0.98967	0.90666	0.04767	0.3303	0.342975
GO:0010647	positive regulation of cell communication	0.8649	0.65666	0.14207	0.46796	0.2803	0.40611	0.14117	0.16409	0.23604	0.48043	0.343205
GO:0023056	positive regulation of signaling	0.8649	0.65666	0.14207	0.46796	0.2803	0.40611	0.14117	0.16409	0.23604	0.48043	0.343205
GO:0090207	regulation of triglyceride metabolic process	NA	NA	0.23593	0.33178	0.5052	0.52224	NA	NA	0.23316	0.35516	0.34347
GO:0006342	chromatin silencing	0.3068	0.38055	0.05599	0.62376	0.20381	0.04262	0.42721	0.38411	0.02336	0.64519	0.343675
GO:0045814	"negative regulation of gene expression, epigenetic"	0.3068	0.38055	0.05599	0.62376	0.20381	0.04262	0.42721	0.38411	0.02336	0.64519	0.343675
GO:0030011	maintenance of cell polarity	0.403	0.22303	0.1186	0.30242	0.33271	0.40126	0.3549	0.39545	0.27669	0.38617	0.343805
GO:0000122	negative regulation of transcription from RNA polymerase II promoter	0.0838	0.03961	0.56136	0.03871	0.59329	0.56048	0.52568	0.36479	0.32381	0.10401	0.3443
GO:0050790	regulation of catalytic activity	0.3161	0.92728	0.29834	0.09438	0.21035	0.17985	0.81772	0.53679	0.42307	0.37269	0.344395
GO:0006364	rRNA processing	0.2497	0.69518	0.10483	0.28531	0.35066	0.33892	0.45124	0.37013	0.13805	0.47836	0.34479
GO:0002792	negative regulation of peptide secretion	0.345	0.28278	NA	NA	NA	NA	NA	0.65613	NA	NA	0.345
GO:0046888	negative regulation of hormone secretion	0.345	0.28278	NA	NA	NA	NA	NA	0.65613	NA	NA	0.345
GO:0090278	negative regulation of peptide hormone secretion	0.345	0.28278	NA	NA	NA	NA	NA	0.65613	NA	NA	0.345
GO:0006790	sulfur compound metabolic process	0.0369	0.10147	0.36984	0.18709	0.32106	0.37577	0.37382	0.5557	0.27052	0.45084	0.34545
GO:0010498	proteasomal protein catabolic process	0.9714	0.88535	0.47794	0.3004	0.01799	0.02491	0.0455	0.01217	0.79731	0.39106	0.34573
GO:0043001	Golgi to plasma membrane protein transport	0.2486	0.20383	0.25262	0.51195	0.51895	0.46985	0.28805	0.39218	0.30178	0.38972	0.34575
GO:0030100	regulation of endocytosis	0.4243	0.74828	0.61316	0.08174	0.10489	0.23489	0.35274	0.33911	0.56414	0.11505	0.345925
GO:0006959	humoral immune response	0.6573	0.36934	0.2393	0.66478	0.20365	0.32309	0.38853	0.25737	0.16945	0.54605	0.346215
GO:0035305	negative regulation of dephosphorylation	0.3463	0.33834	0.34753	0.18247	0.83801	0.8507	0.56536	0.40184	0.19675	0.25643	0.346915
GO:0080090	regulation of primary metabolic process	0.5622	1	0.04108	0.38264	0.3402	0.35376	0.17413	0.80285	0.23958	0.01544	0.34698
GO:0043244	regulation of protein complex disassembly	0.4727	0.45375	0.47674	0.15998	0.5001	0.26261	0.16724	0.30787	0.3862	0.11706	0.347035
GO:0030154	cell differentiation	0.2359	0.31757	0.31018	0.37679	0.88608	0.91763	0.12819	0.29614	0.42202	0.59797	0.34718
GO:0002011	morphogenesis of an epithelial sheet	0.4866	0.20802	0.49003	0.05888	0.81621	0.90435	0.20144	0.18764	0.48882	0.18109	0.34731
GO:0098655	cation transmembrane transport	0.6807	0.4571	0.36858	0.32609	0.07268	0.07396	0.67868	0.63288	0.30302	0.26416	0.347335
GO:0050795	regulation of behavior	0.8679	0.79442	0.2622	0.98113	0.04874	0.11706	0.37034	0.325	0.1708	0.77718	0.34767
GO:0010972	negative regulation of G2/M transition of mitotic cell cycle	0.5206	0.23821	0.61344	0.50144	0.03369	0.03283	0.08026	0.06707	0.55967	0.45715	0.34768
GO:1902750	negative regulation of cell cycle G2/M phase transition	0.5206	0.23821	0.61344	0.50144	0.03369	0.03283	0.08026	0.06707	0.55967	0.45715	0.34768
GO:0016334	establishment or maintenance of polarity of follicular epithelium	0.1079	0.11349	0.11369	0.32317	0.53653	0.37278	0.50196	0.62786	0.08254	0.37652	0.347975
GO:0016051	carbohydrate biosynthetic process	0.3057	0.23358	0.32741	0.27371	0.36866	0.66798	0.70663	0.69017	0.4546	0.1198	0.348035
GO:0051224	negative regulation of protein transport	0.3513	0.17617	0.42732	0.2521	0.08451	0.13441	0.4156	0.42728	0.47086	0.34556	0.34843
GO:1904950	negative regulation of establishment of protein localization	0.3513	0.17617	0.42732	0.2521	0.08451	0.13441	0.4156	0.42728	0.47086	0.34556	0.34843
GO:0060627	regulation of vesicle-mediated transport	0.5959	0.54036	0.33425	0.19169	0.23482	0.43772	0.16593	0.36387	0.39369	0.23312	0.34906
GO:0043543	protein acylation	0.6191	0.75626	0.76811	0.32158	0.04553	0.03359	0.148	0.19662	0.83412	0.37665	0.349115
GO:0007568	aging	0.8499	0.80111	0.64098	0.08432	0.35785	0.54289	0.12754	0.10239	0.34078	0.32597	0.349315
GO:0046599	regulation of centriole replication	0.1436	0.11103	0.31271	0.55242	0.03446	0.0517	0.50955	0.58789	0.38644	0.6826	0.349575
GO:0044839	cell cycle G2/M phase transition	0.6567	0.36056	0.45472	0.33963	0.02249	0.03277	0.0849	0.07878	0.51696	0.47547	0.350095
GO:0006893	Golgi to plasma membrane transport	0.329	0.18602	0.20527	0.49501	0.40446	0.407	0.21541	0.37221	0.24962	0.37168	0.35034
GO:0098876	vesicle-mediated transport to the plasma membrane	0.329	0.18602	0.20527	0.49501	0.40446	0.407	0.21541	0.37221	0.24962	0.37168	0.35034
GO:0035195	gene silencing by miRNA	0.3555	0.22434	0.07695	0.98875	0.36308	0.3461	0.53072	0.09345	0.05155	0.94557	0.3508
GO:0035150	regulation of tube size	0.887	0.71141	0.38563	0.399	0.10037	0.28497	0.61389	0.20748	0.3162	0.23774	0.350915
GO:0031060	regulation of histone methylation	0.4247	0.77554	0.41002	0.36181	0.01779	0.01739	0.19947	0.18012	0.34048	0.51383	0.351145
GO:0035626	juvenile hormone mediated signaling pathway	0.2378	0.2434	0.05653	0.36195	0.62122	0.35165	0.42429	0.40087	0.22619	0.35238	0.352015
GO:0007010	cytoskeleton organization	0.0354	0.03162	0.3858	0.02946	0.35467	0.45625	0.65478	0.68051	0.35113	0.00941	0.3529
GO:0009416	response to light stimulus	0.7502	0.88991	0.66321	0.11331	0.19077	0.06682	0.19759	0.34945	0.49645	0.35774	0.353595
GO:0048747	muscle fiber development	0.7009	0.59601	0.28111	0.40596	0.13005	0.40226	0.51414	0.30523	0.14096	0.067	0.353745
GO:0040007	growth	0.5529	0.39055	0.58022	0.65787	0.24877	0.46965	0.25017	0.15813	0.31718	0.03454	0.353865
GO:0030512	negative regulation of transforming growth factor beta receptor signaling pathway	0.3683	0.34072	0.08119	0.45009	0.02323	0.03693	0.3908	0.39371	0.11379	0.46893	0.35451
GO:1903845	negative regulation of cellular response to transforming growth factor beta stimulus	0.3683	0.34072	0.08119	0.45009	0.02323	0.03693	0.3908	0.39371	0.11379	0.46893	0.35451
GO:0009595	detection of biotic stimulus	0.3529	0.35623	0.29874	0.47756	0.23433	0.24179	0.85117	0.92483	0.1664	0.49989	0.354565
GO:0098581	detection of external biotic stimulus	0.3529	0.35623	0.29874	0.47756	0.23433	0.24179	0.85117	0.92483	0.1664	0.49989	0.354565
GO:0006396	RNA processing	0.7415	0.85683	0.10061	0.42457	0.24944	0.28515	0.7113	0.09051	0.03241	0.47252	0.35486
GO:0035435	phosphate ion transmembrane transport	0.5122	0.55848	0.36996	0.34203	0.47729	0.52353	0.31108	0.23426	0.32983	0.34319	0.356575
GO:0006511	ubiquitin-dependent protein catabolic process	0.9581	0.86925	0.44382	0.34135	0.04426	0.12346	0.19217	0.09702	0.7609	0.37566	0.358505
GO:0019941	modification-dependent protein catabolic process	0.9581	0.86925	0.44382	0.34135	0.04426	0.12346	0.19217	0.09702	0.7609	0.37566	0.358505
GO:0032880	regulation of protein localization	0.3187	0.15425	0.75768	0.21675	0.67277	0.34937	0.15986	0.67151	0.60616	0.36782	0.358595
GO:0001745	compound eye morphogenesis	0.6491	0.80214	0.76636	0.26959	0.04309	0.10683	0.18512	0.17281	0.82478	0.44766	0.358625
GO:0019080	viral gene expression	0.2787	0.17192	0.10259	0.44007	0.47531	0.53515	0.45964	0.57556	0.10701	0.24047	0.359385
GO:0044033	multi-organism metabolic process	0.2787	0.17192	0.10259	0.44007	0.47531	0.53515	0.45964	0.57556	0.10701	0.24047	0.359385
GO:0007095	mitotic G2 DNA damage checkpoint	0.5214	0.23666	0.60835	0.6017	0.03278	0.03211	0.09559	0.08424	0.56489	0.48415	0.360405
GO:0031572	G2 DNA damage checkpoint	0.5214	0.23666	0.60835	0.6017	0.03278	0.03211	0.09559	0.08424	0.56489	0.48415	0.360405
GO:0009063	cellular amino acid catabolic process	0.2708	0.21201	0.41468	0.27553	0.80481	0.82408	0.79314	0.94796	0.27296	0.30692	0.3608
GO:0006072	glycerol-3-phosphate metabolic process	0.392	0.33021	NA	NA	NA	NA	NA	NA	NA	NA	0.361105
GO:0052646	alditol phosphate metabolic process	0.392	0.33021	NA	NA	NA	NA	NA	NA	NA	NA	0.361105
GO:0031503	protein complex localization	0.4178	0.36245	0.3603	0.17445	0.11942	0.23296	0.56481	0.34515	0.55234	0.42052	0.361375
GO:0000910	cytokinesis	0.1282	0.07219	0.99996	0.36101	0.97319	0.99833	0.11813	0.08293	0.99858	0.36175	0.36138
GO:0009913	epidermal cell differentiation	0.3744	0.6961	0.53562	0.11313	0.34851	0.33862	0.52578	0.3215	0.85745	0.29495	0.361455
GO:0016337	single organismal cell-cell adhesion	0.6645	0.72855	0.22811	0.15606	0.67064	0.72852	0.33149	0.37031	0.04753	0.35308	0.361695
GO:0007586	digestion	0.4242	0.25334	0.2184	0.06913	0.54354	0.51449	0.59662	0.59543	0.2578	0.29964	0.36192
GO:0016059	deactivation of rhodopsin mediated signaling	0.7298	0.82677	0.70293	0.18287	0.37944	0.1894	0.15152	0.34462	0.55762	0.19129	0.36203
GO:0046666	retinal cell programmed cell death	0.2095	0.1152	0.51098	0.43189	0.95362	0.69418	0.1083	0.11462	0.2924	0.821	0.362145
GO:0031124	mRNA 3'-end processing	0.194	0.65114	0.1633	0.53035	0.88364	0.82636	0.00689	0.02389	0.07031	0.59147	0.362175
GO:0040009	regulation of growth rate	0.4794	0.10078	0.45961	0.08781	0.24882	0.33341	0.40801	0.391	0.48073	0.32284	0.362205
GO:0010646	regulation of cell communication	0.936	0.83125	0.32618	0.18304	0.5467	0.35044	0.37446	0.21577	0.31384	0.46581	0.36245
GO:0023051	regulation of signaling	0.936	0.83125	0.32618	0.18304	0.5467	0.35044	0.37446	0.21577	0.31384	0.46581	0.36245
GO:0035296	regulation of tube diameter	0.672	0.4607	0.18605	0.15159	0.22736	0.71297	0.88438	0.62257	0.26427	0.07	0.362485
GO:0043124	negative regulation of I-kappaB kinase/NF-kappaB signaling	0.35	0.38287	0.2402	0.45809	0.10743	0.14999	0.30555	0.38072	0.37533	0.57842	0.362665
GO:0042446	hormone biosynthetic process	0.1201	0.32969	0.31943	0.83369	0.39591	0.12909	0.48165	0.58799	0.17656	0.723	0.3628
GO:0033617	mitochondrial respiratory chain complex IV assembly	NA	NA	0.30857	0.41714	NA	NA	NA	NA	0.27806	0.43123	0.362855
GO:0006816	calcium ion transport	0.6942	0.70152	0.44143	0.02336	0.39921	0.32671	0.18561	0.17132	0.56974	0.00999	0.36296
GO:0048082	regulation of adult chitin-containing cuticle pigmentation	0.696	0.55217	0.22756	0.67406	0.18466	0.11023	0.30836	0.41761	0.1803	0.61031	0.362985
GO:0015698	inorganic anion transport	0.1922	0.34364	0.59686	0.34891	0.31235	0.27125	0.58982	0.52649	0.6672	0.37814	0.363525
GO:0048666	neuron development	0.9493	0.95613	0.92386	0.21061	0.19478	0.22788	0.2659	0.1687	0.72517	0.46119	0.363545
GO:0016189	synaptic vesicle to endosome fusion	0.3442	0.3837	0.58797	0.15285	0.26304	0.16636	0.49977	0.58924	0.67441	0.16324	0.36395
GO:0099532	synaptic vesicle endosomal processing	0.3442	0.3837	0.58797	0.15285	0.26304	0.16636	0.49977	0.58924	0.67441	0.16324	0.36395
GO:0016482	cytosolic transport	0.0923	0.11224	0.69337	0.38823	0.50116	0.46651	0.02162	0.01621	0.88147	0.34018	0.364205
GO:0000041	transition metal ion transport	0.4225	0.31018	0.40822	0.27919	0.2725	0.32063	0.52524	0.56714	0.42364	0.17332	0.364425
GO:0035088	establishment or maintenance of apical/basal cell polarity	0.7308	0.73211	0.38042	0.03798	0.24801	0.17935	0.59288	0.75153	0.34897	0.18234	0.364695
GO:0061245	establishment or maintenance of bipolar cell polarity	0.7308	0.73211	0.38042	0.03798	0.24801	0.17935	0.59288	0.75153	0.34897	0.18234	0.364695
GO:0046667	compound eye retinal cell programmed cell death	0.0959	0.1198	0.49143	0.39322	0.91377	0.65191	0.32002	0.33629	0.27632	0.75443	0.364755
GO:0051307	meiotic chromosome separation	0.2833	0.34555	0.25397	0.56199	0.57544	0.23289	0.75304	0.75752	0.24425	0.384	0.364775
GO:0009651	response to salt stress	0.3764	0.37668	0.36811	0.33396	0.28049	0.27121	0.73323	0.74509	0.36203	0.34029	0.36507
GO:0060278	regulation of ovulation	NA	NA	0.36811	NA	NA	NA	0.33673	0.38103	0.36203	NA	0.36507
GO:0034654	nucleobase-containing compound biosynthetic process	0.7419	0.89408	0.33139	0.64219	0.32457	0.2404	0.65125	0.39893	0.14787	0.1049	0.36516
GO:0051258	protein polymerization	0.8447	0.84793	0.30793	0.23766	0.28599	0.33989	0.63408	0.14687	0.39075	0.48584	0.36532
GO:0035099	hemocyte migration	0.6264	0.34113	0.10001	0.25183	0.3904	0.44306	0.70958	0.73809	0.10187	0.25089	0.365765
GO:0050772	positive regulation of axonogenesis	0.4295	0.41569	0.3322	0.50535	0.277	0.23242	0.3997	0.2098	0.25209	0.53881	0.36595
GO:0061085	regulation of histone H3-K27 methylation	0.4665	0.40487	0.55311	0.32738	0.03981	0.04589	0.03351	0.03021	0.58468	0.63652	0.366125
GO:0010212	response to ionizing radiation	0.2922	0.14081	0.24001	0.46982	0.60731	0.52217	0.07235	0.10694	0.44062	0.85255	0.36641
GO:0006402	mRNA catabolic process	0.7978	0.60237	0.28673	0.58282	0.37555	0.35728	0.06483	0.03441	0.33758	0.56755	0.366415
GO:0031344	regulation of cell projection organization	0.2299	0.12769	0.3982	0.38323	0.54549	0.87707	0.35183	0.19432	0.18186	0.62574	0.36753
GO:0042752	regulation of circadian rhythm	0.8588	0.55172	0.10363	0.55532	0.14785	0.37047	0.31444	0.36466	0.1588	0.59421	0.367565
GO:0061099	negative regulation of protein tyrosine kinase activity	0.7242	0.28835	0.05968	0.10642	0.70731	0.44699	0.75709	0.73491	0.05471	0.08762	0.36767
GO:0043062	extracellular structure organization	0.4418	0.59698	0.17672	0.34211	0.44773	0.37441	0.4037	0.21149	0.13917	0.36099	0.3677
GO:0051129	negative regulation of cellular component organization	0.8381	0.89277	0.48912	0.15624	0.76414	0.41412	0.31571	0.22063	0.13865	0.32161	0.367865
GO:0006865	amino acid transport	0.3154	0.27446	0.57854	0.4012	0.17259	0.33485	0.56514	0.25933	0.50649	0.43027	0.368025
GO:0034332	adherens junction organization	0.3077	0.10276	0.07214	0.42865	0.86504	0.8126	0.63185	0.74962	0.06816	0.114	0.368175
GO:0031334	positive regulation of protein complex assembly	0.4209	0.23724	0.49852	0.20073	0.35695	0.09157	0.62053	0.37954	0.44596	0.15748	0.368245
GO:0009583	detection of light stimulus	0.3524	0.44887	0.97454	0.28508	0.38436	0.21916	0.08287	0.65179	0.68231	0.1609	0.36838
GO:0002832	negative regulation of response to biotic stimulus	0.7801	0.41973	0.38618	0.1991	0.10343	0.35062	0.5789	0.58732	0.25837	0.23474	0.3684
GO:0048103	somatic stem cell division	0.5323	0.19022	0.4347	0.47865	0.6211	0.04391	0.0636	0.81929	0.26735	0.30353	0.369115
GO:0050774	negative regulation of dendrite morphogenesis	0.4927	0.5354	0.39705	0.41122	0.07141	0.08399	0.32911	0.34218	0.30841	0.44215	0.369615
GO:2000171	negative regulation of dendrite development	0.4927	0.5354	0.39705	0.41122	0.07141	0.08399	0.32911	0.34218	0.30841	0.44215	0.369615
GO:0055006	cardiac cell development	NA	NA	NA	0.75559	0.37035	0.369	0.35274	0.35201	NA	0.75344	0.369675
GO:0055007	cardiac muscle cell differentiation	NA	NA	NA	0.75559	0.37035	0.369	0.35274	0.35201	NA	0.75344	0.369675
GO:0055013	cardiac muscle cell development	NA	NA	NA	0.75559	0.37035	0.369	0.35274	0.35201	NA	0.75344	0.369675
GO:0008298	intracellular mRNA localization	0.0466	0.01263	0.24627	0.48394	0.22633	0.44707	0.63795	0.50653	0.49629	0.29282	0.369945
GO:0060024	rhythmic synaptic transmission	NA	NA	0.16623	NA	0.54946	0.55535	NA	NA	0.19116	NA	0.37031
GO:1903146	regulation of mitophagy	0.8777	0.81159	0.416	0.1018	0.39848	0.38069	0.26458	0.33398	0.36093	0.13744	0.37081
GO:0007028	cytoplasm organization	0.1533	0.0384	0.14326	0.49767	0.23835	0.48856	0.59327	0.54119	0.37069	0.37152	0.371105
GO:0008361	regulation of cell size	0.5698	0.51156	0.03803	0.10144	0.28479	0.45779	0.47633	0.2237	0.02446	0.46602	0.37129
GO:0044818	mitotic G2/M transition checkpoint	0.5712	0.27266	0.60835	0.55106	0.04095	0.04004	0.0882	0.07523	0.56489	0.47055	0.371605
GO:0031063	regulation of histone deacetylation	0.4019	0.16191	0.1182	0.12353	0.35081	0.59069	0.6285	0.67237	0.14755	0.39276	0.371785
GO:0031065	positive regulation of histone deacetylation	0.4019	0.16191	0.1182	0.12353	0.35081	0.59069	0.6285	0.67237	0.14755	0.39276	0.371785
GO:0090311	regulation of protein deacetylation	0.4019	0.16191	0.1182	0.12353	0.35081	0.59069	0.6285	0.67237	0.14755	0.39276	0.371785
GO:0090312	positive regulation of protein deacetylation	0.4019	0.16191	0.1182	0.12353	0.35081	0.59069	0.6285	0.67237	0.14755	0.39276	0.371785
GO:0035146	tube fusion	0.9777	0.9726	0.3952	0.14376	0.16308	0.39572	0.16247	0.07598	0.53559	0.349	0.3721
GO:0035147	"branch fusion, open tracheal system"	0.9777	0.9726	0.3952	0.14376	0.16308	0.39572	0.16247	0.07598	0.53559	0.349	0.3721
GO:0090100	positive regulation of transmembrane receptor protein serine/threonine kinase signaling pathway	0.9691	0.9755	0.47096	0.23049	0.23738	0.29584	0.44967	0.45612	0.2839	0.25541	0.372755
GO:0048521	negative regulation of behavior	0.7609	0.31836	NA	NA	0.09573	0.0904	0.54426	0.42737	NA	NA	0.372865
GO:0009953	dorsal/ventral pattern formation	0.7755	0.59281	0.47727	0.51752	0.26502	0.22278	0.0284	0.05505	0.26919	0.60005	0.37323
GO:0031440	regulation of mRNA 3'-end processing	0.0345	0.00646	0.60522	0.52783	0.41167	0.4441	0.05584	0.0317	0.51741	0.33489	0.37328
GO:0034250	positive regulation of cellular amide metabolic process	0.1919	0.25181	0.53921	0.29809	0.47946	0.31064	0.32581	0.42193	0.5161	0.65258	0.37387
GO:0060810	intracellular mRNA localization involved in pattern specification process	0.0799	0.05451	0.30507	0.73521	0.1521	0.28336	0.55352	0.44269	0.44527	0.67342	0.37388
GO:0002683	negative regulation of immune system process	0.3344	0.29066	0.34827	0.26721	0.51093	0.46173	0.42451	0.47959	0.08951	0.39981	0.37404
GO:0045860	positive regulation of protein kinase activity	0.8404	0.72217	0.10713	0.20324	0.23977	0.63739	0.33747	0.41062	0.13994	0.52682	0.374045
GO:0019101	female somatic sex determination	0.5811	0.60707	0.24801	0.45743	0.4983	0.24281	0.08136	0.29582	0.24996	0.45333	0.374575
GO:0007315	pole plasm assembly	0.1285	0.03007	0.13905	0.44744	0.23947	0.46515	0.58652	0.53617	0.36511	0.38481	0.37496
GO:0007254	JNK cascade	0.6255	0.76025	0.24472	0.02259	0.4741	0.57171	0.56471	0.23793	0.11028	0.27602	0.37506
GO:0035094	response to nicotine	0.8698	0.84792	0.40338	0.91606	0.34691	0.17813	0.15108	0.20452	0.18027	0.92345	0.375145
GO:0006518	peptide metabolic process	0.0247	0.65144	0.27243	0.28519	0.44485	0.38907	0.83976	0.36143	0.2418	0.45161	0.37525
GO:0016050	vesicle organization	0.405	0.12543	0.11796	0.47182	0.29159	0.35558	0.47663	0.32164	0.39597	0.57845	0.375775
GO:0097485	neuron projection guidance	0.5203	0.46072	0.71952	0.0454	0.42075	0.67601	0.25012	0.33111	0.21616	0.11785	0.37593
GO:0006955	immune response	0.4396	0.19044	0.19274	0.42942	0.09178	0.33861	0.59148	0.7401	0.13126	0.41363	0.37612
GO:0090098	positive regulation of decapentaplegic signaling pathway	NA	NA	NA	0.36683	NA	NA	NA	NA	NA	0.3857	0.376265
GO:0031146	SCF-dependent proteasomal ubiquitin-dependent protein catabolic process	0.61	0.42747	0.19617	0.38313	0.42821	0.31211	0.36967	0.31631	0.39265	0.34947	0.3764
GO:0007272	ensheathment of neurons	0.3177	0.28146	0.44511	0.3008	0.91982	0.94849	0.40379	0.34907	0.64582	0.32284	0.37643
GO:0071496	cellular response to external stimulus	0.9869	0.80958	0.32774	0.4974	0.18599	0.19002	0.38554	0.36871	0.16922	0.55196	0.377125
GO:0000132	establishment of mitotic spindle orientation	0.7146	0.55227	0.74243	0.2021	0.10983	0.17649	0.08042	0.02662	0.74318	0.63578	0.377185
GO:0060078	regulation of postsynaptic membrane potential	0.2488	0.2885	0.37906	0.37728	0.42192	0.20864	0.48223	0.50003	0.41595	0.31654	0.37817
GO:0044255	cellular lipid metabolic process	0.1674	0.04673	0.42744	0.68769	0.62166	0.80636	0.45728	0.20608	0.32892	0.26186	0.37818
GO:0001700	embryonic development via the syncytial blastoderm	0.3296	0.49947	0.50792	0.06934	0.17671	0.15245	0.47598	0.73557	0.42744	0.08005	0.37852
GO:0034501	protein localization to kinetochore	0.456	0.43511	0.23791	0.47594	0.56857	0.79783	0.32274	0.29444	0.25275	0.27732	0.378925
GO:0071459	"protein localization to chromosome, centromeric region"	0.456	0.43511	0.23791	0.47594	0.56857	0.79783	0.32274	0.29444	0.25275	0.27732	0.378925
GO:0044283	small molecule biosynthetic process	0.1759	0.38443	0.22366	0.84556	0.30366	0.37363	0.40296	0.62511	0.31269	0.60764	0.37903
GO:0010324	membrane invagination	0.3011	0.28266	0.41972	0.16095	0.40153	0.58565	0.35685	0.48997	0.56553	0.21184	0.37919
GO:0099024	plasma membrane invagination	0.3011	0.28266	0.41972	0.16095	0.40153	0.58565	0.35685	0.48997	0.56553	0.21184	0.37919
GO:0045089	positive regulation of innate immune response	0.8173	0.56839	0.501	0.44174	0.28997	0.42726	0.33129	0.22099	0.23628	0.14751	0.379275
GO:0050714	positive regulation of protein secretion	0.4023	0.35231	0.66573	0.42684	0.6654	0.29346	0.16399	0.14552	0.59719	0.35643	0.379365
GO:0097202	activation of cysteine-type endopeptidase activity	0.4364	0.11514	0.45961	0.08781	0.44206	0.55867	0.0322	0.02938	0.48073	0.32284	0.37962
GO:0043648	dicarboxylic acid metabolic process	0.4094	0.50465	0.48678	0.23332	0.87001	0.65487	0.32672	0.33156	0.34985	0.26433	0.379625
GO:0030071	regulation of mitotic metaphase/anaphase transition	0.5381	0.30246	0.36841	0.70201	0.00351	0.06771	0.4061	0.23204	0.39104	0.70868	0.379725
GO:0045879	negative regulation of smoothened signaling pathway	0.5662	0.295	0.91641	0.13128	0.12467	0.14586	0.45094	0.43333	0.48108	0.32659	0.37996
GO:0060628	regulation of ER to Golgi vesicle-mediated transport	0.7894	0.7876	0.47101	0.38004	0.04628	0.05599	0.0355	0.00684	0.48439	0.38004	0.38004
GO:0032272	negative regulation of protein polymerization	0.3451	0.44555	0.6497	0.35168	0.41117	0.24314	0.48759	0.30271	0.65981	0.21038	0.381425
GO:1901976	regulation of cell cycle checkpoint	NA	NA	0.38808	NA	NA	NA	NA	NA	0.37497	NA	0.381525
GO:2001021	negative regulation of response to DNA damage stimulus	NA	NA	0.38808	NA	NA	NA	NA	NA	0.37497	NA	0.381525
GO:0055001	muscle cell development	0.2302	0.30559	0.75535	0.60525	0.26957	0.28853	0.45767	0.72767	0.98663	0.11957	0.38163
GO:1903706	regulation of hemopoiesis	0.7555	0.52823	0.27484	0.36094	0.49889	0.40239	0.06496	0.0477	0.14473	0.61591	0.381665
GO:0051146	striated muscle cell differentiation	0.2804	0.21707	0.41904	0.54682	0.96462	0.59045	0.13833	0.34441	0.61021	0.20717	0.381725
GO:0051654	establishment of mitochondrion localization	0.621	0.59464	0.26435	0.09664	0.95683	0.98695	0.19061	0.49168	0.27178	0.06826	0.38173
GO:0016246	RNA interference	0.3259	0.18396	0.04311	0.60204	0.82945	0.79356	0.4377	0.16108	0.08922	0.97196	0.3818
GO:0042023	DNA endoreduplication	0.5739	0.70789	0.35871	0.3164	0.30215	0.52413	0.27468	0.38644	0.46621	0.37762	0.38203
GO:0070482	response to oxygen levels	0.3282	0.18586	0.23941	0.41126	0.27061	0.35379	0.60539	0.60191	0.47012	0.54421	0.382525
GO:0007431	salivary gland development	0.3817	0.84113	0.38423	0.10235	0.5932	0.45224	0.06871	0.1776	0.43504	0.00761	0.382965
GO:0000916	actomyosin contractile ring contraction	0.4661	0.569	0.3573	0.53363	0.26451	0.26674	0.12013	0.12383	0.42332	0.40916	0.38323
GO:0036213	contractile ring contraction	0.4661	0.569	0.3573	0.53363	0.26451	0.26674	0.12013	0.12383	0.42332	0.40916	0.38323
GO:0048311	mitochondrion distribution	0.8432	0.74941	NA	0.15058	0.40224	0.36462	0.27988	0.26334	NA	0.44517	0.38343
GO:0035601	protein deacylation	0.4241	0.33278	0.08665	0.20229	0.34548	0.64428	0.68148	0.64011	0.10561	0.52695	0.38479
GO:0098732	macromolecule deacylation	0.4241	0.33278	0.08665	0.20229	0.34548	0.64428	0.68148	0.64011	0.10561	0.52695	0.38479
GO:0000075	cell cycle checkpoint	0.5757	0.27609	0.52713	0.56008	0.04283	0.12246	0.13903	0.12726	0.49404	0.69098	0.385065
GO:0048477	oogenesis	0.3612	0.32659	0.25449	0.36873	0.88807	0.73905	0.40159	0.55009	0.27483	0.63981	0.38516
GO:0031991	regulation of actomyosin contractile ring contraction	0.6626	0.51881	NA	0.52114	0.22936	0.24363	0.33675	0.37028	NA	0.4005	0.38539
GO:1904886	beta-catenin destruction complex disassembly	0.6626	0.51881	NA	0.52114	0.22936	0.24363	0.33675	0.37028	NA	0.4005	0.38539
GO:0060573	cell fate specification involved in pattern specification	NA	NA	NA	0.21306	NA	NA	0.5993	0.55784	NA	0.19732	0.38545
GO:0006915	apoptotic process	0.5148	0.81959	0.80044	0.13577	0.25632	0.21736	0.18167	0.79231	0.67733	0.21865	0.38556
GO:0010025	wax biosynthetic process	0.147	0.02274	0.81632	0.36879	0.38557	0.38582	0.71382	0.71283	0.79097	0.30493	0.385695
GO:0010166	wax metabolic process	0.147	0.02274	0.81632	0.36879	0.38557	0.38582	0.71382	0.71283	0.79097	0.30493	0.385695
GO:0090251	protein localization involved in establishment of planar polarity	0.8261	0.37285	0.11336	0.4005	0.30309	0.29672	0.81905	0.84281	0.12728	0.59479	0.386675
GO:0045198	establishment of epithelial cell apical/basal polarity	0.331	0.34897	0.77391	0.24241	0.57544	0.34777	0.38488	0.53175	0.44392	0.38862	0.38675
GO:0051046	regulation of secretion	0.4249	0.47733	0.84578	0.13886	0.3492	0.2682	0.22287	0.32	0.69244	0.77664	0.38705
GO:0002807	positive regulation of antimicrobial peptide biosynthetic process	0.283	0.41607	0.67094	0.34023	0.54029	0.35807	0.0257	0.21131	0.53356	0.45953	0.38707
GO:0048869	cellular developmental process	0.3209	0.24193	0.34852	0.41582	0.79077	0.84748	0.21255	0.37893	0.3963	0.60745	0.387615
GO:0045467	R7 cell development	0.5896	0.89719	0.31118	0.51103	0.36591	0.38237	0.39297	0.47845	0.22889	0.33895	0.38767
GO:0034401	chromatin organization involved in regulation of transcription	0.1389	0.44584	0.12322	0.58202	0.32366	0.3296	0.54496	0.54924	0.07307	0.55944	0.38772
GO:0070868	heterochromatin organization involved in chromatin silencing	0.1389	0.44584	0.12322	0.58202	0.32366	0.3296	0.54496	0.54924	0.07307	0.55944	0.38772
GO:0097549	chromatin organization involved in negative regulation of transcription	0.1389	0.44584	0.12322	0.58202	0.32366	0.3296	0.54496	0.54924	0.07307	0.55944	0.38772
GO:0051570	regulation of histone H3-K9 methylation	0.3109	0.65867	0.27847	0.66439	0.08964	0.08155	0.46468	0.47034	0.16544	0.67519	0.38779
GO:0043508	negative regulation of JUN kinase activity	0.4258	0.42176	0.33851	0.80104	0.354	0.28754	0.7796	0.33656	0.32526	0.80026	0.38788
GO:0048139	female germ-line cyst encapsulation	0.3864	0.20052	0.42284	0.23917	0.3526	0.38938	0.8116	0.72388	0.59293	0.33304	0.38789
GO:0030237	female sex determination	0.4415	0.55843	0.19268	0.50954	0.67208	0.19735	0.13816	0.56472	0.06929	0.3343	0.3879
GO:0044786	cell cycle DNA replication	0.6085	0.75492	0.40852	0.26799	0.3541	0.51098	0.26564	0.3685	0.41812	0.32846	0.38851
GO:0007438	oenocyte development	NA	NA	0.23906	0.55634	NA	NA	NA	NA	0.20051	0.53826	0.38866
GO:0032774	RNA biosynthetic process	0.5829	0.84221	0.13573	1	0.35647	0.12639	0.69158	0.42107	0.05125	0.05184	0.38877
GO:0097659	nucleic acid-templated transcription	0.5829	0.84221	0.13573	1	0.35647	0.12639	0.69158	0.42107	0.05125	0.05184	0.38877
GO:0006110	regulation of glycolytic process	0.2941	0.32276	0.40996	0.70285	0.9165	0.92125	0.3653	0.36773	0.09144	0.71253	0.388845
GO:0051193	regulation of cofactor metabolic process	0.2941	0.32276	0.40996	0.70285	0.9165	0.92125	0.3653	0.36773	0.09144	0.71253	0.388845
GO:0051196	regulation of coenzyme metabolic process	0.2941	0.32276	0.40996	0.70285	0.9165	0.92125	0.3653	0.36773	0.09144	0.71253	0.388845
GO:0007494	midgut development	0.1912	0.5008	0.08042	0.23896	0.51073	0.80451	0.69079	0.97846	0.27721	0.0388	0.389005
GO:0071896	protein localization to adherens junction	0.9441	0.37285	0.26762	0.04731	0.66439	0.86011	0.69264	0.40604	0.29484	0.17147	0.389445
GO:1902414	protein localization to cell junction	0.9441	0.37285	0.26762	0.04731	0.66439	0.86011	0.69264	0.40604	0.29484	0.17147	0.389445
GO:0006508	proteolysis	0.8477	0.94452	0.39374	0.12167	0.70288	0.09142	0.25011	0.14105	0.52417	0.38551	0.389625
GO:0000077	DNA damage checkpoint	0.6068	0.30719	0.47358	0.57677	0.09602	0.10855	0.18124	0.15787	0.50829	0.71968	0.390385
GO:0006476	protein deacetylation	0.5347	0.37851	0.04222	0.12707	0.38248	0.5528	0.52904	0.65692	0.05237	0.39859	0.390535
GO:0016575	histone deacetylation	0.5347	0.37851	0.04222	0.12707	0.38248	0.5528	0.52904	0.65692	0.05237	0.39859	0.390535
GO:0033365	protein localization to organelle	0.1642	0.31414	0.14693	0.48936	0.49834	0.46824	0.88817	0.83763	0.17237	0.25165	0.39119
GO:1990542	mitochondrial transmembrane transport	0.3866	0.73377	0.11305	0.56751	0.39589	0.40692	0.15938	0.16304	0.11279	0.51438	0.391245
GO:0031047	gene silencing by RNA	0.3946	0.20855	0.0959	0.38951	0.76927	0.81613	0.39378	0.20409	0.22628	0.73964	0.391645
GO:0072521	purine-containing compound metabolic process	0.4202	0.30593	0.70247	0.50587	0.21984	0.22954	0.40215	0.38201	0.68523	0.26537	0.39208
GO:1901216	positive regulation of neuron death	0.3947	0.57782	0.5378	0.24546	0.15215	0.49995	0.1987	0.06176	0.44988	0.38982	0.39226
GO:0032984	macromolecular complex disassembly	0.7901	0.78997	0.16457	0.28874	0.67371	0.7506	0.25319	0.36627	0.10033	0.41844	0.392355
GO:0055086	nucleobase-containing small molecule metabolic process	0.4041	0.41814	0.62015	0.49367	0.2646	0.27769	0.34005	0.38148	0.56448	0.15019	0.39279
GO:0009799	specification of symmetry	0.7004	0.39478	0.20699	0.10608	0.39154	0.4154	0.7784	0.57353	0.1633	0.26676	0.39316
GO:0009855	determination of bilateral symmetry	0.7004	0.39478	0.20699	0.10608	0.39154	0.4154	0.7784	0.57353	0.1633	0.26676	0.39316
GO:0033559	unsaturated fatty acid metabolic process	0.467	0.47654	0.43748	0.0949	0.31314	0.71946	0.34897	0.31036	0.46238	0.17213	0.393225
GO:0007623	circadian rhythm	0.8801	0.81316	0.26804	0.77041	0.06962	0.29702	0.33024	0.4572	0.29075	0.77109	0.39372
GO:0016567	protein ubiquitination	0.6925	0.79167	0.35217	0.15578	0.33118	0.49141	0.4358	0.11982	0.71263	0.07122	0.393985
GO:0043255	regulation of carbohydrate biosynthetic process	0.3866	0.34335	0.22137	0.40142	0.42978	0.51169	0.46794	0.68578	0.22933	0.15507	0.39401
GO:0061647	histone H3-K9 modification	0.6552	0.83652	0.24585	0.93729	0.07391	0.0969	0.46983	0.29165	0.31822	0.92392	0.394025
GO:0031333	negative regulation of protein complex assembly	0.4427	0.40683	0.28666	0.472	0.30034	0.48011	0.37515	0.52681	0.36401	0.38195	0.39439
GO:0048104	establishment of body hair or bristle planar orientation	0.616	0.67778	0.40424	0.8097	0.38494	0.30197	0.30937	0.32734	0.38081	0.95699	0.39459
GO:0006325	chromatin organization	0.529	0.47613	0.38725	0.40306	0.40261	0.20704	0.31559	0.2735	0.25489	0.57016	0.39493
GO:0006950	response to stress	0.6396	0.27292	0.44732	0.05692	0.09674	0.63745	0.70021	0.61143	0.34369	0.24696	0.395505
GO:0045995	regulation of embryonic development	0.3379	0.46118	0.19432	0.74192	0.29262	0.30767	0.4532	0.12216	0.45673	0.76783	0.39555
GO:0042593	glucose homeostasis	0.4305	0.71139	0.40831	0.14357	0.38354	0.35639	0.55969	0.36653	0.4094	0.06043	0.395925
GO:1901879	regulation of protein depolymerization	0.3886	0.40341	0.60747	0.24893	0.43057	0.21009	0.26723	0.453	0.51704	0.19053	0.396005
GO:0050708	regulation of protein secretion	0.4156	0.377	0.60596	0.4193	0.44687	0.17246	0.13431	0.12182	0.48862	0.21612	0.3963
GO:0032350	regulation of hormone metabolic process	0.4025	0.24655	0.14211	0.80846	0.60597	0.56281	0.28335	0.39147	0.15865	0.63856	0.396985
GO:0048638	regulation of developmental growth	0.5141	0.42702	0.54045	0.00522	0.64012	0.65146	0.31353	0.18002	0.36734	0.02418	0.39718
GO:0007093	mitotic cell cycle checkpoint	0.6642	0.32321	0.63117	0.48198	0.02962	0.07029	0.09351	0.08667	0.4712	0.57697	0.397205
GO:0030952	establishment or maintenance of cytoskeleton polarity	0.709	0.36792	0.23374	0.41257	0.36129	0.38209	0.54084	0.63327	0.26343	0.51534	0.39733
GO:0006336	DNA replication-independent nucleosome assembly	0.4405	0.37908	0.13301	NA	0.41607	0.30561	0.59594	0.87115	0.10527	NA	0.397575
GO:0034724	DNA replication-independent nucleosome organization	0.4405	0.37908	0.13301	NA	0.41607	0.30561	0.59594	0.87115	0.10527	NA	0.397575
GO:0009145	purine nucleoside triphosphate biosynthetic process	0.4198	0.38057	0.91909	0.17663	0.14598	0.14753	0.42121	0.41567	0.87674	0.10701	0.39812
GO:0009206	purine ribonucleoside triphosphate biosynthetic process	0.4198	0.38057	0.91909	0.17663	0.14598	0.14753	0.42121	0.41567	0.87674	0.10701	0.39812
GO:1902099	regulation of metaphase/anaphase transition of cell cycle	0.5381	0.30246	0.36841	0.70201	1	0.06771	0.4061	0.23204	0.39104	0.70868	0.39857
GO:0000723	telomere maintenance	0.7918	0.90661	0.40287	0.65437	0.06856	0.07511	0.3163	0.29102	0.39429	0.61423	0.39858
GO:0032200	telomere organization	0.7918	0.90661	0.40287	0.65437	0.06856	0.07511	0.3163	0.29102	0.39429	0.61423	0.39858
GO:0072503	cellular divalent inorganic cation homeostasis	0.3995	0.39779	0.77891	0.11282	0.14793	0.18968	0.432	0.68978	0.8171	0.04479	0.398645
GO:0045927	positive regulation of growth	0.7171	0.59297	0.38424	0.25192	0.46179	0.63492	0.41321	0.23195	0.35388	0.33828	0.398725
GO:0033059	cellular pigmentation	0.7619	0.47492	0.35273	0.27395	0.40731	0.39038	0.21524	0.20647	0.68022	0.52381	0.398845
GO:0048753	pigment granule organization	0.7619	0.47492	0.35273	0.27395	0.40731	0.39038	0.21524	0.20647	0.68022	0.52381	0.398845
GO:0016573	histone acetylation	0.5033	0.57755	0.56721	0.36542	0.05381	0.03976	0.25915	0.29747	0.59045	0.43263	0.399025
GO:0040008	regulation of growth	0.5235	0.46938	0.58451	0.26409	0.34932	0.65208	0.32114	0.28922	0.45024	0.02997	0.39978
GO:0006493	protein O-linked glycosylation	0.7449	0.713	0.20825	0.39643	0.3422	0.40357	0.9044	0.82197	0.31291	0.36036	0.4
GO:0006935	chemotaxis	0.6186	0.61426	0.70094	0.13093	0.47597	0.71821	0.29283	0.3244	0.1805	0.29364	0.400185
GO:0060260	regulation of transcription initiation from RNA polymerase II promoter	0.1096	0.02513	0.8901	0.48921	0.62417	0.66232	0.26833	0.30887	0.8458	0.31124	0.400225
GO:2000142	"regulation of DNA-templated transcription, initiation"	0.1096	0.02513	0.8901	0.48921	0.62417	0.66232	0.26833	0.30887	0.8458	0.31124	0.400225
GO:0051402	neuron apoptotic process	0.4495	0.23285	0.30541	0.29344	0.4281	0.46859	0.39634	0.19983	0.4046	0.68739	0.40047
GO:0010562	positive regulation of phosphorus metabolic process	0.9858	0.59637	0.13873	0.31476	0.48144	0.47766	0.32389	0.11765	0.11722	0.68994	0.400775
GO:0045937	positive regulation of phosphate metabolic process	0.9858	0.59637	0.13873	0.31476	0.48144	0.47766	0.32389	0.11765	0.11722	0.68994	0.400775
GO:0009611	response to wounding	0.775	0.40855	0.15657	0.2985	0.34369	0.47987	0.39365	0.61572	0.17759	0.45556	0.4011
GO:0071826	ribonucleoprotein complex subunit organization	0.3186	0.16103	0.5492	0.71112	0.57187	0.46952	0.20981	0.00313	0.33274	0.69052	0.40113
GO:0065009	regulation of molecular function	0.5242	0.86722	0.34985	0.05634	0.10835	0.12055	0.84013	0.48944	0.45432	0.25347	0.402085
GO:0008366	axon ensheathment	0.4794	0.32527	0.60902	0.1728	0.92842	0.94914	0.12789	0.10572	0.50823	0.17103	0.402335
GO:0019732	antifungal humoral response	0.1701	0.27738	0.59842	0.56649	0.52731	0.24801	0.07611	0.26883	0.63389	0.59723	0.402345
GO:0050766	positive regulation of phagocytosis	0.39	0.81214	0.51399	0.49149	0.11575	0.34341	0.27807	0.33632	0.84885	0.41484	0.40242
GO:0007110	meiosis I cytokinesis	0.0898	0.26254	0.42334	0.4871	0.50933	0.57667	0.25009	0.25751	0.38257	0.42646	0.402955
GO:0007632	visual behavior	0.551	0.31916	0.74266	0.4872	0.12862	0.15885	0.1081	0.06446	0.88886	0.53791	0.40318
GO:1901362	organic cyclic compound biosynthetic process	0.732	0.93162	0.43993	0.31195	0.367	0.35558	0.74665	0.6364	0.18382	0.09053	0.403465
GO:0007368	determination of left/right symmetry	0.8128	0.45656	0.20699	0.10097	0.39154	0.4154	0.78935	0.68124	0.1633	0.28375	0.40347
GO:0043687	post-translational protein modification	0.1284	0.12624	NA	0.54325	0.14642	0.58464	0.40304	0.40494	NA	0.54464	0.40399
GO:0072091	regulation of stem cell proliferation	0.4806	0.18673	0.34662	0.14724	0.49258	0.37212	0.43591	0.43771	0.46431	0.17392	0.404015
GO:0006357	regulation of transcription from RNA polymerase II promoter	0.7398	0.85557	0.45927	0.01898	0.31978	0.34923	0.52184	0.64325	0.2306	0.04405	0.40425
GO:0002064	epithelial cell development	0.576	0.37778	0.3396	0.14836	0.49327	0.46513	0.23809	0.40217	0.65392	0.40655	0.40436
GO:0048138	germ-line cyst encapsulation	0.3405	0.41645	0.45895	0.7015	0.06526	0.14422	0.39317	0.74868	0.32129	0.76316	0.40481
GO:0043243	positive regulation of protein complex disassembly	0.4573	0.45994	0.38463	0.4545	0.24911	0.25931	0.25784	0.67013	0.41437	0.39537	0.40487
GO:0090435	protein localization to nuclear envelope	0.4374	0.37259	NA	NA	NA	NA	NA	NA	NA	NA	0.404995
GO:0009792	embryo development ending in birth or egg hatching	0.3961	0.41412	0.49689	0.07702	0.20513	0.17193	0.52796	0.82364	0.42219	0.13264	0.40511
GO:0045035	sensory organ precursor cell division	0.0758	0.26059	0.61941	0.10126	0.3945	0.41578	0.79793	0.7833	0.66547	0.09833	0.40514
GO:0002066	columnar/cuboidal epithelial cell development	0.5317	0.454	0.31565	0.14253	0.39036	0.42003	0.26054	0.42382	0.46983	0.31033	0.405195
GO:0007040	lysosome organization	0.5177	0.61333	0.12655	0.40854	0.50057	0.39	0.44573	0.38394	0.40376	0.39328	0.40615
GO:0080171	lytic vacuole organization	0.5177	0.61333	0.12655	0.40854	0.50057	0.39	0.44573	0.38394	0.40376	0.39328	0.40615
GO:0030833	regulation of actin filament polymerization	0.9184	0.83284	0.36194	0.40868	0.3946	0.38465	0.69481	0.27203	0.40396	0.51125	0.40632
GO:0043473	pigmentation	0.4288	0.41551	0.5429	0.29379	0.16517	0.31017	0.39845	0.23696	0.53269	0.59762	0.40698
GO:0007441	anterior midgut (ectodermal) morphogenesis	0.8614	0.4762	0.20902	0.41559	0.32971	0.38578	0.84641	0.39873	0.28307	0.67392	0.40716
GO:0048557	embryonic digestive tract morphogenesis	0.8614	0.4762	0.20902	0.41559	0.32971	0.38578	0.84641	0.39873	0.28307	0.67392	0.40716
GO:0048611	embryonic ectodermal digestive tract development	0.8614	0.4762	0.20902	0.41559	0.32971	0.38578	0.84641	0.39873	0.28307	0.67392	0.40716
GO:0048613	embryonic ectodermal digestive tract morphogenesis	0.8614	0.4762	0.20902	0.41559	0.32971	0.38578	0.84641	0.39873	0.28307	0.67392	0.40716
GO:0048615	embryonic anterior midgut (ectodermal) morphogenesis	0.8614	0.4762	0.20902	0.41559	0.32971	0.38578	0.84641	0.39873	0.28307	0.67392	0.40716
GO:0050976	detection of mechanical stimulus involved in sensory perception of touch	0.3951	0.29958	0.51141	0.807	0.59415	0.73754	0.40248	0.41224	0.33229	0.35797	0.40736
GO:0031338	regulation of vesicle fusion	0.2184	0.19489	0.22676	0.48751	0.38949	0.42588	0.48925	0.48169	0.25862	0.79085	0.407685
GO:0031062	positive regulation of histone methylation	0.3348	0.57081	0.29151	0.7359	0.09949	0.08155	0.61947	0.48058	0.24245	0.67626	0.40769
GO:0051272	positive regulation of cellular component movement	0.718	0.41569	0.38506	0.72004	0.59249	0.57157	0.3997	0.2098	0.3993	0.39696	0.407695
GO:0009744	response to sucrose	0.9926	0.94033	0.30447	0.4523	0.40533	0.38024	0.35889	0.41007	0.33672	0.80965	0.4077
GO:2000021	regulation of ion homeostasis	0.4312	0.38491	0.76664	0.83352	0.21999	0.23568	0.28094	0.37077	0.81086	0.52969	0.408055
GO:0006829	zinc II ion transport	NA	NA	NA	NA	0.35558	0.46062	NA	NA	NA	NA	0.4081
GO:0071577	zinc II ion transmembrane transport	NA	NA	NA	NA	0.35558	0.46062	NA	NA	NA	NA	0.4081
GO:0030707	ovarian follicle cell development	0.5048	0.48374	0.34214	0.15871	0.41855	0.44925	0.28468	0.39836	0.5025	0.3441	0.408455
GO:0032435	negative regulation of proteasomal ubiquitin-dependent protein catabolic process	0.3862	0.31108	0.54191	0.11009	0.59816	0.62784	0.31125	0.43077	0.52236	0.22721	0.408485
GO:1901799	negative regulation of proteasomal protein catabolic process	0.3862	0.31108	0.54191	0.11009	0.59816	0.62784	0.31125	0.43077	0.52236	0.22721	0.408485
GO:1900037	regulation of cellular response to hypoxia	0.6969	0.6236	0.57643	0.10783	0.34217	0.54484	0.20375	0.18554	0.47515	0.31237	0.40866
GO:0035330	regulation of hippo signaling	0.6431	0.23777	0.68267	0.15596	0.3873	0.34546	0.32411	0.47986	0.6409	0.43012	0.40871
GO:0045071	negative regulation of viral genome replication	0.4219	0.39581	0.15548	0.60498	0.57151	0.57076	0.29385	0.01354	0.16209	0.61827	0.408855
GO:0048525	negative regulation of viral process	0.4219	0.39581	0.15548	0.60498	0.57151	0.57076	0.29385	0.01354	0.16209	0.61827	0.408855
GO:1903901	negative regulation of viral life cycle	0.4219	0.39581	0.15548	0.60498	0.57151	0.57076	0.29385	0.01354	0.16209	0.61827	0.408855
GO:0031570	DNA integrity checkpoint	0.6068	0.30719	0.51065	0.57677	0.09602	0.10855	0.18124	0.15787	0.55812	0.71968	0.40892
GO:1903046	meiotic cell cycle process	0.3843	0.47218	0.68347	0.00774	0.01639	0.13328	0.753	0.73144	0.4336	0.05547	0.40895
GO:0015012	heparan sulfate proteoglycan biosynthetic process	0.1638	0.18794	0.50477	NA	0.3535	0.3224	0.49125	0.46799	0.46451	NA	0.409005
GO:0030201	heparan sulfate proteoglycan metabolic process	0.1638	0.18794	0.50477	NA	0.3535	0.3224	0.49125	0.46799	0.46451	NA	0.409005
GO:0060284	regulation of cell development	0.4342	0.64364	0.3584	0.23855	0.7483	0.58458	0.4564	0.08905	0.38477	0.36062	0.409485
GO:0035272	exocrine system development	0.3817	0.84113	0.38423	0.10235	0.5932	0.45224	0.06871	0.1776	0.43504	1	0.409635
GO:0051306	mitotic sister chromatid separation	0.6606	0.27131	0.41986	0.61494	0.39951	0.03686	0.3512	0.16937	0.45207	0.81805	0.409685
GO:0044273	sulfur compound catabolic process	NA	NA	0.38786	0.73239	0.43189	0.69053	0.20582	0.16889	0.09791	0.75096	0.409875
GO:0002812	biosynthetic process of antibacterial peptides active against Gram-negative bacteria	0.1964	0.307	0.43403	0.46078	0.75806	0.5887	0.11541	0.15308	0.38656	0.6723	0.410295
GO:0002813	regulation of biosynthetic process of antibacterial peptides active against Gram-negative bacteria	0.1964	0.307	0.43403	0.46078	0.75806	0.5887	0.11541	0.15308	0.38656	0.6723	0.410295
GO:0006486	protein glycosylation	0.8072	0.76281	0.55016	0.1276	0.31283	0.50817	0.28982	0.15392	0.6969	0.0503	0.4105
GO:0043413	macromolecule glycosylation	0.8072	0.76281	0.55016	0.1276	0.31283	0.50817	0.28982	0.15392	0.6969	0.0503	0.4105
GO:0070085	glycosylation	0.8072	0.76281	0.55016	0.1276	0.31283	0.50817	0.28982	0.15392	0.6969	0.0503	0.4105
GO:0051574	positive regulation of histone H3-K9 methylation	0.4227	0.61414	0.30704	0.65674	0.04299	0.04004	0.39912	0.42778	0.09532	0.73035	0.41091
GO:0007394	"dorsal closure, elongation of leading edge cells"	0.627	0.48316	0.3072	0.30639	0.37714	0.4454	0.52969	0.29285	0.32992	0.53815	0.41127
GO:0030516	regulation of axon extension	0.3803	0.32292	0.3751	0.68544	0.50416	0.67174	0.44229	0.25712	0.20452	0.72406	0.411295
GO:0061387	regulation of extent of cell growth	0.3803	0.32292	0.3751	0.68544	0.50416	0.67174	0.44229	0.25712	0.20452	0.72406	0.411295
GO:1905952	regulation of lipid localization	0.8323	0.75544	0.39275	0.07393	0.42986	0.81619	0.32127	0.23254	0.51644	0.21448	0.411305
GO:0022600	digestive system process	0.6765	0.44101	0.38669	0.12404	0.39305	0.3702	0.45444	0.45351	0.4298	0.12404	0.411425
GO:0045732	positive regulation of protein catabolic process	0.9801	0.85788	0.42917	0.39083	0.02994	0.05456	0.39392	0.13481	0.47583	0.57141	0.411545
GO:0008343	adult feeding behavior	0.9756	0.80334	0.65378	0.14147	0.06679	0.20294	0.37157	0.45233	0.75399	0.30539	0.41195
GO:0036445	neuronal stem cell division	0.6197	0.24964	0.58137	0.57431	0.61576	0.03076	0.07258	0.91432	0.21501	0.04065	0.411975
GO:0055057	neuroblast division	0.6197	0.24964	0.58137	0.57431	0.61576	0.03076	0.07258	0.91432	0.21501	0.04065	0.411975
GO:0042147	"retrograde transport, endosome to Golgi"	0.406	0.52471	0.84643	0.41807	0.12511	0.05455	0.06444	0.03713	0.92888	0.41938	0.412035
GO:0050764	regulation of phagocytosis	0.5476	0.99232	0.30233	0.38309	0.11451	0.34008	0.43974	0.51923	0.69264	0.38441	0.412075
GO:0030951	establishment or maintenance of microtubule cytoskeleton polarity	0.5695	0.41215	0.20565	0.53944	0.46059	0.41248	0.14643	0.28602	0.26271	0.66935	0.412315
GO:0000086	G2/M transition of mitotic cell cycle	0.705	0.40219	0.48703	0.42274	0.02668	0.03769	0.10436	0.09742	0.54831	0.50175	0.412465
GO:0061327	anterior Malpighian tubule development	0.8967	0.90434	0.691	0.43063	0.34983	0.39609	0.26302	0.27008	0.77965	0.28251	0.41336
GO:0019438	aromatic compound biosynthetic process	0.7655	0.90533	0.40093	0.29344	0.38521	0.42638	0.73631	0.57955	0.19954	0.0787	0.413655
GO:1903900	regulation of viral life cycle	0.5412	0.44938	0.17851	0.55482	0.48641	0.59671	0.29479	0.02007	0.19441	0.37875	0.414065
GO:0015734	taurine transport	NA	NA	NA	NA	0.41218	0.41729	NA	NA	NA	NA	0.414735
GO:0042918	alkanesulfonate transport	NA	NA	NA	NA	0.41218	0.41729	NA	NA	NA	NA	0.414735
GO:0050688	regulation of defense response to virus	0.2053	0.13805	0.12397	0.58678	0.80154	0.80451	0.64333	0.50875	0.08714	0.32077	0.41476
GO:0051270	regulation of cellular component movement	0.475	0.7556	0.21098	0.49436	0.61584	0.66148	0.25555	0.22379	0.18057	0.35481	0.414905
GO:0043603	cellular amide metabolic process	0.0675	0.63558	0.32369	0.21706	0.3578	0.45004	0.94562	0.56189	0.45905	0.38036	0.4152
GO:0090304	nucleic acid metabolic process	0.4819	0.86959	0.21135	0.32822	0.34857	0.17471	0.53958	0.76351	0.69404	0.06196	0.415235
GO:0036099	female germ-line stem cell population maintenance	0.574	0.69586	0.59929	0.11369	0.43006	0.60608	0.10456	0.33645	0.40087	0.33481	0.415465
GO:0002777	antimicrobial peptide biosynthetic process	0.2332	0.36724	0.821	0.50947	0.46395	0.34991	0.02207	0.2308	0.56987	0.67358	0.415595
GO:0002805	regulation of antimicrobial peptide biosynthetic process	0.2332	0.36724	0.821	0.50947	0.46395	0.34991	0.02207	0.2308	0.56987	0.67358	0.415595
GO:0051262	protein tetramerization	0.8297	0.34662	0.3561	0.92381	0.53117	0.47632	0.21329	0.16097	0.33238	0.93245	0.41621
GO:0010039	response to iron ion	NA	NA	NA	NA	0.50774	0.41663	0.40918	NA	NA	NA	0.41663
GO:0050921	positive regulation of chemotaxis	0.4736	0.18181	0.45201	0.876	0.34623	0.30231	0.38205	0.17004	0.45339	0.55574	0.41703
GO:1902669	positive regulation of axon guidance	0.4736	0.18181	0.45201	0.876	0.34623	0.30231	0.38205	0.17004	0.45339	0.55574	0.41703
GO:0001558	regulation of cell growth	0.6441	0.4537	0.57032	0.06389	0.1641	0.55178	0.25478	0.38063	0.52211	0.07357	0.417165
GO:0010389	regulation of G2/M transition of mitotic cell cycle	0.6602	0.35896	0.51243	0.47588	0.02527	0.02393	0.09765	0.09532	0.54326	0.47856	0.41742
GO:1902749	regulation of cell cycle G2/M phase transition	0.6602	0.35896	0.51243	0.47588	0.02527	0.02393	0.09765	0.09532	0.54326	0.47856	0.41742
GO:0042595	behavioral response to starvation	0.8741	0.74295	0.45182	0.38331	0.13163	0.15015	0.56927	0.3594	0.74895	0.23429	0.417565
GO:0071363	cellular response to growth factor stimulus	0.9725	0.98472	0.56348	0.81018	0.44458	0.34818	0.17446	0.1062	0.39149	0.1391	0.418035
GO:0048644	muscle organ morphogenesis	NA	NA	NA	0.44542	0.36191	0.38839	0.39877	0.67963	NA	0.43823	0.4185
GO:1900038	negative regulation of cellular response to hypoxia	0.6969	0.6236	0.46875	0.05967	0.36906	0.58443	0.1244	0.11201	0.49526	0.23981	0.418905
GO:0034976	response to endoplasmic reticulum stress	0.1587	0.36197	0.94115	0.31858	0.76287	0.56676	0.4279	0.41101	0.89747	0.17237	0.419455
GO:0042753	positive regulation of circadian rhythm	0.9859	0.18188	0.05785	0.43984	0.65919	0.69995	0.39958	0.5714	0.18452	0.15845	0.41971
GO:0051128	regulation of cellular component organization	0.7236	0.59969	0.67795	0.08493	0.56622	0.2735	0.21935	0.1624	0.83665	0.04884	0.41986
GO:0046503	glycerolipid catabolic process	0.1034	0.28841	0.64195	0.3181	0.67584	0.7033	0.30542	0.30878	0.52371	0.62482	0.420905
GO:0048056	R3/R4 cell differentiation	0.7798	0.76087	0.45032	0.30016	0.41486	0.37653	0.33397	0.30459	0.42701	0.63061	0.420935
GO:0060250	germ-line stem-cell niche homeostasis	0.4944	0.55399	0.26845	0.55674	0.64711	0.53194	0.17067	0.06404	0.05396	0.34874	0.42157
GO:0032527	protein exit from endoplasmic reticulum	0.8335	0.77563	0.41339	0.4665	0.17756	0.17118	0.10051	0.04095	0.42987	0.45806	0.42163
GO:0070861	regulation of protein exit from endoplasmic reticulum	0.8335	0.77563	0.41339	0.4665	0.17756	0.17118	0.10051	0.04095	0.42987	0.45806	0.42163
GO:0070863	positive regulation of protein exit from endoplasmic reticulum	0.8335	0.77563	0.41339	0.4665	0.17756	0.17118	0.18264	0.06119	0.42987	0.45806	0.42163
GO:0060914	heart formation	NA	NA	NA	NA	0.43043	0.41297	NA	NA	NA	NA	0.4217
GO:0006399	tRNA metabolic process	0.3177	0.56041	0.49352	0.67748	0.25025	0.58477	0.43063	0.29218	0.1824	0.41287	0.42175
GO:0033363	secretory granule organization	0.3744	0.46967	0.7168	0.28637	0.17283	0.22639	0.52631	0.48577	0.47469	0.28637	0.422035
GO:0007165	signal transduction	0.8937	0.88723	0.80021	0.27062	0.47243	0.37181	0.12459	0.15846	0.67425	0.12651	0.42212
GO:0007562	eclosion	0.6474	0.23276	0.8413	0.43154	0.40892	0.41342	0.34854	0.34759	0.50458	0.46129	0.42248
GO:0042744	hydrogen peroxide catabolic process	0.0536	0.1009	0.28104	0.78313	0.50306	0.46117	0.55856	0.38392	0.19911	0.79347	0.422545
GO:0031398	positive regulation of protein ubiquitination	0.5033	0.84802	0.19048	0.46278	0.21747	0.27533	0.74749	0.65577	0.38254	0.28621	0.42266
GO:0015672	monovalent inorganic cation transport	0.6648	0.39575	0.0956	0.31322	0.61452	0.44974	0.73827	0.68202	0.12121	0.27754	0.422745
GO:0007412	axon target recognition	0.6139	0.89641	0.33412	0.44925	0.23194	0.22443	0.63795	0.47058	0.36488	0.39638	0.422815
GO:0008219	cell death	0.3087	0.51777	0.66551	0.1777	0.27792	0.89933	0.32917	0.63804	0.61659	0.12525	0.42347
GO:0051321	meiotic cell cycle	0.3081	0.38522	0.70834	0.6536	0.02045	0.15444	0.68118	0.66507	0.46208	0.04826	0.42365
GO:0007283	spermatogenesis	0.1559	0.186	0.2348	0.77462	0.16454	0.61619	0.36535	0.4834	0.81342	0.80052	0.424375
GO:0048232	male gamete generation	0.1545	0.18359	0.2567	0.76855	0.15691	0.59868	0.36535	0.4834	0.81031	0.79753	0.424375
GO:0016540	protein autoprocessing	0.6652	0.71692	0.64017	0.06044	0.31451	0.31992	0.5177	0.51585	0.18634	0.33342	0.424635
GO:0048515	spermatid differentiation	0.0368	0.13522	0.04855	0.67254	0.37396	0.65843	0.45562	0.39366	0.90002	0.90066	0.42464
GO:1903578	regulation of ATP metabolic process	0.1164	0.32731	0.61159	0.52244	0.63374	0.82858	0.1331	0.13488	0.27753	0.53474	0.424875
GO:0035089	establishment of apical/basal cell polarity	0.3558	0.38575	0.78597	0.15932	0.62217	0.39734	0.3766	0.53419	0.5897	0.45251	0.424925
GO:0046012	positive regulation of oskar mRNA translation	0.3453	0.47371	0.39685	0.36578	0.39471	0.62771	0.66156	0.53182	0.39182	0.45312	0.424985
GO:0019731	antibacterial humoral response	0.1789	0.40184	0.57091	0.26211	0.44837	0.30228	0.13185	0.47035	0.50465	0.52911	0.425105
GO:0010976	positive regulation of neuron projection development	0.654	0.48678	0.45686	0.45152	0.32372	0.33083	0.25099	0.10901	0.44273	0.40766	0.425195
GO:0019730	antimicrobial humoral response	0.3175	0.17326	0.34685	0.49876	0.43616	0.5382	0.43226	0.52815	0.23592	0.41822	0.42524
GO:0046660	female sex differentiation	0.685	0.87205	0.38756	0.20365	0.6068	0.82839	0.46315	0.36164	0.16648	0.17983	0.425355
GO:0003158	endothelium development	0.1314	0.12735	0.55251	0.53575	0.42922	0.42238	0.02627	0.14289	0.56837	0.49387	0.4258
GO:0045446	endothelial cell differentiation	0.1314	0.12735	0.55251	0.53575	0.42922	0.42238	0.02627	0.14289	0.56837	0.49387	0.4258
GO:0042542	response to hydrogen peroxide	NA	NA	NA	NA	0.4258	0.5046	0.39591	NA	NA	NA	0.4258
GO:0030334	regulation of cell migration	0.8074	0.80821	0.4209	0.38935	0.87769	0.81525	0.43118	0.41561	0.40989	0.3048	0.42604
GO:2000145	regulation of cell motility	0.8074	0.80821	0.4209	0.38935	0.87769	0.81525	0.43118	0.41561	0.40989	0.3048	0.42604
GO:0007292	female gamete generation	0.3887	0.40047	0.28057	0.3763	0.90071	0.75706	0.45191	0.60828	0.35599	0.63664	0.42619
GO:0051246	regulation of protein metabolic process	0.2973	0.98653	0.06721	0.76282	0.95295	0.76436	0.10461	0.55592	0.07507	0.11621	0.42661
GO:0044091	membrane biogenesis	0.1505	0.03266	0.2319	1	0.62726	0.64512	0.63633	0.62138	0.05944	0.02994	0.42664
GO:0009713	catechol-containing compound biosynthetic process	0.4067	0.4467	NA	NA	NA	NA	NA	NA	NA	NA	0.4267
GO:0042416	dopamine biosynthetic process	0.4067	0.4467	NA	NA	NA	NA	NA	NA	NA	NA	0.4267
GO:0042423	catecholamine biosynthetic process	0.4067	0.4467	NA	NA	NA	NA	NA	NA	NA	NA	0.4267
GO:0044708	single-organism behavior	0.7893	0.68447	0.9239	0.39662	0.25984	0.27172	0.18601	0.16037	0.67067	0.45685	0.426735
GO:0016226	iron-sulfur cluster assembly	0.3149	0.33154	0.33008	0.34467	0.6383	0.63733	0.64711	0.60803	0.479	0.37504	0.42702
GO:0031163	metallo-sulfur cluster assembly	0.3149	0.33154	0.33008	0.34467	0.6383	0.63733	0.64711	0.60803	0.479	0.37504	0.42702
GO:0048511	rhythmic process	0.776	0.86661	0.33295	0.79404	0.10114	0.37265	0.38382	0.47027	0.34364	0.79256	0.427045
GO:0006919	activation of cysteine-type endopeptidase activity involved in apoptotic process	0.4074	0.4911	0.41791	0.35929	0.50992	0.48472	0.01031	0.00443	0.58573	0.43684	0.427375
GO:0009950	dorsal/ventral axis specification	0.6093	0.7034	0.40735	0.5051	0.29649	0.44902	0.14885	0.17117	0.34218	0.48864	0.428185
GO:0070922	small RNA loading onto RISC	0.5091	0.53358	0.32554	0.74752	0.43334	0.45645	0.25887	0.05387	0.37349	0.42304	0.42819
GO:0042247	establishment of planar polarity of follicular epithelium	NA	NA	NA	NA	0.4314	0.42527	NA	NA	NA	NA	0.428335
GO:0034059	response to anoxia	0.2705	0.32864	0.46041	NA	0.7402	0.69656	0.3963	0.49093	0.38046	NA	0.428355
GO:0051568	histone H3-K4 methylation	0.8254	0.77895	0.60674	0.41647	0.15074	0.22614	0.44749	0.42957	0.42742	0.41039	0.428495
GO:0042996	regulation of Golgi to plasma membrane protein transport	0.449	0.42204	0.22096	0.53544	0.777	0.55007	0.40716	0.43535	0.23643	0.34785	0.428695
GO:0090003	regulation of establishment of protein localization to plasma membrane	0.449	0.42204	0.22096	0.53544	0.777	0.55007	0.40716	0.43535	0.23643	0.34785	0.428695
GO:0097049	motor neuron apoptotic process	0.4811	0.43327	0.4247	0.74895	0.07559	0.24706	0.29571	0.37798	0.48919	0.77216	0.428985
GO:2000671	regulation of motor neuron apoptotic process	0.4811	0.43327	0.4247	0.74895	0.07559	0.24706	0.29571	0.37798	0.48919	0.77216	0.428985
GO:2000672	negative regulation of motor neuron apoptotic process	0.4811	0.43327	0.4247	0.74895	0.07559	0.24706	0.29571	0.37798	0.48919	0.77216	0.428985
GO:0055074	calcium ion homeostasis	0.3019	0.7749	0.88999	0.07794	0.09945	0.13001	0.55612	0.76297	0.91779	0.02658	0.42901
GO:0033227	dsRNA transport	0.2165	0.26785	0.47082	0.61168	0.45403	0.52151	0.02563	0.02186	0.58155	0.4053	0.429665
GO:0042632	cholesterol homeostasis	0.4819	0.38302	0.1972	0.47088	0.4777	0.46657	0.37151	0.39282	0.13214	0.51801	0.429695
GO:0010998	regulation of translational initiation by eIF2 alpha phosphorylation	NA	NA	NA	0.42915	NA	NA	NA	NA	NA	0.43044	0.429795
GO:0043555	regulation of translation in response to stress	NA	NA	NA	0.42915	NA	NA	NA	NA	NA	0.43044	0.429795
GO:0043558	regulation of translational initiation in response to stress	NA	NA	NA	0.42915	NA	NA	NA	NA	NA	0.43044	0.429795
GO:0050732	negative regulation of peptidyl-tyrosine phosphorylation	0.6452	0.36876	0.02189	0.16579	0.76239	0.49184	0.84216	0.85405	0.01959	0.1428	0.4303
GO:0016192	vesicle-mediated transport	0.9252	0.04533	0.40944	0.1942	0.98805	0.28586	0.95523	0.98212	0.45164	0.00772	0.43054
GO:0006457	protein folding	0.6619	0.5668	0.18629	0.36453	0.27456	0.49948	0.20146	0.09561	0.49667	0.6516	0.4306
GO:1903532	positive regulation of secretion by cell	0.5437	0.39483	0.83799	0.17606	0.49621	0.46706	0.14174	0.13531	0.72258	0.06143	0.430945
GO:0051726	regulation of cell cycle	0.7577	0.52153	0.64516	0.37007	0.33732	0.21813	0.28145	0.37545	0.63563	0.48679	0.43112
GO:0044773	mitotic DNA damage checkpoint	0.6212	0.31158	0.62746	0.64207	0.05071	0.04949	0.13401	0.15251	0.55165	0.63257	0.431615
GO:0051347	positive regulation of transferase activity	0.8596	0.69577	0.20874	0.19505	0.35076	0.4312	0.43227	0.58547	0.26246	0.49554	0.431735
GO:0046011	regulation of oskar mRNA translation	0.1216	0.07184	0.26411	0.38403	0.58601	0.85742	0.85151	0.93439	0.37833	0.4804	0.432215
GO:0002778	antibacterial peptide production	0.3461	0.53986	0.64645	0.35532	0.54029	0.35807	0.0865	0.21341	0.5862	0.50656	0.432315
GO:0002780	antibacterial peptide biosynthetic process	0.3461	0.53986	0.64645	0.35532	0.54029	0.35807	0.0865	0.21341	0.5862	0.50656	0.432315
GO:0002786	regulation of antibacterial peptide production	0.3461	0.53986	0.64645	0.35532	0.54029	0.35807	0.0865	0.21341	0.5862	0.50656	0.432315
GO:0002808	regulation of antibacterial peptide biosynthetic process	0.3461	0.53986	0.64645	0.35532	0.54029	0.35807	0.0865	0.21341	0.5862	0.50656	0.432315
GO:0002065	columnar/cuboidal epithelial cell differentiation	0.5317	0.454	0.31565	0.15568	0.41756	0.44804	0.28053	0.44989	0.46983	0.32527	0.4328
GO:1900118	negative regulation of execution phase of apoptosis	NA	NA	NA	NA	NA	0.44949	0.43397	0.42097	NA	NA	0.43397
GO:0035186	syncytial blastoderm mitotic cell cycle	0.0802	0.03451	0.99669	0.40955	0.24228	0.20473	0.97195	0.98569	0.99891	0.45849	0.43402
GO:0050801	ion homeostasis	0.3343	0.55277	0.96554	0.17275	0.5937	0.07631	0.4941	0.59578	0.37396	0.21414	0.43403
GO:0000302	response to reactive oxygen species	0.6425	0.7255	0.14281	0.50301	0.53348	0.50345	0.3655	0.27349	0.16238	0.35893	0.434255
GO:0035071	salivary gland cell autophagic cell death	0.3239	0.66532	0.69666	0.00643	0.66865	0.66682	0.11012	0.36372	0.50532	0.02889	0.43452
GO:0016584	nucleosome positioning	0.4665	0.41234	0.53399	0.30872	0.03574	0.042	0.38777	0.4574	0.59555	0.67142	0.43487
GO:0007160	cell-matrix adhesion	0.3058	0.3495	0.22611	0.08564	0.78951	0.79752	0.52072	0.57496	0.56661	0.10216	0.43511
GO:0009127	purine nucleoside monophosphate biosynthetic process	0.8995	0.88674	0.62671	0.12742	0.06237	0.06672	0.43915	0.43118	0.61996	0.08627	0.435165
GO:0009168	purine ribonucleoside monophosphate biosynthetic process	0.8995	0.88674	0.62671	0.12742	0.06237	0.06672	0.43915	0.43118	0.61996	0.08627	0.435165
GO:0007396	suture of dorsal opening	0.8913	0.39955	0.20422	0.39559	0.32971	0.7185	0.83469	0.47125	0.24679	0.7757	0.4354
GO:0050000	chromosome localization	0.4908	0.35055	0.4449	0.27761	0.61823	0.66028	0.26243	0.42599	0.48171	0.23727	0.435445
GO:0051303	establishment of chromosome localization	0.4908	0.35055	0.4449	0.27761	0.61823	0.66028	0.26243	0.42599	0.48171	0.23727	0.435445
GO:0006473	protein acetylation	0.541	0.62705	0.62953	0.40087	0.06737	0.05047	0.29186	0.33223	0.64257	0.47017	0.43552
GO:0006475	internal protein amino acid acetylation	0.541	0.62705	0.62953	0.40087	0.06737	0.05047	0.29186	0.33223	0.64257	0.47017	0.43552
GO:0018393	internal peptidyl-lysine acetylation	0.541	0.62705	0.62953	0.40087	0.06737	0.05047	0.29186	0.33223	0.64257	0.47017	0.43552
GO:0018394	peptidyl-lysine acetylation	0.541	0.62705	0.62953	0.40087	0.06737	0.05047	0.29186	0.33223	0.64257	0.47017	0.43552
GO:0051601	exocyst localization	NA	NA	0.2142	NA	NA	NA	0.86718	0.63735	0.2341	NA	0.435725
GO:0044242	cellular lipid catabolic process	0.4283	0.44429	0.47747	0.15837	0.80384	0.58522	0.54792	0.33653	0.39585	0.23198	0.436295
GO:1901987	regulation of cell cycle phase transition	0.5027	0.37027	0.6561	0.67107	0.18083	0.0524	0.16611	0.21778	0.69574	0.75753	0.436485
GO:1901990	regulation of mitotic cell cycle phase transition	0.5027	0.37027	0.6561	0.67107	0.18083	0.0524	0.16611	0.21778	0.69574	0.75753	0.436485
GO:0007135	meiosis II	0.1864	0.41476	0.50539	0.72275	0.4468	0.51635	0.28896	0.32716	0.45987	0.42646	0.43663
GO:0051304	chromosome separation	0.5164	0.29293	0.4385	0.62009	0.4352	0.05844	0.41942	0.32473	0.47657	0.76438	0.43685
GO:0051100	negative regulation of binding	0.1521	0.19737	0.28009	0.30017	0.58941	0.70515	0.56509	0.71777	0.71552	0.30886	0.436975
GO:0031346	positive regulation of cell projection organization	0.5994	0.3786	0.47583	0.5213	0.42747	0.66619	0.4438	0.29322	0.4302	0.36838	0.437
GO:0051649	establishment of localization in cell	0.2126	0.05867	0.58672	0.0593	0.99544	0.82043	0.33188	0.77631	0.54263	0.32631	0.437255
GO:0035209	pupal development	0.3431	0.40579	0.46101	0.21956	0.77844	0.60405	0.46311	0.46558	0.41393	0.20473	0.43747
GO:2000425	regulation of apoptotic cell clearance	0.2399	0.54475	0.46988	0.52163	0.0929	0.32771	0.40001	0.40524	0.52505	0.54845	0.43756
GO:2000427	positive regulation of apoptotic cell clearance	0.2399	0.54475	0.46988	0.52163	0.0929	0.32771	0.40001	0.40524	0.52505	0.54845	0.43756
GO:0019058	viral life cycle	0.6268	0.54165	0.34353	0.85871	0.37836	0.48271	0.39259	0.03222	0.36808	0.6341	0.43765
GO:0046885	regulation of hormone biosynthetic process	NA	NA	0.21066	0.99506	0.53213	0.44307	0.43229	0.25137	0.22249	0.83511	0.43768
GO:0016239	positive regulation of macroautophagy	0.4826	0.70171	0.27472	0.33286	0.39314	0.33355	0.76074	0.7183	0.30483	0.52811	0.43787
GO:0009409	response to cold	0.1931	0.12606	0.68002	0.61551	0.03532	0.1436	0.52987	0.34625	0.69322	0.66637	0.43806
GO:0006862	nucleotide transport	NA	NA	0.07252	0.45243	0.72078	0.74068	NA	NA	0.07644	0.42391	0.43817
GO:0098661	inorganic anion transmembrane transport	0.5563	0.52527	0.47618	0.44192	0.43286	0.43499	0.39079	0.29756	0.42681	0.44335	0.438455
GO:0001666	response to hypoxia	0.3901	0.23342	0.44272	0.55866	0.28499	0.26792	0.43433	0.52146	0.47635	0.57885	0.438525
GO:0046785	microtubule polymerization	0.4345	0.44317	0.59061	0.09664	0.4948	0.44818	0.13072	0.31801	0.63144	0.08337	0.438835
GO:0014041	regulation of neuron maturation	0.3077	0.46377	0.60834	0.37715	0.81208	0.46324	0.41444	0.3406	0.62454	0.12745	0.43884
GO:1904799	regulation of neuron remodeling	0.3077	0.46377	0.60834	0.37715	0.81208	0.46324	0.41444	0.3406	0.62454	0.12745	0.43884
GO:0007436	larval salivary gland morphogenesis	0.4469	0.43101	0.45775	0.19385	0.84543	0.63332	0.18518	0.16216	0.44826	0.3061	0.438955
GO:0007621	negative regulation of female receptivity	0.1328	0.14443	0.76948	0.44299	0.27464	0.26139	0.91133	0.90075	0.87726	0.43513	0.43906
GO:0045434	"negative regulation of female receptivity, post-mating"	0.1328	0.14443	0.76948	0.44299	0.27464	0.26139	0.91133	0.90075	0.87726	0.43513	0.43906
GO:0033301	cell cycle comprising mitosis without cytokinesis	0.0492	0.06282	0.9964	0.4137	0.32946	0.28925	0.96829	0.98523	0.99881	0.46473	0.439215
GO:0008652	cellular amino acid biosynthetic process	0.253	0.18729	0.42207	0.51208	0.5895	0.47314	0.37058	0.30347	0.45643	0.53604	0.43925
GO:1901607	alpha-amino acid biosynthetic process	0.253	0.18729	0.42207	0.51208	0.66557	0.49589	0.31732	0.33543	0.45643	0.53604	0.43925
GO:0031114	regulation of microtubule depolymerization	0.4833	0.47997	0.58742	0.23252	0.39611	0.35873	0.39887	0.64092	0.54414	0.18308	0.43942
GO:0030422	production of siRNA involved in RNA interference	0.3549	0.31347	0.15082	0.60684	0.84006	0.79016	0.52521	0.02768	0.32871	0.58943	0.440055
GO:0050767	regulation of neurogenesis	0.4641	0.59382	0.49927	0.12728	0.40592	0.41603	0.51885	0.18404	0.55147	0.30856	0.440065
GO:0030198	extracellular matrix organization	0.3344	0.35718	0.6047	0.47117	0.80238	0.55349	0.74203	0.38281	0.40908	0.28876	0.440125
GO:0042692	muscle cell differentiation	0.2816	0.2616	0.48669	0.69511	0.96539	0.88661	0.16786	0.3952	0.59424	0.27664	0.440945
GO:0035561	regulation of chromatin binding	0.2929	0.28507	NA	NA	0.58941	0.70515	NA	NA	NA	NA	0.441155
GO:0033674	positive regulation of kinase activity	0.8514	0.70889	0.15259	0.26735	0.30909	0.53089	0.38413	0.49833	0.19556	0.60263	0.44123
GO:0046622	positive regulation of organ growth	0.7978	0.43105	0.33683	0.15364	0.45289	0.63201	0.59606	0.42108	0.25344	0.48909	0.44197
GO:0048081	positive regulation of cuticle pigmentation	0.8286	0.48967	0.61549	0.4519	0.09335	0.11121	0.12785	0.03387	0.58005	0.43263	0.442265
GO:0048087	positive regulation of developmental pigmentation	0.8286	0.48967	0.61549	0.4519	0.09335	0.11121	0.12785	0.03387	0.58005	0.43263	0.442265
GO:0072661	protein targeting to plasma membrane	0.8286	0.48967	0.61549	0.4519	0.09335	0.11121	0.12785	0.03387	0.58005	0.43263	0.442265
GO:0010638	positive regulation of organelle organization	0.9175	0.40076	0.48388	0.06439	0.62899	0.14825	0.64174	0.59218	0.26651	0.21833	0.44232
GO:0045010	actin nucleation	0.6169	0.4474	0.45594	0.22278	0.59752	0.15313	0.69286	0.43759	0.34894	0.28161	0.442495
GO:0051648	vesicle localization	0.3734	0.27991	0.75834	0.34698	0.38171	0.50376	0.79135	0.94168	0.92161	0.29463	0.442735
GO:0031109	microtubule polymerization or depolymerization	0.4811	0.55984	0.69964	0.12437	0.43598	0.36941	0.19908	0.45037	0.6716	0.08665	0.443175
GO:0003008	system process	0.7366	0.38216	0.63976	0.40481	0.19695	0.20302	0.482	0.57407	0.26792	0.72504	0.443405
GO:0048036	central complex development	0.13	0.5894	0.4964	0.68288	0.70404	0.75557	0.21023	0.32543	0.21697	0.39098	0.44369
GO:0030968	endoplasmic reticulum unfolded protein response	0.8616	0.69197	0.36888	0.85401	0.27679	0.29591	0.34537	0.13971	0.69241	0.5188	0.44384
GO:2001228	regulation of response to gamma radiation	0.1092	0.14711	0.35313	0.68864	NA	NA	0.5705	0.53522	0.31512	0.69551	0.444175
GO:2001229	negative regulation of response to gamma radiation	0.1092	0.14711	0.35313	0.68864	NA	NA	0.5705	0.53522	0.31512	0.69551	0.444175
GO:0001952	regulation of cell-matrix adhesion	0.9718	0.68992	0.07782	0.07771	0.74211	0.79152	0.60942	0.22446	0.08392	0.27909	0.444255
GO:0006090	pyruvate metabolic process	0.0801	0.48861	0.4493	0.39814	0.68144	0.62957	0.45813	0.31513	0.13826	0.43964	0.44447
GO:1901606	alpha-amino acid catabolic process	0.1824	0.16573	0.49074	0.28984	0.73867	0.7586	0.74173	0.93242	0.39848	0.31903	0.44461
GO:1904059	regulation of locomotor rhythm	0.8598	0.92754	0.09404	0.4715	0.12861	0.19453	0.48848	0.60407	0.11741	0.41856	0.44503
GO:0008544	epidermis development	0.2439	0.69509	0.54199	0.30284	0.41747	0.34249	0.74265	0.37096	0.61719	0.47283	0.44515
GO:0071322	cellular response to carbohydrate stimulus	0.9953	0.98077	0.38422	0.6268	0.40799	0.41121	0.39379	0.20225	0.4791	0.88473	0.445155
GO:0046916	cellular transition metal ion homeostasis	0.2868	0.23496	0.48483	0.23334	0.40596	0.56637	0.82244	0.91615	0.49671	0.20657	0.445395
GO:2000737	negative regulation of stem cell differentiation	0.4528	0.43824	0.38306	0.86595	0.79659	0.71081	0.09364	0.10226	0.37095	0.81543	0.44552
GO:0045859	regulation of protein kinase activity	0.684	0.68459	0.41998	0.05786	0.40161	0.30474	0.57807	0.60916	0.47112	0.16566	0.44555
GO:0010823	negative regulation of mitochondrion organization	0.7125	0.89991	0.43864	0.51886	0.44019	0.57539	0.28851	0.32606	0.45092	0.32334	0.445555
GO:0045451	pole plasm oskar mRNA localization	0.1755	0.13786	0.29348	0.79401	0.24959	0.43207	0.58782	0.45971	0.65248	0.68413	0.44589
GO:0044085	cellular component biogenesis	0.99	0.61631	0.53453	0.08263	0.37001	0.48538	0.25822	0.88024	0.40649	0.03822	0.445935
GO:0045727	positive regulation of translation	0.0822	0.10608	0.21356	0.43272	0.51081	0.45973	0.46807	0.49396	0.18573	0.60281	0.446225
GO:0006694	steroid biosynthetic process	0.0686	0.25457	0.41564	0.89791	0.47762	0.31987	0.66582	0.55217	0.2424	0.83237	0.44663
GO:0090407	organophosphate biosynthetic process	0.411	0.48238	0.75537	0.59707	0.23448	0.27246	0.40531	0.21731	0.58973	0.57263	0.44669
GO:0050877	neurological system process	0.7368	0.50255	0.61272	0.52	0.23527	0.27108	0.32551	0.39084	0.29549	0.83095	0.446695
GO:0048042	regulation of post-mating oviposition	0.3207	0.54633	NA	0.4734	0.37065	0.38371	0.45604	0.45007	NA	0.44358	0.446825
GO:0060403	post-mating oviposition	0.3207	0.54633	NA	0.4734	0.37065	0.38371	0.45604	0.45007	NA	0.44358	0.446825
GO:0040016	embryonic cleavage	0.1443	0.09724	0.53521	0.40775	0.46275	0.2531	0.68918	0.68369	0.92281	0.43199	0.44737
GO:0030720	oocyte localization involved in germarium-derived egg chamber formation	0.4433	0.27961	0.27299	0.45165	0.60715	0.73931	0.40822	0.59475	0.1561	0.66371	0.447475
GO:1900425	negative regulation of defense response to bacterium	0.893	0.60249	0.49053	0.2766	0.12295	0.40484	0.56579	0.57319	0.30886	0.2852	0.447685
GO:0007068	negative regulation of transcription during mitotic cell cycle	0.719	0.1791	NA	NA	NA	NA	NA	NA	NA	NA	0.44905
GO:0007070	negative regulation of transcription from RNA polymerase II promoter during mitotic cell cycle	0.719	0.1791	NA	NA	NA	NA	NA	NA	NA	NA	0.44905
GO:0034244	negative regulation of transcription elongation from RNA polymerase II promoter	0.719	0.1791	NA	NA	NA	NA	NA	NA	NA	NA	0.44905
GO:0045896	regulation of transcription during mitotic cell cycle	0.719	0.1791	NA	NA	NA	NA	NA	NA	NA	NA	0.44905
GO:0046021	regulation of transcription from RNA polymerase II promoter during mitotic cell cycle	0.719	0.1791	NA	NA	NA	NA	NA	NA	NA	NA	0.44905
GO:0005978	glycogen biosynthetic process	0.2926	0.16703	0.32298	0.24056	0.7524	0.83227	0.6375	0.63214	0.57517	0.12902	0.449075
GO:0009250	glucan biosynthetic process	0.2926	0.16703	0.32298	0.24056	0.7524	0.83227	0.6375	0.63214	0.57517	0.12902	0.449075
GO:0016925	protein sumoylation	0.9979	0.9905	0.32481	0.51879	0.15278	0.13511	0.59249	0.38283	0.19621	0.52182	0.45081
GO:0009314	response to radiation	0.8808	0.73103	0.49518	0.12489	0.18661	0.08349	0.3635	0.41046	0.52186	0.4922	0.45133
GO:0010563	negative regulation of phosphorus metabolic process	0.4551	0.49791	0.28091	0.22111	0.6316	0.40915	0.545	0.44777	0.36266	0.52015	0.451435
GO:0045936	negative regulation of phosphate metabolic process	0.4551	0.49791	0.28091	0.22111	0.6316	0.40915	0.545	0.44777	0.36266	0.52015	0.451435
GO:0044774	mitotic DNA integrity checkpoint	0.6706	0.3532	0.62746	0.59163	0.06225	0.06066	0.15674	0.13808	0.55165	0.61804	0.452425
GO:0051336	regulation of hydrolase activity	0.5975	0.98167	0.21383	0.18785	0.33804	0.37928	0.85817	0.57539	0.49965	0.40526	0.452455
GO:0007443	Malpighian tubule morphogenesis	0.4962	0.52702	0.68629	0.34743	0.40945	0.41013	0.30436	0.1819	0.72857	0.54038	0.453165
GO:0061333	renal tubule morphogenesis	0.4962	0.52702	0.68629	0.34743	0.40945	0.41013	0.30436	0.1819	0.72857	0.54038	0.453165
GO:0055002	striated muscle cell development	0.2858	0.37454	0.82291	0.67686	0.32946	0.35158	0.53215	0.80173	0.98676	0.15105	0.453345
GO:0097164	ammonium ion metabolic process	0.0398	0.19015	0.23636	0.20018	0.4814	0.70486	0.5559	0.42596	0.57658	0.51125	0.45368
GO:0051668	localization within membrane	0.5954	0.28228	0.40715	0.42945	0.47844	0.3568	0.71279	0.70255	0.19787	0.48509	0.453945
GO:0006636	unsaturated fatty acid biosynthetic process	0.467	0.47654	0.57329	0.04863	0.44121	0.77756	0.34897	0.31036	0.5983	0.10724	0.454105
GO:0007527	adult somatic muscle development	0.2475	0.37561	0.9563	0.31624	0.92643	0.6209	0.2555	0.53288	0.9162	0.20615	0.454245
GO:0045773	positive regulation of axon extension	0.4855	0.47146	0.53296	0.78864	0.43697	0.38041	0.3997	0.2098	0.43734	0.81744	0.4544
GO:0051493	regulation of cytoskeleton organization	0.4014	0.37717	0.50957	0.2621	0.12574	0.0875	0.89046	0.86337	0.6624	0.56062	0.455485
GO:0055085	transmembrane transport	0.5857	0.42327	0.48837	0.2495	0.49834	0.50654	0.52579	0.37599	0.33029	0.14293	0.45582
GO:0031112	positive regulation of microtubule polymerization or depolymerization	0.4573	0.30535	0.61326	0.4545	NA	NA	0.25784	0.67013	0.60473	0.39537	0.4559
GO:0051642	centrosome localization	0.3134	0.32622	0.38406	0.49423	0.81345	0.88131	0.58077	0.56846	0.41809	0.16859	0.45616
GO:0061842	microtubule organizing center localization	0.3134	0.32622	0.38406	0.49423	0.81345	0.88131	0.58077	0.56846	0.41809	0.16859	0.45616
GO:0002274	myeloid leukocyte activation	0.2764	0.52434	0.353	0.44156	0.16137	0.56675	0.97151	0.97591	0.3545	0.47127	0.456415
GO:0042116	macrophage activation	0.2764	0.52434	0.353	0.44156	0.16137	0.56675	0.97151	0.97591	0.3545	0.47127	0.456415
GO:0045321	leukocyte activation	0.2764	0.52434	0.353	0.44156	0.16137	0.56675	0.97151	0.97591	0.3545	0.47127	0.456415
GO:0009967	positive regulation of signal transduction	0.8652	0.68411	0.17559	0.56869	0.35768	0.5557	0.21407	0.30106	0.28567	0.68015	0.45669
GO:0019637	organophosphate metabolic process	0.1083	0.15072	0.65781	0.5181	0.37367	0.32239	0.59931	0.68238	0.63767	0.39627	0.457185
GO:0016320	endoplasmic reticulum membrane fusion	0.482	0.48432	0.51062	0.59161	0.30781	0.3951	0.38118	0.1452	0.43378	0.48151	0.457645
GO:0016973	poly(A)+ mRNA export from nucleus	NA	NA	0.48616	NA	NA	NA	NA	NA	0.42914	NA	0.45765
GO:0010466	negative regulation of peptidase activity	0.1377	0.0566	0.45952	0.46216	0.18065	0.20954	0.45724	0.45816	0.49017	0.45894	0.4577
GO:0010951	negative regulation of endopeptidase activity	0.1377	0.0566	0.45952	0.46216	0.18065	0.20954	0.45724	0.45816	0.49017	0.45894	0.4577
GO:0042062	long-term strengthening of neuromuscular junction	0.9448	0.95536	0.15977	0.42001	0.684	0.66026	0.35754	0.45784	NA	0.37349	0.45784
GO:0030576	Cajal body organization	0.4504	0.50784	0.0844	0.64204	NA	NA	0.46715	0.535	0.12483	0.35186	0.458775
GO:0006536	glutamate metabolic process	0.3786	0.39563	0.36963	0.43828	0.92213	0.61609	0.69063	0.68999	0.40978	0.47936	0.45882
GO:1902850	microtubule cytoskeleton organization involved in mitosis	0.9157	0.76746	0.80225	0.10557	0.27767	0.35147	0.32895	0.04489	0.78998	0.56789	0.45968
GO:0036293	response to decreased oxygen levels	0.4453	0.27694	0.47425	0.62265	0.25653	0.23957	0.41539	0.50061	0.50717	0.60097	0.459775
GO:0019098	reproductive behavior	0.4396	0.48007	0.23989	0.78528	0.65649	0.43588	0.54513	0.73838	0.4382	0.18238	0.459835
GO:0051181	cofactor transport	0.3548	0.24249	0.57875	0.4213	0.54776	0.44685	0.53697	0.47492	0.5836	0.41141	0.460885
GO:0007458	progression of morphogenetic furrow involved in compound eye morphogenesis	0.4655	0.55169	0.16297	0.45666	0.11411	0.10666	0.39901	0.70094	0.57753	0.54098	0.46108
GO:1903076	regulation of protein localization to plasma membrane	0.507	0.47259	0.0538	0.59917	0.59662	0.54771	0.20053	0.45002	0.11046	0.34942	0.461305
GO:1904375	regulation of protein localization to cell periphery	0.507	0.47259	0.0538	0.59917	0.59662	0.54771	0.20053	0.45002	0.11046	0.34942	0.461305
GO:1905475	regulation of protein localization to membrane	0.507	0.47259	0.0538	0.59917	0.59662	0.54771	0.20053	0.45002	0.11046	0.34942	0.461305
GO:0007019	microtubule depolymerization	0.524	0.53574	0.66301	0.32092	0.39611	0.35873	0.39887	0.64092	0.63407	0.25793	0.461435
GO:0060538	skeletal muscle organ development	0.7488	0.77134	0.4685	0.66979	0.15888	0.26917	0.3408	0.45441	0.56156	0.30608	0.461455
GO:0043241	protein complex disassembly	0.4516	0.71075	0.12716	0.25632	0.67529	0.71635	0.4719	0.55925	0.1466	0.38194	0.46175
GO:1903391	regulation of adherens junction organization	0.4925	0.21758	NA	0.36586	0.46452	0.45921	0.84906	0.85382	NA	0.40567	0.461865
GO:1901137	carbohydrate derivative biosynthetic process	0.6561	0.88438	0.66729	0.62464	0.11157	0.2037	0.2999	0.21349	0.74253	0.29543	0.46227
GO:0031668	cellular response to extracellular stimulus	0.9861	0.81814	0.32277	0.58298	0.22793	0.23246	0.47573	0.44911	0.11543	0.66424	0.46242
GO:0031669	cellular response to nutrient levels	0.9859	0.84235	0.25264	0.60843	0.22793	0.23246	0.47573	0.44911	0.08678	0.69283	0.46242
GO:0045595	regulation of cell differentiation	0.5339	0.60813	0.29167	0.35664	0.75098	0.57651	0.21303	0.02917	0.39254	0.58415	0.46322
GO:0007126	meiotic nuclear division	0.47	0.56639	0.62952	0.01062	0.01935	0.15149	0.79302	0.75451	0.45693	0.07286	0.463465
GO:0042254	ribosome biogenesis	0.4184	0.75898	0.22946	0.59351	0.29306	0.4766	0.54329	0.45119	0.25327	0.67512	0.463895
GO:0007264	small GTPase mediated signal transduction	0.9796	0.91329	0.38921	0.4168	0.62778	0.51181	0.19218	0.35165	0.21495	0.73381	0.464305
GO:0006906	vesicle fusion	0.5289	0.22669	0.2232	0.59602	0.47951	0.6112	0.39757	0.35142	0.44971	0.89347	0.46461
GO:0007127	meiosis I	0.4777	0.69096	0.93371	0.45181	0.24618	0.19677	0.36007	0.61046	0.68696	0.32243	0.464755
GO:1901699	cellular response to nitrogen compound	0.3419	0.28229	0.67159	0.60872	0.10436	0.14267	0.58771	0.18084	0.74269	0.62402	0.464805
GO:0046620	regulation of organ growth	0.4677	0.36078	0.49083	0.01181	0.46241	0.52282	0.51045	0.54871	0.42803	0.0712	0.465055
GO:0015849	organic acid transport	0.3934	0.47477	0.64045	0.39715	0.45587	0.29302	0.5507	0.52953	0.68242	0.40133	0.46532
GO:0046942	carboxylic acid transport	0.3934	0.47477	0.64045	0.39715	0.45587	0.29302	0.5507	0.52953	0.68242	0.40133	0.46532
GO:0016325	oocyte microtubule cytoskeleton organization	0.7594	0.48174	0.19735	0.58041	0.48657	0.44907	0.17937	0.31537	0.23824	0.71709	0.465405
GO:0018193	peptidyl-amino acid modification	0.5912	0.55872	0.87478	0.43721	0.06747	0.07603	0.19068	0.17911	0.8192	0.49373	0.46547
GO:0016558	protein import into peroxisome matrix	0.0318	0.03731	0.39302	0.24608	0.62143	0.61328	0.73131	0.76937	0.53847	0.18255	0.465745
GO:0007362	terminal region determination	0.5847	0.69071	0.59574	0.49441	0.0615	0.07221	0.07825	0.19125	0.62632	0.43747	0.46594
GO:0006086	acetyl-CoA biosynthetic process from pyruvate	0.0232	0.00862	0.61557	0.57167	0.35284	0.36038	0.62278	0.61441	0.34256	0.5783	0.466025
GO:0034660	ncRNA metabolic process	0.2273	0.51981	0.52843	0.64186	0.23554	0.48499	0.44774	0.24474	0.29188	0.57405	0.466365
GO:0007503	fat body development	NA	NA	0.47443	0.45343	0.35039	0.38019	0.85323	0.82919	0.48328	0.4585	0.466465
GO:0060612	adipose tissue development	NA	NA	0.47443	0.45343	0.35039	0.38019	0.85323	0.82919	0.48328	0.4585	0.466465
GO:0006984	ER-nucleus signaling pathway	0.5022	0.53532	0.11858	0.5265	NA	NA	0.43133	0.34169	0.10826	0.50384	0.466765
GO:0006991	response to sterol depletion	0.5022	0.53532	0.11858	0.5265	NA	NA	0.43133	0.34169	0.10826	0.50384	0.466765
GO:0032933	SREBP signaling pathway	0.5022	0.53532	0.11858	0.5265	NA	NA	0.43133	0.34169	0.10826	0.50384	0.466765
GO:0071501	cellular response to sterol depletion	0.5022	0.53532	0.11858	0.5265	NA	NA	0.43133	0.34169	0.10826	0.50384	0.466765
GO:0005977	glycogen metabolic process	0.461	0.47782	0.13403	0.25151	0.63494	0.79783	0.47298	0.5869	0.33053	0.11334	0.46699
GO:0006073	cellular glucan metabolic process	0.461	0.47782	0.13403	0.25151	0.63494	0.79783	0.47298	0.5869	0.33053	0.11334	0.46699
GO:0006112	energy reserve metabolic process	0.461	0.47782	0.13403	0.25151	0.63494	0.79783	0.47298	0.5869	0.33053	0.11334	0.46699
GO:0044042	glucan metabolic process	0.461	0.47782	0.13403	0.25151	0.63494	0.79783	0.47298	0.5869	0.33053	0.11334	0.46699
GO:0045856	positive regulation of pole plasm oskar mRNA localization	0.1045	0.12159	0.46708	NA	0.58881	0.58249	NA	NA	0.4961	0.32352	0.46708
GO:0060282	positive regulation of oocyte development	0.1045	0.12159	0.46708	NA	0.58881	0.58249	NA	NA	0.4961	0.32352	0.46708
GO:1902877	positive regulation of embryonic pattern specification	0.1045	0.12159	0.46708	NA	0.58881	0.58249	NA	NA	0.4961	0.32352	0.46708
GO:1904582	positive regulation of intracellular mRNA localization	0.1045	0.12159	0.46708	NA	0.58881	0.58249	NA	NA	0.4961	0.32352	0.46708
GO:1903322	positive regulation of protein modification by small protein conjugation or removal	0.6224	0.9157	0.25245	0.47238	0.1798	0.24846	0.7196	0.79164	0.46203	0.29919	0.467205
GO:0051438	regulation of ubiquitin-protein transferase activity	0.2531	0.35428	0.51895	0.45232	0.4874	0.41806	0.51457	0.52558	0.48281	0.44277	0.467565
GO:0006117	acetaldehyde metabolic process	0.6136	0.36368	0.41224	0.2125	0.64455	0.68098	0.52786	0.42146	0.51407	0.31738	0.467765
GO:0006346	methylation-dependent chromatin silencing	0.806	0.82057	0.46409	0.11729	0.08774	0.1049	0.92883	0.85569	0.47174	0.1385	0.467915
GO:0032786	"positive regulation of DNA-templated transcription, elongation"	0.241	0.42356	0.80563	0.39621	0.42595	0.42099	0.76309	0.71435	0.50988	0.5416	0.467915
GO:0090308	regulation of methylation-dependent chromatin silencing	0.806	0.82057	0.46409	0.11729	0.08774	0.1049	0.92883	0.85569	0.47174	0.1385	0.467915
GO:0090309	positive regulation of methylation-dependent chromatin silencing	0.806	0.82057	0.46409	0.11729	0.08774	0.1049	0.92883	0.85569	0.47174	0.1385	0.467915
GO:0051282	regulation of sequestering of calcium ion	0.3749	0.39724	0.49556	0.90647	0.45339	0.48312	0.41661	0.4179	0.61274	0.6959	0.468255
GO:0048934	peripheral nervous system neuron differentiation	0.4354	0.45769	0.12724	0.74079	0.93866	0.72504	0.47905	0.56049	0.10974	0.41434	0.46837
GO:0048935	peripheral nervous system neuron development	0.4354	0.45769	0.12724	0.74079	0.93866	0.72504	0.47905	0.56049	0.10974	0.41434	0.46837
GO:0097305	response to alcohol	0.4579	0.32564	0.93876	0.3429	0.33877	0.64974	0.45205	0.502	0.90009	0.47906	0.46848
GO:0035070	salivary gland histolysis	0.3001	0.61538	0.69247	0.456	0.68599	0.59852	0.12343	0.3906	0.48104	0.02812	0.46852
GO:0046823	negative regulation of nucleocytoplasmic transport	0.5131	0.29521	0.4561	0.32964	0.14455	0.1728	0.56481	0.56331	0.51671	0.48139	0.468745
GO:0090317	negative regulation of intracellular protein transport	0.5131	0.29521	0.4561	0.32964	0.14455	0.1728	0.56481	0.56331	0.51671	0.48139	0.468745
GO:2001020	regulation of response to DNA damage stimulus	0.5415	0.39705	0.76385	0.15078	0.89376	0.83788	0.07761	0.14103	0.83635	0.22068	0.469275
GO:0044265	cellular macromolecule catabolic process	0.9286	0.95263	0.7334	0.49179	0.05072	0.15081	0.13446	0.0497	0.82998	0.4468	0.469295
GO:0007143	female meiotic division	0.4892	0.22336	0.83646	0.10391	0.21348	0.42051	0.54606	0.44944	0.81173	0.495	0.46932
GO:0051236	establishment of RNA localization	0.3714	0.27096	0.41289	0.72055	0.52602	0.59651	0.02042	0.02271	0.69476	0.58172	0.469455
GO:0046486	glycerolipid metabolic process	0.1875	0.08536	0.74758	0.17809	0.8533	0.76495	0.48654	0.45293	0.50841	0.36797	0.469735
GO:0071526	semaphorin-plexin signaling pathway	0.9495	0.94229	0.46324	NA	NA	NA	0.46621	0.47347	0.44343	NA	0.46984
GO:0007525	somatic muscle development	0.2806	0.24872	0.6608	0.23146	0.80913	0.66831	0.05887	0.66455	0.74531	0.21647	0.4707
GO:2000027	regulation of organ morphogenesis	0.6917	0.95446	0.64645	0.18218	0.17471	0.14516	0.64352	0.29809	0.74295	0.27612	0.470805
GO:0009826	unidimensional cell growth	0.5351	0.55416	0.25141	0.6532	0.48534	0.45653	0.45547	0.26256	0.44609	0.70877	0.470935
GO:0006690	icosanoid metabolic process	NA	NA	0.71261	0.22521	0.44974	0.86603	0.28062	0.25365	0.72761	0.49226	0.471
GO:0006692	prostanoid metabolic process	NA	NA	0.71261	0.22521	0.44974	0.86603	0.28062	0.25365	0.72761	0.49226	0.471
GO:0006693	prostaglandin metabolic process	NA	NA	0.71261	0.22521	0.44974	0.86603	0.28062	0.25365	0.72761	0.49226	0.471
GO:1901568	fatty acid derivative metabolic process	NA	NA	0.71261	0.22521	0.44974	0.86603	0.28062	0.25365	0.72761	0.49226	0.471
GO:2000765	regulation of cytoplasmic translation	NA	NA	NA	NA	NA	NA	0.30636	0.63665	NA	NA	0.471505
GO:0009408	response to heat	0.5011	0.44241	0.54586	0.50518	0.22091	0.13576	0.66055	0.28385	0.33683	0.80799	0.471755
GO:0001845	phagolysosome assembly	0.1757	0.20393	0.22649	0.46082	0.68035	0.60762	0.64178	0.65975	0.32789	0.48328	0.47205
GO:1903707	negative regulation of hemopoiesis	0.7465	0.35959	0.25561	0.58506	0.60962	0.63512	0.23719	0.27596	0.05204	0.80117	0.472325
GO:0019433	triglyceride catabolic process	0.0685	0.22316	0.71022	0.24005	0.58234	0.76659	0.31297	0.38193	0.61045	0.5632	0.472565
GO:0046461	neutral lipid catabolic process	0.0685	0.22316	0.71022	0.24005	0.58234	0.76659	0.31297	0.38193	0.61045	0.5632	0.472565
GO:0046464	acylglycerol catabolic process	0.0685	0.22316	0.71022	0.24005	0.58234	0.76659	0.31297	0.38193	0.61045	0.5632	0.472565
GO:0042176	regulation of protein catabolic process	0.9643	0.8674	0.43705	0.47695	0.03917	0.1091	0.46888	0.14198	0.52136	0.5298	0.472915
GO:0001510	RNA methylation	0.1799	0.5345	0.51731	0.48715	0.10938	0.20121	0.36985	0.48601	0.6074	0.45993	0.47297
GO:0030178	negative regulation of Wnt signaling pathway	0.7781	0.73065	0.42687	0.23174	0.13467	0.16189	0.86732	0.7171	0.51907	0.2909	0.47297
GO:0032502	developmental process	0.5632	0.86797	0.1366	0.46082	0.45181	0.76262	0.4873	0.44672	0.73828	0.20755	0.47406
GO:0098602	single organism cell adhesion	0.942	0.9178	0.33359	0.27437	0.86158	0.88417	0.38705	0.43839	0.10336	0.51014	0.474265
GO:0060811	intracellular mRNA localization involved in anterior/posterior axis specification	0.1183	0.07911	0.39705	0.78801	0.21205	0.39849	0.66127	0.55035	0.60595	0.69015	0.47442
GO:0007300	ovarian nurse cell to oocyte transport	0.4694	0.61686	0.36459	0.51751	0.71454	0.7237	0.12952	0.14483	0.47946	0.45324	0.47443
GO:0071900	regulation of protein serine/threonine kinase activity	0.5529	0.36365	0.5999	0.14497	0.29064	0.43008	0.44203	0.51534	0.63523	0.50774	0.474885
GO:0007316	pole plasm RNA localization	0.1163	0.03682	0.22963	0.64185	0.32201	0.5729	0.68636	0.64761	0.48024	0.47075	0.475495
GO:0005975	carbohydrate metabolic process	0.805	0.66916	0.16952	0.27863	0.58873	0.35468	0.67508	0.47487	0.20107	0.47635	0.47561
GO:0009631	cold acclimation	0.3442	0.25384	0.87904	0.57713	0.05541	0.15689	0.60203	0.37457	0.98176	0.63603	0.47585
GO:0071824	protein-DNA complex subunit organization	0.3353	0.5193	0.25732	0.40679	0.8705	0.89342	0.60002	0.49299	0.21113	0.46128	0.477135
GO:0035321	maintenance of imaginal disc-derived wing hair orientation	0.1761	0.21939	0.72347	0.36078	0.46208	0.49378	0.73831	0.72909	0.23627	0.52465	0.47793
GO:1901654	response to ketone	0.2184	0.28389	0.83167	0.41339	0.16528	0.12127	0.86125	0.84299	0.6703	0.54286	0.478125
GO:0048142	germarium-derived cystoblast division	0.5224	0.54067	0.8082	0.30038	0.43406	0.70465	0.30717	0.80875	0.201	0.32234	0.47823
GO:0006901	vesicle coating	0.855	0.65488	0.85902	0.47848	0.41075	0.47223	0.45297	0.47888	0.74406	0.43711	0.47868
GO:0006552	leucine catabolic process	0.3596	0.34309	NA	0.36852	0.56732	0.53396	0.63397	0.89203	NA	0.42399	0.478975
GO:0009267	cellular response to starvation	0.9291	0.78848	0.22656	0.54158	0.25172	0.25649	0.48584	0.47308	0.07664	0.63215	0.47946
GO:0018993	somatic sex determination	0.4114	0.53207	0.25692	0.59531	0.56633	0.25379	0.50868	0.80702	0.40103	0.45093	0.479805
GO:0006271	DNA strand elongation involved in DNA replication	0.1207	0.14524	NA	NA	0.81474	0.98401	NA	NA	NA	NA	0.47999
GO:0022616	DNA strand elongation	0.1207	0.14524	NA	NA	0.81474	0.98401	NA	NA	NA	NA	0.47999
GO:2001135	regulation of endocytic recycling	0.8511	0.43348	0.90136	0.52672	0.27874	0.25881	0.5541	0.17766	0.91671	0.16214	0.4801
GO:0008584	male gonad development	NA	0.61125	0.20719	0.28227	0.9209	0.91639	0.35119	0.4803	0.23273	0.5802	0.4803
GO:0046546	development of primary male sexual characteristics	NA	0.61125	0.20719	0.28227	0.9209	0.91639	0.35119	0.4803	0.23273	0.5802	0.4803
GO:0051130	positive regulation of cellular component organization	0.7634	0.45924	0.66888	0.05805	0.67589	0.5018	0.34296	0.34093	0.8413	0.09822	0.48052
GO:0009064	glutamine family amino acid metabolic process	0.3384	0.40038	0.30146	0.43219	0.66897	0.44716	0.76896	0.51419	0.58458	0.67856	0.480675
GO:1905879	regulation of oogenesis	0.3451	0.61629	0.23899	0.71632	0.7937	0.28991	0.12487	0.0538	0.70299	0.85212	0.480695
GO:0061058	regulation of peptidoglycan recognition protein signaling pathway	0.4648	0.41332	0.90967	0.21497	0.34296	0.49722	0.70267	0.6807	0.5725	0.21736	0.48101
GO:0061060	negative regulation of peptidoglycan recognition protein signaling pathway	0.4648	0.41332	0.90967	0.21497	0.34296	0.49722	0.70267	0.6807	0.5725	0.21736	0.48101
GO:0001838	embryonic epithelial tube formation	0.4714	0.49176	NA	NA	NA	NA	NA	NA	NA	NA	0.48158
GO:0048096	chromatin-mediated maintenance of transcription	0.5635	0.41675	0.58754	0.64149	0.33953	0.34776	0.26067	0.22613	0.79553	0.54702	0.481885
GO:0061061	muscle structure development	0.1295	0.25765	0.91492	0.7709	0.77901	0.55106	0.14377	0.38662	0.9142	0.41284	0.48195
GO:2000026	regulation of multicellular organismal development	0.6936	0.64737	0.41974	0.02807	0.74802	0.54437	0.31943	0.0502	0.69049	0.02985	0.482055
GO:0050789	regulation of biological process	0.4537	0.7156	0.3142	0.7513	0.51048	0.52747	0.1985	0.30133	0.62773	0.08103	0.48209
GO:0006941	striated muscle contraction	NA	NA	0.63119	NA	0.49615	0.45545	NA	NA	0.46825	NA	0.4822
GO:0030433	ubiquitin-dependent ERAD pathway	0.6375	0.79969	0.31656	0.85401	0.44622	0.34326	0.26143	0.07343	0.62604	0.5188	0.48251
GO:0036503	ERAD pathway	0.6375	0.79969	0.31656	0.85401	0.44622	0.34326	0.26143	0.07343	0.62604	0.5188	0.48251
GO:0010038	response to metal ion	0.1745	0.53401	0.64635	0.20541	0.43117	0.36713	0.56354	0.58899	0.66608	0.18942	0.48259
GO:0045665	negative regulation of neuron differentiation	0.4381	0.34667	0.85193	0.45447	0.97139	0.63534	0.31504	0.32628	0.56391	0.51089	0.48268
GO:0006968	cellular defense response	0.5554	0.53387	0.39758	0.86859	0.23088	0.5806	0.21786	0.30416	0.43161	0.89054	0.48274
GO:2001136	negative regulation of endocytic recycling	0.3947	0.41801	0.90472	0.63594	0.4949	0.47087	0.88251	0.38961	0.90969	0.36515	0.482885
GO:0030238	male sex determination	0.8077	0.6341	0.47858	0.3736	NA	NA	NA	NA	0.48805	0.37118	0.483315
GO:0009068	aspartate family amino acid catabolic process	0.2929	0.27691	0.81164	0.42507	0.48134	0.48534	0.52814	0.97099	0.81711	0.44832	0.48334
GO:0033314	mitotic DNA replication checkpoint	0.3943	0.25825	NA	0.483	NA	NA	0.48494	0.48863	NA	0.4838	0.4834
GO:0019094	pole plasm mRNA localization	0.0809	0.04968	0.29271	0.74041	0.21205	0.46388	0.58727	0.5033	0.51743	0.5992	0.48359
GO:0031175	neuron projection development	0.9242	0.93637	0.95067	0.12216	0.33482	0.52594	0.19697	0.08732	0.68937	0.4426	0.48427
GO:0055090	acylglycerol homeostasis	0.4295	0.39741	0.41412	0.19396	0.65379	0.58629	0.55119	0.54078	0.43059	0.53798	0.484285
GO:0007220	Notch receptor processing	0.5659	0.64809	0.62377	0.10532	0.38836	0.43325	0.48857	0.48117	0.5745	0.16626	0.48487
GO:0007616	long-term memory	0.4877	0.57957	0.1991	0.67484	0.58787	0.62762	0.04558	0.06981	0.14796	0.48207	0.484885
GO:0046467	membrane lipid biosynthetic process	0.2562	0.30094	0.45613	0.5171	0.30196	0.24294	0.51485	0.59032	0.69863	0.66552	0.48549
GO:2000738	positive regulation of stem cell differentiation	NA	NA	0.48824	NA	NA	NA	NA	NA	0.48322	NA	0.48573
GO:0009887	animal organ morphogenesis	0.97	0.99662	0.98407	0.49307	0.27998	0.34709	0.45951	0.47844	0.9677	0.13188	0.485755
GO:0061086	negative regulation of histone H3-K27 methylation	0.3704	0.43391	0.76109	0.53855	NA	NA	0.31979	0.32626	0.76715	0.57674	0.48623
GO:0032459	regulation of protein oligomerization	0.6661	0.63551	0.19163	0.72568	0.30482	0.42861	0.46341	0.50929	0.23962	0.8108	0.48635
GO:0032387	negative regulation of intracellular transport	0.6574	0.43143	0.4561	0.26502	0.19314	0.28077	0.56481	0.56331	0.51671	0.52284	0.486405
GO:1903385	regulation of homophilic cell adhesion	0.6895	0.73426	0.26619	NA	NA	NA	NA	NA	0.28431	NA	0.486905
GO:1903386	negative regulation of homophilic cell adhesion	0.6895	0.73426	0.26619	NA	NA	NA	NA	NA	0.28431	NA	0.486905
GO:0061162	establishment of monopolar cell polarity	0.7119	0.47274	0.48458	0.06442	0.47868	0.48929	0.65664	0.60921	0.29406	0.57091	0.486935
GO:0061339	establishment or maintenance of monopolar cell polarity	0.7119	0.47274	0.48458	0.06442	0.47868	0.48929	0.65664	0.60921	0.29406	0.57091	0.486935
GO:0002781	antifungal peptide production	0.2577	0.41468	0.63363	0.63321	0.6431	0.23968	0.0708	0.39146	0.6669	0.55938	0.48703
GO:0002783	antifungal peptide biosynthetic process	0.2577	0.41468	0.63363	0.63321	0.6431	0.23968	0.0708	0.39146	0.6669	0.55938	0.48703
GO:0002788	regulation of antifungal peptide production	0.2577	0.41468	0.63363	0.63321	0.6431	0.23968	0.0708	0.39146	0.6669	0.55938	0.48703
GO:0002804	positive regulation of antifungal peptide production	0.2577	0.41468	0.63363	0.63321	0.6431	0.23968	0.0708	0.39146	0.6669	0.55938	0.48703
GO:0002810	regulation of antifungal peptide biosynthetic process	0.2577	0.41468	0.63363	0.63321	0.6431	0.23968	0.0708	0.39146	0.6669	0.55938	0.48703
GO:0006967	positive regulation of antifungal peptide biosynthetic process	0.2577	0.41468	0.63363	0.63321	0.6431	0.23968	0.0708	0.39146	0.6669	0.55938	0.48703
GO:1900150	regulation of defense response to fungus	0.2577	0.41468	0.63363	0.63321	0.6431	0.23968	0.0708	0.39146	0.6669	0.55938	0.48703
GO:0043970	histone H3-K9 acetylation	0.9999	0.99476	0.40379	0.8396	0.45161	0.50041	0.40541	0.4744	0.45688	0.8442	0.487405
GO:0030859	polarized epithelial cell differentiation	0.4925	0.52834	0.86945	0.22536	0.38827	0.21251	0.46019	0.62194	0.63402	0.48342	0.48796
GO:0045216	cell-cell junction organization	0.5411	0.41342	0.43496	0.34052	0.58803	0.65806	0.72187	0.98529	0.42901	0.11621	0.48803
GO:0033238	regulation of cellular amine metabolic process	NA	NA	NA	0.48146	NA	NA	NA	NA	NA	0.49499	0.488225
GO:0048566	embryonic digestive tract development	0.7688	0.48201	0.22271	0.39954	0.49398	0.48313	0.83469	0.55358	0.30645	0.57518	0.488555
GO:0030855	epithelial cell differentiation	0.6235	0.38133	0.51636	0.14825	0.56221	0.53219	0.31834	0.46214	0.81394	0.29295	0.48925
GO:0051640	organelle localization	0.269	0.09175	0.7563	0.29384	0.38813	0.54926	0.53646	0.59676	0.71625	0.44422	0.49034
GO:0042559	pteridine-containing compound biosynthetic process	0.3607	0.54067	0.55882	0.44045	0.36837	0.70854	0.91112	0.93472	0.19051	0.39123	0.49056
GO:0006096	glycolytic process	0.3912	0.45019	0.68565	0.53142	0.6531	0.67029	0.25102	0.27506	0.37369	0.64056	0.490805
GO:0006757	ATP generation from ADP	0.3912	0.45019	0.68565	0.53142	0.6531	0.67029	0.25102	0.27506	0.37369	0.64056	0.490805
GO:0045297	post-mating behavior	0.1821	0.54111	0.61688	0.42551	0.97341	0.70839	0.35158	0.78206	0.35784	0.4412	0.491155
GO:0008286	insulin receptor signaling pathway	0.5562	0.47664	0.50321	0.2265	0.0926	0.12008	0.7009	0.5712	0.50039	0.4832	0.491795
GO:0006874	cellular calcium ion homeostasis	0.72	0.67091	0.81221	0.21077	0.17953	0.22223	0.35788	0.62602	0.84522	0.08433	0.49195
GO:0045886	negative regulation of synaptic growth at neuromuscular junction	0.6416	0.62581	0.52176	0.35599	0.66122	0.7277	0.26171	0.38941	0.3021	0.46284	0.4923
GO:0051964	negative regulation of synapse assembly	0.6416	0.62581	0.52176	0.35599	0.66122	0.7277	0.26171	0.38941	0.3021	0.46284	0.4923
GO:1904397	negative regulation of neuromuscular junction development	0.6416	0.62581	0.52176	0.35599	0.66122	0.7277	0.26171	0.38941	0.3021	0.46284	0.4923
GO:1905809	negative regulation of synapse organization	0.6416	0.62581	0.52176	0.35599	0.66122	0.7277	0.26171	0.38941	0.3021	0.46284	0.4923
GO:0019749	"cytoskeleton-dependent cytoplasmic transport, nurse cell to oocyte"	0.408	0.57681	0.31329	0.90364	0.616	0.34679	0.0381	0.04286	0.84078	0.65787	0.492405
GO:0016061	regulation of light-activated channel activity	0.3932	0.77342	0.45929	0.25543	0.93548	0.85933	0.36907	0.6882	0.52626	0.30237	0.492775
GO:0048524	positive regulation of viral process	0.711	0.58363	0.48852	0.65753	0.45164	0.47482	0.61006	0.27714	0.49704	0.25747	0.49278
GO:1903902	positive regulation of viral life cycle	0.711	0.58363	0.48852	0.65753	0.45164	0.47482	0.61006	0.27714	0.49704	0.25747	0.49278
GO:0006401	RNA catabolic process	0.9022	0.76424	0.73379	0.3743	0.48605	0.46442	0.09345	0.04939	0.67463	0.49974	0.492895
GO:0048210	Golgi vesicle fusion to target membrane	0.7836	0.59071	0.36496	0.55557	0.60198	0.59413	0.43077	0.39316	0.34271	0.37023	0.49317
GO:0032868	response to insulin	0.4132	0.35907	0.59178	0.29933	0.11513	0.12884	0.72401	0.66708	0.5888	0.57418	0.49369
GO:0015696	ammonium transport	0.735	0.927	0.60533	0.4827	0.43134	0.35451	0.43246	0.36537	0.60013	0.5048	0.49375
GO:0006356	regulation of transcription from RNA polymerase I promoter	0.6512	0.47963	0.4277	0.96345	0.42608	0.40306	0.90594	0.50863	0.42113	0.93196	0.49413
GO:0009451	RNA modification	0.518	0.88754	0.50751	0.37045	0.15047	0.48771	0.8339	0.50098	0.25399	0.30901	0.494345
GO:0048619	embryonic hindgut morphogenesis	0.585	0.619	0.80889	0.39658	0.4943	0.49508	0.32105	0.13422	0.77297	0.34602	0.49469
GO:0007618	mating	0.4436	0.48592	0.28614	0.38861	0.71075	0.73384	0.6	0.69855	0.5036	0.32702	0.49476
GO:0030534	adult behavior	0.6775	0.3946	0.94356	0.54307	0.36605	0.44009	0.31854	0.56382	0.94357	0.44665	0.49486
GO:0097734	extracellular exosome biogenesis	0.468	0.60608	0.46053	0.7361	0.52233	0.441	0.45754	0.39391	0.58276	0.73616	0.495165
GO:1990182	exosomal secretion	0.468	0.60608	0.46053	0.7361	0.52233	0.441	0.45754	0.39391	0.58276	0.73616	0.495165
GO:0051341	regulation of oxidoreductase activity	NA	NA	NA	0.58908	NA	NA	NA	NA	NA	0.40163	0.495355
GO:0044724	single-organism carbohydrate catabolic process	0.5947	0.62608	0.37441	0.455	0.67794	0.70054	0.30904	0.36063	0.29156	0.53577	0.495385
GO:0008643	carbohydrate transport	0.5279	0.5612	0.37891	0.43123	0.2929	0.53192	0.698	0.62992	0.46373	0.2919	0.495815
GO:0051403	stress-activated MAPK cascade	0.8776	0.85921	0.34807	0.05199	0.63152	0.71578	0.70958	0.36041	0.17383	0.28424	0.495965
GO:0045132	meiotic chromosome segregation	0.1731	0.10252	0.67781	0.32929	0.30009	0.46788	0.85586	0.60918	0.69127	0.52427	0.496075
GO:0044767	single-organism developmental process	0.4903	0.8956	0.11376	0.52816	0.50208	0.80857	0.40612	0.51425	0.39735	0.31371	0.49619
GO:0048069	eye pigmentation	0.3934	0.5163	0.40156	0.0419	0.61748	0.84306	0.743	0.62269	0.47632	0.1488	0.49631
GO:0048871	multicellular organismal homeostasis	0.7605	0.64288	0.55384	0.43102	0.40143	0.53588	0.3541	0.62562	0.34166	0.45733	0.496605
GO:0050769	positive regulation of neurogenesis	0.789	0.65873	0.56156	0.22872	0.54023	0.47795	0.30937	0.08742	0.51647	0.31385	0.49721
GO:0006400	tRNA modification	0.7232	0.85713	0.86408	0.29872	0.10497	0.53375	0.4766	0.47478	0.51807	0.25947	0.497335
GO:0098657	import into cell	0.3676	0.55019	0.49168	0.69644	0.67727	0.55913	0.22323	0.21635	0.5041	0.46747	0.49789
GO:0022618	ribonucleoprotein complex assembly	0.2696	0.10883	0.48498	0.66875	0.6637	0.51609	0.51131	0.01431	0.34649	0.63318	0.498145
GO:2001259	positive regulation of cation channel activity	0.507	0.76105	0.41738	0.21406	0.83132	0.66634	0.25784	0.49224	0.50412	0.20283	0.49818
GO:0061318	renal filtration cell differentiation	0.7744	0.93823	0.47521	0.13764	0.42568	0.44999	0.57836	0.56105	0.52132	0.18739	0.498265
GO:0061319	nephrocyte differentiation	0.7744	0.93823	0.47521	0.13764	0.42568	0.44999	0.57836	0.56105	0.52132	0.18739	0.498265
GO:0045047	protein targeting to ER	0.0483	0.0302	0.50401	0.75404	0.2753	0.40307	0.49295	0.71538	0.5808	0.58373	0.49848
GO:0072599	establishment of protein localization to endoplasmic reticulum	0.0483	0.0302	0.50401	0.75404	0.2753	0.40307	0.49295	0.71538	0.5808	0.58373	0.49848
GO:0070050	neuron cellular homeostasis	0.6897	0.4093	0.21287	0.18001	0.62921	0.65293	0.90908	0.58782	0.33572	0.40463	0.49856
GO:0015931	nucleobase-containing compound transport	0.4944	0.37648	0.50276	0.61961	0.74478	0.74516	0.01922	0.02147	0.6541	0.48397	0.49858
GO:0071324	cellular response to disaccharide stimulus	0.9957	0.98224	0.44432	0.60354	0.45941	0.48802	0.45405	0.23115	0.50949	0.9335	0.498755
GO:0071329	cellular response to sucrose stimulus	0.9957	0.98224	0.44432	0.60354	0.45941	0.48802	0.45405	0.23115	0.50949	0.9335	0.498755
GO:0044272	sulfur compound biosynthetic process	0.0465	0.18443	0.68906	0.30755	0.4649	0.49105	0.76259	0.58139	0.50702	0.65879	0.499035
GO:0071480	cellular response to gamma radiation	0.9284	0.99207	0.28494	0.41046	0.38439	0.37938	0.43208	0.56672	0.75402	0.85715	0.4994
GO:2001257	regulation of cation channel activity	0.507	0.76105	0.44846	0.21406	0.83132	0.66634	0.25784	0.49224	0.77142	0.20283	0.49962
GO:0009790	embryo development	0.8162	0.67594	0.45957	0.57609	0.03149	0.04762	0.43185	0.44458	0.6726	0.5402	0.499885
GO:0018130	heterocycle biosynthetic process	0.8534	0.96899	0.48353	0.1869	0.48249	0.51649	0.70433	0.61698	0.25357	0.09249	0.50001
GO:0006338	chromatin remodeling	0.8642	0.66232	0.70735	0.41282	0.14191	0.18729	0.48319	0.38165	0.5923	0.51697	0.50008
GO:0006458	'de novo' protein folding	0.5104	0.3649	0.92925	0.38696	0.76739	0.75249	0.38911	0.48998	0.9224	0.36254	0.50019
GO:1903531	negative regulation of secretion by cell	0.158	0.44316	0.17334	0.7606	0.24467	0.28718	0.7407	0.55747	0.64274	0.76416	0.500315
GO:0060361	flight	0.2597	0.41412	0.38094	0.58671	0.98941	0.8714	0.10751	0.17667	0.63083	0.60315	0.500415
GO:0044550	secondary metabolite biosynthetic process	0.6254	0.53265	0.26318	0.35357	0.69	0.80332	0.46822	0.54615	0.29434	0.38596	0.500435
GO:0070828	heterochromatin organization	0.7622	0.95065	0.35834	0.64088	0.43649	0.56483	0.40317	0.4108	0.29791	0.66146	0.50066
GO:0048592	eye morphogenesis	0.8353	0.97305	0.86497	0.34095	0.08065	0.18253	0.16562	0.15469	0.77602	0.66248	0.501715
GO:0090596	sensory organ morphogenesis	0.8353	0.97305	0.86497	0.34095	0.08065	0.18253	0.16562	0.15469	0.77602	0.66248	0.501715
GO:0035315	hair cell differentiation	0.5209	0.75137	0.7492	0.17858	0.39468	0.30693	0.64251	0.42543	0.81828	0.48258	0.50174
GO:0035316	non-sensory hair organization	0.5209	0.75137	0.7492	0.17858	0.39468	0.30693	0.64251	0.42543	0.81828	0.48258	0.50174
GO:0035317	imaginal disc-derived wing hair organization	0.5209	0.75137	0.7492	0.17858	0.39468	0.30693	0.64251	0.42543	0.81828	0.48258	0.50174
GO:0051603	proteolysis involved in cellular protein catabolic process	0.951	0.94832	0.6022	0.44063	0.08788	0.2068	0.26581	0.14671	0.80766	0.56351	0.50207
GO:0071260	cellular response to mechanical stimulus	0.7318	0.77796	0.87438	0.18527	0.51519	0.48921	0.14647	0.13344	0.74869	0.11475	0.5022
GO:0006164	purine nucleotide biosynthetic process	0.6883	0.80212	0.94034	0.46113	0.29087	0.30779	0.54346	0.20254	0.91656	0.36351	0.502295
GO:0045807	positive regulation of endocytosis	0.4732	0.71277	0.86005	0.2511	0.53171	0.59547	0.27861	0.30653	0.78633	0.14936	0.502455
GO:0006206	pyrimidine nucleobase metabolic process	0.867	0.84636	0.42207	0.48423	0.77646	0.80996	0.35191	0.29357	0.46007	0.52117	0.5027
GO:0006754	ATP biosynthetic process	0.5216	0.48463	0.8406	0.0929	0.09509	0.07131	0.56208	0.55714	0.82881	0.05026	0.503115
GO:0080134	regulation of response to stress	0.3235	0.26127	0.82762	0.07077	0.44306	0.78326	0.77026	0.58823	0.56366	0.23751	0.50336
GO:0046889	positive regulation of lipid biosynthetic process	0.7719	0.60227	0.10732	0.46911	0.34336	0.60948	0.68778	0.50438	0.11478	0.5029	0.50364
GO:0048584	positive regulation of response to stimulus	0.7092	0.56517	0.33362	0.91863	0.32486	0.60145	0.35343	0.41121	0.44231	0.94312	0.50374
GO:0042441	eye pigment metabolic process	0.3842	0.49343	0.45347	0.06975	0.74288	0.93621	0.92894	0.84528	0.51532	0.26417	0.504375
GO:0043324	pigment metabolic process involved in developmental pigmentation	0.3842	0.49343	0.45347	0.06975	0.74288	0.93621	0.92894	0.84528	0.51532	0.26417	0.504375
GO:0043474	pigment metabolic process involved in pigmentation	0.3842	0.49343	0.45347	0.06975	0.74288	0.93621	0.92894	0.84528	0.51532	0.26417	0.504375
GO:0007635	chemosensory behavior	0.5149	0.47052	0.82003	0.31763	0.90104	0.77171	0.45136	0.4947	0.86638	0.28525	0.5048
GO:0042558	pteridine-containing compound metabolic process	0.344	0.52683	0.82258	0.24476	0.43807	0.68357	0.87368	0.91647	0.48325	0.26518	0.50504
GO:0040017	positive regulation of locomotion	0.7821	0.47146	0.52008	0.82169	0.56396	0.50509	0.50509	0.28002	0.47813	0.42504	0.50509
GO:1903429	regulation of cell maturation	0.5152	0.44809	0.27643	0.79347	0.89678	0.87265	0.49631	0.33451	0.76981	0.48051	0.505755
GO:0060439	trachea morphogenesis	0.7076	0.67603	0.53259	0.04864	0.48041	0.45865	0.6659	0.65011	0.45121	0.12561	0.5065
GO:0009260	ribonucleotide biosynthetic process	0.5277	0.77183	0.90399	0.48595	0.19278	0.20618	0.6469	0.34413	0.92614	0.38816	0.506825
GO:0046390	ribose phosphate biosynthetic process	0.5277	0.77183	0.90399	0.48595	0.19278	0.20618	0.6469	0.34413	0.92614	0.38816	0.506825
GO:0043624	cellular protein complex disassembly	0.3893	0.53298	0.24633	0.28398	0.84224	0.74886	0.67552	0.6699	0.26536	0.4807	0.50684
GO:0043525	positive regulation of neuron apoptotic process	0.5337	0.58718	0.61394	0.64762	0.42817	0.40241	0.38913	0.12511	0.54122	0.48156	0.50763
GO:0009124	nucleoside monophosphate biosynthetic process	0.7743	0.81018	0.49577	0.23459	0.0216	0.02359	0.57814	0.56854	0.51979	0.16823	0.50778
GO:0009968	negative regulation of signal transduction	0.9681	0.67632	0.71442	0.01127	0.36613	0.35523	0.7637	0.59585	0.4198	0.06907	0.507825
GO:0050657	nucleic acid transport	0.4229	0.31333	0.42888	0.77432	0.58696	0.65041	0.02591	0.0287	0.75465	0.63852	0.50792
GO:0050658	RNA transport	0.4229	0.31333	0.42888	0.77432	0.58696	0.65041	0.02591	0.0287	0.75465	0.63852	0.50792
GO:0044801	single-organism membrane fusion	0.4514	0.23539	0.42539	0.42965	0.65627	0.56483	0.60331	0.37036	0.791	0.72947	0.508115
GO:0051149	positive regulation of muscle cell differentiation	0.4999	0.40225	0.47038	0.62094	0.47746	0.51641	0.62366	0.61808	0.30426	0.71059	0.508155
GO:0001894	tissue homeostasis	0.6062	0.42866	0.51261	0.44834	0.51947	0.62346	0.50469	0.68278	0.33644	0.42777	0.50865
GO:0006260	DNA replication	0.7726	0.69822	0.44423	0.30846	0.44492	0.52103	0.63885	0.4964	0.23304	0.52274	0.508715
GO:0040012	regulation of locomotion	0.6904	0.82751	0.21167	0.58847	0.50116	0.53768	0.24957	0.23277	0.17883	0.51643	0.508795
GO:0042048	olfactory behavior	0.5232	0.48132	0.86864	0.33076	0.83923	0.72416	0.46584	0.49586	0.93853	0.3858	0.50953
GO:1903828	negative regulation of cellular protein localization	0.5108	0.36267	0.77422	0.37878	0.31825	0.50861	0.92345	0.90932	0.83902	0.41959	0.509705
GO:0043470	regulation of carbohydrate catabolic process	0.5463	0.59228	0.67041	0.30226	0.99912	0.99884	0.47183	0.47504	0.4009	0.31153	0.51067
GO:0048583	regulation of response to stimulus	0.5415	0.56977	0.53055	0.93943	0.49189	0.57253	0.27889	0.13291	0.34993	0.11516	0.51122
GO:0098742	cell-cell adhesion via plasma-membrane adhesion molecules	0.5535	0.42804	0.25414	0.46918	0.86183	0.8297	0.95809	0.95729	0.25578	0.46268	0.51134
GO:0031577	spindle checkpoint	0.6213	0.4122	0.50311	0.77453	0.04244	1	0.25621	0.31969	0.52012	0.78276	0.511615
GO:0010830	regulation of myotube differentiation	0.9586	0.98552	0.49264	0.26058	0.58673	0.32169	0.5317	0.45706	0.55049	0.34646	0.51217
GO:0060142	regulation of syncytium formation by plasma membrane fusion	0.9586	0.98552	0.49264	0.26058	0.58673	0.32169	0.5317	0.45706	0.55049	0.34646	0.51217
GO:1901739	regulation of myoblast fusion	0.9586	0.98552	0.49264	0.26058	0.58673	0.32169	0.5317	0.45706	0.55049	0.34646	0.51217
GO:0031098	stress-activated protein kinase signaling cascade	0.7538	0.80339	0.31546	0.04696	0.67801	0.71367	0.70509	0.30921	0.1854	0.34762	0.512815
GO:0043434	response to peptide hormone	0.4517	0.39255	0.72259	0.29933	0.16334	0.18119	0.8139	0.72859	0.7197	0.57418	0.51294
GO:1901652	response to peptide	0.4517	0.39255	0.72259	0.29933	0.16334	0.18119	0.8139	0.72859	0.7197	0.57418	0.51294
GO:1903825	organic acid transmembrane transport	0.7122	0.61474	0.52768	0.49499	0.50777	0.49454	0.49032	0.32133	0.7383	0.51828	0.513025
GO:1905039	carboxylic acid transmembrane transport	0.7122	0.61474	0.52768	0.49499	0.50777	0.49454	0.49032	0.32133	0.7383	0.51828	0.513025
GO:0006085	acetyl-CoA biosynthetic process	0.0232	1	0.45469	0.57167	0.24165	0.24818	0.62278	0.61441	0.2328	0.5783	0.51318
GO:0032990	cell part morphogenesis	0.9306	0.92303	0.95362	0.16163	0.22597	0.54654	0.33009	0.14738	0.76661	0.4801	0.51332
GO:0090090	negative regulation of canonical Wnt signaling pathway	0.97	0.77208	0.11336	0.09496	0.50756	0.51978	0.77354	0.80252	0.12728	0.32225	0.51367
GO:0034330	cell junction organization	0.4779	0.50829	0.46237	0.45904	0.64227	0.69889	0.66031	0.96117	0.51912	0.17567	0.513705
GO:0002764	immune response-regulating signaling pathway	0.981	0.95928	0.49165	0.3548	0.40309	0.53577	0.99975	0.98499	0.07039	0.23631	0.51371
GO:1902904	negative regulation of supramolecular fiber organization	0.3796	0.52523	0.73628	0.21062	0.75481	0.50222	0.67034	0.49399	0.8546	0.18478	0.513725
GO:0035332	positive regulation of hippo signaling	0.6244	0.12517	0.81158	0.41377	0.13802	0.22669	0.51592	0.51234	0.76387	0.6639	0.51413
GO:0006856	eye pigment precursor transport	0.8713	0.63557	0.05196	0.45243	0.57623	0.59905	NA	NA	0.2969	0.42391	0.51433
GO:0080135	regulation of cellular response to stress	0.5707	0.58639	0.62559	0.0792	0.67809	0.71443	0.41689	0.2161	0.41075	0.46029	0.515495
GO:0000819	sister chromatid segregation	0.4566	0.37871	0.97529	0.59913	0.30735	0.35901	0.60629	0.34012	0.95586	0.57442	0.51551
GO:0008052	sensory organ boundary specification	0.7911	0.53571	0.33369	0.88456	0.51119	0.48272	0.51721	0.51384	0.06406	0.81979	0.515525
GO:0016360	sensory organ precursor cell fate determination	0.8016	0.53579	0.33369	0.88456	0.51119	0.48272	0.51721	0.51384	0.06406	0.81979	0.515525
GO:0060582	cell fate determination involved in pattern specification	0.8016	0.53579	0.33369	0.88456	0.51119	0.48272	0.51721	0.51384	0.06406	0.81979	0.515525
GO:0008103	oocyte microtubule cytoskeleton polarization	0.5316	0.64139	0.49958	0.74965	0.30778	0.19115	0.2577	0.39254	0.70831	0.84989	0.51559
GO:0006497	protein lipidation	0.6519	0.75555	0.90996	0.49774	0.02531	0.0295	0.09022	0.12053	0.87153	0.53423	0.515985
GO:0042158	lipoprotein biosynthetic process	0.6519	0.75555	0.90996	0.49774	0.02531	0.0295	0.09022	0.12053	0.87153	0.53423	0.515985
GO:0042998	positive regulation of Golgi to plasma membrane protein transport	0.7205	0.59071	0.36496	0.57644	0.70109	0.64076	0.45574	0.4185	0.34271	0.39405	0.51609
GO:0090004	positive regulation of establishment of protein localization to plasma membrane	0.7205	0.59071	0.36496	0.57644	0.70109	0.64076	0.45574	0.4185	0.34271	0.39405	0.51609
GO:0006541	glutamine metabolic process	0.1532	0.28506	0.32731	0.5028	0.69297	0.73424	0.76102	0.53026	0.3695	0.63589	0.51653
GO:0035308	negative regulation of protein dephosphorylation	0.4691	0.46133	0.51683	0.33867	0.90587	0.99125	0.6419	0.59292	0.35209	NA	0.51683
GO:0048546	digestive tract morphogenesis	0.5978	0.5258	0.82551	0.50798	0.52928	0.50596	0.41384	0.28631	0.77698	0.47315	0.51689
GO:0023061	signal release	0.7991	0.95033	0.90883	0.04832	0.58064	0.45318	0.04417	0.03476	0.92465	0.28067	0.51691
GO:0015748	organophosphate ester transport	0.8211	0.55903	0.24157	0.55269	0.51908	0.54818	0.14987	0.45793	0.22592	0.51514	0.51711
GO:0045477	regulation of nurse cell apoptotic process	0.344	0.56688	0.46769	0.72993	0.76762	0.23128	0.2611	0.17181	0.65965	0.57099	0.517285
GO:1904748	regulation of apoptotic process involved in development	0.344	0.56688	0.46769	0.72993	0.76762	0.23128	0.2611	0.17181	0.65965	0.57099	0.517285
GO:0006568	tryptophan metabolic process	0.8612	0.89813	0.87537	0.55875	0.27714	0.46277	0.18507	0.16909	0.92899	0.47604	0.517395
GO:0006586	indolalkylamine metabolic process	0.8612	0.89813	0.87537	0.55875	0.27714	0.46277	0.18507	0.16909	0.92899	0.47604	0.517395
GO:2000377	regulation of reactive oxygen species metabolic process	0.8207	0.307	0.58966	0.53802	0.62967	0.45751	0.31336	0.12951	0.51659	0.51907	0.51783
GO:0033044	regulation of chromosome organization	0.8842	0.4627	0.51085	0.38542	0.52501	0.07422	0.80163	0.61646	0.28273	0.81387	0.51793
GO:0030522	intracellular receptor signaling pathway	0.0245	0.04889	0.18232	0.65855	0.86792	0.37759	0.89844	0.68384	0.21417	0.76942	0.51807
GO:0048665	neuron fate specification	0.4038	0.56926	0.93054	0.29299	0.42518	0.5904	0.46785	0.44175	0.96426	0.65587	0.518555
GO:0031400	negative regulation of protein modification process	0.612	0.43307	0.35162	0.29637	0.65012	0.40548	0.58002	0.6148	0.45724	0.61303	0.51863
GO:0000270	peptidoglycan metabolic process	0.5087	0.52881	0.77555	0.62977	0.30347	0.31862	0.62455	0.48614	0.82457	0.50302	0.518755
GO:0006027	glycosaminoglycan catabolic process	0.5087	0.52881	0.77555	0.62977	0.30347	0.31862	0.62455	0.48614	0.82457	0.50302	0.518755
GO:0009253	peptidoglycan catabolic process	0.5087	0.52881	0.77555	0.62977	0.30347	0.31862	0.62455	0.48614	0.82457	0.50302	0.518755
GO:0016321	female meiosis chromosome segregation	0.3449	0.18528	0.69612	0.19293	0.35976	0.59567	0.75066	0.49873	0.55443	0.53988	0.519305
GO:1903729	regulation of plasma membrane organization	0.5869	0.57606	0.0538	0.59185	0.69601	0.51021	0.31071	0.52848	0.11046	0.42145	0.519345
GO:0010720	positive regulation of cell development	0.6746	0.62437	0.5211	0.39273	0.57038	0.67438	0.51831	0.27457	0.45053	0.51676	0.519705
GO:0006936	muscle contraction	0.3812	0.36071	0.84641	0.03304	0.64424	0.78623	0.51237	0.52761	0.75907	0.0306	0.51999
GO:1902115	regulation of organelle assembly	0.3676	0.28098	0.71163	0.51668	0.10401	0.14359	0.52348	0.53353	0.55123	0.53346	0.52008
GO:0042330	taxis	0.8359	0.70197	0.76626	0.12023	0.79881	0.82329	0.33825	0.28526	0.28742	0.27626	0.52011
GO:0010564	regulation of cell cycle process	0.8059	0.48837	0.94188	0.55194	0.1497	0.04554	0.27173	0.33322	0.74846	0.94109	0.520155
GO:1900073	regulation of neuromuscular synaptic transmission	0.5919	0.52255	0.43427	0.82499	0.42819	0.26111	0.51782	0.55404	0.45008	0.80349	0.520185
GO:0010883	regulation of lipid storage	0.5372	0.57543	0.50322	0.05787	0.55959	0.66324	0.1949	0.14747	0.59169	0.23002	0.52021
GO:0097190	apoptotic signaling pathway	0.5419	0.58648	0.78454	0.49857	0.61032	0.39358	0.2496	0.19996	0.47156	0.68406	0.520235
GO:0006726	eye pigment biosynthetic process	0.393	0.50803	0.51483	0.08183	0.6461	0.91573	0.92894	0.84528	0.52571	0.29161	0.52027
GO:0019991	septate junction assembly	0.6572	0.50009	0.67967	0.0669	0.14686	0.18127	0.79378	0.94976	0.54082	0.24156	0.520455
GO:0006379	mRNA cleavage	0.7837	0.84632	0.08891	0.78324	0.92068	0.81111	0.16715	0.03755	0.25787	0.20429	0.520555
GO:0030307	positive regulation of cell growth	0.6097	0.55534	0.5186	0.63297	0.17656	0.511	0.25739	0.22031	0.57246	0.52381	0.521205
GO:0050778	positive regulation of immune response	0.851	0.70271	0.60928	0.77909	0.2549	0.39798	0.26496	0.28235	0.44627	0.5973	0.521785
GO:0031117	positive regulation of microtubule depolymerization	NA	NA	0.55222	NA	NA	NA	0.43151	0.71643	0.49151	NA	0.521865
GO:1901881	positive regulation of protein depolymerization	NA	NA	0.55222	NA	NA	NA	0.43151	0.71643	0.49151	NA	0.521865
GO:0043549	regulation of kinase activity	0.7218	0.7146	0.4897	0.07396	0.43994	0.33272	0.61317	0.60531	0.5541	0.18186	0.5219
GO:0055081	anion homeostasis	NA	NA	0.77474	0.74978	0.04086	0.03921	0.19223	0.29422	0.78467	0.80215	0.522
GO:0035171	lamellocyte differentiation	0.8174	0.47531	0.31271	0.9714	0.76036	0.56958	0.22988	0.15719	0.26322	0.97655	0.522445
GO:0042387	plasmatocyte differentiation	0.8174	0.47531	0.31271	0.9714	0.76036	0.56958	0.22988	0.15719	0.26322	0.97655	0.522445
GO:0007442	hindgut morphogenesis	0.7024	0.63963	0.6956	0.55783	0.43192	0.41266	0.26575	0.07575	0.76579	0.48904	0.523435
GO:0061525	hindgut development	0.7024	0.63963	0.6956	0.55783	0.43192	0.41266	0.26575	0.07575	0.76579	0.48904	0.523435
GO:0046008	"regulation of female receptivity, post-mating"	0.1328	0.14443	0.76948	0.44299	0.53325	0.514	0.91133	0.90075	0.87726	0.43513	0.523625
GO:0071407	cellular response to organic cyclic compound	0.2358	0.20836	0.40285	0.59917	0.45461	0.4156	0.93771	0.74656	0.77371	0.59289	0.52375
GO:0046671	negative regulation of retinal cell programmed cell death	0.5452	0.57866	0.56466	0.60728	0.25986	0.10751	0.41725	0.5024	0.43696	0.61974	0.5238
GO:0046673	negative regulation of compound eye retinal cell programmed cell death	0.5452	0.57866	0.56466	0.60728	0.25986	0.10751	0.41725	0.5024	0.43696	0.61974	0.5238
GO:0009725	response to hormone	0.3774	0.35905	0.92969	0.4354	0.26306	0.19621	0.91719	0.84445	0.85735	0.61232	0.52386
GO:0006911	"phagocytosis, engulfment"	0.7221	0.7676	0.75746	0.28616	0.2392	0.63253	0.41541	0.36696	0.72343	0.35386	0.52397
GO:0006261	DNA-dependent DNA replication	0.6386	0.84231	0.50767	0.12891	0.54067	0.63327	0.60852	0.44713	0.30322	0.37955	0.52417
GO:0043652	engulfment of apoptotic cell	0.4916	0.5571	0.80138	0.30985	0.76195	0.74667	0.06299	0.09376	0.82843	0.3104	0.52435
GO:0006879	cellular iron ion homeostasis	0.5255	0.64682	0.43079	0.51549	0.63761	0.53233	0.52347	0.54329	0.42282	0.50199	0.524485
GO:0051126	negative regulation of actin nucleation	NA	NA	NA	NA	NA	NA	0.76886	0.28011	NA	NA	0.524485
GO:0009072	aromatic amino acid family metabolic process	0.8804	0.79823	0.61129	0.25353	0.46275	0.58691	0.28976	0.42612	0.85223	0.33246	0.52483
GO:0046148	pigment biosynthetic process	0.4778	0.5721	0.90649	0.29055	0.32267	0.41147	0.68991	0.61944	0.86061	0.4555	0.52495
GO:0042787	protein ubiquitination involved in ubiquitin-dependent protein catabolic process	0.988	0.97794	0.85522	0.52391	0.31479	0.52608	0.57239	0.24285	0.48398	0.15221	0.524995
GO:0035329	hippo signaling	0.4765	0.2372	0.72937	0.0592	0.7453	0.77782	0.50418	0.54591	0.85745	0.27077	0.525045
GO:0032870	cellular response to hormone stimulus	0.4705	0.45043	0.9344	0.45163	0.28876	0.21619	0.92015	0.91765	0.86476	0.57974	0.52512
GO:0010035	response to inorganic substance	0.4227	0.61971	0.47446	0.18714	0.74168	0.65289	0.52256	0.68864	0.52845	0.20112	0.525505
GO:0032869	cellular response to insulin stimulus	0.5227	0.466	0.61509	0.26202	0.13542	0.15075	0.77083	0.74975	0.61213	0.52911	0.525905
GO:0051495	positive regulation of cytoskeleton organization	0.4843	0.34964	0.58869	0.51718	0.41155	0.53483	0.61475	0.46046	0.67146	0.72919	0.526005
GO:0007157	heterophilic cell-cell adhesion via plasma membrane cell adhesion molecules	0.3855	0.35912	0.42647	0.52528	0.77825	0.81993	0.71126	0.73009	0.27131	0.52722	0.52625
GO:0032486	Rap protein signal transduction	0.5503	0.57589	0.32218	0.64932	0.57236	0.20186	0.45209	0.50297	0.2986	0.65772	0.526635
GO:0007464	R3/R4 cell fate commitment	0.8311	0.85189	0.59375	0.22702	0.48276	0.44553	0.48147	0.40825	0.57096	0.63668	0.52686
GO:0007265	Ras protein signal transduction	0.9779	0.91563	0.29463	0.50861	0.68264	0.54563	0.29752	0.2931	0.1213	0.82003	0.52712
GO:0032940	secretion by cell	0.7173	0.58077	0.90164	0.23042	0.54496	0.36404	0.32046	0.20357	0.74786	0.50979	0.527375
GO:0003007	heart morphogenesis	0.5324	0.62275	0.32438	0.52441	0.11931	0.27513	0.83546	0.69676	0.24219	0.62145	0.528405
GO:0033043	regulation of organelle organization	0.9898	0.57304	0.49902	0.24057	0.53833	0.16849	0.74319	0.51865	0.51733	0.60307	0.52849
GO:0042157	lipoprotein metabolic process	0.7265	0.78045	0.94366	0.47131	0.0305	0.03594	0.08429	0.11569	0.90889	0.58569	0.5285
GO:0006537	glutamate biosynthetic process	0.479	0.40528	NA	NA	NA	NA	0.57876	0.59057	NA	NA	0.52888
GO:0043650	dicarboxylic acid biosynthetic process	0.479	0.40528	NA	NA	NA	NA	0.57876	0.59057	NA	NA	0.52888
GO:0031589	cell-substrate adhesion	0.4664	0.7513	0.10688	0.06764	0.86133	0.87288	0.59154	0.59786	0.42878	0.05674	0.52897
GO:0051716	cellular response to stimulus	0.8173	0.79447	0.8833	0.42425	0.38723	0.63377	0.17343	0.11229	0.78141	0.23389	0.52901
GO:0031647	regulation of protein stability	0.5695	0.25849	0.32943	0.19842	0.74172	0.92286	0.60679	0.88834	0.44884	0.48864	0.52907
GO:0048682	sprouting of injured axon	0.5753	0.50442	0.83887	0.55398	0.12599	0.14699	0.12999	0.14266	0.8389	0.56553	0.5292
GO:0045475	locomotor rhythm	0.6286	0.77608	0.20205	0.84913	0.36575	0.49015	0.20801	0.14232	0.56978	0.89142	0.529965
GO:0001522	pseudouridine synthesis	NA	NA	0.27874	0.51727	0.61999	0.23284	0.90591	0.58567	0.14059	0.54284	0.530055
GO:0000412	histone peptidyl-prolyl isomerization	0.3756	0.38095	0.02376	0.6794	NA	NA	0.71377	0.73317	0.17508	0.73092	0.530175
GO:0002682	regulation of immune system process	0.7137	0.5164	0.81987	0.64719	0.30359	0.66104	0.31698	0.20242	0.34981	0.54398	0.53019
GO:0001178	regulation of transcriptional start site selection at RNA polymerase II promoter	0.0956	0.02964	0.72284	0.70628	0.7802	0.80443	0.15957	0.0557	0.6117	0.4487	0.5302
GO:0016049	cell growth	0.7026	0.5014	0.46066	0.56033	0.77382	0.94368	0.50757	0.42791	0.55326	0.4408	0.530415
GO:1902667	regulation of axon guidance	0.6079	0.41171	0.2067	0.7744	0.52151	0.55393	0.53941	0.3438	0.1781	0.89292	0.53046
GO:1902275	regulation of chromatin organization	0.8436	0.61779	0.41433	0.46967	0.49068	0.25117	0.64008	0.57056	0.25191	0.80153	0.53062
GO:0042220	response to cocaine	0.5399	0.43167	0.52215	0.59406	0.55813	0.67437	0.09795	0.17948	0.42745	0.72284	0.531025
GO:0051188	cofactor biosynthetic process	0.2042	0.5846	0.95336	0.28639	0.26379	0.47787	0.87675	0.80401	0.83447	0.25067	0.531235
GO:0009152	purine ribonucleotide biosynthetic process	0.6521	0.82626	0.94925	0.41068	0.24986	0.26483	0.66263	0.25772	0.93453	0.31459	0.53139
GO:0034641	cellular nitrogen compound metabolic process	0.8226	0.99476	0.66202	0.21993	0.31583	0.29326	0.83152	0.40175	0.85954	0.07121	0.531885
GO:0016318	ommatidial rotation	0.9447	0.86937	0.39603	0.90823	0.51634	0.3902	0.54778	0.21856	0.36256	0.88563	0.53206
GO:0022404	molting cycle process	0.8674	0.63205	0.43319	0.68885	0.1666	0.16199	0.07842	0.05705	0.66124	0.93634	0.53262
GO:0031452	negative regulation of heterochromatin assembly	0.9943	0.98573	NA	NA	0.3534	0.45817	0.51346	0.55188	NA	NA	0.53267
GO:0045798	negative regulation of chromatin assembly or disassembly	0.9943	0.98573	NA	NA	0.3534	0.45817	0.51346	0.55188	NA	NA	0.53267
GO:0051052	regulation of DNA metabolic process	0.5806	0.95145	0.60521	0.25148	0.28414	0.48527	0.37562	0.98888	0.68131	0.2326	0.532935
GO:0061025	membrane fusion	0.3868	0.19706	0.50108	0.42965	0.65627	0.56483	0.60331	0.37036	0.86465	0.72947	0.532955
GO:0006807	nitrogen compound metabolic process	0.738	0.8618	0.61953	0.17073	0.34627	0.29191	0.80802	0.44742	0.81622	0.19013	0.533475
GO:0043649	dicarboxylic acid catabolic process	0.5172	0.65149	0.51705	NA	0.79917	0.78231	0.41108	0.50964	0.5502	NA	0.5337
GO:0001933	negative regulation of protein phosphorylation	0.545	0.60942	0.30988	0.26844	0.56503	0.33022	0.55219	0.44567	0.52366	0.61554	0.53433
GO:0042326	negative regulation of phosphorylation	0.545	0.60942	0.30988	0.26844	0.56503	0.33022	0.55219	0.44567	0.52366	0.61554	0.53433
GO:0008347	glial cell migration	0.9086	0.84706	0.44306	0.21294	0.6946	0.86439	0.62113	0.44758	0.15968	0.38697	0.534355
GO:0051155	positive regulation of striated muscle cell differentiation	0.3832	0.30269	0.55273	0.67233	0.47746	0.51641	0.62366	0.61808	0.35315	0.75228	0.53457
GO:0060298	positive regulation of sarcomere organization	0.3832	0.30269	0.55273	0.67233	0.47746	0.51641	0.62366	0.61808	0.35315	0.75228	0.53457
GO:0044257	cellular protein catabolic process	0.95	0.94741	0.59131	0.50079	0.06964	0.20704	0.29438	0.16653	0.80425	0.56874	0.534765
GO:0051445	regulation of meiotic cell cycle	0.7767	0.49034	0.56314	0.25522	0.56211	0.58013	0.58448	0.50759	0.44833	0.16822	0.53485
GO:0018149	peptide cross-linking	0.5243	0.5354	0.75941	0.68561	0.4314	0.42527	NA	NA	0.75475	NA	0.5354
GO:0007617	mating behavior	0.575	0.52369	0.34074	0.40106	0.65564	0.64954	0.53943	0.65944	0.53169	0.44846	0.53556
GO:0035007	regulation of melanization defense response	0.1806	0.52406	0.55191	0.47413	0.68683	0.71152	0.22406	0.41284	0.80202	0.5473	0.53568
GO:0008104	protein localization	0.457	0.08659	0.20073	0.30901	0.98056	0.98801	0.99128	0.93305	0.30614	0.61447	0.535735
GO:0034470	ncRNA processing	0.4525	0.91877	0.48293	0.62243	0.31789	0.58991	0.71602	0.67027	0.12261	0.3366	0.53642
GO:0070328	triglyceride homeostasis	0.5082	0.42913	0.42578	0.28558	0.65379	0.58629	0.58889	0.56494	0.44217	0.67515	0.53657
GO:0008064	regulation of actin polymerization or depolymerization	0.8368	0.65407	0.42626	0.29831	0.50186	0.5346	0.80328	0.36701	0.64308	0.53869	0.536645
GO:0030832	regulation of actin filament length	0.8368	0.65407	0.42626	0.29831	0.50186	0.5346	0.80328	0.36701	0.64308	0.53869	0.536645
GO:0007169	transmembrane receptor protein tyrosine kinase signaling pathway	0.7946	0.81569	0.61878	0.11042	0.25521	0.11189	0.94425	0.87651	0.4552	0.17843	0.53699
GO:0010996	response to auditory stimulus	0.4929	0.42215	0.27382	0.807	0.58157	0.65284	0.64743	0.58411	0.41082	0.35797	0.537235
GO:0001748	optic lobe placode development	0.8037	0.57144	0.66597	0.09508	0.48602	0.50304	0.58794	0.62029	0.49186	0.4545	0.53724
GO:0090158	endoplasmic reticulum membrane organization	0.743	0.7412	0.65983	0.53775	0.05045	0.09922	0.07782	0.01311	0.55715	0.53775	0.53775
GO:0002237	response to molecule of bacterial origin	0.7612	0.7514	0.55663	0.87494	0.42686	0.43394	0.51897	0.51666	0.51848	0.90029	0.5378
GO:0050794	regulation of cellular process	0.4934	0.58237	0.47719	0.27621	0.71355	0.79196	0.19703	0.68222	0.72893	0.04712	0.537885
GO:0009966	regulation of signal transduction	0.987	0.97679	0.57376	0.34848	0.79759	0.65115	0.43954	0.3073	0.44022	0.50212	0.53794
GO:0070373	negative regulation of ERK1 and ERK2 cascade	0.9441	0.49192	0.53436	0.66942	NA	NA	0.36024	0.36013	0.54234	0.73326	0.53835
GO:0072175	epithelial tube formation	0.4714	0.49176	NA	NA	0.5874	0.67637	NA	NA	NA	NA	0.53958
GO:0046844	micropyle formation	0.4168	0.52579	0.68987	0.5535	0.361	0.3642	0.65542	0.30453	0.76294	0.55438	0.539645
GO:0032989	cellular component morphogenesis	0.9976	0.80744	0.84966	0.22577	0.19106	0.60882	0.47067	0.40207	0.73612	0.41515	0.539745
GO:0051656	establishment of organelle localization	0.4675	0.16817	0.68863	0.39018	0.42373	0.61692	0.59314	0.66427	0.83751	0.48655	0.539845
GO:0032535	regulation of cellular component size	0.7651	0.52591	0.17759	0.51644	0.55445	0.67173	0.74091	0.30878	0.11173	0.63639	0.54018
GO:0006750	glutathione biosynthetic process	NA	NA	NA	NA	NA	NA	0.52467	0.55575	NA	NA	0.54021
GO:0098656	anion transmembrane transport	0.6025	0.57452	0.35418	0.47266	0.52183	0.55894	0.55876	0.30344	0.59948	0.43883	0.540295
GO:1902117	positive regulation of organelle assembly	0.4999	0.40225	0.62955	0.74752	0.41174	0.45238	0.58784	0.58193	0.39182	0.67118	0.540915
GO:0000165	MAPK cascade	0.9905	0.83415	0.09069	0.21358	0.63037	0.55875	0.54799	0.12639	0.05848	0.53434	0.541165
GO:0023014	signal transduction by protein phosphorylation	0.9905	0.83415	0.09069	0.21358	0.63037	0.55875	0.54799	0.12639	0.05848	0.53434	0.541165
GO:0043242	negative regulation of protein complex disassembly	0.446	0.91003	0.88238	0.4118	0.86724	0.59963	0.48361	0.45773	0.87059	0.38751	0.54162
GO:1901880	negative regulation of protein depolymerization	0.446	0.91003	0.88238	0.4118	0.86724	0.59963	0.48361	0.45773	0.87059	0.38751	0.54162
GO:0019226	transmission of nerve impulse	0.4573	0.45994	0.62413	NA	NA	NA	NA	NA	0.6279	NA	0.542035
GO:0035637	multicellular organismal signaling	0.4573	0.45994	0.62413	NA	NA	NA	NA	NA	0.6279	NA	0.542035
GO:0051646	mitochondrion localization	0.3487	0.49908	0.99724	0.29928	0.91087	0.95062	0.34129	0.58608	0.98045	0.40158	0.54258
GO:0048699	generation of neurons	0.9944	0.99542	0.973	0.34222	0.58229	0.41877	0.5031	0.4879	0.86725	0.39589	0.542695
GO:0007349	cellularization	0.5683	0.70578	0.82869	0.36256	0.34502	0.51775	0.48611	0.67973	0.60383	0.221	0.543025
GO:0032411	positive regulation of transporter activity	0.6451	0.90696	0.43849	0.39821	0.93776	0.79563	0.30009	0.51754	0.56867	0.28748	0.543105
GO:0032414	positive regulation of ion transmembrane transporter activity	0.6451	0.90696	0.43849	0.39821	0.93776	0.79563	0.30009	0.51754	0.56867	0.28748	0.543105
GO:0007591	"molting cycle, chitin-based cuticle"	0.8043	0.73739	0.41246	0.74835	0.15094	0.14412	0.09141	0.39782	0.6918	0.67434	0.5434
GO:0042303	molting cycle	0.8043	0.73739	0.41246	0.74835	0.15094	0.14412	0.09141	0.39782	0.6918	0.67434	0.5434
GO:0071907	determination of digestive tract left/right asymmetry	0.9084	0.59342	0.34366	0.48141	0.49398	0.48313	0.82313	0.70249	0.45238	0.7757	0.5437
GO:0000212	meiotic spindle organization	0.5378	0.25521	0.64375	0.04714	0.55014	0.62046	0.37946	0.56229	0.57453	0.08866	0.54397
GO:0033619	membrane protein proteolysis	0.7937	0.95349	0.4264	0.7557	0.54201	0.57774	0.53537	0.53944	0.54599	0.39285	0.544
GO:0051261	protein depolymerization	0.4206	0.66404	0.42408	0.39842	0.79957	0.7736	0.76353	0.79895	0.42315	0.3205	0.54406
GO:0035152	"regulation of tube architecture, open tracheal system"	0.5976	0.49196	0.30617	0.70201	0.22813	0.16619	0.84595	0.86252	0.61588	0.16815	0.54478
GO:0002803	positive regulation of antibacterial peptide production	0.463	0.75906	0.77518	0.40467	0.71551	0.50516	0.05491	0.27439	0.62476	0.5848	0.54498
GO:0006963	positive regulation of antibacterial peptide biosynthetic process	0.463	0.75906	0.77518	0.40467	0.71551	0.50516	0.05491	0.27439	0.62476	0.5848	0.54498
GO:0061448	connective tissue development	0.7314	0.77208	0.41889	0.5422	0.284	0.31323	0.83092	0.80366	0.42803	0.54796	0.54508
GO:0045176	apical protein localization	0.6953	0.44373	0.62206	0.4689	0.40773	0.62955	0.90404	0.86902	0.32439	0.43991	0.54548
GO:0071375	cellular response to peptide hormone stimulus	0.5634	0.50258	0.74565	0.26202	0.18976	0.2094	0.85011	0.80686	0.74283	0.52911	0.546255
GO:1901653	cellular response to peptide	0.5634	0.50258	0.74565	0.26202	0.18976	0.2094	0.85011	0.80686	0.74283	0.52911	0.546255
GO:0051051	negative regulation of transport	0.4151	0.47978	0.72336	0.48989	0.12619	0.14782	0.74617	0.60281	0.61124	0.63446	0.54635
GO:0019359	nicotinamide nucleotide biosynthetic process	NA	NA	0.6711	NA	0.36732	0.42166	NA	NA	0.81993	NA	0.54638
GO:0019363	pyridine nucleotide biosynthetic process	NA	NA	0.6711	NA	0.36732	0.42166	NA	NA	0.81993	NA	0.54638
GO:0048585	negative regulation of response to stimulus	0.9877	0.70923	0.69516	0.00499	0.21424	0.40976	0.71391	0.66439	0.42929	0.03299	0.54684
GO:0090174	organelle membrane fusion	0.512	0.29111	0.38891	0.66166	0.59096	0.58187	0.3258	0.16167	0.64488	0.83198	0.546935
GO:0033554	cellular response to stress	0.5486	0.57558	0.54597	0.1772	0.05442	0.46691	0.65193	0.4923	0.66949	0.75148	0.547285
GO:0016476	regulation of embryonic cell shape	0.7736	0.5011	0.38906	0.6656	0.59355	0.39846	0.43728	0.3154	0.60261	0.87223	0.547325
GO:1902905	positive regulation of supramolecular fiber organization	0.5696	0.41263	0.66532	0.40449	0.44299	0.52557	0.63085	0.50046	0.66957	0.62627	0.547585
GO:0046777	protein autophosphorylation	0.8538	0.85289	0.64108	0.51971	0.20931	0.23595	0.33822	0.30051	0.58165	0.5758	0.547755
GO:0042337	cuticle development involved in chitin-based cuticle molting cycle	0.6929	0.82089	0.48018	0.30753	0.61525	0.6246	0.07576	0.91237	0.4812	0.25255	0.548225
GO:0007249	I-kappaB kinase/NF-kappaB signaling	0.5181	0.58035	0.5586	0.59499	0.4672	0.58986	0.29067	0.28255	0.8948	0.53817	0.548385
GO:0009743	response to carbohydrate	0.992	0.95084	0.53763	0.58892	0.34533	0.3203	0.49842	0.55971	0.5053	0.81493	0.54867
GO:0097320	plasma membrane tubulation	0.6331	0.50876	0.59026	0.0984	0.28358	0.29361	0.99729	0.99851	0.64774	0.09654	0.54951
GO:0070593	dendrite self-avoidance	0.7939	0.64319	0.41176	0.68907	0.20386	0.45661	0.65379	0.38819	0.40896	0.9311	0.5499
GO:0019220	regulation of phosphate metabolic process	0.929	0.77666	0.19128	0.33536	0.50717	0.59295	0.66149	0.36814	0.14527	0.74503	0.55006
GO:0051174	regulation of phosphorus metabolic process	0.929	0.77666	0.19128	0.33536	0.50717	0.59295	0.66149	0.36814	0.14527	0.74503	0.55006
GO:0034629	cellular protein complex localization	0.9441	0.37285	0.44668	0.18692	0.62908	0.6215	0.84278	0.85983	0.47901	0.43303	0.550255
GO:0009083	branched-chain amino acid catabolic process	0.6783	0.52591	NA	0.36852	0.56732	0.53396	0.63397	0.89203	NA	0.42399	0.55064
GO:0006415	translational termination	0.4377	0.8014	0.46696	0.29693	0.80653	0.34689	0.71069	0.68223	0.4823	0.61918	0.55074
GO:0019219	regulation of nucleobase-containing compound metabolic process	0.9842	0.99264	0.08006	0.48203	0.24634	0.1845	0.66879	0.61994	0.96325	0.05928	0.550985
GO:0060964	regulation of gene silencing by miRNA	0.4541	0.46895	0.02026	0.5469	0.91496	0.6584	0.80793	0.80867	0.12935	0.55514	0.55102
GO:0017145	stem cell division	0.9426	0.59159	0.51168	0.68277	0.15467	0.03163	0.37097	0.93253	0.26213	0.65731	0.551635
GO:0007507	heart development	0.9203	0.94069	0.71452	0.57696	0.21251	0.52668	0.34945	0.50741	0.22917	0.66884	0.55182
GO:0007260	tyrosine phosphorylation of STAT protein	0.3572	0.3358	0.4247	0.8145	0.49895	0.73764	0.60479	0.4814	0.77925	0.99013	0.55187
GO:0007262	STAT protein import into nucleus	0.3572	0.3358	0.4247	0.8145	0.49895	0.73764	0.60479	0.4814	0.77925	0.99013	0.55187
GO:0060179	male mating behavior	0.5025	0.60177	0.33352	0.34791	0.81393	0.7288	0.63647	0.69842	0.31375	0.45922	0.552135
GO:0032273	positive regulation of protein polymerization	0.5544	0.40895	0.79796	0.30398	0.59973	0.19423	0.7554	0.55076	0.70599	0.27931	0.55258
GO:0035075	response to ecdysone	0.2696	0.33745	0.88046	0.51816	0.12419	0.15	0.86362	0.84211	0.6284	0.58706	0.55261
GO:0036314	response to sterol	0.2696	0.33745	0.88046	0.51816	0.12419	0.15	0.86362	0.84211	0.6284	0.58706	0.55261
GO:0034587	piRNA metabolic process	0.113	0.16571	0.59454	0.39728	0.60222	0.6452	0.5107	0.60286	0.84295	0.29715	0.55262
GO:0006875	cellular metal ion homeostasis	0.5138	0.59184	0.677	0.11683	0.20312	0.26418	0.60726	0.71064	0.65431	0.0537	0.55282
GO:0035001	"dorsal trunk growth, open tracheal system"	0.5806	0.70922	0.32433	0.52528	0.86111	0.85598	0.42229	0.49292	0.51893	0.68263	0.55294
GO:0007317	regulation of pole plasm oskar mRNA localization	0.4559	0.53089	0.24604	0.87381	0.61757	0.57506	0.26467	0.17525	0.86219	0.58037	0.552975
GO:0060281	regulation of oocyte development	0.4559	0.53089	0.24604	0.87381	0.61757	0.57506	0.26467	0.17525	0.86219	0.58037	0.552975
GO:1902875	regulation of embryonic pattern specification	0.4559	0.53089	0.24604	0.87381	0.61757	0.57506	0.26467	0.17525	0.86219	0.58037	0.552975
GO:1904580	regulation of intracellular mRNA localization	0.4559	0.53089	0.24604	0.87381	0.61757	0.57506	0.26467	0.17525	0.86219	0.58037	0.552975
GO:1905037	autophagosome organization	0.5817	0.49138	0.38106	0.52442	0.72841	0.68199	0.93522	0.91573	0.39358	0.30527	0.55306
GO:0033627	cell adhesion mediated by integrin	0.4763	0.62924	0.41507	0.54958	0.96123	0.96081	0.29468	0.55701	0.36124	0.76705	0.553295
GO:2000241	regulation of reproductive process	0.2154	0.50902	0.26084	0.73616	0.87405	0.59763	0.21157	0.10234	0.77871	0.65256	0.553325
GO:0046427	positive regulation of JAK-STAT cascade	0.4312	0.66963	0.22576	0.81035	0.62533	0.76112	0.68315	0.31371	0.16277	0.48275	0.55404
GO:1904894	positive regulation of STAT cascade	0.4312	0.66963	0.22576	0.81035	0.62533	0.76112	0.68315	0.31371	0.16277	0.48275	0.55404
GO:0007424	open tracheal system development	0.5243	0.64397	0.1699	0.60832	0.66345	0.64504	0.37591	0.54895	0.55915	0.39156	0.55405
GO:0051013	microtubule severing	0.3385	0.34623	0.50682	NA	0.64631	0.60141	0.64943	0.62681	0.49447	NA	0.554115
GO:0072665	protein localization to vacuole	NA	NA	0.43716	0.39366	NA	NA	0.6186	0.57662	0.53174	0.6497	0.55418
GO:1903078	positive regulation of protein localization to plasma membrane	0.7378	0.62361	0.11106	0.6551	0.55144	0.55692	0.34233	0.39251	0.16198	0.62591	0.55418
GO:1904377	positive regulation of protein localization to cell periphery	0.7378	0.62361	0.11106	0.6551	0.55144	0.55692	0.34233	0.39251	0.16198	0.62591	0.55418
GO:1905477	positive regulation of protein localization to membrane	0.7378	0.62361	0.11106	0.6551	0.55144	0.55692	0.34233	0.39251	0.16198	0.62591	0.55418
GO:0006446	regulation of translational initiation	0.3248	0.60098	0.3093	0.66271	0.39765	0.15862	0.55964	0.59801	0.57399	0.54909	0.554365
GO:0010648	negative regulation of cell communication	0.9669	0.66648	0.88136	0.02725	0.42031	0.44961	0.86064	0.55417	0.5547	0.16277	0.554435
GO:0023057	negative regulation of signaling	0.9669	0.66648	0.88136	0.02725	0.42031	0.44961	0.86064	0.55417	0.5547	0.16277	0.554435
GO:0002227	innate immune response in mucosa	0.32	0.35991	NA	0.67599	NA	NA	0.87748	0.90865	NA	0.43407	0.55503
GO:0022603	regulation of anatomical structure morphogenesis	0.5331	0.58387	0.67619	0.50626	0.63102	0.67354	0.34138	0.45876	0.57772	0.46263	0.55541
GO:0006637	acyl-CoA metabolic process	0.1423	0.55851	0.77845	0.47989	0.55406	0.43238	0.74245	0.90903	0.53877	0.73632	0.556285
GO:0035383	thioester metabolic process	0.1423	0.55851	0.77845	0.47989	0.55406	0.43238	0.74245	0.90903	0.53877	0.73632	0.556285
GO:0034502	protein localization to chromosome	0.4268	0.55438	0.40805	0.70178	0.51984	0.7595	0.55827	0.5798	0.61586	0.46573	0.556325
GO:0016052	carbohydrate catabolic process	0.6536	0.68493	0.42338	0.51446	0.70226	0.72484	0.35704	0.42431	0.3336	0.59844	0.55645
GO:0046845	"branched duct epithelial cell fate determination, open tracheal system"	0.6245	0.66984	0.78387	0.34927	NA	NA	0.49063	0.47419	0.78033	0.30354	0.557565
GO:0006664	glycolipid metabolic process	0.636	0.58449	0.75447	0.77561	0.25005	0.274	0.46275	0.5215	0.53081	0.67364	0.55765
GO:0009247	glycolipid biosynthetic process	0.636	0.58449	0.75447	0.77561	0.25005	0.274	0.46275	0.5215	0.53081	0.67364	0.55765
GO:1903509	liposaccharide metabolic process	0.636	0.58449	0.75447	0.77561	0.25005	0.274	0.46275	0.5215	0.53081	0.67364	0.55765
GO:0035298	regulation of Malpighian tubule size	0.9369	0.37285	0.26762	0.01483	0.76722	0.75954	0.84278	0.393	0.72251	0.15981	0.557755
GO:0043984	histone H4-K16 acetylation	0.4179	0.85241	0.94012	0.72908	0.14145	0.12827	NA	NA	0.53882	0.57674	0.55778
GO:0021551	central nervous system morphogenesis	0.2724	0.27901	0.18894	0.76951	0.82014	0.83404	0.34622	0.77932	0.18914	0.7804	0.557865
GO:0018022	peptidyl-lysine methylation	0.9894	0.97429	0.77571	0.50171	0.05025	0.12628	0.33785	0.43347	0.63659	0.61413	0.55792
GO:0042440	pigment metabolic process	0.5508	0.52555	0.96137	0.41808	0.5484	0.75462	0.54081	0.67967	0.91028	0.56632	0.55856
GO:0007602	phototransduction	0.5782	0.5898	0.9772	0.5417	0.39997	0.26444	0.533	0.66937	0.93524	0.33827	0.55995
GO:0015711	organic anion transport	0.4267	0.39843	0.60775	0.59542	0.53865	0.34684	0.58294	0.66989	0.8398	0.45426	0.560795
GO:0006378	mRNA polyadenylation	0.8338	0.74172	0.08033	0.44672	0.94863	0.80692	0.01075	0.05852	0.09351	0.67514	0.56093
GO:0043631	RNA polyadenylation	0.8338	0.74172	0.08033	0.44672	0.94863	0.80692	0.01075	0.05852	0.09351	0.67514	0.56093
GO:0034308	primary alcohol metabolic process	NA	NA	NA	NA	NA	NA	0.75238	0.36953	NA	NA	0.560955
GO:0001737	establishment of imaginal disc-derived wing hair orientation	0.773	0.5519	0.83626	0.31291	0.17577	0.3029	0.57092	0.38737	0.86884	0.5702	0.56105
GO:0034968	histone lysine methylation	0.9952	0.98364	0.89742	0.47416	0.08507	0.18613	0.37324	0.47299	0.6721	0.64889	0.561525
GO:0034764	positive regulation of transmembrane transport	0.7004	0.88435	0.58595	0.40439	0.96175	0.8275	0.26588	0.45964	0.54005	0.43135	0.563
GO:0034767	positive regulation of ion transmembrane transport	0.7004	0.88435	0.58595	0.40439	0.96175	0.8275	0.26588	0.45964	0.54005	0.43135	0.563
GO:0043270	positive regulation of ion transport	0.6716	0.8729	0.58595	0.3747	0.96175	0.8275	0.26588	0.45964	0.54005	0.38531	0.563
GO:0006727	ommochrome biosynthetic process	0.5795	0.67048	0.13481	0.38949	0.77038	0.76846	0.453	0.54716	0.3196	0.59438	0.56333
GO:0008055	ocellus pigment biosynthetic process	0.5795	0.67048	0.13481	0.38949	0.77038	0.76846	0.453	0.54716	0.3196	0.59438	0.56333
GO:0033060	ocellus pigmentation	0.5795	0.67048	0.13481	0.38949	0.77038	0.76846	0.453	0.54716	0.3196	0.59438	0.56333
GO:0046152	ommochrome metabolic process	0.5795	0.67048	0.13481	0.38949	0.77038	0.76846	0.453	0.54716	0.3196	0.59438	0.56333
GO:0046158	ocellus pigment metabolic process	0.5795	0.67048	0.13481	0.38949	0.77038	0.76846	0.453	0.54716	0.3196	0.59438	0.56333
GO:0016072	rRNA metabolic process	0.6219	0.89843	0.22733	0.71233	0.50612	0.32338	0.7122	0.43676	0.35994	0.81209	0.56401
GO:0006643	membrane lipid metabolic process	0.2958	0.26772	0.40148	0.84367	0.49869	0.51826	0.81938	0.7903	0.61044	0.88723	0.56435
GO:0006032	chitin catabolic process	0.8238	0.53088	0.25816	0.63649	0.58619	0.59904	0.54257	0.28934	0.26544	0.63384	0.56438
GO:0045676	regulation of R7 cell differentiation	0.8833	0.97718	0.68402	0.25978	0.27106	0.45093	0.8059	0.28372	0.67799	0.25515	0.56446
GO:0030317	flagellated sperm motility	0.471	0.25955	0.60928	0.99953	0.60395	0.52506	0.36955	0.50753	0.92977	0.94495	0.564505
GO:0097722	sperm motility	0.471	0.25955	0.60928	0.99953	0.60395	0.52506	0.36955	0.50753	0.92977	0.94495	0.564505
GO:0016486	peptide hormone processing	0.0918	0.13285	0.4768	0.52737	0.75842	0.60764	0.99409	0.98136	0.49017	0.6017	0.564535
GO:0031323	regulation of cellular metabolic process	0.9558	0.97466	0.06195	0.52768	0.60384	0.71472	0.11227	0.66915	0.15492	0.01061	0.56576
GO:0035008	positive regulation of melanization defense response	NA	NA	NA	0.56108	NA	NA	NA	NA	NA	0.57072	0.5659
GO:0007303	"cytoplasmic transport, nurse cell to oocyte"	0.2709	0.29283	0.60347	0.55339	0.91296	0.94538	0.31188	0.2875	0.75859	0.57881	0.5661
GO:0007290	spermatid nucleus elongation	0.2575	0.24441	0.80068	0.2769	0.94791	0.97023	NA	NA	0.85282	0.33155	0.566115
GO:0007599	hemostasis	0.5961	0.44506	0.63881	0.78035	0.44443	0.43667	0.44538	0.55166	0.83644	0.58103	0.566345
GO:0007610	behavior	0.9831	0.93296	0.57265	0.45094	0.68907	0.56017	0.55739	0.48057	0.63144	0.54187	0.56641
GO:0007449	"proximal/distal pattern formation, imaginal disc"	0.5739	0.55931	0.27184	0.04926	0.98907	0.98085	0.91044	0.88772	0.4522	0.03846	0.566605
GO:0007418	ventral midline development	0.6107	0.13185	0.38028	0.94268	0.70771	0.73062	0.25174	0.25893	0.52976	0.60402	0.56689
GO:0010257	NADH dehydrogenase complex assembly	0.4179	0.40658	0.58902	0.17154	0.77468	0.7926	0.62116	0.54543	0.64372	0.15413	0.567225
GO:0032981	mitochondrial respiratory chain complex I assembly	0.4179	0.40658	0.58902	0.17154	0.77468	0.7926	0.62116	0.54543	0.64372	0.15413	0.567225
GO:0097031	mitochondrial respiratory chain complex I biogenesis	0.4179	0.40658	0.58902	0.17154	0.77468	0.7926	0.62116	0.54543	0.64372	0.15413	0.567225
GO:0002684	positive regulation of immune system process	0.7357	0.58292	0.66324	0.84208	0.29902	0.55206	0.16539	0.19585	0.39108	0.62254	0.56749
GO:0015766	disaccharide transport	0.5531	0.58242	0.42396	0.38285	0.73217	0.68208	0.85671	0.79168	0.5092	0.22448	0.56776
GO:0015771	trehalose transport	0.5531	0.58242	0.42396	0.38285	0.73217	0.68208	0.85671	0.79168	0.5092	0.22448	0.56776
GO:0015772	oligosaccharide transport	0.5531	0.58242	0.42396	0.38285	0.73217	0.68208	0.85671	0.79168	0.5092	0.22448	0.56776
GO:0010565	regulation of cellular ketone metabolic process	0.8661	0.94099	0.4687	0.98371	0.66692	0.30137	0.43074	0.29311	0.19081	0.97804	0.56781
GO:0048580	regulation of post-embryonic development	0.8437	0.56058	0.49495	0.97495	0.83185	0.57504	0.5272	0.20861	0.08401	0.98786	0.56781
GO:0031111	negative regulation of microtubule polymerization or depolymerization	0.4991	0.7969	0.78772	0.29697	0.67366	0.63666	0.47544	0.45207	0.73842	0.24551	0.56788
GO:0031468	nuclear envelope reassembly	0.7931	0.73538	NA	NA	NA	NA	0.39442	0.40078	NA	NA	0.56808
GO:0007064	mitotic sister chromatid cohesion	0.249	0.16691	0.98667	0.39946	0.84243	0.87155	0.56235	0.57402	0.90764	0.11563	0.568185
GO:1902742	apoptotic process involved in development	0.8402	0.92748	0.4329	0.72285	0.56282	0.26037	0.52209	0.40306	0.66176	0.57362	0.56822
GO:0031123	RNA 3'-end processing	0.5177	0.73504	0.32527	0.6202	0.9528	0.90182	0.87864	0.25673	0.11927	0.48893	0.56895
GO:0016201	synaptic target inhibition	0.9002	0.57687	0.83894	0.42524	0.74276	0.6743	0.52229	0.46271	0.56194	0.48243	0.569405
GO:0046112	nucleobase biosynthetic process	0.836	0.82189	0.38096	0.59922	0.73855	0.75016	0.53554	0.35535	0.41276	0.53963	0.569425
GO:0051048	negative regulation of secretion	0.2024	0.50921	0.24099	0.79731	0.40217	0.14356	0.84902	0.88434	0.62986	0.80098	0.569535
GO:0006891	intra-Golgi vesicle-mediated transport	0.583	0.72762	0.68994	0.61504	0.37181	0.24464	0.06488	0.07491	0.61464	0.55651	0.569755
GO:0030260	entry into host cell	0.482	0.48432	0.85701	0.90518	0.53571	0.57442	0.56581	0.23205	0.78895	0.81962	0.570115
GO:0044409	entry into host	0.482	0.48432	0.85701	0.90518	0.53571	0.57442	0.56581	0.23205	0.78895	0.81962	0.570115
GO:0046718	viral entry into host cell	0.482	0.48432	0.85701	0.90518	0.53571	0.57442	0.56581	0.23205	0.78895	0.81962	0.570115
GO:0051701	interaction with host	0.482	0.48432	0.85701	0.90518	0.53571	0.57442	0.56581	0.23205	0.78895	0.81962	0.570115
GO:0051806	entry into cell of other organism involved in symbiotic interaction	0.482	0.48432	0.85701	0.90518	0.53571	0.57442	0.56581	0.23205	0.78895	0.81962	0.570115
GO:0051828	entry into other organism involved in symbiotic interaction	0.482	0.48432	0.85701	0.90518	0.53571	0.57442	0.56581	0.23205	0.78895	0.81962	0.570115
GO:0051310	metaphase plate congression	0.7995	0.6383	0.49239	0.53929	0.81265	0.7877	0.34227	0.60223	0.52785	0.48978	0.57076
GO:0042325	regulation of phosphorylation	0.9845	0.90753	0.14463	0.41053	0.64817	0.49345	0.83011	0.40811	0.12205	0.82295	0.57081
GO:0006672	ceramide metabolic process	0.5779	0.60831	0.56377	NA	0.47406	0.39325	0.9011	0.88356	0.5418	NA	0.570835
GO:1903311	regulation of mRNA metabolic process	0.5784	0.54715	0.48173	0.49162	0.76033	0.77318	0.57872	0.56342	0.1352	0.64367	0.57091
GO:0010769	regulation of cell morphogenesis involved in differentiation	0.5293	0.42153	0.66023	0.6355	0.59003	0.74872	0.40122	0.40315	0.55188	0.6568	0.570955
GO:0031032	actomyosin structure organization	0.4932	0.70738	0.86763	0.56952	0.33601	0.52045	0.57422	0.88733	0.96359	0.48935	0.57187
GO:0045834	positive regulation of lipid metabolic process	0.7496	0.42596	0.14518	0.59498	0.51861	0.55008	0.70619	0.66761	0.19057	0.65897	0.57253
GO:0007281	germ cell development	0.0819	0.15897	0.05125	0.72082	0.99553	0.95638	0.42425	0.73379	0.16009	0.74424	0.572535
GO:0031497	chromatin assembly	0.2833	0.78055	0.16158	0.30901	0.82356	0.94204	0.65889	0.67165	0.47166	0.48643	0.57266
GO:0001173	DNA-templated transcriptional start site selection	0.2304	0.01794	0.64745	0.81684	0.73851	0.69638	0.10737	0.02991	0.57345	0.57205	0.57275
GO:0001174	transcriptional start site selection at RNA polymerase II promoter	0.2304	0.01794	0.64745	0.81684	0.73851	0.69638	0.10737	0.02991	0.57345	0.57205	0.57275
GO:0006900	membrane budding	0.5296	0.3391	0.90466	0.48898	0.61605	0.65486	0.66061	0.51576	0.95527	0.43848	0.572825
GO:0009112	nucleobase metabolic process	0.8163	0.76244	0.44411	0.64764	0.70091	0.761	0.36917	0.37309	0.48964	0.49832	0.57298
GO:0072522	purine-containing compound biosynthetic process	0.6883	0.80212	0.98063	0.5104	0.33245	0.3512	0.63607	0.3087	0.95679	0.41283	0.573235
GO:0007619	courtship behavior	0.5066	0.61161	0.53488	0.27776	0.81393	0.75182	0.69236	0.86817	0.52107	0.35122	0.573245
GO:1900426	positive regulation of defense response to bacterium	0.4209	0.61088	0.84337	0.58892	0.55855	0.35807	0.04179	0.2689	0.70906	0.751	0.573735
GO:0035163	embryonic hemocyte differentiation	0.3625	0.81978	0.71184	0.40533	0.99972	0.99899	NA	NA	0.24116	0.43691	0.574375
GO:0035165	embryonic crystal cell differentiation	0.3625	0.81978	0.71184	0.40533	0.99972	0.99899	NA	NA	0.24116	0.43691	0.574375
GO:0030838	positive regulation of actin filament polymerization	0.585	0.42775	0.68691	0.3329	0.59973	0.19423	0.76514	0.62481	0.5638	0.31264	0.5744
GO:0040001	establishment of mitotic spindle localization	0.7972	0.62198	0.85828	0.5276	0.43395	0.47643	0.13657	0.07491	0.86409	0.89978	0.57479
GO:0016060	metarhodopsin inactivation	0.507	0.76105	0.61318	0.20705	0.86033	0.62361	0.33866	0.53662	0.7439	0.38582	0.5749
GO:1903530	regulation of secretion by cell	0.8169	0.70889	0.88958	0.1604	0.38821	0.44146	0.05726	0.09635	0.75244	0.80203	0.575175
GO:0016063	rhodopsin biosynthetic process	0.5571	0.74571	0.92897	0.24179	0.58358	0.56775	0.52535	0.62565	0.82792	0.39321	0.575665
GO:2000622	"regulation of nuclear-transcribed mRNA catabolic process, nonsense-mediated decay"	NA	NA	NA	NA	NA	NA	0.60266	0.54882	NA	NA	0.57574
GO:2000624	"positive regulation of nuclear-transcribed mRNA catabolic process, nonsense-mediated decay"	NA	NA	NA	NA	NA	NA	0.60266	0.54882	NA	NA	0.57574
GO:0018205	peptidyl-lysine modification	0.8247	0.85212	0.6203	0.54281	0.06829	0.0803	0.24029	0.34637	0.60867	0.71661	0.57574
GO:0045943	positive regulation of transcription from RNA polymerase I promoter	0.7576	0.59661	0.53969	0.96345	0.42608	0.40306	0.90594	0.50863	0.55538	0.93196	0.575995
GO:0045833	negative regulation of lipid metabolic process	0.5022	0.53532	0.54581	0.65849	0.56618	0.58205	0.59622	0.57035	0.61507	0.63322	0.5762
GO:0043901	negative regulation of multi-organism process	0.8899	0.60328	0.53741	0.67705	0.85133	0.50475	0.4521	0.54998	0.50343	0.79283	0.57663
GO:0045664	regulation of neuron differentiation	0.5693	0.64841	0.58277	0.47531	0.79481	0.66157	0.57115	0.22237	0.61699	0.56996	0.57696
GO:0008362	chitin-based embryonic cuticle biosynthetic process	0.8145	0.65929	0.54405	0.71637	0.60997	0.2837	0.50843	0.22696	0.35683	0.701	0.57701
GO:0006575	cellular modified amino acid metabolic process	0.2914	0.50037	0.19455	0.38759	0.95089	0.84576	0.80566	0.86616	0.1978	0.65374	0.577055
GO:0003254	regulation of membrane depolarization	0.9377	0.98638	NA	NA	NA	NA	0.21701	0.21334	NA	NA	0.577355
GO:0051899	membrane depolarization	0.9377	0.98638	NA	NA	NA	NA	0.21701	0.21334	NA	NA	0.577355
GO:0098609	cell-cell adhesion	0.8471	0.81821	0.45898	0.32397	0.675	0.71045	0.40114	0.60719	0.17506	0.54804	0.577615
GO:0006629	lipid metabolic process	0.4025	0.15048	0.43794	0.90814	0.87812	0.95788	0.78322	0.33615	0.32309	0.71775	0.577845
GO:0071108	protein K48-linked deubiquitination	0.9747	0.99379	0.87509	0.60688	0.37529	0.45611	0.44661	0.4242	0.80995	0.54972	0.5783
GO:0001709	cell fate determination	0.6643	0.50396	0.51845	0.85555	0.63851	0.66399	0.12049	0.15369	0.31676	0.70401	0.57848
GO:0006289	nucleotide-excision repair	0.6056	0.56846	0.16577	0.71156	0.60521	0.58866	0.42791	0.41382	0.17566	0.74357	0.57856
GO:0035287	head segmentation	NA	NA	NA	NA	NA	NA	0.5993	0.55784	NA	NA	0.57857
GO:0006469	negative regulation of protein kinase activity	0.6591	0.55289	0.08203	0.4221	0.74593	0.60541	0.77782	0.74793	0.16535	0.36712	0.57915
GO:0033673	negative regulation of kinase activity	0.6591	0.55289	0.08203	0.4221	0.74593	0.60541	0.77782	0.74793	0.16535	0.36712	0.57915
GO:0051348	negative regulation of transferase activity	0.6591	0.55289	0.08203	0.4221	0.74593	0.60541	0.77782	0.74793	0.16535	0.36712	0.57915
GO:0034655	nucleobase-containing compound catabolic process	0.845	0.87808	0.90464	0.55711	0.55006	0.60201	0.29563	0.17686	0.92033	0.55616	0.57956
GO:0030717	karyosome formation	0.1965	0.32793	0.50476	0.60983	0.55174	0.77655	0.85607	0.83756	0.39627	0.72949	0.580785
GO:0007029	endoplasmic reticulum organization	0.7467	0.74146	0.813	0.4362	0.36406	0.59582	0.2483	0.14458	0.71479	0.56656	0.58119
GO:0022898	regulation of transmembrane transporter activity	0.6451	0.90696	0.48466	0.39821	0.93776	0.79563	0.30009	0.51754	0.79991	0.28748	0.58132
GO:0032409	regulation of transporter activity	0.6451	0.90696	0.48466	0.39821	0.93776	0.79563	0.30009	0.51754	0.79991	0.28748	0.58132
GO:0032412	regulation of ion transmembrane transporter activity	0.6451	0.90696	0.48466	0.39821	0.93776	0.79563	0.30009	0.51754	0.79991	0.28748	0.58132
GO:0007400	neuroblast fate determination	0.2198	0.49822	0.66557	0.93757	0.67474	0.68154	0.38853	0.39164	0.33409	0.93103	0.581895
GO:0006366	transcription from RNA polymerase II promoter	0.5374	0.80255	0.62728	0.02297	0.64748	0.5336	0.6628	0.70831	0.40355	0.0313	0.58234
GO:0007221	positive regulation of transcription of Notch receptor target	0.7535	0.51275	0.61055	0.51224	0.06329	0.4297	0.83228	0.67646	0.66385	0.55413	0.58234
GO:0032222	"regulation of synaptic transmission, cholinergic"	0.916	0.88198	0.5843	0.6896	0.43278	0.40715	0.35314	0.28209	0.58047	0.60269	0.582385
GO:0010332	response to gamma radiation	0.4227	0.59683	0.25027	0.42145	0.66548	0.62921	0.56101	0.71879	0.56804	0.72114	0.582435
GO:0006730	one-carbon metabolic process	0.714	0.56823	0.64749	0.50699	0.59742	0.60386	0.46753	0.33351	0.68245	0.53377	0.582825
GO:0042537	benzene-containing compound metabolic process	0.6558	0.58911	0.88761	0.22521	0.57726	0.94397	0.21564	0.2115	0.81248	0.49226	0.583185
GO:0070189	kynurenine metabolic process	0.6558	0.58911	0.88761	0.22521	0.57726	0.94397	0.21564	0.2115	0.81248	0.49226	0.583185
GO:0007430	"terminal branching, open tracheal system"	0.6412	0.52529	0.94122	0.34578	0.78354	0.76741	0.21604	0.39982	0.91815	0.50778	0.583245
GO:0046513	ceramide biosynthetic process	NA	NA	NA	NA	NA	NA	0.59622	0.57035	NA	NA	0.583285
GO:0000060	"protein import into nucleus, translocation"	0.3061	0.29255	NA	0.80559	0.64652	0.44071	0.62349	0.54353	NA	0.79943	0.58351
GO:0050793	regulation of developmental process	0.5158	0.65126	0.45461	0.86794	0.91619	0.65359	0.32545	0.06547	0.96311	0.04936	0.58353
GO:0032506	cytokinetic process	0.4051	0.64143	0.50906	0.82863	0.52588	0.48958	0.78964	0.91662	0.3915	0.81739	0.583655
GO:0007080	mitotic metaphase plate congression	0.6976	0.58906	0.54492	0.65456	0.55386	0.48816	0.38199	0.66054	0.57838	0.60661	0.58372
GO:0043154	negative regulation of cysteine-type endopeptidase activity involved in apoptotic process	NA	NA	NA	NA	0.34286	0.44949	0.71836	0.72315	NA	NA	0.583925
GO:2000117	negative regulation of cysteine-type endopeptidase activity	NA	NA	NA	NA	0.34286	0.44949	0.71836	0.72315	NA	NA	0.583925
GO:0006964	positive regulation of biosynthetic process of antibacterial peptides active against Gram-negative bacteria	0.6041	0.60491	0.56466	0.52456	0.79457	0.80651	0.07053	0.1003	0.43696	0.75563	0.58438
GO:0099531	presynaptic process involved in chemical synaptic transmission	0.9854	0.99558	0.94541	0.65947	0.38244	0.50981	0.42783	0.39706	0.91655	0.46958	0.58464
GO:0060297	regulation of sarcomere organization	0.4999	0.40225	0.62955	0.62094	0.41174	0.45238	0.58784	0.58193	0.63325	0.71059	0.584885
GO:0051650	establishment of vesicle localization	0.6493	0.5211	0.78425	0.48755	0.41429	0.48048	0.80443	0.95756	0.9362	0.40583	0.5852
GO:0097479	synaptic vesicle localization	0.6493	0.5211	0.80141	0.38585	0.48132	0.494	0.72953	0.65313	0.94537	0.3056	0.5852
GO:0030155	regulation of cell adhesion	0.8254	0.93615	0.0537	0.01745	0.57754	0.59371	0.68105	0.62404	0.01548	0.11578	0.585625
GO:0055069	zinc ion homeostasis	0.5804	0.61405	0.71986	0.04429	0.47468	0.59139	NA	NA	0.71689	0.06843	0.585895
GO:0048102	autophagic cell death	0.364	0.68448	0.69666	1	0.66865	0.66682	0.11012	0.36372	0.50532	0.02889	0.58607
GO:0009165	nucleotide biosynthetic process	0.5199	0.64223	0.96119	0.6056	0.13999	0.27525	0.67332	0.35581	0.95217	0.56655	0.586075
GO:1901293	nucleoside phosphate biosynthetic process	0.5199	0.64223	0.96119	0.6056	0.13999	0.27525	0.67332	0.35581	0.95217	0.56655	0.586075
GO:0030336	negative regulation of cell migration	0.6191	0.62805	0.46284	0.5546	0.92041	0.92758	0.4456	0.90807	0.46394	0.46633	0.58685
GO:0051271	negative regulation of cellular component movement	0.6191	0.62805	0.46284	0.5546	0.92041	0.92758	0.4456	0.90807	0.46394	0.46633	0.58685
GO:2000146	negative regulation of cell motility	0.6191	0.62805	0.46284	0.5546	0.92041	0.92758	0.4456	0.90807	0.46394	0.46633	0.58685
GO:1904064	positive regulation of cation transmembrane transport	0.7296	0.89572	0.62037	0.40439	0.96175	0.8275	0.26588	0.45964	0.55418	0.43135	0.587275
GO:0044087	regulation of cellular component biogenesis	0.9341	0.90829	0.63586	0.26319	0.69599	0.90725	0.26895	0.17194	0.53898	0.28867	0.58742
GO:0061343	cell adhesion involved in heart morphogenesis	0.5349	0.60147	0.69935	0.57488	0.11457	0.29499	0.86391	0.89673	0.46148	0.74792	0.588175
GO:0006084	acetyl-CoA metabolic process	0.0446	0.99996	0.53916	0.65268	0.35716	0.36655	0.75496	0.81164	0.34459	0.63736	0.58826
GO:0009991	response to extracellular stimulus	0.9615	0.89152	0.42087	0.57675	0.25661	0.25299	0.60006	0.66304	0.1685	0.77455	0.588405
GO:0035203	regulation of lamellocyte differentiation	0.8378	0.44783	0.33947	0.79121	0.72955	0.75303	0.36289	0.37049	0.07407	0.90587	0.58869
GO:0035204	negative regulation of lamellocyte differentiation	0.8378	0.44783	0.33947	0.79121	0.72955	0.75303	0.36289	0.37049	0.07407	0.90587	0.58869
GO:0045613	regulation of plasmatocyte differentiation	0.8378	0.44783	0.33947	0.79121	0.72955	0.75303	0.36289	0.37049	0.07407	0.90587	0.58869
GO:0045614	negative regulation of plasmatocyte differentiation	0.8378	0.44783	0.33947	0.79121	0.72955	0.75303	0.36289	0.37049	0.07407	0.90587	0.58869
GO:0048581	negative regulation of post-embryonic development	0.8378	0.44783	0.33947	0.79121	0.72955	0.75303	0.36289	0.37049	0.07407	0.90587	0.58869
GO:0071684	organism emergence from protective structure	0.5681	0.18723	0.67578	0.67504	0.43467	0.25039	0.60946	0.64949	0.3546	0.68002	0.58878
GO:0070925	organelle assembly	0.6145	0.55063	0.60152	0.18613	0.47861	0.67645	0.6873	0.75622	0.57635	0.28741	0.588935
GO:0051983	regulation of chromosome segregation	0.5879	0.38958	0.73724	0.66199	0.64693	0.11309	0.49568	0.2734	0.59045	0.82583	0.589175
GO:0010992	ubiquitin homeostasis	0.5893	NA	NA	NA	0.65543	0.86304	0.36542	0.37375	NA	NA	0.5893
GO:0015918	sterol transport	0.3256	0.07423	0.78339	0.5712	0.20017	0.21311	0.72427	0.72983	0.79316	0.60771	0.589455
GO:0045597	positive regulation of cell differentiation	0.6938	0.78486	0.6241	0.54237	0.73798	0.83728	0.55383	0.31308	0.5537	0.55501	0.589555
GO:0051494	negative regulation of cytoskeleton organization	0.2686	0.61678	0.81556	0.12954	0.80704	0.56348	0.75207	0.38128	0.82008	0.11832	0.59013
GO:0045476	nurse cell apoptotic process	0.8402	0.92748	0.4539	0.65679	0.5865	0.27067	0.44464	0.33018	0.68076	0.59406	0.59028
GO:0043545	molybdopterin cofactor metabolic process	NA	NA	0.39112	0.81363	NA	NA	0.7335	0.4364	0.44713	0.82464	0.590315
GO:0051189	prosthetic group metabolic process	NA	NA	0.39112	0.81363	NA	NA	0.7335	0.4364	0.44713	0.82464	0.590315
GO:0043297	apical junction assembly	0.7053	0.55976	0.70021	0.24429	0.48716	0.62162	0.9287	0.98856	0.55426	0.06449	0.59069
GO:0090208	positive regulation of triglyceride metabolic process	NA	NA	NA	0.59946	0.56618	0.58205	NA	NA	NA	0.62571	0.590755
GO:0060027	convergent extension involved in gastrulation	0.4627	0.42642	0.56529	0.71392	0.24812	0.32337	0.61716	0.69792	0.70477	0.94375	0.591225
GO:0035337	fatty-acyl-CoA metabolic process	0.2125	0.09336	0.74466	0.125	0.52373	0.65925	0.80937	0.87288	0.73872	0.42752	0.59149
GO:0046949	fatty-acyl-CoA biosynthetic process	0.2125	0.09336	0.74466	0.125	0.52373	0.65925	0.80937	0.87288	0.73872	0.42752	0.59149
GO:0043902	positive regulation of multi-organism process	0.258	0.15583	0.85179	0.6795	0.80073	0.79749	0.04528	0.08323	0.90015	0.50504	0.59227
GO:0051240	positive regulation of multicellular organismal process	0.9755	0.99165	0.53311	0.12885	0.75389	0.8669	0.28911	0.09312	0.65158	0.14701	0.592345
GO:0048812	neuron projection morphogenesis	0.9675	0.96862	0.94033	0.18135	0.26799	0.63789	0.25921	0.1127	0.76873	0.5482	0.593045
GO:0034285	response to disaccharide	0.9923	0.96759	0.59394	0.62148	0.36428	0.33916	0.53208	0.59278	0.53035	0.86205	0.59336
GO:0007269	neurotransmitter secretion	0.9855	0.99705	0.94714	0.60113	0.46069	0.58574	0.36206	0.3338	0.92161	0.41208	0.593435
GO:0099643	signal release from synapse	0.9855	0.99705	0.94714	0.60113	0.46069	0.58574	0.36206	0.3338	0.92161	0.41208	0.593435
GO:0007365	periodic partitioning	0.5921	0.54185	0.34995	0.86887	0.63546	0.59513	0.04621	0.02015	0.71108	0.90292	0.593615
GO:0060541	respiratory system development	0.6268	0.71244	0.21695	0.66022	0.61217	0.57507	0.36267	0.50343	0.68183	0.46714	0.59362
GO:0034472	snRNA 3'-end processing	0.5977	0.66119	0.49189	0.58987	0.96015	0.9009	0.72326	0.4204	0.32272	0.39406	0.593785
GO:0010092	specification of animal organ identity	NA	NA	NA	NA	0.652	0.58982	0.5993	0.55784	NA	NA	0.59456
GO:0043704	photoreceptor cell fate specification	0.5996	0.73288	0.93899	0.26764	0.43515	0.59017	0.52215	0.49657	0.97116	0.67183	0.594885
GO:0045746	negative regulation of Notch signaling pathway	0.5984	0.33275	0.85116	0.58336	0.59214	0.68617	0.39524	0.60911	0.78494	0.38574	0.59527
GO:0030163	protein catabolic process	0.9415	0.80591	0.50639	0.68456	0.0661	0.18488	0.3501	0.21066	0.77668	0.68438	0.595385
GO:0097205	renal filtration	0.9993	0.66346	1	1	0.21451	0.0867	0.77506	0.52737	0.03958	0.24027	0.595415
GO:0031667	response to nutrient levels	0.9647	0.89482	0.36478	0.59142	0.25661	0.25299	0.60006	0.66304	0.14169	0.79444	0.59574
GO:0040005	chitin-based cuticle attachment to epithelium	0.9085	0.92872	0.54486	0.6754	0.51605	0.5923	0.58425	0.61855	0.57176	0.60021	0.596255
GO:0030728	ovulation	0.4338	0.43413	0.70871	0.59156	0.43976	0.42586	0.7856	0.78559	0.69942	0.60132	0.59644
GO:0090066	regulation of anatomical structure size	0.9154	0.83008	0.37947	0.60802	0.72977	0.53068	0.8528	0.58545	0.40277	0.51612	0.596735
GO:0045448	"mitotic cell cycle, embryonic"	0.3899	0.66529	0.96297	0.52853	0.03367	0.06326	0.90306	0.88368	0.97343	0.41171	0.59691
GO:0031057	negative regulation of histone modification	0.5593	0.63464	0.91561	0.71241	0.55645	0.52715	0.53	0.53862	0.92005	0.75198	0.59697
GO:0031061	negative regulation of histone methylation	0.5593	0.63464	0.91561	0.71241	0.55645	0.52715	0.53	0.53862	0.92005	0.75198	0.59697
GO:0046670	positive regulation of retinal cell programmed cell death	0.762	0.80058	0.21135	0.5693	0.93601	0.83234	0.60244	0.57974	0.06725	0.59169	0.597065
GO:0046672	positive regulation of compound eye retinal cell programmed cell death	0.762	0.80058	0.21135	0.5693	0.93601	0.83234	0.60244	0.57974	0.06725	0.59169	0.597065
GO:0003382	epithelial cell morphogenesis	0.7024	0.61264	0.50713	0.52971	0.81666	0.58193	0.49985	0.48512	0.8692	0.84834	0.597285
GO:0006011	UDP-glucose metabolic process	0.8307	0.8404	0.74011	0.49927	0.66078	0.57865	0.31143	0.38001	0.51131	0.61613	0.59739
GO:0007277	pole cell development	0.5791	0.54885	0.97808	0.98572	0.52	0.61582	0.4258	0.49063	0.88966	0.89788	0.59746
GO:0051641	cellular localization	0.0535	0.02935	0.68141	0.01838	0.99955	0.8133	0.96319	0.85327	0.51415	0.10903	0.59778
GO:1901565	organonitrogen compound catabolic process	0.2502	0.45151	0.61666	0.58011	0.51411	0.73963	0.68756	0.91204	0.76736	0.52153	0.598385
GO:0048513	animal organ development	0.9717	0.99318	0.64421	0.63686	0.18945	0.26775	0.31784	0.32057	0.91412	0.55997	0.598415
GO:0007414	axonal defasciculation	0.888	0.80592	0.08044	0.51595	0.52069	0.5464	0.66949	0.65049	0.14707	0.6553	0.598445
GO:0045498	sex comb development	0.4359	0.52376	0.91283	0.43355	0.62163	0.69734	0.68588	0.27046	0.97086	0.57531	0.59847
GO:0048148	behavioral response to cocaine	0.6606	0.53724	0.85692	0.26639	0.39504	0.37254	0.71491	0.83974	0.79223	0.23997	0.59892
GO:0061320	pericardial nephrocyte differentiation	0.7744	0.93823	0.60185	0.15122	0.59702	0.622	0.57836	0.56105	0.64522	0.17834	0.599435
GO:2000736	regulation of stem cell differentiation	0.4748	0.69927	0.49989	0.78776	0.97166	0.92076	0.11309	0.03563	0.37134	0.90848	0.59958
GO:0042063	gliogenesis	0.7238	0.90184	0.30671	0.23846	0.45443	0.9219	0.67221	0.52917	0.34807	0.67036	0.599765
GO:0009070	serine family amino acid biosynthetic process	0.6332	0.57301	0.41148	0.84857	0.64519	0.62667	0.37299	0.35762	0.50765	0.80936	0.59984
GO:0032483	regulation of Rab protein signal transduction	0.7968	0.75115	0.11864	0.94751	NA	NA	NA	NA	0.44874	0.42451	0.599945
GO:0018208	peptidyl-proline modification	0.3258	0.51995	0.70517	0.46093	0.76735	0.61671	0.60827	0.59181	0.75022	0.44292	0.60004
GO:0030041	actin filament polymerization	0.8678	0.85542	0.43999	0.62346	0.34677	0.57711	0.8154	0.33937	0.45207	0.65014	0.600285
GO:0001578	microtubule bundle formation	0.8423	0.58046	0.98994	0.62051	0.29134	0.52107	0.50344	0.37722	0.89728	0.68465	0.600485
GO:0006887	exocytosis	0.9712	0.98715	0.88281	0.56444	0.32546	0.39299	0.47209	0.23705	0.90017	0.63669	0.600565
GO:0043052	thermotaxis	0.6228	0.63625	0.79686	0.39116	0.66667	0.57871	0.40067	0.31175	0.88588	0.49564	0.600755
GO:0012501	programmed cell death	0.6642	0.847	0.8082	0.53956	0.4957	0.3741	0.11342	0.92358	0.76349	0.18701	0.60188
GO:0007432	salivary gland boundary specification	0.6076	0.59653	0.55106	0.08536	0.99943	0.99976	0.99973	0.99527	0.59415	0.05493	0.602065
GO:0046474	glycerophospholipid biosynthetic process	0.5985	0.66957	0.81758	0.6065	0.1489	0.16227	0.28318	0.35048	0.74429	0.64384	0.6025
GO:0006368	transcription elongation from RNA polymerase II promoter	0.5097	0.2768	0.92628	0.51748	0.7875	0.74912	0.61308	0.59213	0.71158	0.57196	0.602605
GO:0072507	divalent inorganic cation homeostasis	0.4449	0.79382	0.76977	0.03637	0.33581	0.36713	0.76032	0.87348	0.84939	0.03797	0.60261
GO:0043903	"regulation of symbiosis, encompassing mutualism through parasitism"	0.7294	0.38482	0.22263	0.90169	0.85578	0.88994	0.77162	0.23193	0.2114	0.47587	0.602635
GO:0032309	icosanoid secretion	NA	NA	NA	0.60269	NA	NA	NA	NA	NA	NA	0.60269
GO:0050482	arachidonic acid secretion	NA	NA	NA	0.60269	NA	NA	NA	NA	NA	NA	0.60269
GO:0071715	icosanoid transport	NA	NA	NA	0.60269	NA	NA	NA	NA	NA	NA	0.60269
GO:1901571	fatty acid derivative transport	NA	NA	NA	0.60269	NA	NA	NA	NA	NA	NA	0.60269
GO:1903963	arachidonate transport	NA	NA	NA	0.60269	NA	NA	NA	NA	NA	NA	0.60269
GO:0006376	mRNA splice site selection	0.0272	0.03824	0.82113	0.71008	0.89239	0.89169	0.26547	0.15884	0.49986	0.70652	0.60319
GO:0043414	macromolecule methylation	0.7896	0.8949	0.74858	0.45826	0.01899	0.08642	0.23118	0.26175	0.81834	0.77927	0.60342
GO:0009584	detection of visible light	0.5989	0.72026	0.96812	0.252	0.7007	0.60824	0.06045	0.45176	0.69421	0.23797	0.60357
GO:0046189	phenol-containing compound biosynthetic process	0.6871	0.74362	0.70434	0.47479	0.64437	0.47987	0.4765	0.56291	0.64932	0.43468	0.60364
GO:0051234	establishment of localization	0.7071	0.44165	0.29832	0.63136	0.97862	0.57604	0.99347	0.99523	0.15433	0.36632	0.6037
GO:0006270	DNA replication initiation	NA	NA	NA	0.70944	0.77492	0.48921	NA	NA	NA	0.49863	0.604035
GO:0008360	regulation of cell shape	0.9436	0.72528	0.5425	0.63974	0.55861	0.38824	0.42839	0.56855	0.65619	0.828	0.604145
GO:0048858	cell projection morphogenesis	0.9675	0.96862	0.94033	0.19354	0.26799	0.63789	0.23786	0.10073	0.76873	0.5709	0.604395
GO:0045471	response to ethanol	0.5767	0.44633	0.85803	0.35852	0.84796	0.9604	0.2418	0.31841	0.89951	0.63271	0.604705
GO:0060232	delamination	0.841	0.82777	0.78514	0.29421	0.61289	0.6218	0.11361	0.12909	0.34791	0.59703	0.60496
GO:0008033	tRNA processing	0.5794	0.79983	0.70258	0.63054	0.15642	0.54527	0.89682	0.88275	0.15439	0.2649	0.60497
GO:0043954	cellular component maintenance	0.9122	0.93764	0.37402	0.37005	0.59155	0.62019	0.74099	0.84108	0.28696	0.33183	0.60587
GO:0051147	regulation of muscle cell differentiation	0.8475	0.80216	0.59141	0.63466	0.57884	0.4376	0.55494	0.50827	0.62036	0.81041	0.605885
GO:0051054	positive regulation of DNA metabolic process	0.7234	0.59935	0.6304	0.25071	0.04317	0.05355	0.77382	0.83693	0.61273	0.22054	0.60604
GO:0048790	maintenance of presynaptic active zone structure	0.9016	0.94453	0.60717	0.68664	0.32602	0.33991	0.48022	0.84438	0.54526	0.60554	0.606355
GO:0099558	maintenance of synapse structure	0.9016	0.94453	0.60717	0.68664	0.32602	0.33991	0.48022	0.84438	0.54526	0.60554	0.606355
GO:0050879	multicellular organismal movement	NA	NA	0.68157	NA	NA	NA	NA	NA	0.53216	NA	0.606865
GO:0050881	musculoskeletal movement	NA	NA	0.68157	NA	NA	NA	NA	NA	0.53216	NA	0.606865
GO:0031102	neuron projection regeneration	0.68	0.53376	0.7292	0.79165	0.40921	0.42568	0.36795	0.3814	0.82797	0.78838	0.60688
GO:0031103	axon regeneration	0.68	0.53376	0.7292	0.79165	0.40921	0.42568	0.36795	0.3814	0.82797	0.78838	0.60688
GO:0006520	cellular amino acid metabolic process	0.285	0.14217	0.60379	0.67918	0.61031	0.72488	0.29855	0.54184	0.6715	0.89496	0.60705
GO:0010975	regulation of neuron projection development	0.503	0.43255	0.76515	0.66847	0.79662	0.72155	0.40497	0.3092	0.54614	0.75784	0.607305
GO:0000413	protein peptidyl-prolyl isomerization	0.4529	0.39567	0.6253	0.63271	0.69238	0.54242	0.60827	0.59181	0.68279	0.60692	0.607595
GO:0030834	regulation of actin filament depolymerization	NA	NA	NA	0.68008	NA	NA	NA	NA	NA	0.53618	0.60813
GO:0030835	negative regulation of actin filament depolymerization	NA	NA	NA	0.68008	NA	NA	NA	NA	NA	0.53618	0.60813
GO:0051693	actin filament capping	NA	NA	NA	0.68008	NA	NA	NA	NA	NA	0.53618	0.60813
GO:0007611	learning or memory	0.5738	0.87877	0.82866	0.44934	0.60862	0.73205	0.51175	0.29388	0.65899	0.60815	0.608385
GO:0050890	cognition	0.5738	0.87877	0.82866	0.44934	0.60862	0.73205	0.51175	0.29388	0.65899	0.60815	0.608385
GO:0072359	circulatory system development	0.9329	0.95399	0.69004	0.70097	0.21045	0.49838	0.4005	0.52743	0.27211	0.7646	0.608735
GO:0008592	regulation of Toll signaling pathway	0.6551	0.393	0.5074	0.59547	0.61528	0.87287	0.60481	0.35405	0.77481	0.61281	0.60881
GO:0006465	signal peptide processing	NA	NA	0.57206	NA	NA	NA	0.30832	0.72382	0.6456	NA	0.60883
GO:0060966	regulation of gene silencing by RNA	0.7996	0.84881	0.16523	0.26828	0.66299	0.60497	0.62534	0.61291	0.5598	0.56104	0.60894
GO:2001234	negative regulation of apoptotic signaling pathway	0.8068	0.84785	0.28162	0.77492	0.42705	0.15535	0.57701	0.64108	0.28444	0.9097	0.609045
GO:0031349	positive regulation of defense response	0.8952	0.77363	0.78725	0.70934	0.3632	0.53263	0.22009	0.33606	0.68554	0.4933	0.609085
GO:0030950	establishment or maintenance of actin cytoskeleton polarity	0.9109	0.56435	0.67413	0.35364	0.49398	0.48313	0.93869	0.8936	0.65405	0.50003	0.6092
GO:0019222	regulation of metabolic process	0.9991	1	0.16774	0.89342	0.7112	0.77885	0.04589	0.24763	0.50721	0.0316	0.609205
GO:0030148	sphingolipid biosynthetic process	0.538	0.5159	0.25423	0.52034	0.6326	0.68416	0.76249	0.72437	0.63651	0.58617	0.609385
GO:0031648	protein destabilization	0.2286	0.2287	0.694	0.23317	0.89757	0.93026	0.89544	0.90167	0.52558	0.22814	0.60979
GO:0008101	decapentaplegic signaling pathway	0.2421	0.57645	0.72341	0.36003	0.75773	0.75926	0.68996	0.64536	0.28192	0.08705	0.610905
GO:0007352	zygotic specification of dorsal/ventral axis	0.9845	0.82502	0.67243	0.54952	0.86906	0.74559	0.37472	0.46952	0.26957	0.4598	0.610975
GO:0043628	ncRNA 3'-end processing	0.6377	0.70893	0.34719	0.58484	0.96754	0.97225	0.7872	0.51912	0.43839	0.4838	0.61127
GO:0030182	neuron differentiation	0.9951	0.99909	0.97128	0.31409	0.31234	0.40274	0.58324	0.24926	0.8353	0.63947	0.611355
GO:0090364	regulation of proteasome assembly	0.7047	0.51847	0.38503	0.47926	0.81574	0.77652	0.78209	0.77763	0.4611	0.17614	0.611585
GO:0006367	transcription initiation from RNA polymerase II promoter	0.1091	0.11161	0.58456	0.29394	0.63913	0.81818	0.72727	0.93724	0.64313	0.36249	0.611845
GO:0070848	response to growth factor	0.9914	0.98177	0.77144	0.90883	0.62723	0.50483	0.17833	0.14837	0.59676	0.14397	0.611995
GO:0070920	regulation of production of small RNA involved in gene silencing by RNA	0.5358	0.55	0.42301	0.74752	0.56655	0.62309	0.84712	0.84432	0.60215	0.73495	0.61262
GO:0008344	adult locomotory behavior	0.9052	0.6166	0.67744	0.60898	0.2799	0.27183	0.62728	0.51324	0.64763	0.50091	0.61279
GO:0048732	gland development	0.9068	0.97879	0.61744	0.4801	0.75722	0.6083	0.21432	0.38891	0.42504	0.96854	0.61287
GO:0071229	cellular response to acid chemical	0.2787	0.2942	0.88656	0.37951	0.72712	0.56275	0.69798	0.66426	0.89233	0.15086	0.613505
GO:0043200	response to amino acid	0.4415	0.46021	0.88656	0.56392	0.72712	0.56275	0.69798	0.66426	0.89233	0.27737	0.61409
GO:0071230	cellular response to amino acid stimulus	0.4415	0.46021	0.88656	0.56392	0.72712	0.56275	0.69798	0.66426	0.89233	0.27737	0.61409
GO:0007297	ovarian follicle cell migration	0.4372	0.3744	0.31634	0.6456	0.68012	0.70239	0.56969	0.62807	0.60098	0.83415	0.614525
GO:0048864	stem cell development	0.4119	0.48086	0.58184	0.28362	0.787	0.91713	0.96366	0.99108	0.64774	0.18728	0.61479
GO:0048058	compound eye corneal lens development	NA	NA	0.40596	NA	NA	0.60926	0.6151	0.67205	0.64517	NA	0.6151
GO:0046113	nucleobase catabolic process	NA	NA	NA	0.60287	NA	NA	NA	NA	NA	0.62747	0.61517
GO:0042381	hemolymph coagulation	0.5961	0.44506	0.66544	0.78035	0.65663	0.63493	0.44538	0.55166	0.72043	0.58103	0.615515
GO:0050817	coagulation	0.5961	0.44506	0.66544	0.78035	0.65663	0.63493	0.44538	0.55166	0.72043	0.58103	0.615515
GO:0007413	axonal fasciculation	0.8849	0.71714	0.02156	0.08204	0.48865	0.78063	0.98695	0.96973	0.05244	0.51465	0.615895
GO:0009100	glycoprotein metabolic process	0.7789	0.68156	0.94795	0.52199	0.55045	0.79802	0.49496	0.38941	0.93289	0.24607	0.616005
GO:0060359	response to ammonium ion	0.7529	0.39843	0.73346	0.86443	0.55813	0.67437	0.09795	0.17948	0.53048	0.87649	0.61625
GO:0018991	oviposition	0.3863	0.44294	0.70656	0.79268	0.65623	0.45658	0.92137	0.89903	0.5768	0.12852	0.616515
GO:0000380	"alternative mRNA splicing, via spliceosome"	0.6143	0.26137	0.61931	0.7256	0.88882	0.83418	0.42286	0.59901	0.21912	0.84206	0.616805
GO:0000381	"regulation of alternative mRNA splicing, via spliceosome"	0.6143	0.26137	0.61931	0.7256	0.88882	0.83418	0.42286	0.59901	0.21912	0.84206	0.616805
GO:0006165	nucleoside diphosphate phosphorylation	0.3137	0.30585	0.79124	0.70102	0.75305	0.77023	0.49722	0.53294	0.38139	0.78415	0.61698
GO:0046939	nucleotide phosphorylation	0.3137	0.30585	0.79124	0.70102	0.75305	0.77023	0.49722	0.53294	0.38139	0.78415	0.61698
GO:0007517	muscle organ development	0.701	0.53206	0.85279	0.75396	0.11862	0.22277	0.24711	0.58409	0.78831	0.65007	0.61708
GO:0072523	purine-containing compound catabolic process	NA	NA	0.46943	0.82347	0.49406	0.64824	0.56491	0.62827	0.60602	0.81313	0.617145
GO:0045842	positive regulation of mitotic metaphase/anaphase transition	0.6273	0.44479	0.60702	0.65776	0.04506	0.21829	0.78305	0.20495	0.7309	0.71872	0.61716
GO:0051984	positive regulation of chromosome segregation	0.6273	0.44479	0.60702	0.65776	0.04506	0.21829	0.78305	0.20495	0.7309	0.71872	0.61716
GO:1901970	positive regulation of mitotic sister chromatid separation	0.6273	0.44479	0.60702	0.65776	0.04506	0.21829	0.78305	0.20495	0.7309	0.71872	0.61716
GO:1902101	positive regulation of metaphase/anaphase transition of cell cycle	0.6273	0.44479	0.60702	0.65776	0.04506	0.21829	0.78305	0.20495	0.7309	0.71872	0.61716
GO:1905820	positive regulation of chromosome separation	0.6273	0.44479	0.60702	0.65776	0.04506	0.21829	0.78305	0.20495	0.7309	0.71872	0.61716
GO:1902578	single-organism localization	0.1429	0.0038	0.66614	0.66573	0.97085	0.58331	0.48963	0.73081	0.65141	0.0392	0.61736
GO:0051092	positive regulation of NF-kappaB transcription factor activity	0.9924	0.97289	0.52921	0.63859	0.25172	0.25481	0.88854	0.59671	0.34564	0.6416	0.61765
GO:0016319	mushroom body development	0.6739	0.82644	0.68339	0.82013	0.15939	0.45763	0.56189	0.4165	0.72255	0.54587	0.617895
GO:0016572	histone phosphorylation	0.6071	0.62957	0.41398	0.51082	0.77661	0.70431	0.47116	0.8215	0.435	0.78737	0.618335
GO:0060491	regulation of cell projection assembly	0.5623	0.51673	0.48136	0.37217	0.67443	0.97408	0.90273	0.68654	0.33058	0.74033	0.618365
GO:0051098	regulation of binding	0.6546	0.28108	0.51702	0.51747	0.58268	0.82217	0.90237	0.86886	0.83461	0.47973	0.61864
GO:0032259	methylation	0.913	0.94878	0.83985	0.42182	0.0512	0.19256	0.26207	0.38768	0.82019	0.81602	0.61892
GO:0045611	negative regulation of hemocyte differentiation	0.8378	0.44783	0.33947	0.79121	0.8667	0.88564	0.27318	0.27596	0.07407	0.90587	0.61952
GO:0060031	mediolateral intercalation	0.573	0.544	0.54353	0.82196	0.62976	0.77483	0.61001	0.52936	0.8999	0.9955	0.619885
GO:0006720	isoprenoid metabolic process	0.6121	0.78562	0.5244	0.73825	0.62794	0.69801	0.45111	0.43813	0.52772	0.77439	0.62002
GO:0006352	"DNA-templated transcription, initiation"	0.1708	0.14151	0.63188	0.35918	0.60846	0.80425	0.80547	0.93844	0.68646	0.43871	0.62017
GO:0014017	neuroblast fate commitment	0.2577	0.53461	0.70881	0.95836	0.70644	0.71362	0.15059	0.16158	0.3979	0.76657	0.620525
GO:0006265	DNA topological change	0.3514	0.47303	0.55592	NA	0.75781	0.69996	0.62726	0.61572	0.66627	NA	0.62149
GO:0033045	regulation of sister chromatid segregation	0.7175	0.54926	0.77669	0.66433	0.57961	0.15848	0.57739	0.33647	0.67628	0.86726	0.62197
GO:0046426	negative regulation of JAK-STAT cascade	0.4823	0.34746	0.64714	0.52457	0.68245	0.67988	0.71393	0.76843	0.59722	0.57778	0.62218
GO:1904893	negative regulation of STAT cascade	0.4823	0.34746	0.64714	0.52457	0.68245	0.67988	0.71393	0.76843	0.59722	0.57778	0.62218
GO:0046154	rhodopsin metabolic process	0.5295	0.72948	0.88061	0.20377	0.62882	0.61878	0.52535	0.62565	0.7598	0.34966	0.622215
GO:0033158	"regulation of protein import into nucleus, translocation"	NA	NA	NA	NA	0.62664	0.61877	NA	NA	NA	NA	0.622705
GO:0033160	"positive regulation of protein import into nucleus, translocation"	NA	NA	NA	NA	0.62664	0.61877	NA	NA	NA	NA	0.622705
GO:0045317	equator specification	0.3268	0.29817	0.54741	0.95287	0.49945	0.49048	0.82286	0.69838	0.85505	0.96646	0.622895
GO:0001659	temperature homeostasis	NA	NA	0.74812	0.51988	0.08526	0.38333	NA	NA	0.77831	0.72614	0.62301
GO:0060086	circadian temperature homeostasis	NA	NA	0.74812	0.51988	0.08526	0.38333	NA	NA	0.77831	0.72614	0.62301
GO:0007530	sex determination	0.5201	0.39957	0.30536	0.75813	0.26539	0.72636	0.75651	0.47065	0.98273	0.80846	0.62323
GO:0007298	border follicle cell migration	0.6055	0.55228	0.41786	0.66794	0.69389	0.63677	0.61024	0.67515	0.52045	0.87058	0.623505
GO:0048052	R1/R6 cell differentiation	0.6536	0.58564	0.52982	0.55879	0.99963	0.9987	0.96445	0.97536	0.46213	0.59422	0.62391
GO:0018105	peptidyl-serine phosphorylation	0.4364	0.18306	0.80485	0.64515	0.49521	0.42845	0.82985	0.73589	0.86689	0.60276	0.623955
GO:0018209	peptidyl-serine modification	0.4364	0.18306	0.80485	0.64515	0.49521	0.42845	0.82985	0.73589	0.86689	0.60276	0.623955
GO:0008049	male courtship behavior	0.5448	0.70371	0.28795	0.22346	0.75553	0.78793	0.78706	0.8574	0.32948	0.28929	0.624255
GO:0044782	cilium organization	0.9768	0.86655	0.6628	0.55371	0.49059	0.59855	0.1358	0.07117	0.65571	0.65039	0.62447
GO:0051179	localization	0.5095	0.87865	0.32185	0.47916	0.99845	0.72399	0.99921	0.99752	0.40452	0.52511	0.62455
GO:0000209	protein polyubiquitination	0.8549	0.84388	0.59386	0.37455	0.78453	0.83959	0.54564	0.65565	0.49412	0.42095	0.624755
GO:0060026	convergent extension	0.5971	0.60429	0.50035	0.64658	0.15177	0.24836	0.74828	0.83011	0.74005	0.88589	0.625435
GO:0019362	pyridine nucleotide metabolic process	0.6267	0.54467	0.72876	0.53764	0.82246	0.76707	0.74874	0.62634	0.49168	0.52872	0.62652
GO:0046496	nicotinamide nucleotide metabolic process	0.6267	0.54467	0.72876	0.53764	0.82246	0.76707	0.74874	0.62634	0.49168	0.52872	0.62652
GO:0034762	regulation of transmembrane transport	0.7004	0.88435	0.55278	0.40439	0.96175	0.8275	0.26588	0.45964	0.76511	0.43135	0.62659
GO:0034765	regulation of ion transmembrane transport	0.7004	0.88435	0.55278	0.40439	0.96175	0.8275	0.26588	0.45964	0.76511	0.43135	0.62659
GO:0071166	ribonucleoprotein complex localization	0.6277	0.77002	0.43806	0.87581	0.95711	0.9606	0.40689	0.4501	0.62796	0.56239	0.62783
GO:0046907	intracellular transport	0.2651	0.11479	0.61009	0.24237	0.98518	0.91075	0.64576	0.90206	0.55073	0.76749	0.627925
GO:0035063	nuclear speck organization	0.7802	0.75157	0.66727	NA	0.3003	0.32673	0.58895	0.5815	0.6958	NA	0.62811
GO:0044743	protein transmembrane import into intracellular organelle	0.185	0.58687	0.36374	0.85635	0.81416	0.83419	0.71494	0.67066	0.49116	0.54546	0.628765
GO:0019439	aromatic compound catabolic process	0.8942	0.92281	0.6526	0.51745	0.60609	0.7123	0.21096	0.20313	0.83706	0.46639	0.629345
GO:0036335	intestinal stem cell homeostasis	0.7056	0.66455	0.53877	0.67628	0.90186	0.92343	0.21725	0.24234	0.24076	0.59442	0.629485
GO:0048872	homeostasis of number of cells	0.7056	0.66455	0.53877	0.67628	0.90186	0.92343	0.21725	0.24234	0.24076	0.59442	0.629485
GO:0098754	detoxification	0.6234	0.65638	0.10871	0.72996	0.67727	0.5411	0.63569	0.62317	0.09665	0.68019	0.629545
GO:0007163	establishment or maintenance of cell polarity	0.8201	0.73866	0.52178	0.80236	0.34308	0.30512	0.14846	0.80605	0.47705	0.85561	0.63022
GO:0051225	spindle assembly	0.8084	0.685	0.6401	0.07704	0.58225	0.77284	0.45725	0.62036	0.64251	0.16277	0.63023
GO:0006354	"DNA-templated transcription, elongation"	0.3707	0.32336	0.92937	0.57937	0.88995	0.81151	0.62496	0.60443	0.77815	0.63551	0.630235
GO:0035190	syncytial nuclear migration	0.672	0.66589	0.24307	0.82562	0.12835	0.24438	0.62906	0.63182	0.55558	0.74613	0.63044
GO:0045116	protein neddylation	0.934	0.91227	0.79537	0.41035	0.41485	0.41841	0.74411	0.90504	0.50916	0.5182	0.631155
GO:0046903	secretion	0.7407	0.64976	0.92522	0.31208	0.66522	0.40084	0.46011	0.34801	0.76731	0.61257	0.631165
GO:0007403	glial cell fate determination	0.4121	0.44338	NA	0.81898	0.99976	0.99913	0.3653	0.36773	NA	0.8302	0.63118
GO:0021781	glial cell fate commitment	0.4121	0.44338	NA	0.81898	0.99976	0.99913	0.3653	0.36773	NA	0.8302	0.63118
GO:0010628	positive regulation of gene expression	0.3882	0.79856	0.465	0.11669	0.8478	0.95424	0.99963	0.93692	0.41428	0.39904	0.63178
GO:0000042	protein targeting to Golgi	0.5954	0.6684	0.99791	0.83654	0.08352	0.0495	0.05574	0.0508	0.95912	0.77445	0.6319
GO:0034067	protein localization to Golgi apparatus	0.5954	0.6684	0.99791	0.83654	0.08352	0.0495	0.05574	0.0508	0.95912	0.77445	0.6319
GO:0072600	establishment of protein localization to Golgi	0.5954	0.6684	0.99791	0.83654	0.08352	0.0495	0.05574	0.0508	0.95912	0.77445	0.6319
GO:0034613	cellular protein localization	0.729	0.43491	0.17621	0.53517	0.98905	0.90612	0.97219	0.91239	0.46769	0.2523	0.632085
GO:0001954	positive regulation of cell-matrix adhesion	NA	NA	NA	NA	0.62908	0.6215	0.86718	0.63735	NA	NA	0.633215
GO:0022606	establishment of proximal/distal cell polarity	NA	NA	NA	NA	0.62908	0.6215	0.86718	0.63735	NA	NA	0.633215
GO:0035320	imaginal disc-derived wing hair site selection	NA	NA	NA	NA	0.62908	0.6215	0.86718	0.63735	NA	NA	0.633215
GO:0007516	hemocyte development	0.9957	0.99428	0.46909	0.12627	0.66439	0.86011	0.87053	0.60223	0.50708	0.32355	0.63331
GO:0007638	mechanosensory behavior	0.7581	0.49325	0.66856	0.21727	0.90734	0.88133	0.59869	0.46656	0.72611	0.22801	0.633625
GO:0009069	serine family amino acid metabolic process	0.4458	0.44293	0.61185	0.53861	0.70689	0.69913	0.77117	0.74753	0.42788	0.65543	0.63364
GO:0021510	spinal cord development	0.7559	0.75759	NA	0.13182	NA	NA	0.65153	0.61781	NA	0.14953	0.63467
GO:0021511	spinal cord patterning	0.7559	0.75759	NA	0.13182	NA	NA	0.65153	0.61781	NA	0.14953	0.63467
GO:0021513	spinal cord dorsal/ventral patterning	0.7559	0.75759	NA	0.13182	NA	NA	0.65153	0.61781	NA	0.14953	0.63467
GO:0021910	smoothened signaling pathway involved in ventral spinal cord patterning	0.7559	0.75759	NA	0.13182	NA	NA	0.65153	0.61781	NA	0.14953	0.63467
GO:0021914	negative regulation of smoothened signaling pathway involved in ventral spinal cord patterning	0.7559	0.75759	NA	0.13182	NA	NA	0.65153	0.61781	NA	0.14953	0.63467
GO:0021919	BMP signaling pathway involved in spinal cord dorsal/ventral patterning	0.7559	0.75759	NA	0.13182	NA	NA	0.65153	0.61781	NA	0.14953	0.63467
GO:0050878	regulation of body fluid levels	0.5373	0.50344	0.58866	0.74583	0.70246	0.68098	0.58881	0.55237	0.8148	0.69243	0.634895
GO:0006820	anion transport	0.4488	0.51803	0.81032	0.7115	0.50006	0.28177	0.71626	0.70525	0.90714	0.56514	0.635195
GO:0060259	regulation of feeding behavior	0.6194	0.65134	0.69782	0.28802	0.36419	0.40004	0.74323	0.77573	0.74123	0.31881	0.63537
GO:2000253	positive regulation of feeding behavior	0.6194	0.65134	0.84647	0.34417	0.51783	0.55233	0.89846	0.89082	0.8931	0.37546	0.63537
GO:0031038	myosin II filament organization	0.8005	0.57864	0.9038	0.59567	0.59404	0.3522	0.65807	0.64485	0.9034	0.62597	0.63541
GO:0060147	regulation of posttranscriptional gene silencing	0.5529	0.57041	0.00762	0.63078	0.86358	0.75433	0.84905	0.84981	0.20263	0.64018	0.63548
GO:0046434	organophosphate catabolic process	0.9005	0.8183	0.48269	0.48767	0.83097	0.41262	0.60104	0.67199	0.52224	0.89605	0.636515
GO:0060968	regulation of gene silencing	0.8975	0.96223	0.53939	0.47772	0.51507	0.44927	0.88439	0.85251	0.31959	0.73404	0.636715
GO:0043455	regulation of secondary metabolic process	0.3701	0.72665	0.81573	0.47413	0.90803	0.92466	0.22406	0.41284	0.82728	0.5473	0.636975
GO:0009581	detection of external stimulus	0.8042	0.91302	0.96916	0.21909	0.57538	0.56609	0.22479	0.69897	0.86225	0.44874	0.637175
GO:0009582	detection of abiotic stimulus	0.8042	0.91302	0.96916	0.21909	0.57538	0.56609	0.22479	0.69897	0.86225	0.44874	0.637175
GO:0051124	synaptic growth at neuromuscular junction	0.9774	0.92887	0.7554	0.03006	0.65659	0.75608	0.61805	0.50489	0.49126	0.12748	0.63732
GO:0006333	chromatin assembly or disassembly	0.5342	0.73781	0.2852	0.46143	0.94116	0.75953	0.78177	0.66897	0.60585	0.5911	0.63741
GO:0009755	hormone-mediated signaling pathway	0.122	0.18375	0.78214	0.64586	0.48993	0.24125	0.95104	0.88607	0.77843	0.62921	0.637535
GO:0010171	body morphogenesis	0.9962	0.995	NA	0.28083	NA	NA	NA	NA	NA	0.24888	0.637915
GO:0007346	regulation of mitotic cell cycle	0.9386	0.7242	0.73113	0.59089	0.13702	0.05009	0.23592	0.28304	0.68505	0.7619	0.63797
GO:0009593	detection of chemical stimulus	0.8054	0.41592	0.54546	0.99374	0.40729	0.43564	0.73119	0.74404	0.24904	0.89748	0.638325
GO:1901701	cellular response to oxygen-containing compound	0.5936	0.63723	0.8751	0.54154	0.16133	0.11814	0.83083	0.85149	0.95347	0.63978	0.638505
GO:0031122	cytoplasmic microtubule organization	0.8049	0.86261	0.77908	0.4636	0.46379	0.6959	0.58112	0.37435	0.48631	0.70592	0.63851
GO:0060323	head morphogenesis	0.9973	0.99643	NA	0.28083	NA	NA	NA	NA	NA	0.24888	0.63863
GO:0050920	regulation of chemotaxis	0.6632	0.50662	0.21617	0.91461	0.63908	0.63828	0.69364	0.31693	0.18512	0.94089	0.63868
GO:0030726	male germline ring canal formation	NA	NA	NA	0.65759	NA	NA	NA	NA	NA	0.62052	0.639055
GO:0018990	"ecdysis, chitin-based cuticle"	0.877	0.56967	0.70933	0.78532	0.44271	0.48709	0.1403	0.1943	0.70869	0.8027	0.63918
GO:0006665	sphingolipid metabolic process	0.3874	0.11793	0.33102	0.72156	0.64445	0.82848	0.8375	0.9145	0.634	0.6095	0.639225
GO:0060033	anatomical structure regression	0.4257	0.68732	0.7683	0.84316	0.89707	0.88586	0.11813	0.36487	0.5913	0.07971	0.63931
GO:0010821	regulation of mitochondrion organization	0.9558	0.8948	0.49194	0.41062	0.60097	0.46455	0.82754	0.87044	0.6778	0.38496	0.639385
GO:0030042	actin filament depolymerization	0.4504	0.63547	0.64337	0.46205	0.68573	0.869	0.85324	0.5954	0.87486	0.28702	0.63942
GO:0045793	positive regulation of cell size	0.7781	0.76953	0.18493	0.08112	0.85069	0.73192	0.83029	0.54789	0.18186	0.22266	0.639905
GO:0097150	neuronal stem cell population maintenance	0.4077	0.62103	0.65959	0.68464	0.40535	0.3201	0.88405	0.87981	0.59139	0.72837	0.64031
GO:0000963	mitochondrial RNA processing	0.429	0.41487	0.81149	0.72415	0.46556	0.58959	0.74021	0.7572	0.69132	0.39363	0.640455
GO:0097193	intrinsic apoptotic signaling pathway	0.7273	0.55502	0.98693	0.48974	0.95963	0.97346	0.30464	0.2718	0.99026	0.42133	0.64116
GO:0035335	peptidyl-tyrosine dephosphorylation	0.4804	0.53676	0.43603	0.76038	0.64631	0.63694	0.9575	0.98301	0.41925	0.76115	0.641625
GO:0010669	epithelial structure maintenance	0.5947	0.5896	0.72777	0.79396	0.40716	0.38421	0.68869	0.70535	0.73053	0.58088	0.641695
GO:0022607	cellular component assembly	0.9909	0.64296	0.76862	0.14491	0.52842	0.65125	0.33895	0.96513	0.64117	0.07192	0.642065
GO:0048856	anatomical structure development	0.7794	0.9786	0.21258	0.45187	0.61954	0.88581	0.71295	0.66466	0.55025	0.19081	0.6421
GO:0007156	homophilic cell adhesion via plasma membrane adhesion molecules	0.8226	0.58443	0.3751	0.63171	0.81882	0.65274	0.95561	0.96973	0.33563	0.61631	0.642225
GO:0009954	proximal/distal pattern formation	0.5787	0.70613	0.38093	0.03675	0.9211	0.91148	0.97109	0.81311	0.37269	0.02672	0.642415
GO:0050821	protein stabilization	0.5571	0.26388	0.57727	0.59935	0.82387	0.99257	0.30641	0.95608	0.77167	0.68559	0.64247
GO:0001705	ectoderm formation	0.8315	0.99571	NA	0.45451	NA	NA	NA	NA	NA	0.40913	0.643005
GO:0001712	ectodermal cell fate commitment	0.8315	0.99571	NA	0.45451	NA	NA	NA	NA	NA	0.40913	0.643005
GO:0010668	ectodermal cell differentiation	0.8315	0.99571	NA	0.45451	NA	NA	NA	NA	NA	0.40913	0.643005
GO:0006826	iron ion transport	0.6696	0.80523	0.64851	0.61174	0.63761	0.53233	0.62053	0.78156	0.65873	0.59679	0.64306
GO:0031644	regulation of neurological system process	0.845	0.95757	0.78611	0.99324	0.03883	0.03831	0.15102	0.1716	0.5011	0.97495	0.643605
GO:0090328	regulation of olfactory learning	0.845	0.95757	0.78611	0.94197	0.01808	0.01782	0.15102	0.1716	0.5011	0.90441	0.643605
GO:0009612	response to mechanical stimulus	0.7779	0.57093	0.50556	0.86341	0.93745	0.90678	0.67103	0.38334	0.61828	0.34758	0.644655
GO:1900407	regulation of cellular response to oxidative stress	0.6318	0.61465	0.65759	0.16736	0.73095	0.68274	0.75925	0.71168	0.63144	0.32334	0.644695
GO:0060581	cell fate commitment involved in pattern specification	0.7808	0.49749	0.34321	0.7804	0.72464	0.62825	0.59962	0.66127	0.10746	0.83624	0.64476
GO:0022604	regulation of cell morphogenesis	0.6332	0.5689	0.56232	0.90155	0.65685	0.70472	0.34197	0.59155	0.66948	0.91039	0.645025
GO:0007270	neuron-neuron synaptic transmission	0.5938	0.22241	0.61269	0.67753	0.70715	0.80639	0.74937	0.37093	0.9278	0.35384	0.64511
GO:0007474	imaginal disc-derived wing vein specification	0.9808	0.9592	0.26061	0.46075	0.96922	0.96331	0.66638	0.62574	0.29446	0.4625	0.64606
GO:0042249	establishment of planar polarity of embryonic epithelium	0.9441	0.37285	0.24934	0.23034	0.76722	0.75954	0.81905	0.84281	0.26499	0.53329	0.646415
GO:0070936	protein K48-linked ubiquitination	0.5675	0.38381	0.64495	0.64846	0.83512	0.81073	0.6532	0.56981	0.65497	0.56765	0.646705
GO:0016571	histone methylation	0.8404	0.81249	0.91673	0.60531	0.0599	0.10702	0.34042	0.39425	0.80031	0.6886	0.646955
GO:0033993	response to lipid	0.3248	0.37172	0.92635	0.62471	0.07045	0.08357	0.91268	0.75527	0.6703	0.7195	0.647505
GO:0043090	amino acid import	0.2566	0.26934	0.62459	0.6546	0.77132	0.76181	0.68383	0.68611	0.54433	0.64099	0.647795
GO:0030518	intracellular steroid hormone receptor signaling pathway	0.0783	0.18801	0.74708	0.56588	0.40531	0.29834	0.97125	0.97759	0.8236	0.72994	0.64791
GO:0035039	male pronucleus assembly	0.8524	0.90076	0.59979	0.7882	0.69659	0.76166	0.49047	0.49394	0.31316	0.53698	0.64819
GO:0035041	sperm chromatin decondensation	0.8524	0.90076	0.59979	0.7882	0.69659	0.76166	0.49047	0.49394	0.31316	0.53698	0.64819
GO:0048132	female germ-line stem cell asymmetric division	0.7832	0.88452	0.16922	0.89578	0.07537	0.08857	0.93741	0.51419	0.06745	0.88891	0.648695
GO:0098728	germline stem cell asymmetric division	0.7832	0.88452	0.16922	0.89578	0.07537	0.08857	0.93741	0.51419	0.06745	0.88891	0.648695
GO:0001932	regulation of protein phosphorylation	0.9918	0.92991	0.11612	0.27835	0.70969	0.58795	0.76157	0.36377	0.1314	0.7825	0.64882
GO:0071417	cellular response to organonitrogen compound	0.4748	0.67939	0.85249	0.40549	0.21471	0.29139	0.81605	0.77736	0.93998	0.62088	0.650135
GO:0006749	glutathione metabolic process	0.3767	0.50633	0.13367	0.68636	0.72427	0.652	0.64909	0.71227	0.13573	0.75386	0.650545
GO:0010559	regulation of glycoprotein biosynthetic process	0.5163	0.66322	NA	0.72164	NA	NA	NA	NA	NA	0.63986	0.65154
GO:0060049	regulation of protein glycosylation	0.5163	0.66322	NA	0.72164	NA	NA	NA	NA	NA	0.63986	0.65154
GO:1903018	regulation of glycoprotein metabolic process	0.5163	0.66322	NA	0.72164	NA	NA	NA	NA	NA	0.63986	0.65154
GO:0006139	nucleobase-containing compound metabolic process	0.721	0.99006	0.64797	0.66875	0.503	0.37422	0.65562	0.4856	0.80411	0.08577	0.651795
GO:0009653	anatomical structure morphogenesis	0.9951	0.9994	0.96198	0.39564	0.19126	0.52533	0.90048	0.30765	0.77917	0.48124	0.65225
GO:0043484	regulation of RNA splicing	0.9882	0.66242	0.54381	0.48472	0.82478	0.77927	0.70812	0.57621	0.15909	0.64276	0.65259
GO:0035002	"liquid clearance, open tracheal system"	0.2784	0.12377	0.74308	0.36446	0.66544	0.64007	0.72767	0.72895	0.79956	0.25007	0.652755
GO:0034605	cellular response to heat	0.6089	0.49338	0.69696	0.98413	0.77671	0.51929	0.57878	0.58502	0.85033	0.98511	0.65293
GO:0010378	temperature compensation of the circadian clock	NA	NA	0.526	NA	NA	NA	0.7801	0.83866	0.51641	NA	0.65305
GO:0048859	formation of anatomical boundary	0.668	0.6383	0.45603	0.82392	0.82953	0.63364	0.67457	0.44257	0.16809	0.75582	0.65315
GO:0048024	"regulation of mRNA splicing, via spliceosome"	0.6207	0.25454	0.69588	0.56975	0.78544	0.73279	0.66898	0.63739	0.25396	0.72296	0.653185
GO:0007445	determination of imaginal disc primordium	0.6338	0.62644	0.82114	0.4636	0.85942	0.73799	0.6631	0.64346	0.79175	0.45103	0.65328
GO:0035225	determination of genital disc primordium	0.6338	0.62644	0.82114	0.4636	0.85942	0.73799	0.6631	0.64346	0.79175	0.45103	0.65328
GO:0051239	regulation of multicellular organismal process	0.761	0.9057	0.67474	0.63239	0.90828	0.57618	0.57675	0.1557	0.70483	0.10055	0.653565
GO:0055072	iron ion homeostasis	0.6376	0.68149	0.64877	0.62235	0.72726	0.65885	0.76799	0.53585	0.70401	0.62887	0.65381
GO:0007519	skeletal muscle tissue development	0.708	0.79548	0.83665	0.7909	0.26013	0.62266	0.02268	0.07385	0.68509	0.58371	0.653875
GO:0048105	establishment of body hair planar orientation	0.4262	0.42996	NA	0.68561	0.65457	0.68855	NA	NA	NA	NA	0.65457
GO:0010811	positive regulation of cell-substrate adhesion	0.9524	0.99363	0.05884	0.02329	0.64873	0.66173	0.88794	0.95512	0.16817	0.09244	0.65523
GO:0070983	dendrite guidance	0.6391	0.48562	0.43763	0.70196	0.99217	0.99979	0.6901	0.67136	0.35782	0.37655	0.65523
GO:0030837	negative regulation of actin filament polymerization	0.615	0.73974	0.92107	0.62497	0.68573	0.48992	0.75199	0.48815	0.79746	0.44573	0.65535
GO:0022416	chaeta development	0.4837	0.68795	0.11429	0.67236	0.91632	0.85155	0.87502	0.6384	0.07933	0.59895	0.65538
GO:0000185	activation of MAPKKK activity	0.6995	0.3514	0.66258	NA	0.64828	0.76	0.44947	0.43382	0.67974	NA	0.65543
GO:0009453	energy taxis	0.938	0.93904	0.78363	0.73496	0.54812	0.41894	0.5438	0.46725	0.57614	0.84415	0.65555
GO:0042331	phototaxis	0.938	0.93904	0.78363	0.73496	0.54812	0.41894	0.5438	0.46725	0.57614	0.84415	0.65555
GO:0000079	regulation of cyclin-dependent protein serine/threonine kinase activity	0.5885	0.70158	0.82061	0.10664	0.59147	0.73722	0.65232	0.69389	0.6589	0.28664	0.65561
GO:1904029	regulation of cyclin-dependent protein kinase activity	0.5885	0.70158	0.82061	0.10664	0.59147	0.73722	0.65232	0.69389	0.6589	0.28664	0.65561
GO:1901836	regulation of transcription of nuclear large rRNA transcript from RNA polymerase I promoter	0.7576	0.59661	0.56334	0.98592	0.6441	0.62041	0.97954	0.66794	0.55662	0.98086	0.65602
GO:0031099	regeneration	0.5667	0.25184	0.64218	0.87152	0.67032	0.67801	0.41826	0.43522	0.90766	0.86841	0.65625
GO:0006505	GPI anchor metabolic process	0.7531	0.7726	0.64284	0.65628	0.25756	0.28651	0.71438	0.69398	0.60433	0.65804	0.65716
GO:0006506	GPI anchor biosynthetic process	0.7531	0.7726	0.64284	0.65628	0.25756	0.28651	0.71438	0.69398	0.60433	0.65804	0.65716
GO:1902882	regulation of response to oxidative stress	0.5772	0.68763	0.62687	0.48465	0.81943	0.76422	0.61537	0.81376	0.71584	0.51119	0.65725
GO:1904062	regulation of cation transmembrane transport	0.7296	0.89572	0.58595	0.40439	0.96175	0.8275	0.26588	0.45964	0.78243	0.43135	0.657775
GO:0006793	phosphorus metabolic process	0.8893	0.86344	0.4297	0.66171	0.54686	0.51614	0.77268	0.76807	0.22752	0.65463	0.65817
GO:0007603	"phototransduction, visible light"	0.716	0.82156	0.969	0.5354	0.67302	0.64352	0.25065	0.46026	0.89515	0.49573	0.65827
GO:0010876	lipid localization	0.8468	0.72691	0.59074	0.29083	0.24541	0.31003	0.7591	0.82874	0.80426	0.39701	0.658825
GO:0046552	photoreceptor cell fate commitment	0.8588	0.70822	0.89223	0.13533	0.51644	0.55795	0.64549	0.6723	0.88981	0.4709	0.658895
GO:0060271	cilium assembly	0.9776	0.96207	0.6628	0.66446	0.49059	0.59855	0.14341	0.12007	0.65571	0.76773	0.659255
GO:0008315	meiotic G2/MI transition	0.6668	0.65189	0.99994	0.30569	0.87922	0.90895	0.50698	0.77546	0.63133	0.31851	0.659345
GO:0044771	meiotic cell cycle phase transition	0.6668	0.65189	0.99994	0.30569	0.87922	0.90895	0.50698	0.77546	0.63133	0.31851	0.659345
GO:0016073	snRNA metabolic process	0.7023	0.61659	0.75778	0.38934	0.93971	0.91213	0.94583	0.51912	0.5222	0.26114	0.659445
GO:0046483	heterocycle metabolic process	0.7728	0.99928	0.72655	0.35989	0.67183	0.57265	0.69397	0.43825	0.64754	0.04917	0.659685
GO:0007549	dosage compensation	0.6479	0.74105	0.49558	0.67945	0.80389	0.67165	0.60126	0.59123	0.54827	0.81976	0.659775
GO:0032968	positive regulation of transcription elongation from RNA polymerase II promoter	0.3492	0.34746	0.94005	0.47708	0.63755	0.62706	0.89819	0.89398	0.8533	0.68288	0.660215
GO:0006813	potassium ion transport	0.7533	0.44278	0.34935	0.89591	0.60889	0.52994	0.8986	0.71209	0.49328	0.71394	0.66049
GO:2001262	positive regulation of semaphorin-plexin signaling pathway	NA	NA	NA	NA	NA	NA	0.65736	0.66375	NA	NA	0.660555
GO:0035010	encapsulation of foreign target	0.7782	0.75729	0.96658	0.64736	0.58412	0.62482	0.60881	0.52615	0.81857	0.67452	0.66094
GO:0042065	glial cell growth	0.9966	0.98982	0.61666	0.2587	0.55046	0.70571	NA	NA	0.71033	0.2587	0.661185
GO:0042066	perineurial glial growth	0.9966	0.98982	0.61666	0.2587	0.55046	0.70571	NA	NA	0.71033	0.2587	0.661185
GO:0030150	protein import into mitochondrial matrix	0.5813	0.86106	0.47643	0.94492	0.64256	0.68119	0.68528	0.53569	0.56453	0.8684	0.661875
GO:0048663	neuron fate commitment	0.8781	0.61058	0.85983	0.13884	0.528	0.5376	0.71334	0.75878	0.90158	0.47435	0.66196
GO:0032956	regulation of actin cytoskeleton organization	0.7086	0.54149	0.61591	0.46004	0.27749	0.29417	0.95362	0.92866	0.7101	0.75553	0.662255
GO:0032970	regulation of actin filament-based process	0.7086	0.54149	0.61591	0.46004	0.27749	0.29417	0.95362	0.92866	0.7101	0.75553	0.662255
GO:0034123	positive regulation of toll-like receptor signaling pathway	0.9964	0.83408	0.65684	0.48726	0.66903	0.62219	0.78985	0.82741	0.20083	0.2615	0.662935
GO:0034126	positive regulation of MyD88-dependent toll-like receptor signaling pathway	0.9964	0.83408	0.65684	0.48726	0.66903	0.62219	0.78985	0.82741	0.20083	0.2615	0.662935
GO:0031629	synaptic vesicle fusion to presynaptic active zone membrane	NA	0.62166	NA	NA	0.66313	0.72214	NA	NA	NA	NA	0.66313
GO:0045026	plasma membrane fusion	NA	0.62166	NA	NA	0.66313	0.72214	NA	NA	NA	NA	0.66313
GO:0099500	vesicle fusion to plasma membrane	NA	0.62166	NA	NA	0.66313	0.72214	NA	NA	NA	NA	0.66313
GO:0030721	spectrosome organization	0.9957	0.92311	0.7067	0.61969	0.5034	0.5222	0.85755	0.84379	0.46893	0.56659	0.663195
GO:0000902	cell morphogenesis	0.988	0.88699	0.83661	0.43097	0.40842	0.70492	0.36518	0.16293	0.62466	0.75956	0.66479
GO:0042078	germ-line stem cell division	0.9498	0.9592	0.18425	0.86081	0.13553	0.23218	0.94646	0.64305	0.38907	0.68743	0.66524
GO:0044237	cellular metabolic process	0.605	0.9848	0.57276	0.08012	0.94818	0.91395	0.59382	0.4499	0.72705	0.72566	0.66533
GO:0007167	enzyme linked receptor protein signaling pathway	0.7736	0.88435	0.76217	0.49857	0.44278	0.16835	0.86214	0.68375	0.64782	0.07889	0.665785
GO:0016180	snRNA processing	0.5977	0.66119	0.68908	0.53409	0.9999	0.99978	0.92413	0.67166	0.47543	0.35597	0.666425
GO:0019090	mitochondrial rRNA export from mitochondrion	0.5602	0.77395	NA	NA	NA	NA	NA	NA	NA	NA	0.667075
GO:0019093	mitochondrial RNA localization	0.5602	0.77395	NA	NA	NA	NA	NA	NA	NA	NA	0.667075
GO:0030719	P granule organization	0.5602	0.77395	NA	NA	NA	NA	NA	NA	NA	NA	0.667075
GO:0051029	rRNA transport	0.5602	0.77395	NA	NA	NA	NA	NA	NA	NA	NA	0.667075
GO:0034446	substrate adhesion-dependent cell spreading	0.6828	0.74336	0.31981	0.65138	0.95251	0.95005	0.53622	0.59514	0.2922	0.77553	0.66709
GO:0048149	behavioral response to ethanol	0.4725	0.41668	0.89467	0.5962	0.93883	0.95142	0.58398	0.66268	0.89891	0.67195	0.667315
GO:0030382	sperm mitochondrion organization	0.1286	0.14476	0.66004	0.48509	0.99318	0.77173	0.82125	0.8382	0.67462	0.52697	0.66733
GO:0050975	sensory perception of touch	0.8916	0.71313	0.21934	0.58324	0.62192	0.84947	0.6913	0.64395	0.15811	0.75585	0.667625
GO:0042060	wound healing	0.7973	0.57415	0.10202	0.70759	0.66877	0.66681	0.71346	0.79423	0.11617	0.49352	0.66779
GO:0044282	small molecule catabolic process	0.8344	0.68884	0.51657	0.1153	0.80489	0.84011	0.70778	0.64693	0.16538	0.19786	0.667885
GO:0007425	"epithelial cell fate determination, open tracheal system"	0.5103	0.49359	0.69537	NA	0.73043	0.74951	0.51833	0.64163	0.80531	NA	0.6685
GO:0007276	gamete generation	0.1081	0.21416	0.10672	0.77794	0.94805	0.92692	0.55976	0.82559	0.35193	0.82776	0.66885
GO:0061382	Malpighian tubule tip cell differentiation	0.2073	0.60581	0.66847	0.70285	0.93095	0.93425	0.66629	0.66938	0.23844	0.71253	0.668925
GO:2000035	regulation of stem cell division	0.659	0.67922	NA	NA	NA	NA	NA	NA	NA	NA	0.66911
GO:0046596	regulation of viral entry into host cell	0.6988	0.70114	0.74923	0.82747	0.53571	0.57442	0.56581	0.23205	0.67494	0.66353	0.669235
GO:0046598	positive regulation of viral entry into host cell	0.6988	0.70114	0.74923	0.82747	0.53571	0.57442	0.56581	0.23205	0.67494	0.66353	0.669235
GO:0050684	regulation of mRNA processing	0.6772	0.66167	0.70194	0.52656	0.86468	0.82393	0.60471	0.57621	0.25351	0.68295	0.669435
GO:1902803	regulation of synaptic vesicle transport	0.4408	0.53447	0.64653	0.21258	0.93002	0.97528	0.87256	0.89082	0.69304	0.20892	0.669785
GO:0006583	melanin biosynthetic process from tyrosine	NA	NA	NA	NA	0.64055	0.69926	NA	NA	NA	NA	0.669905
GO:0042438	melanin biosynthetic process	NA	NA	NA	NA	0.64055	0.69926	NA	NA	NA	NA	0.669905
GO:0006796	phosphate-containing compound metabolic process	0.8853	0.86172	0.49347	0.65238	0.59086	0.45231	0.78433	0.80057	0.36428	0.68784	0.67011
GO:0007479	leg disc proximal/distal pattern formation	0.8524	0.84542	0.496	0.09738	NA	NA	0.99319	0.98295	0.49332	0.0792	0.67071
GO:0035223	leg disc pattern formation	0.8524	0.84542	0.496	0.09738	NA	NA	0.99319	0.98295	0.49332	0.0792	0.67071
GO:0090097	regulation of decapentaplegic signaling pathway	0.5881	0.75349	0.76672	0.47237	NA	NA	0.87614	0.85552	0.49332	0.49528	0.670795
GO:0043044	ATP-dependent chromatin remodeling	0.5899	0.59623	0.48487	0.62298	0.73246	0.78399	0.88964	0.90711	0.17439	0.71887	0.670925
GO:0007279	pole cell formation	0.6689	0.67319	0.93414	0.97266	0.13883	0.26518	0.37167	0.48003	0.92227	0.88811	0.671045
GO:0016348	imaginal disc-derived leg joint morphogenesis	0.6226	0.73704	0.92306	0.49461	0.81072	0.65454	0.54348	0.6884	0.68769	0.21551	0.671115
GO:0006739	NADP metabolic process	0.8343	0.88176	0.58621	0.66884	0.63368	0.66047	0.96329	0.75099	0.53358	0.67376	0.6713
GO:0022409	positive regulation of cell-cell adhesion	0.8469	0.56619	0.07618	0.07179	0.81641	0.77683	0.91505	0.87753	0.08535	0.19369	0.67151
GO:0002252	immune effector process	0.8852	0.66508	0.88989	0.67812	0.43619	0.75183	0.553	0.63785	0.55879	0.79919	0.6716
GO:0048639	positive regulation of developmental growth	0.7266	0.65098	0.69323	0.34962	0.75832	0.7915	0.73608	0.43781	0.56277	0.56629	0.672105
GO:0032368	regulation of lipid transport	0.7588	0.71935	0.37669	0.66359	0.38591	0.36094	0.79956	0.75054	0.39878	0.68101	0.6723
GO:0072337	modified amino acid transport	0.3587	0.44382	0.94058	0.73225	0.93879	0.93954	0.24147	0.18985	0.92945	0.61243	0.67234
GO:0008063	Toll signaling pathway	0.3704	0.39426	0.70357	0.64155	0.78652	0.80268	0.7668	0.43861	0.90529	0.58541	0.67256
GO:0007626	locomotory behavior	0.9958	0.99894	0.49595	0.78876	0.63238	0.57157	0.44487	0.53829	0.71281	0.89082	0.672595
GO:0045456	ecdysteroid biosynthetic process	0.4174	0.6725	0.67387	0.97835	0.46614	0.25577	0.62129	0.71399	0.6905	0.96641	0.673185
GO:0042219	cellular modified amino acid catabolic process	0.9378	0.94326	0.5951	0.60732	0.9493	0.91696	0.66736	0.68011	0.6231	0.63217	0.673735
GO:0006914	autophagy	0.9776	0.99276	0.73898	0.51666	0.66259	0.8356	0.52915	0.55756	0.68525	0.39099	0.67392
GO:0002121	inter-male aggressive behavior	0.9805	0.90286	0.64259	0.74691	0.4784	0.38716	0.70536	0.57422	0.80191	0.62329	0.673975
GO:0032536	regulation of cell projection size	NA	NA	0.51472	0.99175	0.67798	0.67063	NA	NA	0.56917	0.71665	0.674305
GO:0048468	cell development	0.5341	0.68498	0.59087	0.77518	0.93004	0.90121	0.49642	0.66364	0.88546	0.56175	0.67431
GO:0080182	histone H3-K4 trimethylation	NA	NA	NA	NA	0.68032	0.6684	NA	NA	NA	NA	0.67436
GO:0034058	endosomal vesicle fusion	0.7029	0.68617	0.80692	0.2646	0.64998	0.45556	0.89717	0.66319	0.99109	0.28439	0.67468
GO:0048227	plasma membrane to endosome transport	0.7029	0.68617	0.80692	0.2646	0.64998	0.45556	0.89717	0.66319	0.99109	0.28439	0.67468
GO:0003333	amino acid transmembrane transport	0.8013	0.75455	0.64927	0.6308	0.6588	0.70778	0.69062	0.57818	0.77853	0.6521	0.67471
GO:0090254	cell elongation involved in imaginal disc-derived wing morphogenesis	0.9408	0.87814	0.09785	0.65976	0.44791	0.41313	0.68985	0.72753	0.34107	0.79014	0.674805
GO:0042398	cellular modified amino acid biosynthetic process	0.1784	0.60202	0.69835	0.59633	0.58776	0.70852	0.98166	0.99019	0.72473	0.65238	0.675365
GO:0001752	compound eye photoreceptor fate commitment	0.9329	0.80192	0.86816	0.16341	0.60038	0.57879	0.66716	0.68362	0.90325	0.59091	0.67539
GO:0042706	eye photoreceptor cell fate commitment	0.9329	0.80192	0.86816	0.16341	0.60038	0.57879	0.66716	0.68362	0.90325	0.59091	0.67539
GO:0044712	single-organism catabolic process	0.864	0.61627	0.4938	0.20023	0.87442	0.84382	0.963	0.73496	0.29943	0.24552	0.675615
GO:0046348	amino sugar catabolic process	0.8238	0.53088	0.25816	0.75027	0.67985	0.69315	0.67158	0.41309	0.26544	0.74761	0.675715
GO:1901072	glucosamine-containing compound catabolic process	0.8238	0.53088	0.25816	0.75027	0.67985	0.69315	0.67158	0.41309	0.26544	0.74761	0.675715
GO:0051208	sequestering of calcium ion	0.7967	0.82224	0.45862	0.82312	0.41228	0.44488	0.76154	0.76303	0.59002	0.46528	0.67578
GO:0051238	sequestering of metal ion	0.7967	0.82224	0.45862	0.82312	0.41228	0.44488	0.76154	0.76303	0.59002	0.46528	0.67578
GO:0031987	locomotion involved in locomotory behavior	0.85	0.83701	0.12732	0.55461	0.98419	0.99684	0.54203	0.60774	0.6798	0.67219	0.675995
GO:0042445	hormone metabolic process	0.1485	0.32164	0.21498	0.79782	0.66109	0.69097	0.75298	0.92989	0.16637	0.80577	0.67603
GO:0010469	regulation of receptor activity	0.6452	0.36876	1	0.04687	0.70731	0.30999	0.80335	0.81371	1	0.04089	0.676255
GO:0006066	alcohol metabolic process	0.2312	0.547	0.89664	0.90363	0.58525	0.24495	0.76727	0.38578	0.80274	0.96259	0.67626
GO:0019184	nonribosomal peptide biosynthetic process	0.797	0.83753	NA	NA	NA	NA	0.52467	0.55575	NA	NA	0.676375
GO:0044270	cellular nitrogen compound catabolic process	0.8773	0.90767	0.77654	0.51164	0.6681	0.68599	0.25288	0.21895	0.92414	0.45564	0.677045
GO:0030241	skeletal muscle myosin thick filament assembly	0.2065	0.88187	0.93163	0.30383	0.69423	0.66019	0.59441	0.70296	0.91014	0.32279	0.67721
GO:0071688	striated muscle myosin thick filament assembly	0.2065	0.88187	0.93163	0.30383	0.69423	0.66019	0.59441	0.70296	0.91014	0.32279	0.67721
GO:0000301	"retrograde transport, vesicle recycling within Golgi"	0.6404	0.71441	0.9978	0.83654	0.12406	0.0755	0.07487	0.07222	0.97979	0.77445	0.677405
GO:0042067	establishment of ommatidial planar polarity	0.869	0.82696	0.64046	0.58413	0.52175	0.3634	0.92102	0.71535	0.57966	0.77243	0.677905
GO:0061355	Wnt protein secretion	0.3111	0.28418	0.68947	0.45607	0.99903	0.66662	0.9561	0.90104	0.70239	0.41107	0.678045
GO:0061356	regulation of Wnt protein secretion	0.3111	0.28418	0.68947	0.45607	0.99903	0.66662	0.9561	0.90104	0.70239	0.41107	0.678045
GO:0061357	positive regulation of Wnt protein secretion	0.3111	0.28418	0.68947	0.45607	0.99903	0.66662	0.9561	0.90104	0.70239	0.41107	0.678045
GO:0006650	glycerophospholipid metabolic process	0.5323	0.59783	0.9063	0.60146	0.75464	0.83725	0.4544	0.58654	0.89392	0.758	0.67805
GO:0048190	wing disc dorsal/ventral pattern formation	0.7076	0.6468	0.8798	0.44039	0.98273	0.8616	0.20475	0.38364	0.88721	0.64872	0.67816
GO:0034243	regulation of transcription elongation from RNA polymerase II promoter	0.4813	0.14045	0.95191	0.52457	0.54465	0.66297	0.91223	0.908	0.78377	0.69419	0.67858
GO:0003365	establishment of cell polarity involved in ameboidal cell migration	0.6803	0.67841	0.83335	0.54972	0.21003	0.23224	0.68772	0.68903	0.71769	0.62702	0.679355
GO:0003371	establishment or maintenance of cytoskeleton polarity involved in ameboidal cell migration	0.6803	0.67841	0.83335	0.54972	0.21003	0.23224	0.68772	0.68903	0.71769	0.62702	0.679355
GO:0003379	establishment of cell polarity involved in gastrulation cell migration	0.6803	0.67841	0.83335	0.54972	0.21003	0.23224	0.68772	0.68903	0.71769	0.62702	0.679355
GO:0003380	establishment or maintenance of cytoskeleton polarity involved in gastrulation	0.6803	0.67841	0.83335	0.54972	0.21003	0.23224	0.68772	0.68903	0.71769	0.62702	0.679355
GO:0010470	regulation of gastrulation	0.6803	0.67841	0.83335	0.54972	0.21003	0.23224	0.68772	0.68903	0.71769	0.62702	0.679355
GO:0007015	actin filament organization	0.5859	0.83054	0.73174	0.05106	0.56984	0.68727	0.77476	0.67159	0.72002	0.03688	0.67943
GO:0042246	tissue regeneration	0.7158	0.2734	0.82576	NA	0.67901	0.67997	0.61829	0.63011	0.83443	NA	0.67949
GO:1900244	positive regulation of synaptic vesicle endocytosis	NA	NA	0.74787	0.3122	0.93277	0.92235	0.6112	0.60201	0.78329	0.30858	0.679535
GO:1903423	positive regulation of synaptic vesicle recycling	NA	NA	0.74787	0.3122	0.93277	0.92235	0.6112	0.60201	0.78329	0.30858	0.679535
GO:0006687	glycosphingolipid metabolic process	0.4147	NA	0.50477	0.67981	0.77517	0.7734	0.69346	0.73154	0.46451	0.61981	0.67981
GO:0006688	glycosphingolipid biosynthetic process	0.4147	NA	0.50477	0.67981	0.77517	0.7734	0.69346	0.73154	0.46451	0.61981	0.67981
GO:0000070	mitotic sister chromatid segregation	0.298	0.31523	0.88591	0.70392	0.48531	0.54306	0.75786	0.65582	0.73755	0.73403	0.67987
GO:0006220	pyrimidine nucleotide metabolic process	0.0456	0.04539	0.57565	0.78635	0.83741	0.85212	0.68581	0.6759	0.53372	0.8121	0.680855
GO:0006221	pyrimidine nucleotide biosynthetic process	0.0456	0.04539	0.57565	0.78635	0.78349	0.79889	0.68581	0.6759	0.53372	0.8121	0.680855
GO:0009608	response to symbiont	0.2343	0.21747	0.48022	0.62032	0.99959	0.99855	0.75293	0.74147	0.23265	0.76036	0.680895
GO:0001742	oenocyte differentiation	NA	NA	0.34989	0.69111	NA	NA	0.9951	0.99872	0.29697	0.67143	0.68127
GO:0051186	cofactor metabolic process	0.2467	0.60401	0.83051	0.32388	0.75881	0.7778	0.94251	0.93882	0.36998	0.35302	0.68141
GO:0048667	cell morphogenesis involved in neuron differentiation	0.8731	0.9293	0.95003	0.24315	0.37108	0.82709	0.4144	0.19924	0.77568	0.58792	0.6818
GO:0045433	"male courtship behavior, veined wing generated song production"	0.7019	0.90075	0.46954	0.12577	0.66246	0.71262	0.90007	0.65131	0.83391	0.26363	0.68218
GO:0000245	spliceosomal complex assembly	0.2696	0.15995	0.80597	0.93884	0.71218	0.71262	0.44751	0.03066	0.65249	0.93596	0.682335
GO:0015803	branched-chain amino acid transport	NA	NA	NA	NA	0.66968	0.69532	NA	NA	NA	NA	0.6825
GO:0015820	leucine transport	NA	NA	NA	NA	0.66968	0.69532	NA	NA	NA	NA	0.6825
GO:0060356	leucine import	NA	NA	NA	NA	0.66968	0.69532	NA	NA	NA	NA	0.6825
GO:0048565	digestive tract development	0.7154	0.70497	0.40583	0.68385	0.70821	0.68283	0.55729	0.55949	0.69629	0.63211	0.68334
GO:0055123	digestive system development	0.7154	0.70497	0.40583	0.68385	0.70821	0.68283	0.55729	0.55949	0.69629	0.63211	0.68334
GO:0061572	actin filament bundle organization	0.8449	0.92683	0.64027	0.24796	0.38579	0.65655	0.928	0.79402	0.71047	0.5295	0.68351
GO:0007271	"synaptic transmission, cholinergic"	0.921	0.97119	0.68631	0.99192	0.53251	0.50332	0.46397	0.37656	0.68224	0.88107	0.684275
GO:0048065	"male courtship behavior, veined wing extension"	0.7168	0.8757	0.42118	0.2237	0.69044	0.67825	0.8173	0.57777	0.78101	0.51782	0.684345
GO:0007613	memory	0.4874	0.73485	0.86915	0.54123	0.91659	0.93717	0.69342	0.57968	0.611	0.67561	0.684515
GO:0002376	immune system process	0.8939	0.84619	0.67699	0.55682	0.54452	0.74602	0.69241	0.86107	0.23601	0.60253	0.6847
GO:0019896	axonal transport of mitochondrion	NA	NA	NA	NA	0.71691	0.65268	NA	NA	NA	NA	0.684795
GO:0051865	protein autoubiquitination	0.693	0.5098	0.59744	0.86252	0.86151	0.83842	0.28682	0.11774	0.82813	0.67718	0.68509
GO:0007320	insemination	0.455	0.61613	0.65544	0.6476	0.93037	0.92077	0.89049	0.94241	0.67051	0.6998	0.685155
GO:0044706	multi-multicellular organism process	0.455	0.61613	0.65544	0.6476	0.93037	0.92077	0.89049	0.94241	0.67051	0.6998	0.685155
GO:0046692	sperm competition	0.455	0.61613	0.65544	0.6476	0.93037	0.92077	0.89049	0.94241	0.67051	0.6998	0.685155
GO:0042074	cell migration involved in gastrulation	0.594	0.50429	0.52758	0.85869	0.65873	0.64698	0.71191	0.74592	0.92325	0.89443	0.68532
GO:0051090	regulation of sequence-specific DNA binding transcription factor activity	0.7571	0.68307	0.87006	0.54693	0.23652	0.23962	0.68779	0.44214	0.75206	0.72732	0.68543
GO:1900242	regulation of synaptic vesicle endocytosis	0.1578	0.15048	0.6787	0.13579	0.80681	0.76625	0.70306	0.6929	0.72192	0.13342	0.6858
GO:1903421	regulation of synaptic vesicle recycling	0.1036	0.10297	0.6787	0.08829	0.92516	0.93185	0.70306	0.6929	0.72192	0.08649	0.6858
GO:0046498	S-adenosylhomocysteine metabolic process	NA	NA	NA	NA	0.6933	0.69053	0.6817	0.67963	NA	NA	0.686115
GO:0042430	indole-containing compound metabolic process	0.8799	0.86112	0.90711	0.66764	0.32872	0.46815	0.4272	0.55671	0.89531	0.70463	0.686135
GO:0042816	vitamin B6 metabolic process	NA	NA	0.59923	0.73531	0.73358	0.73508	0.41007	0.4039	0.64059	0.7921	0.687085
GO:0043094	cellular metabolic compound salvage	0.6106	0.41602	0.87519	0.70468	0.88735	0.87354	0.65377	0.65159	0.83349	0.66956	0.68712
GO:0050804	modulation of synaptic transmission	0.8677	0.91717	0.97312	0.58823	0.33314	0.52366	0.51937	0.78633	0.92864	0.28139	0.68728
GO:0002221	pattern recognition receptor signaling pathway	0.9939	0.95205	0.73101	0.64359	0.60942	0.55994	0.98308	0.98942	0.28335	0.40089	0.6873
GO:0016545	"male courtship behavior, veined wing vibration"	0.7662	0.8955	0.46954	0.18985	0.66246	0.71262	0.88379	0.63591	0.83391	0.41328	0.68754
GO:0016601	Rac protein signal transduction	0.8523	0.84054	0.79907	0.18205	NA	NA	0.68644	0.68898	0.35227	0.61673	0.68771
GO:0007614	short-term memory	0.5339	0.39073	0.68804	0.51172	0.6604	0.711	0.92006	0.87878	0.72253	0.68756	0.6878
GO:1903040	exon-exon junction complex assembly	0.681	0.60511	0.85319	0.92163	0.191	0.18935	0.70889	0.69479	0.56566	0.93341	0.687895
GO:0000186	activation of MAPKK activity	0.7851	0.77756	NA	0.83764	0.48187	0.57931	0.55462	0.59881	NA	0.83574	0.688185
GO:0090239	regulation of histone H4 acetylation	0.6834	0.69508	0.94012	0.76856	NA	NA	NA	NA	0.53882	0.37263	0.68924
GO:2000618	regulation of histone H4-K16 acetylation	0.6834	0.69508	0.94012	0.76856	NA	NA	NA	NA	0.53882	0.37263	0.68924
GO:0006140	regulation of nucleotide metabolic process	0.6246	0.7894	0.96344	0.49341	0.5322	0.91903	0.40519	0.18411	0.75398	0.78081	0.68929
GO:1900542	regulation of purine nucleotide metabolic process	0.6246	0.7894	0.96344	0.49341	0.5322	0.91903	0.40519	0.18411	0.75398	0.78081	0.68929
GO:0097484	dendrite extension	0.4498	0.51715	0.51472	0.7792	0.71774	0.71687	0.72936	0.69539	0.56917	0.68327	0.68933
GO:0030865	cortical cytoskeleton organization	0.6006	0.63621	0.73937	0.84523	0.33241	0.37166	0.92007	0.94915	0.63944	0.97697	0.689405
GO:0009642	response to light intensity	0.507	0.729	0.66275	0.10608	0.96375	0.8671	0.4988	0.71714	0.77142	0.17636	0.689945
GO:0051960	regulation of nervous system development	0.7439	0.87938	0.77396	0.0239	0.75922	0.64152	0.43364	0.18947	0.73866	0.08216	0.69009
GO:0046580	negative regulation of Ras protein signal transduction	0.7387	0.62709	0.63105	0.78689	0.666	0.65773	0.75076	0.88154	0.63713	0.7153	0.69065
GO:0042044	fluid transport	0.6082	0.4029	0.64946	0.65896	0.93099	0.91196	0.82217	0.82354	0.72243	0.63464	0.690695
GO:0009081	branched-chain amino acid metabolic process	0.8403	0.70975	0.68657	0.67318	0.38595	0.45511	0.52016	0.82758	0.69493	0.7623	0.69075
GO:0090305	nucleic acid phosphodiester bond hydrolysis	0.8602	0.9533	0.50209	0.66988	0.87152	0.7147	0.49069	0.27445	0.46162	0.77211	0.69229
GO:0048645	animal organ formation	0.9138	0.75553	0.42389	0.41962	0.86144	0.65504	0.8736	0.73013	0.10525	0.51073	0.692585
GO:0014016	neuroblast differentiation	0.6379	0.80264	0.7517	0.7562	0.74739	0.83848	0.16059	0.17478	0.491	0.59704	0.692645
GO:0044765	single-organism transport	0.2726	0.0157	0.69864	0.79435	0.91822	0.7263	0.67671	0.83337	0.68672	0.08502	0.69268
GO:2000331	regulation of terminal button organization	0.7093	0.53402	0.78877	0.60439	0.76366	0.67801	0.26082	0.82131	0.8238	0.49599	0.693655
GO:0090257	regulation of muscle system process	0.4334	0.19877	0.78764	0.68368	0.45153	0.44428	0.8028	0.85063	0.78881	0.70523	0.694455
GO:0045785	positive regulation of cell adhesion	0.8895	0.66805	0.08437	0.04477	0.76886	0.72091	0.89486	0.89809	0.10244	0.11713	0.69448
GO:0030866	cortical actin cytoskeleton organization	0.5738	0.59268	0.79762	0.79868	0.44685	0.46026	0.93005	0.95227	0.56303	0.99071	0.69515
GO:0044763	single-organism cellular process	0.5754	0.65182	0.52623	0.3751	0.95882	0.95489	0.80179	0.84959	0.73865	0.14333	0.695235
GO:0051091	positive regulation of sequence-specific DNA binding transcription factor activity	0.8597	0.79552	0.81526	0.53909	0.23652	0.23962	0.78455	0.48929	0.63305	0.75742	0.695235
GO:0071711	basement membrane organization	0.188	0.06851	0.85821	0.76669	0.66178	0.72876	0.4655	0.47942	0.89641	0.74833	0.69527
GO:0007426	"tracheal outgrowth, open tracheal system"	0.8546	0.49586	0.44312	0.34168	0.8172	0.95485	0.9451	0.96178	0.57444	0.55355	0.69582
GO:0051058	negative regulation of small GTPase mediated signal transduction	0.8423	0.73739	0.65241	0.68927	0.68976	0.68137	0.74178	0.9106	0.61042	0.70335	0.696555
GO:0006928	movement of cell or subcellular component	0.47	0.67488	0.70528	0.81208	0.6879	0.82198	0.28056	0.44931	0.70978	0.81949	0.69659
GO:0072527	pyrimidine-containing compound metabolic process	0.7443	0.72836	0.42006	0.7048	0.80221	0.90163	0.49136	0.47291	0.49137	0.6907	0.69775
GO:0051606	detection of stimulus	0.7621	0.94057	0.96261	0.22642	0.63409	0.61382	0.35733	0.80288	0.87125	0.45358	0.698095
GO:0007630	jump response	0.9974	0.9999	0.56797	0.91434	0.15752	0.25193	0.52064	0.82022	0.57674	0.84241	0.69848
GO:0006479	protein methylation	0.9542	0.94537	0.87227	0.6572	0.03647	0.07314	0.31012	0.39259	0.86677	0.74175	0.699475
GO:0008213	protein alkylation	0.9542	0.94537	0.87227	0.6572	0.03647	0.07314	0.31012	0.39259	0.86677	0.74175	0.699475
GO:0007144	female meiosis I	NA	NA	0.78244	0.71727	NA	NA	NA	NA	0.67153	0.68356	0.700415
GO:0032954	regulation of cytokinetic process	0.9877	0.92222	0.49358	0.56709	0.56838	0.59195	0.80901	0.81534	0.53477	0.94177	0.70048
GO:0001964	startle response	0.8853	0.90825	0.45287	0.78609	0.99482	0.97804	0.52907	0.58035	0.6155	0.54928	0.700795
GO:0000712	resolution of meiotic recombination intermediates	0.7572	0.74177	NA	0.6623	NA	NA	NA	NA	NA	0.53224	0.702035
GO:0035220	wing disc development	0.9904	0.95706	0.84631	0.41298	0.6287	0.57529	0.59642	0.35586	0.91718	0.77641	0.702555
GO:0006360	transcription from RNA polymerase I promoter	0.8968	0.77688	0.42243	0.91717	0.27458	0.23884	0.94424	0.6164	0.62832	0.81962	0.7026
GO:0009066	aspartate family amino acid metabolic process	0.2151	0.19597	0.9017	0.15435	0.93465	0.67381	0.73143	0.97674	0.85151	0.22704	0.70262
GO:1900424	regulation of defense response to bacterium	0.724	0.73505	0.91358	0.68313	0.19687	0.26949	0.13256	0.25864	0.91863	0.79235	0.703565
GO:0045823	positive regulation of heart contraction	NA	NA	NA	NA	NA	NA	0.7036	NA	NA	NA	0.7036
GO:1903524	positive regulation of blood circulation	NA	NA	NA	NA	NA	NA	0.7036	NA	NA	NA	0.7036
GO:0050730	regulation of peptidyl-tyrosine phosphorylation	0.6452	0.36876	1	0.07933	0.76239	0.49184	0.84216	0.85405	1	0.07185	0.703795
GO:0061097	regulation of protein tyrosine kinase activity	0.6452	0.36876	1	0.07933	0.76239	0.49184	0.84216	0.85405	1	0.07185	0.703795
GO:1902807	negative regulation of cell cycle G1/S phase transition	0.8588	0.64461	0.659	0.71393	0.65265	0.69376	0.98613	0.99612	0.68546	0.80096	0.703845
GO:2000134	negative regulation of G1/S transition of mitotic cell cycle	0.8588	0.64461	0.659	0.71393	0.65265	0.69376	0.98613	0.99612	0.68546	0.80096	0.703845
GO:0045292	"mRNA cis splicing, via spliceosome"	0.2956	0.08083	0.97955	0.69852	0.83731	0.75994	0.16122	0.041	0.76978	0.70944	0.70398
GO:0008302	"female germline ring canal formation, actin assembly"	0.8624	0.88782	0.51497	0.72993	0.83449	0.94122	0.60747	0.63498	0.41798	0.67853	0.70423
GO:0007288	sperm axoneme assembly	NA	NA	0.67959	0.9162	NA	NA	0.37857	0.30747	0.72912	0.98136	0.704355
GO:0043967	histone H4 acetylation	0.4706	0.77802	0.97956	0.86879	0.73639	0.48799	0.3893	0.64251	0.88332	0.67243	0.70441
GO:0033962	cytoplasmic mRNA processing body assembly	0.9621	0.73097	0.66082	0.99986	0.32207	0.35049	0.84155	0.4787	0.67803	0.95642	0.7045
GO:0007374	posterior midgut invagination	0.9441	0.47878	0.2142	0.4005	0.70105	0.70797	0.81905	0.84281	0.2341	0.78935	0.70451
GO:0007141	male meiosis I	0.9464	0.94321	0.88754	0.5774	0.4386	0.56703	0.6451	0.76424	0.86617	0.59036	0.70467
GO:0006611	protein export from nucleus	0.5016	0.61837	0.63677	0.6585	0.98484	0.94701	0.82699	0.75105	0.96337	0.35783	0.704775
GO:0072331	signal transduction by p53 class mediator	0.8276	0.32423	0.93676	0.07785	0.964	0.98501	0.5822	0.4105	0.89083	0.51954	0.7049
GO:0003383	apical constriction	0.7636	0.75673	0.65307	0.66517	0.74465	0.56285	0.34073	0.33434	0.98857	0.9856	0.70491
GO:1905881	positive regulation of oogenesis	0.3472	0.367	0.88546	0.63932	0.88903	0.88316	0.35992	0.77102	0.90184	0.57178	0.70517
GO:2000243	positive regulation of reproductive process	0.3472	0.367	0.88546	0.63932	0.88903	0.88316	0.35992	0.77102	0.90184	0.57178	0.70517
GO:0071426	ribonucleoprotein complex export from nucleus	0.6663	0.81335	0.51881	0.91546	0.98877	0.96241	0.54676	0.53241	0.74446	0.61851	0.70538
GO:0051294	establishment of spindle orientation	0.8686	0.80869	0.71341	0.69746	0.0945	0.11804	0.03008	0.01872	0.75788	0.89884	0.705435
GO:0036093	germ cell proliferation	0.6167	0.89234	0.63435	0.48633	0.93544	0.74783	0.79915	0.9956	0.29385	0.6638	0.705815
GO:0030030	cell projection organization	0.9309	0.96396	0.94761	0.15139	0.62891	0.78336	0.3877	0.18584	0.81232	0.51222	0.706135
GO:0048489	synaptic vesicle transport	0.7999	0.67039	0.8184	0.51756	0.57233	0.53592	0.74247	0.74444	0.95404	0.41672	0.70643
GO:0097480	establishment of synaptic vesicle localization	0.7999	0.67039	0.8184	0.51756	0.57233	0.53592	0.74247	0.74444	0.95404	0.41672	0.70643
GO:0099003	vesicle-mediated transport in synapse	0.7999	0.67039	0.8184	0.51756	0.57233	0.53592	0.74247	0.74444	0.95404	0.41672	0.70643
GO:0007348	regulation of syncytial blastoderm mitotic cell cycle	0.431	0.09434	0.99401	0.76221	0.97437	0.97588	0.63763	0.65118	0.99955	0.60744	0.706695
GO:1903147	negative regulation of mitophagy	0.8696	0.89149	0.68835	0.94552	0.60718	0.65498	0.52564	0.56339	0.72699	0.87535	0.70767
GO:0009142	nucleoside triphosphate biosynthetic process	0.7044	0.71097	0.9829	0.22665	0.17388	0.18225	0.80219	0.79639	0.99996	0.14454	0.707685
GO:0009201	ribonucleoside triphosphate biosynthetic process	0.7044	0.71097	0.9829	0.22665	0.17388	0.18225	0.80219	0.79639	0.99996	0.14454	0.707685
GO:0008608	attachment of spindle microtubules to kinetochore	0.623	0.70263	NA	0.79586	NA	NA	0.60545	0.71283	NA	0.83288	0.70773
GO:0006012	galactose metabolic process	0.6406	0.56087	0.82399	NA	0.89721	0.89127	0.67526	0.6758	0.73997	NA	0.707885
[truncated: 135,470 more chars]
