# Supplementary material for: Repeated Evolution of Asexuality Involves Convergent Gene Expression Changes
Source: Mol Biol Evol. 2018 Nov 16;36(2):350–64. doi: 10.1093/molbev/msy217 (PMC6404633; doi:10.1093/molbev/msy217)
Supplement: Supplementary Data [file msy217_supp.zip › Supp_Table_15.txt]

# Supplemental Table 15
### Gene set enrichment analysis for species-specific genes
# GO.ID = GO term ID
# Term = GO term description
#Tbi-Tte_WB_GSEA_p = Gene set enrichment analysis p-value for genes DE between between sex-asex pair Timema bartmani-Timema tahoe in whole-body samples
#Tce-Tms_WB_GSEA_p = Gene set enrichment analysis p-value for genes DE between between sex-asex pair Timema cristinae-Timema monikensis in whole-body samples
#Tcm-Tsi_WB_GSEA_p = Gene set enrichment analysis p-value for genes DE between between sex-asex pair Timema poppensis-Timema douglasi in whole-body samples
#Tpa-Tge_WB_GSEA_p = Gene set enrichment analysis p-value for genes DE between between sex-asex pair Timema californicum-Timema shepardi in whole-body samples	
#Tps-Tdi_WB_GSEA_p = Gene set enrichment analysis p-value for genes DE between between sex-asex pair Timema podura-Timema genevievae in whole-body samples
#Tbi-Tte_RT_GSEA_p = Gene set enrichment analysis p-value for genes DE between between sex-asex pair Timema bartmani-Timema tahoe in reproductive tract samples
#Tce-Tms_RT_GSEA_p = Gene set enrichment analysis p-value for genes DE between between sex-asex pair Timema cristinae-Timema monikensis in reproductive tract samples
#Tcm-Tsi_RT_GSEA_p = Gene set enrichment analysis p-value for genes DE between between sex-asex pair Timema poppensis-Timema douglasi in reproductive tract samples
#Tpa-Tge_RT_GSEA_p = Gene set enrichment analysis p-value for genes DE between between sex-asex pair Timema californicum-Timema shepardi in reproductive tract samples	
#Tps-Tdi_RT_GSEA_p = Gene set enrichment analysis p-value for genes DE between between sex-asex pair Timema podura-Timema genevievae in reproductive tract samples
#Tbi-Tte_LG_GSEA_p = Gene set enrichment analysis p-value for genes DE between between sex-asex pair Timema bartmani-Timema tahoe in leg samples
#Tce-Tms_LG_GSEA_p = Gene set enrichment analysis p-value for genes DE between between sex-asex pair Timema cristinae-Timema monikensis in leg samples
#Tcm-Tsi_LG_GSEA_p = Gene set enrichment analysis p-value for genes DE between between sex-asex pair Timema poppensis-Timema douglasi in leg samples
#Tpa-Tge_LG_GSEA_p = Gene set enrichment analysis p-value for genes DE between between sex-asex pair Timema californicum-Timema shepardi in leg samples	
#Tps-Tdi_LG_GSEA_p = Gene set enrichment analysis p-value for genes DE between between sex-asex pair Timema podura-Timema genevievae in leg samples 
GO.ID	Term	Tbi-Tte_WB_GSEA_p	Tce-Tms_WB_GSEA_p	Tcm-Tsi_WB_GSEA_p	Tpa-Tge_WB_GSEA_p	Tps-Tdi_WB_GSEA_p	Tbi-Tte_RT_GSEA_p	Tce-Tms_RT_GSEA_p	Tcm-Tsi_RT_GSEA_p	Tpa-Tge_RT_GSEA_p	Tps-Tdi_RT_GSEA_p	Tbi-Tte_LG_GSEA_p	Tce-Tms_LG_GSEA_p	Tcm-Tsi_LG_GSEA_p	Tpa-Tge_LG_GSEA_p	Tps-Tdi_LG_GSEA_p
GO:0000003	reproduction	0.92387	0.99458	0.90678	0.59311	0.7014	0.66993	0.8817	0.97736	0.8949	0.71749	0.25301	0.94135	0.92867	0.1923	0.9926
GO:0000018	regulation of DNA recombination	0.22402	0.10967	0.80998	0.90368	0.9809	0.89028	0.6228	0.23294	0.7045	0.87637	0.85627	0.50329	0.81518	0.9896	0.5925
GO:0000038	very long-chain fatty acid metabolic process	0.86445	0.49312	0.83119	0.78241	0.2536	0.6225	0.5884	0.89059	0.5998	0.07155	0.0348	0.88449	0.58981	0.3216	0.992
GO:0000041	transition metal ion transport	0.09104	0.46083	0.05471	0.85656	0.6871	0.03645	0.9263	0.02723	0.233	0.93656	0.2156	0.17895	0.74945	0.0129	0.6808
GO:0000042	protein targeting to Golgi	0.99541	0.45949	0.05798	0.88426	0.6893	0.51361	0.2841	0.91621	0.931	0.75499	0.78466	0.43295	0.17837	0.4031	0.8506
GO:0000045	autophagosome assembly	0.58827	0.7343	0.43929	0.66911	0.3708	0.85901	0.1411	0.4549	0.4836	0.73783	0.00205	0.7221	0.59878	0.9668	0.3533
GO:0000054	ribosomal subunit export from nucleus	0.21718	0.40026	0.72022	0.53003	0.8991	0.20607	0.8676	0.17986	0.1501	0.66607	0.02751	0.11661	0.13819	0.1517	0.4667
GO:0000070	mitotic sister chromatid segregation	0.5587	0.18364	0.41196	0.35263	0.5693	0.40742	0.5859	0.77631	0.382	0.39438	0.9638	0.74879	0.8058	0.1274	0.748
GO:0000075	cell cycle checkpoint	0.18002	0.41581	0.75713	0.82025	0.1937	0.36056	0.1677	0.94336	0.8462	0.06218	0.68369	0.36406	0.95515	0.9661	0.6051
GO:0000077	DNA damage checkpoint	0.19264	0.5483	0.75058	0.89112	0.248	0.47965	0.147	0.92148	0.6969	0.09941	0.73612	0.26336	0.95985	0.9831	0.7336
GO:0000079	regulation of cyclin-dependent protein serine/threonine kinase activity	0.30149	0.82207	0.19802	0.65057	0.0148	0.64116	0.7094	0.74225	0.4196	0.68467	0.57353	0.67081	0.3551	0.2667	0.8875
GO:0000082	G1/S transition of mitotic cell cycle	0.0924	0.70254	0.77517	0.51449	0.6218	0.4247	0.7725	0.61433	0.5653	0.30999	0.26347	0.79573	0.42364	0.8662	0.7471
GO:0000086	G2/M transition of mitotic cell cycle	1	0.69298	0.80258	0.85466	0.218	0.71687	0.1348	0.93657	0.6503	0.17011	0.69855	0.57367	0.9891	0.9447	0.4019
GO:0000122	negative regulation of transcription from RNA polymerase II promoter	0.11942	0.87958	0.21815	0.17761	0.4038	0.41723	0.1623	0.52857	0.741	0.00601	0.09662	0.92352	0.90331	0.4034	0.9795
GO:0000132	establishment of mitotic spindle orientation	0.99942	0.9821	0.22699	0.38039	0.7076	0.82322	0.2231	0.91159	0.8978	0.64533	0.94083	0.80889	0.56488	0.9018	0.8212
GO:0000154	rRNA modification	0.56148	0.92375	0.16379	0.39721	0.9969	0.16413	0.9656	0.13825	0.9391	0.42912	0.50495	0.8722	0.21185	0.8349	0.9629
GO:0000165	MAPK cascade	0.38893	0.36027	0.82034	0.64526	0.4014	0.20834	0.6594	0.87236	0.3157	0.39785	0.89375	0.7819	0.8624	0.3144	0.7026
GO:0000184	nuclear-transcribed mRNA catabolic process; nonsense-mediated decay	0.66588	0.99694	0.66844	0.8253	0.7217	0.92378	0.7892	0.36617	0.5172	0.42992	0.77451	0.97858	0.71887	0.8056	0.6755
GO:0000209	protein polyubiquitination	0.67266	0.00778	0.33316	0.40596	0.3455	0.74467	0.3227	0.4439	0.672	0.7932	0.26332	0.97631	0.41638	0.8157	0.3432
GO:0000212	meiotic spindle organization	0.63361	0.9654	0.87046	0.90625	0.0188	0.06572	0.7311	0.27768	0.0413	0.83262	0.33806	0.90828	0.81833	0.6142	0.5977
GO:0000226	microtubule cytoskeleton organization	0.14731	0.61163	0.5578	0.95444	0.9615	0.57909	0.9367	0.29423	0.4112	0.94045	0.6435	0.988	0.7082	0.5989	0.8945
GO:0000245	spliceosomal complex assembly	0.94031	0.91199	0.42546	0.90112	0.8285	0.80194	0.6871	0.38057	0.996	0.39184	1	0.96798	0.81534	0.5116	0.2467
GO:0000266	mitochondrial fission	0.30723	0.97879	0.88049	0.72608	0.5011	0.8428	0.9926	0.92674	0.451	0.93049	0.83973	0.33478	0.62698	0.861	0.9299
GO:0000270	peptidoglycan metabolic process	0.34809	0.68377	0.19087	0.24271	0.7825	0.48588	NA	0.26467	0.8742	NA	0.78027	0.08076	0.33654	0.7775	0.3958
GO:0000271	polysaccharide biosynthetic process	0.30786	0.98128	0.08745	0.4001	0.275	0.3292	0.606	0.87761	0.5139	0.03103	0.47671	0.94312	0.04202	0.3262	0.4549
GO:0000272	polysaccharide catabolic process	0.93194	0.58943	0.77826	0.60564	0.4158	0.73367	0.9074	0.58991	0.3456	0.37964	0.8409	0.32732	0.26971	0.6601	0.8362
GO:0000278	mitotic cell cycle	0.96013	0.04115	0.57261	0.71708	0.7373	0.27144	0.2178	0.96923	0.6379	0.9275	0.83159	0.9397	1	0.3912	0.8776
GO:0000280	nuclear division	0.28466	0.09129	0.85348	0.97506	0.4205	0.97074	0.6793	0.98101	0.5382	0.69572	0.92853	0.99491	0.78169	0.1595	0.9606
GO:0000281	mitotic cytokinesis	0.68708	0.81614	0.27005	0.11706	0.9683	0.40872	0.8325	0.15664	0.7769	0.4834	0.91865	0.90824	0.96743	0.2362	0.9429
GO:0000288	nuclear-transcribed mRNA catabolic process; deadenylation-dependent decay	0.9959	0.6232	0.81176	0.66094	0.3339	0.89958	0.2324	0.71793	0.0562	0.0518	0.77379	0.78355	0.17715	0.7352	0.2762
GO:0000289	nuclear-transcribed mRNA poly(A) tail shortening	0.99665	0.81666	0.71049	0.85794	0.3143	0.77631	0.3033	0.61929	0.015	0.08352	0.81087	0.72524	0.14895	0.7095	0.4037
GO:0000301	retrograde transport; vesicle recycling within Golgi	0.99541	0.45949	0.05798	0.88426	0.6893	0.51361	0.2841	0.91621	0.931	0.75499	0.78466	0.43295	0.17837	0.4031	0.8506
GO:0000302	response to reactive oxygen species	0.53622	0.37558	0.49087	0.84749	0.4187	0.62663	0.8875	0.94571	0.5597	0.46051	0.84863	0.58197	0.53249	0.3711	0.8388
GO:0000335	negative regulation of transposition; DNA-mediated	0.35329	0.43299	0.60137	0.99854	0.9509	0.65202	0.6931	0.4379	0.7489	0.85346	0.86971	0.5392	0.97604	0.9906	0.6281
GO:0000337	regulation of transposition; DNA-mediated	0.35329	0.43299	0.60137	0.99854	0.9509	0.65202	0.6931	0.4379	0.7489	0.85346	0.86971	0.5392	0.97604	0.9906	0.6281
GO:0000338	protein deneddylation	0.22267	0.703	0.8749	0.84717	0.2452	0.72853	0.8631	0.66791	0.9999	0.1266	0.6907	0.16295	0.79294	0.4915	0.6077
GO:0000375	RNA splicing; via transesterification reactions	0.38294	0.71993	0.64098	0.92947	0.9628	0.95141	0.8672	1	0.9177	0.80581	0.45641	0.99387	0.82929	0.4532	0.7345
GO:0000377	RNA splicing; via transesterification reactions with bulged adenosine as nucleophile	0.38294	0.71993	0.64098	0.92947	0.9628	0.95141	0.8672	1	0.9177	0.80581	0.45641	0.99387	0.82929	0.4532	0.7345
GO:0000380	alternative mRNA splicing; via spliceosome	0.14105	0.50789	0.56926	0.57408	0.9679	0.65223	0.7436	0.99291	0.4607	0.72123	0.37678	0.98717	0.80681	0.1756	0.9154
GO:0000381	regulation of alternative mRNA splicing; via spliceosome	0.14105	0.50789	0.56926	0.57408	0.9679	0.65223	0.7436	0.99291	0.4607	0.72123	0.37678	0.98717	0.80681	0.1756	0.9154
GO:0000387	spliceosomal snRNP assembly	0.72364	0.07268	0.98898	0.44007	0.63	0.19901	0.6007	0.97398	0.7203	0.87038	0.39722	0.67052	0.23726	0.1837	0.9796
GO:0000398	mRNA splicing; via spliceosome	0.38294	0.71993	0.64098	0.92947	0.9628	0.95141	0.8672	1	0.9177	0.80581	0.45641	0.99387	0.82929	0.4532	0.7345
GO:0000412	histone peptidyl-prolyl isomerization	0.60581	0.34078	0.73751	0.70395	0.0951	0.32841	0.0762	0.69643	0.6823	0.96812	0.21009	0.55835	0.89097	0.4407	0.6472
GO:0000413	protein peptidyl-prolyl isomerization	0.82754	0.2271	0.27602	0.72559	0.2128	0.43695	0.1084	0.28678	0.6646	0.97229	0.31835	0.63821	0.97056	0.4241	0.7162
GO:0000422	mitophagy	0.1421	0.28349	0.81044	0.19665	0.2958	0.69088	0.5	0.98094	0.5946	0.46995	0.30739	0.9965	0.82999	0.5679	0.9988
GO:0000578	embryonic axis specification	0.2304	0.58774	0.44926	0.43747	0.7373	0.68203	0.5287	0.76555	0.183	0.57823	0.98154	0.94034	0.68343	0.2349	0.987
GO:0000723	telomere maintenance	0.57972	0.3954	0.67439	0.84304	0.5974	0.18594	0.189	0.38113	0.4914	0.50724	0.09857	0.1263	0.53547	0.515	0.8125
GO:0000724	double-strand break repair via homologous recombination	0.0863	0.11948	0.47836	0.25647	0.9189	0.82226	NA	0.82592	0.7741	0.30747	0.70804	NA	0.01941	0.7914	0.4148
GO:0000725	recombinational repair	0.0863	0.11948	0.47836	0.25647	0.9189	0.82226	NA	0.82592	0.7741	0.30747	0.70804	NA	0.01941	0.7914	0.4148
GO:0000768	syncytium formation by plasma membrane fusion	0.60807	0.89193	0.63398	0.72049	0.4573	1	0.7728	0.93795	0.5387	0.89763	0.37767	0.8665	0.48974	0.6958	0.8876
GO:0000819	sister chromatid segregation	0.84889	0.15452	0.34157	0.6345	0.512	0.41642	0.5311	0.96853	0.2489	0.2626	0.95902	0.91198	0.73379	0.0622	0.7549
GO:0000902	cell morphogenesis	0.08025	0.73647	0.87835	0.73635	0.4324	0.5715	0.8358	0.99917	0.859	0.39499	0.93496	0.96316	0.96804	0.1881	0.9435
GO:0000904	cell morphogenesis involved in differentiation	0.28901	0.81228	0.65472	0.48547	0.1462	0.6908	0.9182	0.884	0.6325	0.1119	0.55909	0.96999	0.97704	0.7247	0.8313
GO:0000910	cytokinesis	0.95721	0.79856	0.6622	0.4879	0.9781	0.90604	0.7075	0.40623	0.5531	0.63055	0.97899	0.98896	0.81822	0.2171	0.9662
GO:0000912	assembly of actomyosin apparatus involved in cytokinesis	0.27846	0.76133	0.37972	0.84895	0.0624	0.04974	0.8948	0.23288	0.4749	0.09687	1	0.93057	0.93567	0.3774	0.9227
GO:0000915	actomyosin contractile ring assembly	0.27846	0.76133	0.37972	0.84895	0.0624	0.04974	0.8948	0.23288	0.4749	0.09687	0.00073	0.93057	0.93567	0.3774	0.9227
GO:0000916	actomyosin contractile ring contraction	0.02423	0.94705	0.75796	0.99249	0.8684	0.93788	0.8807	0.18592	0.0362	0.96127	0.95765	0.89005	0.35016	0.5756	0.562
GO:0000956	nuclear-transcribed mRNA catabolic process	0.98291	0.79625	0.52196	0.78871	0.2684	0.81944	0.3797	0.54355	0.0169	0.75468	0.55632	0.94281	0.15629	0.6529	0.5733
GO:0000959	mitochondrial RNA metabolic process	0.09236	0.60802	0.09168	0.79636	0.5575	0.31964	0.3728	0.13907	0.1095	0.64139	0.65002	0.71532	0.60324	0.5128	0.0027
GO:0000963	mitochondrial RNA processing	0.38674	0.61436	0.46282	0.47502	0.0933	0.80744	0.266	0.30562	0.1017	0.61374	0.36366	0.83331	0.96199	0.4893	0.0397
GO:0001101	response to acid chemical	0.37298	0.75546	0.00012	0.49369	0.4832	0.71073	0.1017	0.4137	0.0753	0.8291	0.66624	0.69554	0.01951	0.1954	0.136
GO:0001109	promoter clearance during DNA-templated transcription	0.63236	0.1768	0.22644	0.23924	0.7964	0.6974	0.5058	0.77471	0.8227	0.68577	0.61784	0.92723	0.5019	1	0.0148
GO:0001111	promoter clearance from RNA polymerase II promoter	0.63236	0.1768	0.22644	0.23924	0.7964	0.6974	0.5058	0.77471	0.8227	0.68577	0.61784	0.92723	0.5019	0.0095	0.0148
GO:0001173	DNA-templated transcriptional start site selection	0.82166	0.69492	0.18863	0.4365	0.9685	0.62965	0.5873	0.50274	0.157	0.85346	0.8972	0.62958	0.62492	0.167	0.7766
GO:0001174	transcriptional start site selection at RNA polymerase II promoter	0.82166	0.69492	0.18863	0.4365	0.9685	0.62965	0.5873	0.50274	0.157	0.85346	0.8972	0.62958	0.62492	0.167	0.7766
GO:0001178	regulation of transcriptional start site selection at RNA polymerase II promoter	0.57783	0.7237	0.2942	0.4843	0.9509	0.74143	0.5751	0.3368	0.2425	0.82457	0.91125	0.66718	0.5484	0.2158	0.8068
GO:0001504	neurotransmitter uptake	0.1831	0.81213	0.01893	0.33169	0.5039	NA	NA	NA	NA	NA	0.38142	0.99456	0.98082	0.1364	0.4504
GO:0001505	regulation of neurotransmitter levels	0.81934	0.99056	0.21588	0.99176	0.7142	0.96929	0.1921	0.57428	0.5761	0.93662	0.38498	0.6983	0.82808	0.135	0.3641
GO:0001510	RNA methylation	0.80138	0.8333	0.93876	0.05365	0.9919	0.16981	0.3981	0.46731	0.874	0.37767	0.00348	0.8116	0.68402	0.5505	0.7549
GO:0001514	selenocysteine incorporation	0.77339	0.64541	0.55551	0.89769	0.8724	0.61929	0.9199	0.96684	0.5723	0.94545	0.41059	0.65071	0.40368	0.9218	1
GO:0001522	pseudouridine synthesis	0.04921	0.17726	0.00771	0.91701	0.4971	0.73782	0.6292	0.66406	0.9905	0.98988	0.97522	0.83653	0.97348	0.3975	0.8801
GO:0001558	regulation of cell growth	0.32214	0.16323	0.61814	0.22409	0.233	0.6475	0.5202	0.44848	0.96	0.5702	0.23691	0.95131	0.58946	0.2604	0.7966
GO:0001654	eye development	0.62592	0.59104	0.79064	0.98296	0.3842	0.33629	0.8751	0.90228	0.7419	0.21505	0.22471	0.98056	0.88345	0.7982	0.7893
GO:0001655	urogenital system development	0.46066	0.77457	0.40331	0.42404	0.0686	0.10981	0.9571	0.66215	0.9093	0.18049	0.27133	0.50358	0.52272	0.445	0.691
GO:0001666	response to hypoxia	0.34761	0.63349	0.7863	0.531	0.2357	0.89545	0.1317	0.9231	0.3651	0.47753	0.68446	0.81073	0.59034	0.218	0.8479
GO:0001667	ameboidal-type cell migration	0.26239	0.79439	0.87711	0.19352	0.609	0.22669	0.9063	0.83882	0.3179	0.6578	0.44804	0.95726	0.97097	0.2217	0.8946
GO:0001672	regulation of chromatin assembly or disassembly	0.41126	0.65865	0.85391	0.9714	0.1102	0.82295	0.4363	0.35303	0.179	0.24749	0.40045	0.44067	0.60327	0.2723	0.8125
GO:0001676	long-chain fatty acid metabolic process	0.4231	0.92773	0.93036	0.97754	0.2647	0.43766	0.8143	0.42107	0.3582	0.7525	0.00798	0.22703	0.31961	0.5873	0.2208
GO:0001700	embryonic development via the syncytial blastoderm	0.58243	0.77129	0.82755	0.90728	0.7204	0.98021	0.8548	0.83072	0.5457	0.46295	0.21259	0.98598	0.56144	0.856	0.6308
GO:0001703	gastrulation with mouth forming first	0.89393	0.81617	0.9283	0.26895	0.1642	0.16384	0.1024	0.99755	0.9578	0.82347	0.55966	0.85411	0.99625	0.2994	0.0201
GO:0001704	formation of primary germ layer	0.99185	0.95398	0.89758	0.76341	0.1937	0.52204	0.7624	0.76265	0.6582	0.50252	0.42112	0.52311	0.19789	0.4745	0.1459
GO:0001707	mesoderm formation	0.94186	0.95901	0.89061	0.68193	0.4409	0.42673	0.8658	0.81926	0.571	0.67822	0.53945	0.64474	0.32777	NA	0.3285
GO:0001708	cell fate specification	0.2554	0.48702	0.45461	0.54521	0.0538	0.50702	0.8149	0.95913	0.66	0.25921	0.68439	0.14508	0.46331	0.6722	0.9687
GO:0001709	cell fate determination	0.10171	0.50977	0.48981	0.91838	0.1433	0.11633	0.6365	0.55086	0.3824	0.41177	0.93991	0.97781	0.51706	0.5972	0.845
GO:0001736	establishment of planar polarity	0.20287	0.33343	0.23252	0.43206	0.1161	0.09579	0.5798	0.86398	0.7669	0.07015	0.73129	0.84215	0.7907	0.8383	0.7165
GO:0001737	establishment of imaginal disc-derived wing hair orientation	0.15057	0.45889	0.36015	0.90357	0.7126	0.09807	0.4246	0.30395	0.9935	0.01053	0.10432	0.74493	0.69608	0.9648	0.735
GO:0001738	morphogenesis of a polarized epithelium	0.23823	0.3648	0.16457	0.34603	0.0637	0.10086	0.5761	0.9094	0.8599	0.10639	0.65988	0.82628	0.78606	0.8266	0.7753
GO:0001745	compound eye morphogenesis	0.55583	0.43564	0.88615	0.90313	0.3101	0.19867	0.9456	0.96559	0.7748	0.4378	0.17205	0.96821	0.93932	0.7043	0.703
GO:0001751	compound eye photoreceptor cell differentiation	0.5457	0.77665	0.95492	0.61003	0.1911	0.45883	0.8183	0.98413	0.7847	0.33175	0.37903	0.97156	0.89331	0.7198	0.9579
GO:0001752	compound eye photoreceptor fate commitment	0.32832	0.74085	0.95036	0.53519	0.4068	0.10464	0.9357	0.99348	0.72	0.21443	0.39775	0.82905	0.62445	0.9606	0.916
GO:0001754	eye photoreceptor cell differentiation	0.59651	0.79853	0.9376	0.58559	0.1732	0.50019	0.8046	0.98831	0.8409	0.31421	0.30198	0.97235	0.90242	0.679	0.9426
GO:0001763	morphogenesis of a branching structure	1	0.18248	0.92265	0.92399	0.032	0.12434	0.2852	0.89803	0.8168	0.2588	0.49155	0.66489	0.40863	0.6541	0.8921
GO:0001764	neuron migration	0.69114	0.85236	0.32883	0.54396	0.026	0.21277	0.4313	0.99663	0.5521	0.13422	0.64093	0.4537	0.92558	NA	0.5537
GO:0001775	cell activation	0.69187	0.45135	0.69522	0.37409	0.1196	0.97281	0.7535	0.52347	0.1008	0.12416	0.61321	0.87474	0.64752	0.7336	0.7619
GO:0001845	phagolysosome assembly	0.42007	0.87315	0.91662	0.94923	0.583	0.5724	0.9333	0.10747	0.5734	0.97328	0.23861	0.99981	0.64234	0.6151	0.9445
GO:0001885	endothelial cell development	0.07963	0.80809	0.98868	0.11632	0.8648	NA	NA	NA	NA	NA	NA	NA	NA	NA	NA
GO:0001894	tissue homeostasis	0.02655	0.22167	0.37274	0.20239	0.5866	0.56763	0.8259	0.31137	0.9792	0.26354	0.16891	0.83328	0.97783	0.652	0.864
GO:0001895	retina homeostasis	0.08035	0.15855	0.24095	0.40269	0.347	0.36714	0.6526	0.47971	0.7269	0.20889	0.43626	0.97916	0.98768	0.794	0.6888
GO:0001932	regulation of protein phosphorylation	0.08415	0.94149	0.58956	0.73296	0.1262	0.2888	0.8748	0.76221	0.434	0.01305	0.76944	0.90227	0.87941	0.1318	0.5865
GO:0001933	negative regulation of protein phosphorylation	0.08096	0.86902	0.53766	0.82856	0.1226	0.41699	0.8347	0.71093	0.4153	0.17551	0.63813	0.27893	0.2905	0.3249	0.7416
GO:0001934	positive regulation of protein phosphorylation	0.0909	0.47508	0.66985	0.62505	0.4329	0.09707	0.7745	0.98705	0.3125	0.12548	0.28473	0.81048	0.64962	0.3626	0.5163
GO:0001952	regulation of cell-matrix adhesion	0.0096	0.54381	0.92303	0.63517	0.0666	0.01691	0.8898	0.78608	0.794	0.11937	NA	NA	NA	NA	NA
GO:0001963	synaptic transmission; dopaminergic	0.69759	0.473	0.61859	0.94297	0.7152	0.90772	0.7901	0.98329	0.2956	0.19588	0.99833	0.11707	0.9557	0.7678	0.7989
GO:0001964	startle response	0.76954	0.49968	0.6803	0.7018	0.5832	0.96257	0.8447	0.89212	0.3446	0.68421	0.79054	0.17341	0.50058	0.9609	0.8198
GO:0002009	morphogenesis of an epithelium	0.53649	0.27995	0.53405	0.85718	0.0869	0.35417	0.527	0.69387	0.9386	0.36695	0.86095	0.78193	0.91033	0.6032	0.9846
GO:0002011	morphogenesis of an epithelial sheet	0.94956	0.96101	0.75087	0.64544	0.8192	0.97652	0.335	0.9984	0.7306	0.60314	0.22562	0.77201	0.62185	0.7513	0.9143
GO:0002064	epithelial cell development	0.05962	0.97356	0.82283	0.57984	0.9948	0.58042	0.9706	0.99284	0.8077	0.90669	0.17174	0.93046	0.94914	0.3184	0.9879
GO:0002065	columnar/cuboidal epithelial cell differentiation	0.11463	0.94024	0.87137	0.53729	0.9961	0.53076	0.9765	0.9931	0.7389	0.94488	0.16526	0.9129	0.95497	0.2312	0.9667
GO:0002066	columnar/cuboidal epithelial cell development	0.1009	0.90115	0.87648	0.50278	0.9963	0.49527	0.9767	0.99313	0.7297	0.9523	0.16526	0.9129	0.95497	0.2312	0.9667
GO:0002118	aggressive behavior	0.76065	0.07195	0.28366	0.05313	0.6797	0.55196	0.5664	0.6202	0.7229	0.90532	0.91708	0.68909	0.50024	0.667	0.6547
GO:0002121	inter-male aggressive behavior	0.97079	0.08304	0.28695	0.10165	0.6183	0.65026	0.4046	0.70397	0.7471	0.8404	0.98861	0.76808	0.43895	0.6808	0.6841
GO:0002164	larval development	0.05894	0.65489	0.8029	0.29316	0.7154	0.21105	0.1921	0.98267	0.7726	0.64029	0.48614	0.6472	0.67737	0.2409	0.9834
GO:0002165	instar larval or pupal development	0.09565	0.61573	0.88542	0.32617	0.102	0.27759	0.9356	0.79764	0.8785	0.1464	0.78895	0.63176	0.90914	0.2796	0.9737
GO:0002168	instar larval development	0.06178	0.93867	0.63067	0.4538	0.7409	0.44838	0.3895	0.99095	0.7619	0.47083	0.55225	0.58608	0.87741	0.568	0.9712
GO:0002181	cytoplasmic translation	0.00072	0.96948	0.98165	0.97565	0.9793	0.98101	0.297	0.79382	0.1019	0.62102	0.94413	0.00165	3.20E-06	0.9978	0.0018
GO:0002183	cytoplasmic translational initiation	0.7069	0.41779	0.64307	0.42156	0.1752	0.19584	0.1671	0.80876	0.2842	0.16579	0.69999	0.7592	0.68852	0.9423	0.7224
GO:0002190	cap-independent translational initiation	1	0.72828	0.22204	0.63016	0.3491	0.33829	0.1828	0.75578	0.4179	0.0497	0.24954	0.86042	0.26446	0.7059	0.554
GO:0002192	IRES-dependent translational initiation	1	0.72828	0.22204	0.63016	0.3491	0.33829	0.1828	0.75578	0.4179	0.0497	0.24954	0.86042	0.26446	0.7059	0.554
GO:0002213	defense response to insect	NA	NA	NA	NA	0.5014	NA	NA	NA	NA	0.15072	NA	NA	NA	NA	NA
GO:0002218	activation of innate immune response	0.76499	0.25505	0.38947	0.38306	0.321	0.18826	0.6617	0.57357	0.4621	0.19326	0.49574	0.98666	0.36399	0.4155	0.1166
GO:0002221	pattern recognition receptor signaling pathway	0.81132	0.06603	0.35804	0.4793	0.2466	0.27984	0.2658	0.35337	0.3127	0.33545	0.58813	0.98872	0.20951	0.3246	0.0764
GO:0002224	toll-like receptor signaling pathway	0.81132	0.11169	0.38437	0.4793	0.19	0.27984	0.1677	0.43033	0.3127	0.47413	0.58813	0.98872	0.20951	0.3246	0.0764
GO:0002225	positive regulation of antimicrobial peptide production	0.20889	0.28524	0.20016	0.65365	0.9327	0.50352	0.8608	0.69681	0.9509	0.99727	0.98385	0.26893	0.29252	0.1074	0.6119
GO:0002227	innate immune response in mucosa	NA	NA	NA	0.6567	NA	NA	NA	NA	0.6962	NA	NA	NA	NA	NA	NA
GO:0002244	hematopoietic progenitor cell differentiation	0.99998	0.77024	0.2452	0.45927	0.7268	0.67444	0.4283	0.93145	0.2955	0.55601	0.73161	0.52546	0.25479	0.8587	0.7485
GO:0002251	organ or tissue specific immune response	0.75092	0.46903	0.77151	0.52697	0.0695	0.80237	0.7736	0.46171	0.5571	0.26828	0.53008	0.98753	0.89674	0.9807	0.4149
GO:0002252	immune effector process	0.30264	0.41002	0.9976	0.57003	0.8968	0.26701	0.7645	0.68263	0.2806	0.78563	0.58766	0.74202	0.93235	0.591	0.8834
GO:0002253	activation of immune response	0.76499	0.25505	0.38947	0.38306	0.321	0.18826	0.6617	0.57357	0.4621	0.19326	0.49574	0.98666	0.36399	0.4155	0.1166
GO:0002376	immune system process	0.53243	0.50573	0.73272	0.84391	0.977	0.15769	0.5891	0.92	0.5491	0.84465	0.74332	0.83612	0.99134	0.2097	0.5022
GO:0002385	mucosal immune response	0.75092	0.46903	0.77151	0.52697	0.0695	0.80237	0.7736	0.46171	0.5571	0.26828	0.53008	0.98753	0.89674	0.9807	0.4149
GO:0002433	immune response-regulating cell surface receptor signaling pathway involved in phagocytosis	0.02842	0.67199	0.56223	0.26454	0.0967	0.02079	0.79	0.86081	0.5447	0.18355	0.00648	0.87474	0.99796	0.4504	0.808
GO:0002440	production of molecular mediator of immune response	0.45911	0.07566	0.46091	0.51844	0.8087	0.45903	0.4985	0.84049	0.5771	0.98562	0.9649	0.28228	0.51009	0.4454	0.9891
GO:0002520	immune system development	0.37765	0.33419	0.73723	0.40374	0.9686	0.19598	0.4082	0.89825	0.8733	0.61015	0.60232	0.39472	0.64521	0.5835	0.7864
GO:0002682	regulation of immune system process	0.36913	0.41615	0.80133	0.70364	0.2219	0.20804	0.4212	0.95949	0.5004	0.00376	0.77861	0.82769	0.93303	0.3308	0.7245
GO:0002683	negative regulation of immune system process	0.37927	0.35875	0.81752	0.82645	0.4539	0.63463	0.2196	0.76255	0.3693	0.16051	0.50772	0.79685	0.30913	0.7483	0.2909
GO:0002684	positive regulation of immune system process	0.42109	0.7002	0.26386	0.25967	0.3003	0.17582	0.9923	0.83582	0.1357	0.11499	0.98288	0.93922	0.24307	0.1993	0.3156
GO:0002697	regulation of immune effector process	0.34227	0.00514	0.97487	0.50599	0.9201	0.51194	0.8703	0.91847	0.4461	0.76	0.61163	0.77004	0.49032	0.5941	0.7715
GO:0002699	positive regulation of immune effector process	0.20889	0.28524	0.20016	0.65365	0.9327	0.50352	0.8608	0.69681	0.9509	0.99727	0.98385	0.26893	0.29252	0.1074	0.6119
GO:0002700	regulation of production of molecular mediator of immune response	0.34749	0.0399	0.43848	0.5837	0.843	0.76601	0.3289	0.88999	0.7418	0.99229	0.9678	0.35764	0.58713	0.403	0.9222
GO:0002702	positive regulation of production of molecular mediator of immune response	0.20889	0.28524	0.20016	0.65365	0.9327	0.50352	0.8608	0.69681	0.9509	0.99727	0.98385	0.26893	0.29252	0.1074	0.6119
GO:0002755	MyD88-dependent toll-like receptor signaling pathway	0.81132	0.11169	0.38437	0.4793	0.19	0.27984	0.1677	0.43033	0.3127	0.47413	0.58813	0.98872	0.20951	0.3246	0.0764
GO:0002757	immune response-activating signal transduction	0.76499	0.25505	0.38947	0.38306	0.321	0.18826	0.6617	0.57357	0.4621	0.19326	0.49574	0.98666	0.36399	0.4155	0.1166
GO:0002758	innate immune response-activating signal transduction	0.76499	0.25505	0.38947	0.38306	0.321	0.18826	0.6617	0.57357	0.4621	0.19326	0.49574	0.98666	0.36399	0.4155	0.1166
GO:0002759	regulation of antimicrobial humoral response	0.2694	0.08534	0.68672	0.28703	0.6881	0.78967	0.1802	0.86331	0.8234	0.96657	0.95765	0.38215	0.71629	0.4054	0.9869
GO:0002760	positive regulation of antimicrobial humoral response	0.20889	0.28524	0.20016	0.65365	0.9327	0.50352	0.8608	0.69681	0.9509	0.99727	0.98385	0.26893	0.29252	0.1074	0.6119
GO:0002764	immune response-regulating signaling pathway	0.6279	0.28021	0.49952	0.20905	0.0691	0.03546	0.7968	0.69769	0.3638	0.11811	0.49293	0.98304	0.56955	0.3291	0.4829
GO:0002768	immune response-regulating cell surface receptor signaling pathway	0.02842	0.47807	0.33823	0.26454	0.1722	0.02079	0.8184	0.83223	0.5447	0.09468	1	0.87474	0.99796	0.4504	0.808
GO:0002775	antimicrobial peptide production	0.45911	0.07566	0.46091	0.51844	0.8087	0.45903	0.4985	0.84049	0.5771	0.98562	0.9649	0.28228	0.51009	0.4454	0.9891
GO:0002777	antimicrobial peptide biosynthetic process	0.32632	0.07988	0.37991	0.15889	0.915	0.44996	0.584	0.92955	0.6399	0.99653	0.97946	0.23365	0.6971	0.1269	0.7101
GO:0002778	antibacterial peptide production	0.42113	0.13197	0.25318	0.21561	0.8976	0.25112	0.6779	0.8392	0.8632	0.90834	0.98403	0.25204	0.43535	0.1326	0.3077
GO:0002780	antibacterial peptide biosynthetic process	0.42113	0.13197	0.25318	0.21561	0.8976	0.25112	0.6779	0.8392	0.8632	0.90834	0.98403	0.25204	0.43535	0.1326	0.3077
GO:0002784	regulation of antimicrobial peptide production	0.34749	0.0399	0.43848	0.5837	0.843	0.76601	0.3289	0.88999	0.7418	0.99229	0.9678	0.35764	0.58713	0.403	0.9222
GO:0002786	regulation of antibacterial peptide production	0.42113	0.13197	0.25318	0.21561	0.8976	0.25112	0.6779	0.8392	0.8632	0.90834	0.98403	0.25204	0.43535	0.1326	0.3077
GO:0002790	peptide secretion	0.89346	0.92208	0.84108	0.50245	0.1253	0.85013	0.5988	0.70397	0.4648	0.91734	0.77455	0.99201	0.40867	0.3419	0.6964
GO:0002791	regulation of peptide secretion	0.94786	0.98183	0.61737	0.26353	0.2131	0.67468	0.8933	0.48718	0.628	0.99994	0.63027	0.96075	0.38141	0.1356	0.938
GO:0002793	positive regulation of peptide secretion	0.8334	0.98353	0.64616	0.31048	0.3029	0.69969	0.8071	0.28271	0.6547	0.99994	0.64027	0.981	0.35776	0.1369	0.9953
GO:0002803	positive regulation of antibacterial peptide production	0.42113	0.13197	0.25318	0.21561	0.8976	0.25112	0.6779	0.8392	0.8632	0.90834	0.98403	0.25204	0.43535	0.1326	0.3077
GO:0002805	regulation of antimicrobial peptide biosynthetic process	0.32632	0.07988	0.37991	0.15889	0.915	0.44996	0.584	0.92955	0.6399	0.99653	0.97946	0.23365	0.6971	0.1269	0.7101
GO:0002807	positive regulation of antimicrobial peptide biosynthetic process	0.26515	0.17878	0.09479	0.50607	0.8736	0.56584	0.6269	0.88079	0.9372	0.99752	0.98006	0.17494	0.35611	0.1837	0.4624
GO:0002808	regulation of antibacterial peptide biosynthetic process	0.42113	0.13197	0.25318	0.21561	0.8976	0.25112	0.6779	0.8392	0.8632	0.90834	0.98403	0.25204	0.43535	0.1326	0.3077
GO:0002831	regulation of response to biotic stimulus	0.55459	0.01545	0.96798	0.68686	0.9007	0.40867	0.6533	0.96099	0.8083	0.61547	0.47612	0.49262	0.80803	0.5405	0.9551
GO:0002832	negative regulation of response to biotic stimulus	0.99797	0.27459	0.98917	0.95888	0.5083	0.94085	0.3172	0.72338	0.5349	0.74927	0.85102	0.7122	0.62099	0.7918	0.6735
GO:0002833	positive regulation of response to biotic stimulus	0.12849	0.53655	0.23658	0.57414	0.9209	0.78403	0.7763	0.79493	0.9618	0.99702	0.79297	0.14912	0.19562	0.1791	0.8157
GO:0002920	regulation of humoral immune response	0.2694	0.08534	0.68672	0.28703	0.6881	0.78967	0.1802	0.86331	0.8234	0.96657	0.95765	0.38215	0.71629	0.4054	0.9869
GO:0002921	negative regulation of humoral immune response	0.66781	0.46688	0.99386	0.79243	0.1513	0.99952	0.1935	0.81243	0.2169	0.9161	0.95208	0.86332	0.39966	0.966	0.9465
GO:0002922	positive regulation of humoral immune response	0.20889	0.28524	0.20016	0.65365	0.9327	0.50352	0.8608	0.69681	0.9509	0.99727	0.98385	0.26893	0.29252	0.1074	0.6119
GO:0003002	regionalization	0.9572	0.17711	0.3455	0.87778	0.1124	0.47943	0.4335	0.68503	0.7468	0.66602	0.86884	0.94581	0.92611	0.1452	0.964
GO:0003006	developmental process involved in reproduction	0.46379	0.92392	0.94794	0.61648	0.9155	0.18111	0.92	0.98395	0.9974	0.98154	0.18742	0.92	0.68125	0.3559	0.9938
GO:0003007	heart morphogenesis	0.96151	0.81701	0.70898	0.19172	0.018	0.83855	0.3369	0.43876	0.9349	0.90505	0.48325	0.1114	0.62643	0.0529	0.8562
GO:0003008	system process	0.3172	0.93895	0.49038	0.39299	0.5437	0.62856	0.6359	0.38467	0.9551	0.68293	0.4486	0.77423	0.84238	0.4439	0.9085
GO:0003012	muscle system process	0.96674	0.75059	0.65938	0.28143	0.9835	0.12784	0.778	0.07567	0.0437	0.20814	0.46471	0.9536	0.25738	0.4566	0.0844
GO:0003013	circulatory system process	0.41778	0.32857	0.8017	0.39632	0.2383	0.55084	0.9708	0.11341	0.9999	0.51417	0.02619	0.21973	0.07132	0.3017	0.8069
GO:0003014	renal system process	0.37957	0.17053	0.02157	0.19946	0.2747	0.21258	0.3015	0.34698	0.882	0.48746	0.20921	0.93781	0.95492	0.4384	0.999
GO:0003015	heart process	0.41778	0.32857	0.8017	0.39632	0.2383	0.55084	0.9708	0.11341	0.9999	0.51417	0.02619	0.21973	0.07132	0.3017	0.8069
GO:0003151	outflow tract morphogenesis	NA	NA	0.95753	NA	NA	NA	NA	0.9633	NA	NA	NA	NA	NA	NA	NA
GO:0003158	endothelium development	0.07963	0.80809	0.98868	0.11632	0.8648	NA	NA	NA	NA	NA	NA	NA	NA	NA	NA
GO:0003333	amino acid transmembrane transport	0.60838	0.25734	0.47502	0.6499	0.2506	0.01116	0.8598	0.6186	0.3364	0.10961	0.54773	0.67881	0.16317	0.0878	0.1935
GO:0003365	establishment of cell polarity involved in ameboidal cell migration	NA	0.56984	NA	0.55618	NA	NA	0.0162	NA	0.4333	NA	NA	0.99952	NA	0.2296	NA
GO:0003371	establishment or maintenance of cytoskeleton polarity involved in ameboidal cell migration	NA	0.56984	NA	0.55618	NA	NA	0.0162	NA	0.4333	NA	NA	0.99952	NA	0.2296	NA
GO:0003379	establishment of cell polarity involved in gastrulation cell migration	NA	0.56984	NA	0.55618	NA	NA	0.0162	NA	0.4333	NA	NA	0.99952	NA	0.2296	NA
GO:0003380	establishment or maintenance of cytoskeleton polarity involved in gastrulation	NA	0.56984	NA	0.55618	NA	NA	0.0162	NA	0.4333	NA	NA	0.99952	NA	0.2296	NA
GO:0003382	epithelial cell morphogenesis	0.35209	0.32899	0.31398	0.47619	0.0634	0.44839	0.3435	0.89096	0.4971	0.22801	0.28219	0.87135	0.98688	0.8514	0.347
GO:0003383	apical constriction	0.69023	0.005	0.4636	0.25705	0.5385	0.13188	0.1978	0.61251	0.4138	0.67155	0.46062	0.41182	0.84792	0.7125	0.5938
GO:0003400	regulation of COPII vesicle coating	0.91488	0.65504	0.20989	0.85957	0.3565	0.62261	0.7756	0.96258	0.4443	0.77892	0.88973	0.71858	0.6894	0.3338	0.9266
GO:0003401	axis elongation	0.56301	0.6587	0.0044	0.09216	0.1171	0.50111	0.9988	0.84872	0.611	0.10573	0.84331	0.95537	0.91369	0.9416	0.1703
GO:0003402	planar cell polarity pathway involved in axis elongation	0.53003	NA	0.03378	0.19932	0.062	0.38112	NA	0.99813	0.6594	0.15241	0.72788	NA	0.93762	0.9686	0.3545
GO:0005975	carbohydrate metabolic process	0.16657	0.95714	0.44533	0.07198	0.9462	0.62169	0.9671	0.88754	0.0977	0.16977	0.3785	0.92029	0.38171	0.2747	0.7761
GO:0005976	polysaccharide metabolic process	0.53835	0.84022	0.38591	0.53908	0.4689	0.49693	0.7381	0.64619	0.3278	0.14049	0.7873	0.63454	0.02668	0.5565	0.4667
GO:0005977	glycogen metabolic process	0.36491	0.78996	0.67455	0.68444	0.3656	0.40904	0.5318	0.61879	0.3534	0.23132	0.75646	0.60244	0.05439	0.503	0.4065
GO:0005978	glycogen biosynthetic process	0.17024	0.99505	0.30775	0.53973	0.2517	0.20633	0.3674	0.92263	0.4914	0.06282	0.39864	0.92785	0.08998	0.2634	0.4993
GO:0005979	regulation of glycogen biosynthetic process	1	0.72828	0.22204	0.63016	0.3491	0.33829	0.1828	0.75578	0.4179	0.0497	0.24954	0.86042	0.26446	0.7059	0.554
GO:0005980	glycogen catabolic process	0.93194	0.58943	0.77826	0.60564	0.4158	0.73367	0.9074	0.58991	0.3456	0.37964	0.8409	0.32732	0.26971	0.6601	0.8362
GO:0005996	monosaccharide metabolic process	0.1031	0.9351	0.78611	0.14298	0.78	0.65817	0.9967	0.94787	0.1338	0.61832	0.39666	0.97323	0.82135	0.2565	0.9052
GO:0006006	glucose metabolic process	0.15601	0.85713	0.73087	0.17004	0.645	0.69637	0.997	0.98378	0.1616	0.52888	0.4713	0.98256	0.77924	0.2908	0.9705
GO:0006012	galactose metabolic process	0.48646	0.76294	0.92687	0.25205	0.5879	0.41462	0.8594	0.01634	0.1207	0.33243	0.08558	0.55856	0.78587	0.3873	0.5736
GO:0006022	aminoglycan metabolic process	0.73584	0.96752	0.00318	0.18865	0.9825	0.05889	0.9722	0.077	0.922	0.38876	0.38076	0.03525	0.04554	0.8707	0.8527
GO:0006023	aminoglycan biosynthetic process	0.79909	0.31257	0.06038	0.06141	0.7453	0.26542	0.9222	0.22862	0.4097	0.62692	0.23263	0.76948	0.03266	0.74	0.9545
GO:0006024	glycosaminoglycan biosynthetic process	0.68907	0.52465	0.05339	0.23322	0.1764	0.6686	0.9868	0.1777	0.6096	0.77185	NA	NA	NA	NA	NA
GO:0006026	aminoglycan catabolic process	0.5158	0.86319	0.16725	0.18888	0.68	0.58058	0.9918	0.06965	0.9218	0.00582	0.78326	0.16189	0.23073	0.9941	0.3063
GO:0006027	glycosaminoglycan catabolic process	0.34809	0.68377	0.19087	0.24271	0.7825	0.48588	NA	0.26467	0.8742	NA	0.78027	0.08076	0.33654	0.7775	0.3958
GO:0006029	proteoglycan metabolic process	0.68907	0.52465	0.05339	0.23322	0.1764	0.6686	0.9868	0.1777	0.6096	0.77185	NA	NA	NA	NA	NA
GO:0006030	chitin metabolic process	0.85588	0.97998	0.0172	7.40E-07	0.9996	0.08636	0.8687	0.15629	0.9511	0.17177	0.24438	0.11792	0.06045	0.9817	0.8967
GO:0006032	chitin catabolic process	0.58842	0.98475	0.41602	0.19559	0.364	0.60036	NA	0.21517	0.9602	0.02538	0.81736	0.54004	0.48126	0.9988	0.5948
GO:0006040	amino sugar metabolic process	0.8199	0.97419	1	0.45612	0.9979	0.04576	0.9026	0.12694	0.9458	0.35246	0.17819	0.18213	0.03873	0.9931	0.8877
GO:0006066	alcohol metabolic process	0.09155	0.28499	0.14398	0.92714	0.345	0.33008	0.3676	0.2152	0.686	0.06779	0.84254	0.81213	0.29595	0.4067	0.1193
GO:0006073	cellular glucan metabolic process	0.36491	0.78996	0.67455	0.68444	0.3656	0.40904	0.5318	0.61879	0.3534	0.23132	0.75646	0.60244	0.05439	0.503	0.4065
GO:0006081	cellular aldehyde metabolic process	0.10364	0.04293	0.36341	0.10186	0.5801	0.34291	0.1031	0.64079	0.16	0.11201	0.69152	0.12501	0.45813	0.2611	0.3274
GO:0006082	organic acid metabolic process	0.03337	0.14005	0.90301	0.42091	0.8651	0.59168	0.2674	0.41986	0.855	0.36663	0.87688	0.19396	0.22579	0.2634	0.7723
GO:0006084	acetyl-CoA metabolic process	0.77494	0.80702	0.51895	0.39369	0.8964	0.89676	0.137	0.13185	0.9092	0.37234	0.93844	0.47495	0.05326	0.693	0.321
GO:0006090	pyruvate metabolic process	0.1675	0.65556	0.23618	0.48593	0.4292	0.63622	0.2506	0.75638	0.5971	0.22943	0.92114	0.02396	0.11326	0.1036	0.8847
GO:0006091	generation of precursor metabolites and energy	0.1062	0.86037	0.9891	0.31402	0.9846	0.5444	0.292	0.60236	0.4979	0.86711	0.91097	0.58623	0.09331	0.1504	0.983
GO:0006096	glycolytic process	0.11144	0.36059	0.55186	0.00596	0.435	0.55205	0.2752	0.72203	0.6739	0.38768	0.75294	0.16623	0.32001	0.0339	0.712
GO:0006099	tricarboxylic acid cycle	0.05516	0.80101	0.78386	0.11973	0.9705	0.96152	0.1224	0.96764	0.7104	0.57462	0.85145	0.00068	0.00073	0.8135	0.9999
GO:0006101	citrate metabolic process	0.05516	0.80101	0.78386	0.11973	0.9705	0.96152	0.1224	0.96764	0.7104	0.57462	0.85145	1	1	0.8135	0.9999
GO:0006109	regulation of carbohydrate metabolic process	0.25564	0.87669	0.73445	0.2211	0.7639	0.5116	0.9909	0.97421	0.124	0.59143	0.31722	0.95375	0.71757	0.1623	0.9714
GO:0006110	regulation of glycolytic process	0.39853	NA	NA	0.19612	0.349	0.47475	NA	NA	0.7341	0.07322	0.33665	NA	NA	0.246	0.9727
GO:0006112	energy reserve metabolic process	0.36491	0.78996	0.67455	0.68444	0.3656	0.40904	0.5318	0.61879	0.3534	0.23132	0.75646	0.60244	0.05439	0.503	0.4065
GO:0006117	acetaldehyde metabolic process	0.33416	0.02935	0.4318	0.17577	0.7102	0.11608	0.0762	0.46988	0.4574	0.41709	0.83939	0.14516	0.42716	0.6994	0.6377
GO:0006119	oxidative phosphorylation	0.52699	0.97377	0.99728	0.49508	0.9607	0.45449	0.4702	0.73727	0.3153	0.92565	0.75822	0.10395	0.99486	0.5881	0.9482
GO:0006120	mitochondrial electron transport; NADH to ubiquinone	0.64377	0.94321	0.93786	0.80116	0.9893	0.59366	0.0418	0.49131	0.8704	0.70929	0.93209	9.70E-06	0.01394	0.6236	0.9056
GO:0006139	nucleobase-containing compound metabolic process	0.71167	0.74286	0.62873	0.82832	0.9917	0.8795	0.7723	0.89234	0.5744	0.91694	0.67546	0.96431	0.80431	0.5658	0.9098
GO:0006140	regulation of nucleotide metabolic process	0.28326	0.84929	0.19391	0.12567	0.5329	0.27411	0.8675	0.36003	0.5847	0.41224	0.64907	0.78011	0.60039	0.0794	0.9288
GO:0006163	purine nucleotide metabolic process	0.15339	0.63466	0.93655	0.26575	0.9701	0.36687	0.8837	0.87969	0.2328	0.99599	0.76043	0.09865	0.15969	0.1687	0.7316
GO:0006164	purine nucleotide biosynthetic process	0.54818	0.21964	0.34877	0.20353	0.9349	0.71201	0.699	0.60489	0.3234	0.77607	0.86437	0.11775	0.12881	0.9	0.0772
GO:0006165	nucleoside diphosphate phosphorylation	0.04859	0.21691	0.72364	0.64049	0.7748	0.34826	0.3015	0.76624	0.5203	0.22508	0.70557	0.11972	0.2605	0.0414	0.7997
GO:0006206	pyrimidine nucleobase metabolic process	0.43646	0.35003	0.31471	0.1943	0.4502	0.21439	0.2522	0.4346	0.3795	0.03509	0.99999	0.07279	0.34501	0.4506	0.7651
GO:0006220	pyrimidine nucleotide metabolic process	0.7166	0.51929	NA	0.32817	NA	0.41417	0.7463	NA	0.3741	NA	0.74873	0.58319	NA	0.2508	NA
GO:0006221	pyrimidine nucleotide biosynthetic process	0.7166	0.51929	NA	0.32817	NA	0.41417	0.7463	NA	0.3741	NA	0.74873	0.58319	NA	0.2508	NA
GO:0006259	DNA metabolic process	0.29794	0.13287	0.29633	0.43783	0.7752	0.40366	0.5276	0.64283	0.8452	0.62236	0.74849	0.84558	0.87235	0.7034	0.645
GO:0006260	DNA replication	0.04636	0.21609	0.12283	0.49495	0.4573	0.11919	0.6191	0.22233	0.2761	0.61499	0.56473	0.75435	0.35754	0.4984	0.4308
GO:0006261	DNA-dependent DNA replication	0.01581	0.1003	0.53359	0.7782	0.4487	0.21515	0.5958	0.36502	0.3032	0.95277	0.69076	0.6989	0.56272	0.5779	0.6748
GO:0006275	regulation of DNA replication	0.21241	0.47215	0.02168	0.13317	0.9824	0.09525	0.4479	0.13956	0.4946	0.05509	0.73627	0.57439	0.24995	0.9338	0.4996
GO:0006277	DNA amplification	0.9308	0.99214	0.51513	0.77719	0.8719	0.60765	0.964	0.94876	0.9032	0.91732	0.6686	0.48999	0.97779	0.5771	0.3039
GO:0006281	DNA repair	0.78742	0.1843	0.3771	0.30465	0.8815	0.97176	0.6963	0.64037	0.9434	0.7699	0.9166	0.97163	0.84594	0.34	0.196
GO:0006289	nucleotide-excision repair	0.2231	0.76515	0.72148	0.0179	0.9819	0.55931	0.3741	0.96067	0.8602	0.84391	0.42257	0.99371	0.79636	0.004	0.1579
GO:0006302	double-strand break repair	0.3574	0.24763	0.51126	0.92133	0.8089	0.99336	0.9535	0.91211	0.8174	0.702	0.47103	0.2342	0.15847	0.5419	0.1064
GO:0006304	DNA modification	0.11919	0.3731	0.72552	0.42986	0.2717	0.13595	0.3031	0.16377	0.1309	0.36917	0.15786	0.75097	0.7553	0.2134	0.5636
GO:0006305	DNA alkylation	0.11919	0.3731	0.72552	0.42986	0.2717	0.13595	0.3031	0.16377	0.1309	0.36917	0.15786	0.75097	0.7553	0.2134	0.5636
GO:0006306	DNA methylation	0.11919	0.3731	0.72552	0.42986	0.2717	0.13595	0.3031	0.16377	0.1309	0.36917	0.15786	0.75097	0.7553	0.2134	0.5636
GO:0006310	DNA recombination	0.1212	0.22379	0.11689	0.46297	0.8243	0.87681	0.9924	0.8954	0.6653	0.69936	0.79808	0.34611	0.57209	0.993	0.6962
GO:0006313	transposition; DNA-mediated	0.35329	0.43299	0.60137	0.99854	0.9509	0.65202	0.6931	0.4379	0.7489	0.85346	0.86971	0.5392	0.97604	0.9906	0.6281
GO:0006323	DNA packaging	0.11947	0.59105	0.65747	0.73193	0.5071	0.13901	0.3854	0.43285	0.3876	0.33797	0.74657	0.24623	0.77517	0.2861	0.7696
GO:0006325	chromatin organization	0.28201	0.14203	0.43009	0.6369	0.18	0.69659	0.5528	0.79467	0.9956	0.60185	0.90291	0.94023	0.85516	0.2146	0.9772
GO:0006333	chromatin assembly or disassembly	0.20053	0.73303	0.60905	0.91604	0.0689	0.70706	0.2442	0.31282	0.2837	0.49363	0.84739	0.55201	0.61498	0.2849	0.8596
GO:0006334	nucleosome assembly	0.46119	0.62792	0.54115	0.76521	0.2987	0.6714	0.0693	0.68272	0.6767	0.62156	0.69156	0.81837	0.88164	0.5739	0.7855
GO:0006338	chromatin remodeling	0.04585	0.04008	0.65416	0.95688	0.334	0.12632	0.2618	0.84241	0.9302	0.08572	0.76155	0.98696	0.94289	0.3613	0.8208
GO:0006342	chromatin silencing	0.8893	0.81938	0.228	0.61142	0.0988	0.3543	0.8122	0.72399	0.6362	0.69309	0.61991	0.63169	0.78492	0.3666	0.9094
GO:0006346	methylation-dependent chromatin silencing	0.16912	0.3731	0.72552	0.75522	0.7958	0.4415	0.3031	0.26935	0.9298	0.62285	0.54372	0.75097	0.75729	0.2947	0.5636
GO:0006348	chromatin silencing at telomere	0.11919	0.3731	0.72552	0.42986	0.2717	0.13595	0.3031	0.16377	0.1309	0.36917	0.15786	0.75097	0.7553	0.2134	0.5636
GO:0006351	transcription; DNA-templated	0.46594	0.55046	0.02338	0.97763	0.3627	0.80465	0.6953	0.63599	0.4885	0.48127	0.68855	0.87087	0.84967	0.4814	0.9549
GO:0006352	DNA-templated transcription; initiation	0.98422	0.21023	0.34234	0.95996	0.4365	0.48054	0.6485	0.89178	0.9819	0.74235	0.25839	0.72956	0.5898	0.2418	0.8252
GO:0006354	DNA-templated transcription; elongation	0.16975	0.24089	0.44361	0.57225	0.3087	0.39049	0.8242	0.91194	0.5534	0.29549	0.08782	0.38745	0.78106	0.1265	0.0337
GO:0006355	regulation of transcription; DNA-templated	0.61478	0.6039	0.04314	0.98024	0.3067	0.75611	0.5968	0.58978	0.6029	0.6306	0.72095	0.96556	0.91701	0.3404	0.9486
GO:0006356	regulation of transcription from RNA polymerase I promoter	0.23698	0.58169	0.83438	0.99355	0.3579	0.66013	0.9756	0.99876	0.3339	0.88218	0.08014	0.72886	0.26546	0.6549	0.5315
GO:0006357	regulation of transcription from RNA polymerase II promoter	0.47305	0.79037	0.07982	0.5112	0.117	0.92988	0.2228	0.74086	0.5977	0.61964	0.05575	0.81164	0.80882	0.2042	0.693
GO:0006360	transcription from RNA polymerase I promoter	0.71107	0.72662	0.46399	0.95012	0.2272	0.7562	0.9687	0.83468	0.2438	0.89852	0.05001	0.8733	0.13159	0.5226	0.5534
GO:0006364	rRNA processing	0.46544	0.96435	0.94127	0.25954	1	0.19703	0.758	0.01381	0.7428	0.58497	0.57235	0.86417	0.25266	0.9334	0.7897
GO:0006366	transcription from RNA polymerase II promoter	0.59859	0.80342	0.06437	0.68118	0.168	0.92057	0.2889	0.7832	0.6312	0.50336	0.03466	0.74539	0.83018	0.261	0.4979
GO:0006367	transcription initiation from RNA polymerase II promoter	0.98422	0.21023	0.34234	0.95996	0.4365	0.48054	0.6485	0.89178	0.9819	0.74235	0.25839	0.72956	0.5898	0.2418	0.8252
GO:0006368	transcription elongation from RNA polymerase II promoter	0.34939	0.30942	0.55284	0.465	0.1589	0.60016	0.8789	0.91847	0.5793	0.28652	0.10766	0.46718	0.81962	0.0743	0.0673
GO:0006376	mRNA splice site selection	0.76169	0.30815	0.40073	0.90484	0.9158	0.96188	0.2936	0.5952	0.998	0.82457	0.98849	0.97583	0.89616	0.5252	0.4716
GO:0006378	mRNA polyadenylation	0.66491	0.99534	0.98246	0.30112	0.0891	0.93027	0.3655	0.5129	0.322	0.88958	0.73843	0.94707	0.99823	0.2395	0.5607
GO:0006396	RNA processing	0.2293	0.80829	0.69506	0.91593	0.55	0.93856	0.9057	0.78959	0.92	0.87207	0.63792	0.98015	0.97461	0.3174	0.8509
GO:0006397	mRNA processing	0.456	0.80276	0.70677	0.94141	0.8204	0.97323	0.8487	0.99999	0.8823	0.85171	0.51026	0.99326	0.98949	0.3887	0.9262
GO:0006399	tRNA metabolic process	0.22526	0.15966	0.0188	0.24052	0.2503	0.88512	0.1032	0.24487	0.5899	0.85081	0.61414	0.74803	0.47996	0.592	0.6137
GO:0006400	tRNA modification	0.80394	0.31642	0.02824	0.21592	0.9678	0.32449	0.0962	0.89797	0.1472	0.8199	0.04312	0.52919	0.40341	0.1039	0.1228
GO:0006401	RNA catabolic process	0.66309	0.59181	0.34353	0.36675	0.1531	0.44436	0.8111	0.63707	0.0057	0.35995	0.48236	0.93038	0.10539	0.4849	0.4556
GO:0006402	mRNA catabolic process	0.95135	0.76195	0.46312	0.69287	0.2448	0.69579	0.3529	0.74999	0.0258	0.69416	0.54328	0.94073	0.18242	0.6227	0.552
GO:0006403	RNA localization	0.88444	0.14052	0.51176	0.95065	0.696	0.66543	0.8569	0.23186	0.4812	0.7898	0.98696	0.92961	0.96927	0.4841	0.9986
GO:0006405	RNA export from nucleus	0.1004	0.65465	0.71486	0.95506	0.8199	0.28039	0.8252	0.02246	0.5638	0.332	0.85577	0.77237	0.42232	0.2175	0.9769
GO:0006406	mRNA export from nucleus	0.11348	0.63298	0.89836	0.8945	0.7256	0.54266	0.6477	0.06891	0.7394	0.09958	0.90086	0.92501	0.59624	0.6549	0.9509
GO:0006412	translation	0.73401	0.90313	0.85868	0.98037	0.8379	0.76316	0.7111	0.74843	0.0352	0.81082	0.94879	0.7494	0.53449	0.9838	0.8043
GO:0006413	translational initiation	0.96469	0.24818	0.87309	0.96563	0.4908	0.47534	0.3535	0.86366	0.4532	0.72248	0.84921	0.57448	0.74983	0.9883	0.8624
GO:0006414	translational elongation	0.02877	0.98092	0.55828	0.87869	0.753	0.45448	0.9634	0.7155	0.1858	0.83497	0.91868	0.1863	0.11178	0.9374	1
GO:0006415	translational termination	0.30816	0.3049	0.62689	0.88552	0.3926	0.12761	0.987	0.51848	0.2868	0.71182	0.74748	0.05949	0.77619	0.931	1
GO:0006417	regulation of translation	0.52222	0.87459	0.84629	0.68892	0.5736	0.54644	0.8729	0.96304	0.1945	0.40186	0.84848	0.92719	0.91524	0.9845	0.8632
GO:0006418	tRNA aminoacylation for protein translation	0.06837	0.3293	0.01959	0.80727	0.1393	0.72011	0.1724	0.12473	0.5187	0.68574	0.34938	0.49541	0.26759	0.9827	0.5287
GO:0006446	regulation of translational initiation	0.73043	0.40407	0.94686	0.98387	0.2329	0.87285	0.8659	0.4887	0.5757	0.74105	0.40169	0.31223	0.72391	0.9803	0.1993
GO:0006451	translational readthrough	0.44126	0.89416	0.50759	0.95116	0.7634	0.49624	0.9699	0.94743	0.6073	0.93487	0.58019	0.38586	0.56337	0.9199	1
GO:0006457	protein folding	0.99206	0.56187	0.90591	0.96562	0.8525	0.43849	0.0457	0.33097	0.5786	0.95098	0.44088	0.87962	0.86868	0.4698	0.837
GO:0006458	'de novo' protein folding	0.69273	0.79041	0.63832	0.98997	0.9938	0.9569	0.4844	0.59159	0.5516	0.9804	0.2556	0.37599	0.96304	0.4377	0.7332
GO:0006461	protein complex assembly	0.28112	0.41104	0.99428	0.52486	0.6145	0.88405	0.49	0.8973	0.8497	0.3844	0.5932	0.66325	0.34031	0.9347	0.9794
GO:0006464	cellular protein modification process	0.94331	0.10507	0.64147	0.23012	0.0043	0.55577	0.2718	0.96748	0.7391	0.27789	0.92234	0.94332	0.9716	0.2035	0.8578
GO:0006468	protein phosphorylation	0.27761	0.35163	0.94172	0.26324	0.0201	0.06051	0.4097	0.83923	0.5972	0.20542	0.80025	0.76569	0.92837	0.284	0.5272
GO:0006469	negative regulation of protein kinase activity	0.02156	0.97178	0.97043	0.58429	0.3545	0.909	0.5171	0.41592	0.4385	0.27932	0.71616	0.64774	0.32006	0.2954	0.7441
GO:0006470	protein dephosphorylation	0.20015	0.71104	0.87883	0.47064	0.0445	0.71476	0.1498	0.78923	0.3432	0.64824	0.67975	0.88098	0.9438	0.5311	0.4076
GO:0006471	protein ADP-ribosylation	0.9234	0.72698	0.41402	0.37985	0.5524	0.83085	0.4771	0.92635	0.3252	0.62801	0.78817	0.47084	0.79064	0.5726	0.7485
GO:0006473	protein acetylation	0.14132	0.33112	0.26557	0.43982	0.2172	0.57302	0.2989	0.49034	0.9976	0.15989	0.84544	0.782	0.73352	0.2067	0.9198
GO:0006475	internal protein amino acid acetylation	0.14132	0.33112	0.26557	0.43982	0.2172	0.57302	0.2989	0.49034	0.9976	0.15989	0.84544	0.782	0.73352	0.2067	0.9198
GO:0006476	protein deacetylation	0.02663	0.41528	0.01548	0.3004	0.3287	0.08614	0.7943	0.38079	0.8204	0.11162	0.43565	0.19663	0.96198	0.6766	0.8453
GO:0006479	protein methylation	0.06855	0.62876	0.86927	0.56841	0.0992	0.48034	0.0304	0.71285	0.7349	0.01309	0.62237	0.87579	0.61391	0.3569	0.6099
GO:0006486	protein glycosylation	0.95363	0.27716	0.26983	0.25316	0.1971	0.83382	0.6488	0.81241	0.246	0.20356	0.88722	0.65919	0.45428	0.7822	0.2255
GO:0006487	protein N-linked glycosylation	0.87578	0.39008	0.77356	0.46858	0.561	0.34075	0.2528	0.38628	0.0875	0.10353	0.76401	0.06848	0.5736	0.2095	0.2669
GO:0006491	N-glycan processing	0.39905	0.38616	0.0529	0.1916	0.5194	0.49275	0.2054	0.12317	0.4196	0.88359	0.06672	0.20191	0.88988	0.5187	0.7469
GO:0006493	protein O-linked glycosylation	0.36712	0.66914	0.33766	0.67468	0.1732	0.88639	0.7464	0.98752	0.5667	0.53589	0.75527	0.86634	0.5813	0.5515	0.6822
GO:0006497	protein lipidation	0.93104	0.6018	0.98339	0.30955	0.2398	0.43502	0.5251	0.57446	0.4013	0.2165	0.92279	0.87607	0.26573	0.248	0.6983
GO:0006508	proteolysis	0.84032	0.77097	0.96046	0.42288	0.5918	0.39252	0.2549	0.99428	0.3872	0.37864	0.92114	0.56848	0.98213	0.2263	0.8977
GO:0006511	ubiquitin-dependent protein catabolic process	0.77109	0.13777	0.99514	0.85388	0.792	0.28775	0.7562	0.99519	0.359	0.58975	0.92493	0.87087	0.9624	0.377	0.9437
GO:0006517	protein deglycosylation	0.31246	0.33942	0.06766	0.23987	0.7414	0.52189	0.2243	0.19509	0.4802	0.85943	0.06001	0.33455	0.97771	0.2778	0.6638
GO:0006518	peptide metabolic process	0.77646	0.84737	0.74963	0.97571	0.9484	0.67208	0.6432	0.77757	0.025	0.7267	0.98138	0.1326	0.6407	0.9607	0.6323
GO:0006520	cellular amino acid metabolic process	0.09201	0.05602	0.41695	0.74654	0.8734	0.35374	0.2283	0.09667	0.9583	0.18197	0.6597	0.16369	0.56015	0.8573	0.1646
GO:0006536	glutamate metabolic process	0.0736	0.77462	0.83117	0.80127	0.9339	0.53018	0.2313	0.45437	0.2606	0.30885	0.26078	0.0624	0.71553	0.715	0.6804
GO:0006537	glutamate biosynthetic process	0.03685	0.61412	0.8613	0.89235	0.7453	0.57833	0.1871	0.66539	0.8262	0.87011	NA	NA	NA	NA	NA
GO:0006541	glutamine metabolic process	0.93568	0.08467	0.93836	0.35731	0.842	0.97323	0.4688	0.11946	0.5317	0.58162	0.17911	0.84151	0.42716	0.6398	0.247
GO:0006551	leucine metabolic process	0.29242	0.37339	0.82984	0.53432	0.8156	0.52769	0.7375	0.99708	0.1329	0.71068	0.44056	0.17402	0.71779	0.6817	0.8919
GO:0006575	cellular modified amino acid metabolic process	0.00233	0.03714	0.52614	0.20195	0.5252	0.6949	0.3408	0.37577	0.8387	0.02566	0.81758	0.00656	0.34644	0.0979	0.0948
GO:0006576	cellular biogenic amine metabolic process	0.81333	0.35307	0.05211	0.99991	0.3307	0.34075	0.8782	0.93558	0.6799	0.36945	0.97636	0.82126	0.81887	0.7854	0.8433
GO:0006582	melanin metabolic process	0.10728	0.03946	0.26544	0.6279	0.0856	0.93955	0.4765	0.94277	0.622	0.5908	0.39893	0.13544	0.50489	0.1259	0.543
GO:0006584	catecholamine metabolic process	0.88661	0.48115	0.69396	0.45245	0.8262	0.84972	0.5045	0.24743	0.7895	0.85921	0.82777	0.2914	0.99214	0.2621	0.9601
GO:0006605	protein targeting	0.63261	0.29852	0.79076	0.57856	0.6076	0.20981	0.3381	0.91234	0.8231	0.76007	0.65112	0.85802	0.33018	0.3339	0.8954
GO:0006606	protein import into nucleus	0.47546	0.18483	0.61665	0.0883	0.4121	0.17393	0.4833	0.5432	0.8281	0.8545	0.61367	0.80371	0.57257	0.3434	0.9185
GO:0006607	NLS-bearing protein import into nucleus	0.07614	0.64954	0.59181	0.85539	0.2029	0.08804	0.684	0.50881	0.1482	0.5972	0.20895	0.86421	0.39767	0.5213	0.5304
GO:0006611	protein export from nucleus	0.28356	0.78476	0.70517	0.92243	0.244	0.13317	0.8975	0.26305	0.5458	0.05783	0.74919	0.80111	0.45602	0.5558	0.7634
GO:0006612	protein targeting to membrane	0.96904	0.94264	0.43809	0.70098	0.9425	0.87878	0.7371	0.94529	0.8523	0.62259	0.49761	0.93753	0.75476	0.3975	0.9369
GO:0006613	cotranslational protein targeting to membrane	0.30361	0.5642	0.06985	0.88516	0.7946	0.48017	0.9966	0.93341	0.347	0.75359	0.3619	0.99211	0.94393	0.8305	0.2795
GO:0006614	SRP-dependent cotranslational protein targeting to membrane	0.30361	0.5642	0.06985	0.88516	0.7946	0.48017	0.9966	0.93341	0.347	0.75359	0.3619	0.99211	0.94393	0.8305	0.2795
GO:0006625	protein targeting to peroxisome	0.80983	0.42556	0.35643	0.61017	0.6835	0.31451	0.8622	0.8859	0.7741	0.51828	0.28399	0.57266	0.07417	0.2791	0.9933
GO:0006626	protein targeting to mitochondrion	0.97322	0.15621	0.99639	0.59052	0.5601	0.51181	0.0271	0.69606	0.5369	0.31658	0.91784	0.78829	0.45953	0.1829	0.5399
GO:0006629	lipid metabolic process	0.4722	0.49588	0.8639	0.66864	0.0989	0.54909	0.71	0.05372	0.6546	0.25162	0.47665	0.82378	0.81316	0.116	0.3475
GO:0006631	fatty acid metabolic process	0.40335	0.32387	0.76562	0.91355	0.5627	0.94547	0.434	0.70807	0.2957	0.39668	0.51442	0.50204	0.53646	0.343	0.8145
GO:0006633	fatty acid biosynthetic process	0.66329	0.44606	0.74462	0.99947	0.9404	0.97765	0.5269	0.88958	0.5487	0.14827	0.33473	0.84592	0.69169	0.7896	0.2277
GO:0006635	fatty acid beta-oxidation	0.323	0.28364	0.63969	0.59962	0.5695	0.97241	0.6024	0.65055	0.4476	0.46159	0.80109	0.00158	0.82847	0.4561	0.8618
GO:0006636	unsaturated fatty acid biosynthetic process	0.35695	0.97258	0.48256	0.58406	0.8774	0.91743	0.6709	0.88119	0.41	0.05138	NA	NA	NA	NA	NA
GO:0006637	acyl-CoA metabolic process	0.18143	0.63902	0.38571	0.91241	0.8518	0.83925	0.1399	0.01705	0.8228	0.66219	0.39282	0.36782	0.07965	0.8474	0.2884
GO:0006638	neutral lipid metabolic process	0.26427	0.30315	0.98432	0.27695	0.6992	0.57983	0.3393	0.05156	0.5648	0.84429	0.57982	0.95708	0.4217	0.4595	0.0561
GO:0006639	acylglycerol metabolic process	0.26427	0.30315	0.98432	0.27695	0.6992	0.57983	0.3393	0.05156	0.5648	0.84429	0.57982	0.95708	0.4217	0.4595	0.0561
GO:0006641	triglyceride metabolic process	0.34006	0.40495	0.98497	0.36381	0.738	0.69046	0.3861	0.06883	0.5978	0.88938	0.67457	0.94372	0.31367	0.5752	0.0499
GO:0006642	triglyceride mobilization	0.76595	0.03692	0.99674	0.39369	0.1992	0.14951	0.9332	0.1511	0.8935	0.1476	NA	NA	NA	NA	NA
GO:0006643	membrane lipid metabolic process	0.86251	0.69334	0.45324	0.02014	0.3848	0.61483	0.2584	0.72577	0.7551	0.5998	0.38027	0.80757	0.71669	0.8857	0.7778
GO:0006644	phospholipid metabolic process	0.90763	0.73692	0.36397	0.68538	0.3988	0.10043	0.7998	0.19127	0.2591	0.02371	0.81515	0.942	0.86604	0.4731	0.3806
GO:0006650	glycerophospholipid metabolic process	0.61816	0.83599	0.64096	0.32654	0.0976	0.01909	0.5618	0.34295	0.1501	0.01113	0.69857	0.89698	0.79968	0.5741	0.397
GO:0006662	glycerol ether metabolic process	0.49617	0.34702	0.88218	0.53636	0.2319	0.8712	0.1981	0.12489	0.7589	0.75444	0.10334	0.94318	0.85541	0.9155	0.6828
GO:0006664	glycolipid metabolic process	0.71359	0.52024	0.77308	0.02615	0.0439	0.0149	0.5734	0.77711	0.2545	0.62692	0.20075	0.66797	0.20312	0.9627	0.4261
GO:0006665	sphingolipid metabolic process	0.84124	0.54635	0.50208	0.06844	0.6674	0.66575	0.2003	0.56841	0.8821	0.87603	0.52661	0.73264	0.44014	0.7622	0.9487
GO:0006694	steroid biosynthetic process	0.86158	0.76466	0.32465	0.93246	0.184	0.23284	0.9258	0.66819	0.5258	0.20178	0.19177	0.77718	0.60471	0.0802	0.7873
GO:0006697	ecdysone biosynthetic process	0.44007	0.82752	0.47027	0.97636	0.6262	0.12702	0.8538	0.73514	0.7412	0.18648	0.07113	0.62187	0.67783	0.0643	0.2523
GO:0006720	isoprenoid metabolic process	0.10335	0.16476	0.48805	0.93108	0.4379	0.49241	0.0321	0.0487	0.2143	0.03805	0.70082	0.50865	0.98434	0.1338	0.6542
GO:0006721	terpenoid metabolic process	0.01142	0.10188	0.26815	0.68268	0.5051	0.06086	0.018	0.03158	0.0724	0.08643	0.40875	0.34549	0.80708	0.3483	0.5273
GO:0006723	cuticle hydrocarbon biosynthetic process	0.24779	0.43684	0.86404	0.75484	0.641	0.87854	0.6351	0.72569	0.4528	0.83323	0.91833	0.96698	0.73679	0.9482	0.1687
GO:0006725	cellular aromatic compound metabolic process	0.62385	0.62897	0.39313	0.84145	0.9808	0.91433	0.7769	0.92885	0.618	0.90195	0.65226	0.92293	0.79436	0.5867	0.9725
GO:0006726	eye pigment biosynthetic process	0.58301	0.14339	0.2317	0.01274	0.9494	0.67524	0.2507	0.12742	0.1292	0.33798	0.01451	0.13642	0.97233	0.5467	0.9639
GO:0006727	ommochrome biosynthetic process	0.99666	0.60217	0.53034	0.09541	0.9755	0.81402	0.8759	0.75469	0.535	0.47492	0.0513	0.4579	0.59409	0.6187	0.8009
GO:0006730	one-carbon metabolic process	0.61737	0.42624	0.6816	0.77312	0.5334	0.13042	0.2522	0.0799	0.4671	0.05123	0.1728	0.03563	0.02815	0.8161	0.0471
GO:0006732	coenzyme metabolic process	0.00499	0.19578	0.50717	0.49938	0.8156	0.87321	0.0301	0.62312	0.1714	0.22543	0.45235	0.01562	0.19415	0.2527	0.182
GO:0006733	oxidoreduction coenzyme metabolic process	0.04073	0.31661	0.35682	0.18544	0.7741	0.73328	0.1583	0.77341	0.0592	0.17718	0.59145	0.01763	0.36456	0.0206	0.5691
GO:0006739	NADP metabolic process	0.70712	0.83067	0.45582	0.56452	0.7744	0.99824	0.1253	0.98188	0.1408	0.1571	0.53829	0.76336	0.7279	0.3626	0.2744
GO:0006749	glutathione metabolic process	0.01055	0.01873	0.47359	0.16033	0.1433	0.86683	0.2365	0.32186	0.4187	0.12048	0.87471	0.01645	0.70882	0.1087	0.106
GO:0006753	nucleoside phosphate metabolic process	0.1046	0.61031	0.8065	0.31471	0.9561	0.87898	0.7716	0.9047	0.072	0.91145	0.82702	0.06763	0.1567	0.1542	0.6036
GO:0006754	ATP biosynthetic process	0.67205	0.91244	0.80365	0.09382	0.9736	0.48997	0.6777	0.53437	0.2475	0.93993	0.91431	0.04322	0.0229	0.7554	0.4026
GO:0006757	ATP generation from ADP	0.11144	0.36059	0.55186	1	0.435	0.55205	0.2752	0.72203	0.6739	0.38768	0.75294	0.16623	0.32001	0.0339	0.712
GO:0006760	folic acid-containing compound metabolic process	0.04264	0.44639	0.75941	0.58732	0.9405	0.33406	0.3459	0.10347	0.7961	0.10256	0.67898	0.47719	0.13555	0.4367	0.2804
GO:0006778	porphyrin-containing compound metabolic process	0.27402	0.33881	0.47227	0.90838	0.1818	0.60531	0.5546	0.79886	0.751	0.13619	0.50075	0.12035	0.63168	0.449	0.1895
GO:0006779	porphyrin-containing compound biosynthetic process	0.27402	0.33881	0.47227	0.90838	0.1818	0.60531	0.5546	0.79886	0.751	0.13619	0.50075	0.12035	0.63168	0.449	0.1895
GO:0006783	heme biosynthetic process	0.59384	0.40593	0.71476	0.92307	0.3074	0.75485	0.2212	0.3978	0.7878	0.03692	0.8222	0.22435	0.50244	0.6031	0.2502
GO:0006790	sulfur compound metabolic process	0.01621	0.43817	0.3315	0.0676	0.0797	0.83661	0.6538	0.08092	0.7646	0.30569	0.28217	0.01412	0.45797	0.6602	0.0172
GO:0006793	phosphorus metabolic process	0.0941	0.76449	0.93399	0.08236	0.6051	0.06268	0.3414	0.79096	0.3199	0.46119	0.81925	0.58902	0.7377	0.2534	0.4319
GO:0006796	phosphate-containing compound metabolic process	0.12212	0.73752	0.96061	0.10134	0.599	0.04764	0.3028	0.90321	0.255	0.41349	0.78536	0.75072	0.92997	0.1445	0.3918
GO:0006805	xenobiotic metabolic process	0.5649	0.69491	0.79917	0.05949	0.6554	0.76941	0.7571	0.24602	0.3915	0.41576	0.39338	0.01872	0.12528	0.1022	0.6577
GO:0006807	nitrogen compound metabolic process	0.88913	0.3588	0.74687	0.88503	0.9923	0.82519	0.8174	0.97457	0.3379	0.91775	0.73637	0.81616	0.43731	0.9807	0.9799
GO:0006810	transport	0.88034	0.46214	0.98228	0.97214	0.1536	0.33255	0.8218	0.36548	0.6594	0.91156	0.94208	0.92023	0.99543	0.2258	0.9013
GO:0006811	ion transport	0.10154	0.78469	0.97379	0.2616	0.9489	0.37172	0.9845	0.03251	0.0638	0.70065	0.35825	0.65284	0.1193	0.078	0.1674
GO:0006812	cation transport	0.06631	0.74922	0.93629	0.35776	0.9459	0.24328	0.9786	0.09934	0.0754	0.82734	0.47373	0.80007	0.42779	0.0312	0.5069
GO:0006813	potassium ion transport	0.21853	0.51086	0.65539	0.05699	0.0074	0.50891	0.0079	0.08246	0.2283	0.50595	0.30353	0.97736	0.14759	0.5918	0.8403
GO:0006814	sodium ion transport	0.86435	0.17383	0.82481	0.34297	0.9259	0.63746	0.2708	0.15841	0.8836	0.85265	0.66339	0.34554	0.78664	0.782	0.6908
GO:0006816	calcium ion transport	0.0339	0.8203	0.41877	0.35041	0.2205	0.71914	0.8483	0.32913	0.4261	0.70085	0.51506	0.59875	0.43261	0.7589	0.3911
GO:0006817	phosphate ion transport	0.9409	0.33825	0.93051	0.22553	0.8748	0.97323	0.4688	0.02646	0.5317	0.58277	0.30939	0.64571	0.22373	0.4677	0.2943
GO:0006818	hydrogen transport	0.48651	0.79416	0.83257	0.55206	0.953	0.26932	0.9967	0.89906	0.4464	0.93543	0.38536	0.42598	0.45531	0.0858	0.461
GO:0006820	anion transport	0.80216	0.75691	0.46976	0.49637	0.4435	0.7113	0.9344	0.30587	0.7205	0.04724	0.39964	0.74089	0.1397	0.0736	0.1212
GO:0006821	chloride transport	0.95913	0.03515	0.11943	0.95243	0.4434	0.16936	0.0318	0.76665	0.9681	0.05333	0.75683	0.81977	0.14687	0.8788	0.9167
GO:0006826	iron ion transport	0.30261	0.77992	0.41951	0.99396	0.6045	0.01451	0.9669	0.66196	0.5495	0.80192	0.12229	0.47953	0.6466	0.0185	0.7946
GO:0006835	dicarboxylic acid transport	0.91388	0.66371	0.92964	0.25775	0.7096	0.74702	0.3438	0.45432	0.7678	0.11492	0.32499	0.42072	0.70018	0.2845	0.0644
GO:0006836	neurotransmitter transport	0.90887	0.99056	0.29604	0.99176	0.7142	0.96929	0.1921	0.57428	0.5761	0.93662	0.38498	0.78292	0.82808	0.135	0.2544
GO:0006839	mitochondrial transport	0.9149	0.41863	0.99464	0.89711	0.459	0.66903	0.3504	0.24864	0.4075	0.32836	0.73663	0.66147	0.68344	0.4644	0.4457
GO:0006865	amino acid transport	0.82067	0.20096	0.52032	0.11028	0.445	0.16437	0.875	0.39541	0.6287	0.09339	0.36319	0.70433	0.06168	0.1172	0.3528
GO:0006869	lipid transport	0.32202	0.86144	0.71951	0.39304	0.0098	0.63898	0.8181	0.05374	0.5465	0.24866	0.59892	0.99249	0.2894	0.8611	0.1799
GO:0006873	cellular ion homeostasis	0.64318	0.95114	0.91217	0.87759	0.9999	0.31981	0.9988	0.33435	0.8164	0.99995	0.19856	0.86312	0.17776	0.0237	0.639
GO:0006874	cellular calcium ion homeostasis	0.3619	0.83976	0.90979	0.40733	0.878	0.54326	0.8681	0.19262	0.4282	0.7796	0.15071	0.547	0.62229	0.182	0.2664
GO:0006875	cellular metal ion homeostasis	0.35656	0.91131	0.84154	0.49972	0.754	0.12521	0.9727	0.26694	0.6675	0.97869	0.49037	0.50212	0.30662	0.0303	0.6759
GO:0006879	cellular iron ion homeostasis	0.9963	0.99997	0.32396	0.51721	0.3185	0.0772	0.6594	0.85563	0.85	0.84427	0.57081	0.82672	0.2311	0.0208	0.9957
GO:0006885	regulation of pH	0.19291	0.90264	0.96575	0.94953	0.993	0.53469	0.9711	0.76772	0.3277	0.99998	0.17679	0.99966	0.344	0.3772	0.2001
GO:0006886	intracellular protein transport	0.81155	0.30844	0.78045	0.77523	0.4	0.1845	0.6017	0.81419	0.8491	0.48614	0.93911	0.80876	0.75004	0.3333	0.9461
GO:0006887	exocytosis	0.2651	0.98073	0.74842	0.99449	0.5484	0.95443	0.2322	0.09474	0.0395	0.87503	0.85305	0.96472	0.67824	0.4475	0.2846
GO:0006888	ER to Golgi vesicle-mediated transport	0.99904	0.97237	0.79426	0.90899	0.1692	0.83458	0.4838	0.71734	0.5253	0.72452	0.99897	0.97756	0.94313	0.4246	0.9949
GO:0006890	retrograde vesicle-mediated transport; Golgi to ER	0.77373	0.54988	0.25504	0.36627	0.4768	0.98168	0.5784	0.98305	0.9647	0.79787	0.98796	0.454	0.96183	0.8525	0.7117
GO:0006891	intra-Golgi vesicle-mediated transport	0.99013	0.35382	0.01313	0.93951	0.3712	0.46621	0.4665	0.70321	0.8997	0.74015	0.8275	0.53178	0.18166	0.9177	0.8122
GO:0006892	post-Golgi vesicle-mediated transport	0.9533	0.90224	0.71804	0.8431	0.9426	0.5884	0.2527	0.76889	0.2961	0.72176	0.94234	0.95066	0.45282	0.5249	0.8578
GO:0006893	Golgi to plasma membrane transport	0.16407	0.93127	0.86533	0.95543	0.9598	0.67694	0.4653	0.15474	0.0989	0.8437	0.96426	0.9837	0.86604	0.4221	0.9135
GO:0006895	Golgi to endosome transport	0.05726	0.56776	0.93005	0.96349	0.4514	0.90309	0.9497	0.06942	0.2575	0.99999	0.50183	0.99986	0.42598	0.7069	0.9601
GO:0006897	endocytosis	0.93725	0.48695	0.63152	0.92954	0.331	0.85748	0.4542	0.97229	0.7543	0.92445	0.87536	0.67518	0.99062	0.7197	0.9711
GO:0006898	receptor-mediated endocytosis	0.99029	0.98715	0.76699	0.51911	0.3621	0.60073	0.901	0.57678	0.0747	0.39624	0.81127	0.7252	0.60027	0.875	0.8668
GO:0006900	membrane budding	0.99868	0.9949	0.5945	0.56829	0.1364	0.45879	0.5819	0.93831	0.1175	0.96249	0.77457	0.71747	0.53005	0.6808	0.9776
GO:0006901	vesicle coating	0.99998	0.90202	0.29761	0.52047	0.4641	0.80206	0.7479	0.89823	0.2175	0.73625	0.82407	0.40354	0.51268	0.5095	0.994
GO:0006903	vesicle targeting	0.90844	0.60712	0.22045	0.70211	0.2377	0.29877	0.9416	0.93658	0.6822	0.8798	0.94397	0.51297	0.99924	0.4683	0.8724
GO:0006904	vesicle docking involved in exocytosis	0.88623	0.23702	0.5564	0.87207	0.2163	0.8932	0.9808	0.28271	0.4735	0.90333	0.99879	0.05906	0.99903	0.0878	0.3691
GO:0006906	vesicle fusion	0.5417	0.83637	0.79787	0.99674	0.3638	0.80197	0.5611	0.09012	0.7995	0.89111	0.92722	0.9859	0.80982	0.1668	0.593
GO:0006909	phagocytosis	0.61663	0.43994	0.862	0.94092	0.2618	0.96031	0.3617	0.74896	0.6158	0.98356	0.94279	0.75941	0.98857	0.6164	0.9336
GO:0006911	phagocytosis; engulfment	0.77645	0.94831	0.98191	0.16388	0.0158	0.99963	0.3726	0.78203	0.0818	0.22348	0.39076	0.37959	0.72744	0.5274	0.7133
GO:0006913	nucleocytoplasmic transport	0.2003	0.34846	0.60171	0.25711	0.5576	0.0358	0.4617	0.26276	0.8449	0.77634	0.611	0.86199	0.33436	0.6752	0.9511
GO:0006914	autophagy	0.10632	0.48423	0.53568	0.7535	0.4262	0.20347	0.5301	0.95319	0.516	0.85128	0.33303	0.7326	0.28218	0.8377	0.9719
GO:0006915	apoptotic process	0.68699	0.17646	0.96197	0.16891	0.3951	0.67137	0.6363	0.74911	0.579	0.88285	0.56308	0.97336	0.95482	0.9091	0.9339
GO:0006919	activation of cysteine-type endopeptidase activity involved in apoptotic process	0.50054	0.51424	0.99848	0.60344	0.7746	0.10781	0.964	0.61411	0.2983	0.98508	0.29297	0.99275	0.94906	0.8918	0.2806
GO:0006928	movement of cell or subcellular component	0.72788	0.89491	0.52504	0.5768	0.5805	0.40963	0.6308	0.99732	0.7082	0.2273	0.20539	0.93909	0.94289	0.3869	0.9274
GO:0006929	substrate-dependent cell migration	0.06163	0.45674	0.94377	0.45383	0.8179	0.15738	0.241	0.56076	0.6271	0.4497	0.17725	0.63761	0.22323	0.3952	0.9297
GO:0006930	substrate-dependent cell migration; cell extension	0.06163	0.45674	0.94377	0.45383	0.8179	0.15738	0.241	0.56076	0.6271	0.4497	0.17725	0.63761	0.22323	0.3952	0.9297
GO:0006935	chemotaxis	0.1693	0.93842	0.64687	0.0612	0.2014	0.28923	0.6615	0.95772	0.367	0.30746	0.07098	0.92639	0.64177	0.2899	0.4256
GO:0006936	muscle contraction	0.88138	0.82232	0.77108	0.57627	0.9269	0.02512	0.8375	0.08005	0.0171	0.31184	0.19719	0.83705	0.17072	0.6492	0.0857
GO:0006937	regulation of muscle contraction	0.66008	0.53131	0.93068	0.53754	0.78	NA	NA	NA	NA	NA	NA	NA	NA	NA	NA
GO:0006939	smooth muscle contraction	0.79672	0.23406	0.86428	0.82506	0.8543	0.24336	0.4113	0.10534	0.3874	0.4639	0.44514	0.55899	0.56635	0.9729	0.1443
GO:0006949	syncytium formation	0.60807	0.89193	0.63398	0.72049	0.4573	1	0.7728	0.93795	0.5387	0.89763	0.37767	0.8665	0.48974	0.6958	0.8876
GO:0006950	response to stress	0.84632	0.52471	0.89411	0.84614	0.2387	0.64975	0.7842	0.95537	0.2688	0.72945	0.81418	0.9747	0.98789	0.2118	0.9813
GO:0006952	defense response	0.24995	0.59085	0.56166	0.76753	0.321	0.12715	0.3184	0.26432	0.418	0.06303	0.30866	0.83814	0.92029	0.3546	0.3766
GO:0006955	immune response	0.26459	0.12261	0.79828	0.50277	0.3719	0.28141	0.7513	0.83599	0.2998	0.48554	0.82113	0.90119	0.87531	0.5603	0.3961
GO:0006959	humoral immune response	0.26945	0.05918	0.57351	0.45568	0.966	0.50534	0.6806	0.57313	0.6963	0.99744	0.52153	0.92177	0.51763	0.0849	0.9086
GO:0006963	positive regulation of antibacterial peptide biosynthetic process	0.42113	0.13197	0.25318	0.21561	0.8976	0.25112	0.6779	0.8392	0.8632	0.90834	0.98403	0.25204	0.43535	0.1326	0.3077
GO:0006968	cellular defense response	NA	NA	0.87474	NA	0.1229	NA	NA	0.45852	NA	0.71741	NA	NA	0.77393	NA	0.1627
GO:0006970	response to osmotic stress	0.00832	0.84131	0.73047	0.63071	0.7077	0.56026	0.7436	0.9785	0.3847	0.74563	0.62953	0.47209	0.49679	0.1968	0.9641
GO:0006974	cellular response to DNA damage stimulus	0.62681	0.08904	0.72472	0.66689	0.5064	0.59065	0.1924	0.93191	0.8829	0.70895	0.91066	0.96944	0.98333	0.8512	0.9205
GO:0006979	response to oxidative stress	0.18607	0.81147	0.74275	0.86585	0.2165	0.83652	0.7882	0.95327	0.2487	0.20205	0.96042	0.49624	0.6105	0.4246	0.8528
GO:0006986	response to unfolded protein	0.84112	0.01912	0.66555	0.4307	0.5406	0.97784	0.3972	0.09972	0.1249	0.78904	0.90021	0.84317	0.81493	0.2022	0.7601
GO:0006996	organelle organization	0.92414	0.83285	0.83789	0.96173	0.9563	0.96538	0.575	0.86465	0.2143	0.65142	0.78225	0.98514	0.66024	0.4923	0.9889
GO:0006997	nucleus organization	0.74497	0.6231	0.74413	0.94181	0.6932	0.27848	0.1854	0.41468	0.268	0.81634	0.92954	0.76923	0.95443	0.7151	0.3726
GO:0006998	nuclear envelope organization	0.86763	NA	0.79545	0.61017	0.267	0.14132	NA	0.88789	0.2369	0.6828	0.11057	NA	0.41211	0.9439	0.3796
GO:0007005	mitochondrion organization	0.747	0.15083	0.9694	0.66	0.5757	0.90692	0.3279	0.96248	0.3296	0.72048	0.80508	0.98952	0.46144	0.4216	0.7346
GO:0007006	mitochondrial membrane organization	0.77066	0.80497	0.90421	0.62601	0.4348	0.93493	0.3884	0.98185	0.4861	0.58936	0.89842	0.99395	0.14268	0.9529	0.7233
GO:0007009	plasma membrane organization	0.95551	0.99787	0.39905	0.98172	0.6175	0.42809	0.5782	0.74776	0.7468	0.71418	0.70046	0.97225	0.99598	0.0941	0.7773
GO:0007010	cytoskeleton organization	0.02996	0.75597	0.65674	0.96054	0.9041	0.53461	0.8969	0.76607	0.1902	0.96666	0.31132	0.99407	0.72671	0.3586	0.8584
GO:0007015	actin filament organization	0.38441	0.97314	0.73165	0.8738	0.5551	0.21432	0.6804	0.389	0.6954	0.81567	0.40871	0.99014	0.23521	0.8849	0.9967
GO:0007016	cytoskeletal anchoring at plasma membrane	0.11269	0.83815	0.76746	1	0.3221	0.09453	0.5683	0.03779	0.0704	0.10546	0.21032	0.75672	0.07358	0.765	0.9803
GO:0007017	microtubule-based process	0.03642	0.50108	0.86829	0.94895	0.9638	0.16823	0.9453	0.31473	0.5884	0.94274	0.61051	0.99909	0.60456	0.7257	0.8872
GO:0007018	microtubule-based movement	0.02899	0.40754	0.82526	0.97098	0.4894	0.19061	0.8835	0.70627	0.7975	0.08788	0.72062	0.9733	0.72619	0.7388	0.6378
GO:0007019	microtubule depolymerization	0.09686	0.54721	0.78255	0.55292	0.4538	0.23207	0.3965	0.55823	0.8491	0.94827	0.25616	0.78534	0.08503	0.9331	0.6611
GO:0007026	negative regulation of microtubule depolymerization	0.08968	0.68635	0.85807	0.74566	0.6711	NA	NA	NA	NA	NA	0.13114	0.81374	0.29565	0.6274	0.5865
GO:0007028	cytoplasm organization	0.0412	0.28777	0.48062	0.78933	0.8994	0.86741	0.7723	0.24125	0.1191	0.78442	1	0.99997	0.81944	0.6899	0.9583
GO:0007029	endoplasmic reticulum organization	0.83948	0.90821	0.67908	0.74745	0.4539	0.42884	0.5148	0.93656	0.3877	0.59611	0.67251	0.72659	0.37405	0.4067	0.7351
GO:0007030	Golgi organization	0.92106	0.92081	0.64658	0.86263	0.5233	0.86142	0.3015	0.99599	0.6675	0.42685	0.98941	0.37815	0.89074	0.9779	0.2378
GO:0007031	peroxisome organization	0.68366	0.68054	0.19965	0.73043	0.9423	0.5448	0.3145	0.65002	0.6303	0.40799	0.21865	0.81947	0.28102	0.5991	0.8478
GO:0007032	endosome organization	0.55266	0.91317	0.89797	0.96017	0.891	0.55345	0.8087	0.92913	0.5131	0.96864	0.75452	0.36995	0.10037	0.5722	0.1201
GO:0007033	vacuole organization	0.31879	0.88517	0.72514	0.93479	0.7089	0.4527	0.551	0.53358	0.2788	0.95499	0.11476	0.58563	0.16072	0.9121	0.903
GO:0007034	vacuolar transport	0.50524	0.57858	0.11685	0.5849	0.2942	0.15919	0.5152	0.93598	0.552	0.95924	0.77873	0.23305	0.88494	0.3867	0.8809
GO:0007035	vacuolar acidification	0.97689	0.95478	0.98409	0.82385	0.9905	0.5571	0.5058	0.96078	0.1917	0.95856	0.48116	0.53656	0.27528	0.2618	0.3004
GO:0007040	lysosome organization	0.47115	0.75658	0.95161	0.71705	0.9892	0.95771	0.9737	0.80653	0.2452	0.99997	0.03512	0.79388	0.17652	0.8499	0.9914
GO:0007041	lysosomal transport	0.68652	0.85777	0.29761	0.56592	0.1487	0.91032	0.8374	0.6241	0.5983	0.97509	0.85402	0.25717	0.78309	0.4801	0.7835
GO:0007043	cell-cell junction assembly	0.29459	0.4981	0.48765	0.35931	0.9519	0.20275	0.4632	0.44539	0.7296	0.5904	0.04668	0.86583	0.66261	0.62	0.8345
GO:0007049	cell cycle	0.7986	0.22022	0.63236	0.96857	0.7508	0.66028	0.7664	0.95184	0.5882	0.9779	0.96391	0.98813	1	0.3171	0.9558
GO:0007051	spindle organization	0.05983	0.32817	0.51333	0.93514	0.6391	0.24871	0.877	0.89212	0.4453	0.42962	0.94056	0.51501	0.97348	0.3354	0.8091
GO:0007052	mitotic spindle organization	0.04219	0.41519	0.74425	0.8947	0.812	0.76908	0.4565	0.97625	0.9192	0.86838	0.93401	0.0884	0.99968	0.2077	0.4689
GO:0007059	chromosome segregation	0.69321	0.15134	0.55109	0.47625	0.7701	0.73867	0.9628	0.9609	0.532	0.65381	0.97443	0.92584	0.7934	0.0326	0.7979
GO:0007062	sister chromatid cohesion	0.73283	0.23943	0.24124	0.91812	0.7895	0.61327	0.1901	0.00849	0.4102	0.72725	0.35329	0.86816	0.04222	0.0435	0.3062
GO:0007064	mitotic sister chromatid cohesion	NA	NA	NA	0.94527	NA	NA	NA	NA	0.7352	NA	NA	NA	NA	0.2374	NA
GO:0007067	mitotic nuclear division	0.27428	0.05167	0.95121	0.96108	0.5789	0.78551	0.5398	0.99641	0.6395	0.63058	0.92466	0.88639	0.81831	0.2287	0.8909
GO:0007076	mitotic chromosome condensation	0.39941	0.46198	0.78983	0.11607	0.4439	0.21241	0.2738	0.51092	0.2653	0.42654	0.79635	0.17809	0.10396	0.6487	0.5459
GO:0007080	mitotic metaphase plate congression	0.82769	0.47126	0.87885	0.55914	0.3847	0.27352	0.9965	0.86596	0.0746	0.49956	0.56894	0.44189	0.96014	0.9747	0.7739
GO:0007088	regulation of mitotic nuclear division	0.1886	0.15959	0.42904	0.28829	0.2399	0.4538	0.0487	0.88803	0.3544	0.03663	0.8834	0.99581	0.88973	0.2287	0.9385
GO:0007091	metaphase/anaphase transition of mitotic cell cycle	0.36822	0.45557	0.23846	0.27952	0.4009	0.35751	0.055	0.6851	0.8111	0.29756	0.91751	0.91824	0.99158	0.2904	0.6367
GO:0007093	mitotic cell cycle checkpoint	0.38973	0.45162	0.7876	0.73377	0.1682	0.36194	0.1067	0.93657	0.8644	0.08498	0.69855	0.41402	0.9198	0.9451	0.4336
GO:0007094	mitotic spindle assembly checkpoint	0.45541	0.5362	0.48485	0.62085	0.7377	0.30096	0.4815	0.6048	0.9586	0.41955	0.47706	0.80223	0.66993	0.63	0.084
GO:0007095	mitotic G2 DNA damage checkpoint	0.01068	0.61018	0.81295	0.8456	0.1881	0.61223	0.0693	0.97254	0.744	0.17657	0.75884	0.3307	0.92928	0.9727	0.5914
GO:0007096	regulation of exit from mitosis	0.17231	0.39777	0.55099	0.75853	0.0279	0.5566	0.3925	0.98632	0.7917	0.0113	0.60899	0.68965	0.89914	0.9142	0.6609
GO:0007097	nuclear migration	0.24369	0.05639	0.03546	0.40862	0.5627	0.24078	0.691	0.87458	0.167	0.41331	0.97787	0.62584	0.84889	0.8221	0.2601
GO:0007098	centrosome cycle	0.04055	0.31555	0.93496	0.83662	0.4744	0.80245	0.46	0.93988	0.5146	0.63362	0.91681	0.39116	0.52499	0.3482	0.223
GO:0007099	centriole replication	0.87428	0.3136	0.43348	0.1264	0.5386	0.50933	0.5813	0.56171	0.2221	0.80034	0.72725	0.3968	0.89264	0.2562	0.8858
GO:0007110	meiosis I cytokinesis	0.87994	0.82516	0.79549	0.94177	0.0055	0.82915	0.8143	0.22472	0.9434	0.25717	0.39601	0.80414	0.40043	0.1184	0.6754
GO:0007111	meiosis II cytokinesis	0.87994	0.82516	0.79549	0.94177	0.0055	0.82915	0.8143	0.22472	0.9434	0.25717	0.39601	0.80414	0.40043	0.1184	0.6754
GO:0007112	male meiosis cytokinesis	0.86594	0.82712	0.91271	0.85103	0.5481	0.97116	0.3849	0.82253	0.1851	0.20867	0.79821	0.96972	0.51753	0.2743	0.9379
GO:0007113	endomitotic cell cycle	NA	0.88752	0.4076	0.65792	0.7578	NA	0.788	0.88706	0.5888	0.31629	NA	0.78584	0.40158	0.9933	0.927
GO:0007126	meiotic nuclear division	0.80966	0.49594	0.74629	0.88983	0.3577	0.95802	0.3955	0.70076	0.4082	0.80812	0.54067	0.98505	0.25751	0.1917	0.8784
GO:0007127	meiosis I	0.37368	0.58675	0.79655	0.79105	0.4992	0.94408	0.833	0.76363	0.7686	0.7077	0.1809	0.99236	0.20319	0.3086	0.7324
GO:0007131	reciprocal meiotic recombination	0.3849	0.6363	0.20709	0.44917	0.2387	0.90841	0.9571	0.97226	0.4307	0.89541	0.37714	0.93926	0.54366	0.9487	0.5368
GO:0007135	meiosis II	0.63331	0.72895	0.75974	0.9315	0.9328	0.4163	0.6523	0.35407	0.8501	0.17132	0.14348	0.66371	0.26481	0.3967	0.6385
GO:0007140	male meiosis	0.78877	0.62203	0.88541	0.92425	0.218	0.94669	0.2378	0.9913	0.2327	0.21627	0.86195	0.99161	0.57604	0.1567	0.9938
GO:0007141	male meiosis I	0.4749	0.64887	0.69403	0.84462	0.5865	0.16174	0.1178	0.43182	0.6396	0.23821	0.09912	0.90851	0.40639	0.1202	0.6222
GO:0007143	female meiotic division	0.77777	0.30782	0.65782	0.88517	0.6911	0.69357	0.6134	0.22482	0.8646	0.84023	0.43444	0.59189	0.61149	0.8594	0.4985
GO:0007154	cell communication	0.5203	0.97108	0.97108	0.77375	0.1053	0.12467	0.1276	0.9011	0.914	0.98002	0.51079	0.83949	0.9964	0.8558	0.9889
GO:0007155	cell adhesion	0.89963	0.88918	0.59042	0.8654	0.2399	0.39584	0.2988	0.87896	0.29	0.36533	0.20615	0.98618	0.45928	0.0918	0.9865
GO:0007156	homophilic cell adhesion via plasma membrane adhesion molecules	0.09765	0.14282	0.64898	0.69067	0.7489	0.10189	0.4447	0.92779	0.5002	0.32671	0.09214	0.35592	0.90997	0.2803	0.7686
GO:0007157	heterophilic cell-cell adhesion via plasma membrane cell adhesion molecules	0.6102	0.15646	0.37575	0.00764	0.2308	0.15698	0.251	0.35949	0.2431	0.00155	0.12019	0.80389	0.39876	0.246	0.9055
GO:0007160	cell-matrix adhesion	0.20114	0.31276	0.37638	0.40934	0.7512	0.00017	0.8858	0.66808	0.4411	0.23779	0.0426	0.91088	0.46269	0.6706	0.9931
GO:0007162	negative regulation of cell adhesion	0.21326	0.98425	0.68764	0.13939	0.2536	0.0397	0.8979	0.91863	0.821	0.06394	0.34246	0.85817	0.90144	0.8274	0.9109
GO:0007163	establishment or maintenance of cell polarity	0.54821	0.96317	0.50827	0.67811	0.1882	0.80469	0.2617	0.89121	0.5564	0.69553	0.93486	0.91383	0.43966	0.5115	0.955
GO:0007164	establishment of tissue polarity	0.20287	0.33343	0.23252	0.43206	0.1161	0.09579	0.5798	0.86398	0.7669	0.07015	0.73129	0.84215	0.7907	0.8383	0.7165
GO:0007165	signal transduction	0.28637	0.00281	0.84027	0.46396	0.0513	0.1862	0.0978	0.76075	0.8358	0.76549	0.57569	0.77279	0.99347	0.6484	0.9924
GO:0007166	cell surface receptor signaling pathway	0.36513	0.07932	0.79762	0.57419	0.0146	0.48982	0.1716	0.85787	0.6868	0.23942	0.31136	0.69076	0.97476	0.3975	0.9941
GO:0007167	enzyme linked receptor protein signaling pathway	0.55342	0.72946	0.56428	0.89675	0.0501	0.78364	0.7418	0.76553	0.9557	0.39479	0.10079	0.31683	0.96983	0.3023	0.8379
GO:0007169	transmembrane receptor protein tyrosine kinase signaling pathway	0.5677	0.74386	0.86743	0.65528	0.1488	0.90891	0.6621	0.77851	0.8691	0.70285	0.19176	0.03599	0.90058	0.1618	0.8743
GO:0007173	epidermal growth factor receptor signaling pathway	0.36745	0.98184	0.7604	0.82084	0.0376	0.00649	0.2667	0.64977	0.9675	0.19447	0.68908	0.09671	0.97168	0.2863	0.8183
GO:0007175	negative regulation of epidermal growth factor-activated receptor activity	0.33024	0.94626	0.51667	0.40955	0.2765	0.7768	0.4313	0.57692	0.7976	0.35873	0.15227	0.48846	0.12049	0.2465	0.9933
GO:0007176	regulation of epidermal growth factor-activated receptor activity	0.33024	0.94626	0.51667	0.40955	0.2765	0.7768	0.4313	0.57692	0.7976	0.35873	0.15227	0.48846	0.12049	0.2465	0.9933
GO:0007178	transmembrane receptor protein serine/threonine kinase signaling pathway	0.26391	0.37417	0.18381	0.92983	0.0914	0.64261	0.5348	0.9696	0.9968	0.09436	0.00648	0.87233	0.99104	0.5951	0.6371
GO:0007179	transforming growth factor beta receptor signaling pathway	0.82051	0.90503	0.48936	0.29374	0.0976	0.40476	0.2005	0.81585	0.8683	0.33503	0.19547	0.70149	0.91428	0.8748	0.7538
GO:0007184	SMAD protein import into nucleus	0.41659	0.77284	0.08271	0.5479	0.0875	0.19542	0.8927	0.73922	0.2792	0.07463	0.27903	0.91494	0.83609	0.9397	0.663
GO:0007186	G-protein coupled receptor signaling pathway	0.63919	0.0672	0.58283	0.16235	0.5633	0.38939	0.089	0.49263	0.1838	0.41636	0.34049	0.93989	0.91858	0.2724	0.2899
GO:0007218	neuropeptide signaling pathway	0.88764	0.21037	0.30975	0.74378	0.6286	NA	NA	NA	NA	NA	NA	NA	NA	NA	NA
GO:0007219	Notch signaling pathway	0.01909	0.53144	0.58178	0.95809	0.0416	0.44296	0.483	0.97592	0.9691	0.13947	0.35274	0.21887	0.99377	0.6031	0.9099
GO:0007220	Notch receptor processing	0.8549	0.55926	0.47402	0.34511	0.7537	0.67112	0.736	0.20924	0.2988	0.99991	0.54273	0.10297	0.8838	0.7325	0.9999
GO:0007221	positive regulation of transcription of Notch receptor target	0.17932	0.95572	0.31884	0.96175	0.1709	0.56506	0.3996	0.98359	0.9703	0.01102	0.38596	0.33591	0.99354	0.7661	0.1692
GO:0007224	smoothened signaling pathway	0.70311	0.1057	0.31391	0.89484	0.106	0.08072	0.8677	0.38043	0.12	0.18919	0.85935	0.9998	0.90874	0.9653	0.9907
GO:0007229	integrin-mediated signaling pathway	0.64607	0.29512	0.93251	0.94291	0.9654	0.83189	0.5432	0.50156	0.4175	0.98267	0.60155	0.63845	0.85745	0.1956	0.9829
GO:0007249	I-kappaB kinase/NF-kappaB signaling	0.44575	0.09283	0.61976	0.63567	0.1996	0.1285	0.9491	0.98952	0.6723	0.04169	0.60889	0.64534	0.31207	0.3653	0.9796
GO:0007252	I-kappaB phosphorylation	0.57428	NA	NA	0.00695	0.349	0.33217	NA	NA	0.7341	0.14968	0.12711	NA	NA	0.246	0.985
GO:0007253	cytoplasmic sequestering of NF-kappaB	0.18643	0.32616	0.24808	0.63523	0.1877	0.46203	0.2334	0.62738	0.6167	0.57353	0.80557	0.91136	0.18109	0.8802	0.9904
GO:0007254	JNK cascade	0.60417	0.59059	0.97017	0.17298	0.2678	0.33907	0.8025	0.63622	0.0295	0.00975	0.83168	0.73567	0.96258	0.1321	0.7885
GO:0007259	JAK-STAT cascade	0.919	0.3203	0.6848	0.45632	0.2382	0.98031	0.5334	0.95233	0.8766	0.70025	0.7252	0.56509	0.96562	0.7647	0.3107
GO:0007260	tyrosine phosphorylation of STAT protein	0.91303	0.04607	0.82468	0.2994	0.1158	0.36038	0.1856	0.77102	0.7838	0.80327	0.2132	0.15821	0.9256	0.653	0.2988
GO:0007262	STAT protein import into nucleus	0.91303	0.04607	0.82468	0.2994	0.1158	0.36038	0.1856	0.77102	0.7838	0.80327	0.2132	0.15821	0.9256	0.653	0.2988
GO:0007264	small GTPase mediated signal transduction	0.11092	0.64531	0.79796	0.88418	0.9371	0.4277	0.8636	0.92637	0.6351	0.75519	0.67176	0.98416	0.45125	0.3959	0.8207
GO:0007265	Ras protein signal transduction	0.08219	0.55989	0.81165	0.94211	0.871	0.28798	0.7939	0.912	0.5357	0.7998	0.62191	0.98346	0.40951	0.2843	0.7379
GO:0007266	Rho protein signal transduction	0.00807	0.88129	0.9907	0.64261	0.8643	0.02814	0.8782	0.5408	0.8996	0.6122	0.00987	0.77458	0.97399	0.2339	0.7837
GO:0007267	cell-cell signaling	0.91822	0.93365	0.9585	0.77505	0.4506	0.3567	0.6538	0.73723	0.584	0.99245	0.2558	0.99273	0.89014	0.5716	0.9639
GO:0007268	chemical synaptic transmission	0.81193	0.98449	0.8543	0.98823	0.8639	0.78655	0.2519	0.93014	0.3825	0.73667	0.18696	0.88819	0.72641	0.0476	0.9938
GO:0007269	neurotransmitter secretion	0.887	0.98855	0.62643	0.99242	0.5944	0.98329	0.1075	0.8082	0.6668	0.99149	0.58807	0.731	0.85534	0.2588	0.3716
GO:0007270	neuron-neuron synaptic transmission	0.60376	0.10326	0.77943	0.81551	0.9035	0.71231	0.7011	0.97666	0.4622	0.46992	0.99766	0.11695	0.95153	0.8052	0.2351
GO:0007271	synaptic transmission; cholinergic	0.77901	0.39616	0.01388	0.00798	0.844	0.75695	0.8758	0.21561	0.3211	0.6722	0.18096	0.95439	0.42813	0.5458	0.2182
GO:0007272	ensheathment of neurons	0.25619	0.27044	0.99891	0.58406	0.7261	0.32727	0.4483	0.17097	0.7613	0.32417	0.22248	0.7669	0.94519	0.752	0.922
GO:0007274	neuromuscular synaptic transmission	0.27692	0.95572	0.6776	0.37252	0.9593	0.51763	0.9782	0.39972	0.7387	0.35186	0.16842	0.91323	0.68356	0.5861	0.9129
GO:0007275	multicellular organism development	0.69282	0.9012	0.2608	0.16022	0.8918	0.79566	0.976	0.90302	0.8322	0.87584	0.37895	0.88845	0.77505	0.0381	0.9857
GO:0007276	gamete generation	0.55406	0.92515	0.93555	0.86072	0.8546	0.27229	0.9155	0.98558	0.9456	0.90745	0.168	0.95575	0.94977	0.1558	0.9964
GO:0007277	pole cell development	0.13256	0.01517	0.8835	0.62568	0.9467	0.32096	0.9148	0.51483	0.5725	0.83502	0.49123	0.64296	0.52695	0.2833	0.6446
GO:0007279	pole cell formation	0.19268	0.04098	0.92424	0.96289	0.9456	0.37576	0.9281	0.57798	0.6043	0.88615	0.35894	0.51792	0.23368	0.13	0.585
GO:0007280	pole cell migration	0.346	0.9734	0.26657	0.05049	0.6434	0.78153	0.7186	0.95593	0.3379	0.05162	0.39585	0.79942	0.24353	0.2982	0.6723
GO:0007281	germ cell development	0.40317	0.93487	0.95674	0.55008	0.8867	0.16773	0.9437	0.98269	0.984	0.98909	0.29705	0.92989	0.8325	0.2308	0.9979
GO:0007282	cystoblast division	0.79586	0.44825	0.4145	0.94521	0.1522	0.90249	0.2152	0.77184	0.9912	0.97976	0.96192	0.84034	0.86446	0.897	0.7344
GO:0007283	spermatogenesis	0.32355	0.66195	0.98742	0.97447	0.9552	0.79776	0.0882	1	0.8013	0.48259	0.9562	0.99411	0.89438	0.2584	0.8771
GO:0007286	spermatid development	0.40772	0.76049	0.99561	0.71973	0.9494	0.63301	0.5938	0.9555	0.8748	0.761	0.7073	0.98982	0.93391	0.0656	0.8971
GO:0007289	spermatid nucleus differentiation	0.51303	0.76997	0.97732	0.92697	0.5173	0.51655	0.1088	0.52732	0.6471	0.61838	0.87567	0.81141	0.91992	0.5936	0.5975
GO:0007290	spermatid nucleus elongation	NA	0.65506	0.58918	NA	0.8556	NA	0.3306	0.96883	NA	0.63027	NA	0.94557	0.9924	NA	0.0345
GO:0007291	sperm individualization	0.51858	0.92671	0.92624	0.26484	0.9115	0.34511	0.8861	0.99308	0.9277	0.94317	0.42529	0.95873	0.92052	0.1412	0.8217
GO:0007292	female gamete generation	0.3278	0.93267	0.89167	0.84551	0.8622	0.17846	0.9707	0.97862	0.9144	0.92624	0.11162	0.93171	0.92288	0.1701	1
GO:0007293	germarium-derived egg chamber formation	0.04882	0.81849	0.42929	0.89545	0.4991	0.23962	0.9663	0.82258	0.4304	0.58539	0.98028	0.89891	0.93594	0.6984	0.9837
GO:0007294	germarium-derived oocyte fate determination	0.10447	0.14352	0.20104	0.7728	0.3905	0.16365	0.6912	0.56693	0.8128	0.12537	0.98276	0.88733	0.91751	0.569	0.7391
GO:0007295	growth of a germarium-derived egg chamber	0.13092	0.47775	0.80073	0.8576	0.8761	0.81425	0.5189	0.33051	0.3568	0.70112	0.69605	0.90873	0.99993	0.4739	0.999
GO:0007297	ovarian follicle cell migration	0.23381	0.83083	0.88549	0.16518	0.5786	0.26167	0.8994	0.46252	0.45	0.72356	0.24968	0.9321	0.97435	0.3816	0.9136
GO:0007298	border follicle cell migration	0.22321	0.66586	0.93169	0.07143	0.0033	0.08108	0.7948	0.54769	0.6831	0.6642	0.14019	0.89974	0.9773	0.5998	0.9323
GO:0007299	ovarian follicle cell-cell adhesion	0.03843	0.99906	0.93929	0.22359	0.2118	0.0867	0.9992	0.36448	0.0535	0.89746	0.85564	0.92271	0.75285	0.7258	0.9885
GO:0007300	ovarian nurse cell to oocyte transport	0.06154	0.35854	0.8728	0.90957	0.5746	0.52984	0.7298	0.99681	0.4211	0.24051	0.58251	0.56957	0.83291	0.5965	0.8901
GO:0007301	female germline ring canal formation	0.16961	0.82003	0.88422	0.9869	0.7171	0.16013	0.9071	0.95786	0.1153	0.84843	0.71072	0.15414	0.75056	0.8799	0.9488
GO:0007303	cytoplasmic transport; nurse cell to oocyte	0.22197	0.1763	0.00706	0.66121	0.1374	0.57088	0.7798	0.9809	0.8407	0.03767	0.80162	0.87811	0.94098	0.6225	0.6637
GO:0007304	chorion-containing eggshell formation	0.16872	0.87819	0.77947	0.31911	0.2041	0.2651	0.7945	0.98413	0.3341	0.27371	0.35488	0.76675	0.86411	0.6106	0.9725
GO:0007306	eggshell chorion assembly	0.34726	0.86558	0.60386	0.34495	0.3335	0.20883	0.8404	0.98818	0.4481	0.00408	0.39232	0.47194	0.89795	0.6997	0.9862
GO:0007307	eggshell chorion gene amplification	0.9308	0.99214	0.51513	0.77719	0.8719	0.60765	0.964	0.94876	0.9032	0.91732	0.6686	0.48999	0.97779	0.5771	0.3039
GO:0007308	oocyte construction	0.01283	0.73746	0.5708	0.40243	0.6331	0.45194	0.46	0.78014	0.1581	0.5566	0.99733	0.88247	0.83443	0.4007	0.9617
GO:0007309	oocyte axis specification	0.01113	0.70236	0.60325	0.39258	0.6412	0.50218	0.4475	0.79107	0.1075	0.53347	0.99971	0.87274	0.85741	0.3844	0.9585
GO:0007310	oocyte dorsal/ventral axis specification	0.29025	0.68202	0.43539	0.73592	0.3001	0.13832	0.3929	0.91334	0.4263	0.15879	0.93605	0.64735	0.96204	0.7152	0.6558
GO:0007311	maternal specification of dorsal/ventral axis; oocyte; germ-line encoded	0.61768	0.85386	0.59205	0.02402	0.3986	0.24625	0.2451	0.9064	0.6937	0.32484	0.38714	0.69864	0.32708	0.3575	0.8258
GO:0007312	oocyte nucleus migration involved in oocyte dorsal/ventral axis specification	0.0514	0.11625	0.08429	0.96446	0.2904	0.26598	0.9075	0.79837	0.6036	0.15343	0.98546	0.69665	0.89735	0.8541	0.7139
GO:0007314	oocyte anterior/posterior axis specification	0.08306	0.49283	0.54532	0.6656	0.832	0.9695	0.5966	0.46969	0.2481	0.79216	1	0.98188	0.84263	0.5985	0.9591
GO:0007315	pole plasm assembly	0.04683	0.4372	0.6228	0.74517	0.9431	0.90053	0.7521	0.28943	0.1461	0.75801	0.99978	0.99997	0.81197	0.5763	0.962
GO:0007316	pole plasm RNA localization	0.04499	0.51945	0.64939	0.91585	0.9497	0.9674	0.7087	0.24227	0.2534	0.82671	1	0.99963	0.84545	0.5393	0.9692
GO:0007317	regulation of pole plasm oskar mRNA localization	0.07001	0.52371	0.30693	0.99699	0.9895	0.97035	0.6407	0.27584	0.3223	0.96356	0.99456	0.85051	0.6908	0.3212	0.8848
GO:0007318	pole plasm protein localization	0.84618	0.31756	0.13737	0.31785	0.3926	0.54575	0.7308	0.81873	0.5033	0.3273	0.01013	0.97959	0.81226	0.7866	0.5986
GO:0007319	negative regulation of oskar mRNA translation	0.29479	0.57653	0.77504	0.80279	0.5152	0.73862	0.9716	0.95869	0.3941	0.4904	0.57684	0.71283	0.97818	0.1091	0.3797
GO:0007320	insemination	0.33025	0.79558	0.18931	0.58912	0.7636	0.65441	0.9614	0.61684	0.0717	0.35777	0.33562	0.58924	0.33634	0.7369	0.1608
GO:0007338	single fertilization	0.19354	0.52832	0.53355	0.96504	0.7251	0.68221	0.1422	0.12216	0.227	0.52741	0.90679	0.6036	0.70715	0.543	0.59
GO:0007346	regulation of mitotic cell cycle	0.1895	0.43569	0.69463	0.45639	0.0547	0.8674	0.0611	0.95152	0.4428	0.39032	0.665	0.79068	0.9989	0.5422	0.5062
GO:0007348	regulation of syncytial blastoderm mitotic cell cycle	0.64069	0.4398	0.78052	0.25315	0.2765	0.14173	0.1858	0.91513	0.1932	0.59212	0.74527	0.40311	0.99996	0.5495	0.6037
GO:0007349	cellularization	0.12855	0.44779	0.96604	0.81258	0.983	0.22665	0.9916	0.30071	0.7316	0.97154	0.57031	0.98673	0.79894	0.2827	0.7261
GO:0007350	blastoderm segmentation	0.57197	0.51719	0.44993	0.65927	0.4197	0.78418	0.3861	0.73155	0.451	0.56354	0.92733	0.88645	0.90358	0.1644	0.9162
GO:0007351	tripartite regional subdivision	0.3152	0.66395	0.49085	0.60322	0.6584	0.75768	0.6057	0.68205	0.2062	0.52282	0.99378	0.93807	0.77714	0.2827	0.9524
GO:0007354	zygotic determination of anterior/posterior axis; embryo	0.91125	0.49306	0.24954	0.71193	0.0351	0.71959	0.33	0.91315	0.3523	0.05626	0.88888	0.838	0.48713	0.756	0.449
GO:0007362	terminal region determination	0.92346	0.63109	0.14052	0.74291	0.0745	0.76025	0.481	0.65506	0.2408	0.06754	0.85197	0.95815	0.72407	0.8779	0.7415
GO:0007365	periodic partitioning	0.43118	0.08613	0.78155	0.32436	0.0336	0.56088	0.2067	0.23513	0.7578	0.74724	0.48956	0.31081	0.72483	0.7803	0.5962
GO:0007367	segment polarity determination	NA	NA	0.60421	NA	NA	NA	NA	0.04792	NA	NA	NA	NA	0.45536	NA	NA
GO:0007368	determination of left/right symmetry	0.11386	0.65374	0.84418	0.28664	0.1591	0.09572	0.7375	0.88977	0.6039	0.35509	0.01314	0.98339	0.83286	0.8807	0.3574
GO:0007369	gastrulation	0.75429	0.923	0.99613	0.36759	0.0763	0.41036	0.1539	0.99436	0.8198	0.80154	0.32003	0.80259	0.8929	0.6677	0.1495
GO:0007370	ventral furrow formation	0.39535	0.99234	0.99528	0.26623	0.4364	0.24016	0.2302	0.99812	0.8977	0.86255	0.384	0.88288	0.97126	0.1085	0.0617
GO:0007377	germ-band extension	0.00431	0.13558	0.64951	0.45149	0.116	0.01382	0.7984	0.41072	0.8449	0.2758	0.02339	NA	0.76964	0.2876	0.9434
GO:0007379	segment specification	0.97426	0.84004	0.38344	0.94958	0.3958	0.53148	0.1609	0.85891	0.8798	0.58338	0.83561	0.51051	0.6317	0.5996	0.9706
GO:0007386	compartment pattern specification	0.91112	0.42616	0.05896	1	0.3524	0.43069	0.9807	0.91863	0.3806	0.26685	0.51209	0.86528	0.72303	0.5796	0.7496
GO:0007389	pattern specification process	0.91407	0.09719	0.30966	0.95764	0.0758	0.36805	0.4554	0.78226	0.745	0.61952	0.82601	0.96131	0.96547	0.2136	0.9506
GO:0007390	germ-band shortening	0.27798	0.73549	0.82196	0.76336	0.1638	0.39167	0.8245	0.07766	0.3469	0.99537	0.27384	0.99947	0.64718	0.4516	0.9654
GO:0007391	dorsal closure	0.28093	0.88374	0.97943	0.89362	0.574	0.538	0.7216	0.96621	0.4517	0.60979	0.2302	0.91354	0.57057	0.8146	0.9946
GO:0007392	initiation of dorsal closure	0.08142	0.93762	0.8776	0.9921	0.2521	0.86731	0.6658	0.15315	0.4439	0.89264	0.65659	0.98868	0.61383	0.7101	0.898
GO:0007394	dorsal closure; elongation of leading edge cells	0.03152	0.94083	0.90293	0.96615	0.1891	0.71504	0.6203	0.19135	0.4097	0.81822	0.76411	0.98931	0.50988	0.5215	0.9031
GO:0007395	dorsal closure; spreading of leading edge cells	0.43623	0.86103	0.9907	0.77962	0.061	0.21547	0.7598	0.94481	0.354	0.14448	0.20921	0.77322	0.87674	0.8794	0.7837
GO:0007396	suture of dorsal opening	0.02548	0.30684	0.99735	0.78928	0.0286	0.21258	0.8102	0.62655	0.5218	0.43008	0.34599	0.98891	0.83971	0.9078	0.7837
GO:0007398	ectoderm development	0.43702	0.31042	0.15882	0.37736	0.1055	0.78889	0.0248	0.68471	0.5148	0.64987	0.51919	0.93528	0.28168	0.9281	0.8645
GO:0007399	nervous system development	0.70654	0.72234	0.64618	0.79819	0.3752	0.76862	0.865	0.80796	0.7217	0.92179	0.10152	0.97058	0.88042	0.1536	0.9999
GO:0007400	neuroblast fate determination	0.3392	0.34184	0.53717	0.2838	0.0323	0.08912	0.9913	0.86838	0.5033	0.03369	0.50865	0.97299	0.81446	0.6847	0.6819
GO:0007405	neuroblast proliferation	0.53364	0.92973	0.39752	0.93589	0.0278	0.5286	0.8419	0.98391	0.8354	0.19714	0.30779	0.8118	0.93166	0.3489	0.8149
GO:0007406	negative regulation of neuroblast proliferation	0.88025	0.70191	0.47594	0.46092	0.6107	0.94192	0.4892	0.75384	0.8022	0.58993	0.719	0.68332	0.73723	0.814	0.8716
GO:0007409	axonogenesis	0.13233	0.56695	0.85258	0.54845	0.0827	0.40251	0.8775	0.86579	0.3142	0.20039	0.56965	0.9699	0.7573	0.3739	0.7462
GO:0007411	axon guidance	0.11324	0.88645	0.66207	0.12029	0.1374	0.25612	0.7376	0.98194	0.3324	0.23266	0.073	0.77488	0.47806	0.5421	0.6267
GO:0007412	axon target recognition	0.39687	0.39974	0.6486	0.10655	0.2953	0.86889	0.332	0.33011	0.6088	0.02942	0.57113	0.85653	0.5444	0.1853	0.8477
GO:0007413	axonal fasciculation	0.20517	0.59569	0.78399	0.69246	0.7712	0.49764	0.8461	0.80537	0.8515	0.86607	0.5	0.95045	0.6778	0.2796	0.7149
GO:0007414	axonal defasciculation	0.56487	0.14376	0.1868	0.4939	NA	0.77626	NA	0.6903	NA	NA	0.79329	0.33571	0.8093	0.5965	NA
GO:0007416	synapse assembly	0.1837	0.22954	0.99592	0.5527	0.9204	0.46047	0.9781	0.83237	0.6277	0.90155	0.28624	0.95665	0.25637	0.2018	0.9883
GO:0007417	central nervous system development	0.24176	0.69195	0.53045	0.70032	0.144	0.31332	0.439	0.57422	0.9019	0.73658	0.00169	0.80138	0.27325	0.9649	0.6091
GO:0007418	ventral midline development	NA	NA	0.69486	NA	0.5868	NA	NA	0.76793	NA	0.34118	NA	NA	0.09085	NA	0.6707
GO:0007419	ventral cord development	0.01683	0.55356	0.63331	0.63018	0.1521	0.06123	0.0938	0.87385	0.5661	0.00463	0.14253	0.71977	0.33513	0.8883	0.5964
GO:0007420	brain development	0.57072	0.75847	0.27928	0.6797	0.5805	0.59591	0.3797	0.42164	0.8463	0.48547	0.01092	0.58228	0.22429	0.741	0.1778
GO:0007422	peripheral nervous system development	0.18109	0.2308	0.90163	0.33708	0.2113	0.12011	0.7781	0.47759	0.5951	0.68802	0.80378	0.52672	0.67305	0.8154	0.1665
GO:0007423	sensory organ development	0.40433	0.52802	0.69784	0.81942	0.2292	0.48067	0.6643	0.72208	0.546	0.39251	0.28092	0.99209	0.75753	0.3418	0.754
GO:0007424	open tracheal system development	0.98265	0.22938	0.92901	0.92837	0.3185	0.06263	0.7963	0.60601	0.8095	0.30705	0.49091	0.76296	0.76161	0.3572	0.843
GO:0007426	tracheal outgrowth; open tracheal system	0.08619	0.24471	0.61919	0.64562	0.5512	0.00979	0.6183	0.2298	0.7545	0.74096	0.01449	0.87744	0.6651	0.1157	0.9624
GO:0007427	epithelial cell migration; open tracheal system	0.94775	0.98303	0.84678	0.79144	0.2893	0.22342	0.087	0.89867	0.0733	0.12901	0.00942	0.67844	0.55747	0.1465	0.8872
GO:0007428	primary branching; open tracheal system	0.04837	0.70969	0.90537	0.63071	0.1743	0.9853	0.5552	0.3266	0.469	0.31846	0.37012	0.82085	0.06451	0.3334	0.6381
GO:0007430	terminal branching; open tracheal system	0.01185	0.4454	0.94692	0.70298	0.9628	0.16573	0.3501	0.71407	0.9232	0.745	0.33554	0.09538	0.79496	0.2318	0.4135
GO:0007431	salivary gland development	0.92837	0.96636	0.99608	0.1321	0.1718	0.14996	0.8791	0.93939	0.5203	0.67359	0.47396	0.64562	0.99378	0.0787	0.4619
GO:0007432	salivary gland boundary specification	0.88047	0.49103	0.69396	NA	0.217	0.16869	0.2219	0.94895	NA	0.26135	NA	NA	NA	NA	NA
GO:0007435	salivary gland morphogenesis	0.94746	0.97528	0.99672	0.05612	0.2436	0.30338	0.9068	0.97467	0.7624	0.82015	0.50357	0.80292	0.99467	0.082	0.546
GO:0007436	larval salivary gland morphogenesis	0.65993	0.55235	0.66812	0.88163	0.6217	0.4624	0.2628	0.85062	0.5799	0.75871	0.27434	0.67952	0.64871	0.4181	0.9288
GO:0007439	ectodermal digestive tract development	0.20517	0.48834	0.89541	0.66321	0.0695	0.34722	0.755	0.66176	0.7543	0.24666	0.04817	0.916	0.88131	0.909	0.5513
GO:0007440	foregut morphogenesis	0.41985	0.80965	0.37575	0.09844	0.2383	0.15698	0.9931	0.40898	0.6724	0.11413	0.08405	0.33531	0.39876	0.4951	0.4673
GO:0007441	anterior midgut (ectodermal) morphogenesis	0.02548	0.30684	0.99735	0.48003	0.1357	0.21258	0.8102	0.62655	0.6132	0.43008	0.09592	0.98891	0.83971	0.9078	0.7837
GO:0007442	hindgut morphogenesis	0.6434	0.32149	0.65124	0.21925	0.0103	0.19347	0.7818	0.73269	0.9017	0.57006	0.01038	0.21609	0.8081	0.5887	0.0996
GO:0007443	Malpighian tubule morphogenesis	0.55921	0.77504	0.1978	0.29076	0.0532	0.26475	0.9614	0.79399	0.9194	0.34005	0.01279	0.68268	0.76757	0.1766	0.1275
GO:0007444	imaginal disc development	0.11076	0.28954	0.72512	0.46641	0.0531	0.60722	0.8378	0.90639	0.5357	0.68981	0.69552	0.95172	0.60224	0.1558	0.9301
GO:0007446	imaginal disc growth	0.21507	0.37253	0.45516	0.36198	0.2613	0.72055	0.9812	0.93152	0.7757	0.52587	0.44668	0.74267	0.1673	0.7489	0.9434
GO:0007447	imaginal disc pattern formation	0.79935	0.39388	0.03179	0.79625	0.1785	0.60169	0.6738	0.44215	0.3554	0.72875	0.18371	0.63195	0.21031	0.2729	0.8891
GO:0007449	proximal/distal pattern formation; imaginal disc	NA	NA	NA	NA	0.1173	NA	NA	NA	NA	0.40422	NA	NA	NA	NA	NA
GO:0007450	dorsal/ventral pattern formation; imaginal disc	0.51593	0.38097	0.07968	0.9338	0.6516	0.35096	0.8146	0.44446	0.2019	0.77429	0.12989	0.90219	0.05846	0.3364	0.6737
GO:0007455	eye-antennal disc morphogenesis	0.41594	0.18697	0.91908	0.2721	0.2838	0.14436	0.1146	0.90874	0.9455	0.90471	0.30124	0.10952	0.333	0.5168	0.1215
GO:0007458	progression of morphogenetic furrow involved in compound eye morphogenesis	0.74975	0.12794	NA	0.96717	0.6957	0.14895	0.7796	NA	0.1376	0.73608	0.09494	0.51351	NA	0.6393	0.6269
GO:0007460	R8 cell fate commitment	0.97523	0.51967	0.59939	0.55753	0.3838	0.53192	0.62	0.99817	0.9251	0.44179	0.51371	0.83424	0.5672	0.8911	0.2974
GO:0007464	R3/R4 cell fate commitment	0.08031	0.56658	0.96449	0.52513	0.7562	0.06183	0.8647	0.30779	0.8911	0.32751	0.42646	0.25543	0.29273	0.9602	0.6514
GO:0007465	R7 cell fate commitment	0.23955	0.79589	0.96377	0.83132	0.2106	0.26631	0.8148	0.90618	0.8237	0.1735	0.40312	0.75499	0.58051	0.4544	0.9458
GO:0007469	antennal development	NA	0.6368	0.97925	NA	0.9917	NA	0.6605	0.89118	NA	0.81836	NA	0.15126	0.69392	NA	0.0425
GO:0007472	wing disc morphogenesis	0.14714	0.06558	0.76463	0.47138	0.1765	0.14907	0.7304	0.71896	0.9578	0.36587	0.67379	0.68824	0.85427	0.2949	0.6713
GO:0007474	imaginal disc-derived wing vein specification	0.77918	0.56951	0.42101	0.85995	0.0412	0.72021	0.7591	0.75981	0.8903	0.84266	0.57631	0.70219	0.55829	0.0651	0.7301
GO:0007475	apposition of dorsal and ventral imaginal disc-derived wing surfaces	0.44096	0.12414	0.5681	0.393	0.4488	0.00513	0.5538	0.16726	0.9735	0.05422	0.00122	0.46129	0.08106	0.569	0.9868
GO:0007476	imaginal disc-derived wing morphogenesis	0.15132	0.04779	0.77813	0.50836	0.1971	0.16634	0.692	0.72674	0.957	0.38586	0.74734	0.77602	0.82224	0.1984	0.5913
GO:0007478	leg disc morphogenesis	0.53476	0.17046	0.94758	0.25138	0.2099	0.74417	0.7063	0.768	0.9472	0.05528	0.83066	0.69957	0.64859	0.8632	0.9952
GO:0007480	imaginal disc-derived leg morphogenesis	0.53476	0.17046	0.94758	0.25138	0.2099	0.74417	0.7063	0.768	0.9472	0.05528	0.83066	0.69957	0.64859	0.8632	0.9952
GO:0007482	haltere development	0.42393	0.32703	0.42999	0.61646	0.1875	0.89649	0.9973	0.99921	0.8764	0.44396	0.86219	0.16481	0.92558	0.1876	0.1538
GO:0007483	genital disc morphogenesis	0.15807	0.81654	0.87371	0.15862	0.7559	0.1285	0.3986	0.61924	0.7336	0.51931	0.15784	0.03677	0.94474	0.4523	0.8784
GO:0007484	imaginal disc-derived genitalia development	0.2425	0.79532	0.93319	0.17963	0.9672	0.26136	0.5508	0.45092	0.8435	0.67563	0.32145	0.04283	0.89032	0.5107	0.9219
GO:0007485	imaginal disc-derived male genitalia development	0.26992	0.83656	0.93701	0.13085	0.9791	0.41283	0.7821	0.53131	0.8073	0.59974	0.41808	0.07312	0.82722	0.4824	0.9684
GO:0007494	midgut development	0.66223	0.70733	0.51893	0.9328	0.833	0.74374	0.89	0.70703	0.8245	0.4256	0.52718	0.87691	0.32051	0.2327	0.7316
GO:0007498	mesoderm development	0.88333	0.26706	0.15936	0.55203	0.0738	0.41273	0.8733	0.93726	0.1294	0.27867	0.65411	0.33669	0.01332	0.9357	0.8084
GO:0007502	digestive tract mesoderm development	0.88047	0.59949	0.95753	NA	0.0133	0.16869	0.3231	0.95086	NA	0.27408	NA	NA	NA	NA	NA
GO:0007507	heart development	0.99982	0.7932	0.53558	0.09715	0.5284	0.75806	0.5807	0.87548	0.8516	0.64292	0.33571	0.32746	0.09922	0.0107	0.9288
GO:0007509	mesoderm migration involved in gastrulation	0.54613	0.97421	0.74181	NA	0.0044	0.40887	0.8106	0.9448	NA	0.39243	NA	NA	NA	NA	NA
GO:0007516	hemocyte development	0.02712	0.06264	0.8588	0.43684	0.0955	0.10822	0.8308	0.87512	0.8449	0.71407	0.02374	0.61016	0.76964	0.7583	0.5125
GO:0007517	muscle organ development	0.89949	0.93839	0.44665	0.44144	0.7067	0.18241	0.7993	0.38408	0.7997	0.41314	0.17824	0.50835	0.45839	0.1698	0.6183
GO:0007519	skeletal muscle tissue development	0.68316	0.78453	0.08019	0.06337	0.8174	0.16872	0.8822	0.24555	0.9395	0.68201	0.09668	0.87504	0.28645	0.4046	0.9076
GO:0007520	myoblast fusion	0.60807	0.89193	0.63398	0.72049	0.4573	0.0086	0.7728	0.93795	0.5387	0.89763	0.37767	0.8665	0.48974	0.6958	0.8876
GO:0007521	muscle cell fate determination	NA	NA	NA	NA	0.3854	NA	NA	NA	NA	0.06843	NA	NA	NA	NA	NA
GO:0007525	somatic muscle development	0.10033	0.50966	0.93159	0.19765	0.471	0.06811	0.4475	0.98478	0.2539	0.64997	0.8713	0.67049	0.48656	0.3362	0.5758
GO:0007526	larval somatic muscle development	0.07949	0.40424	0.71681	0.34266	0.8167	0.33556	0.5212	0.83129	0.0919	0.55999	0.71692	0.77899	0.73937	0.0297	0.6829
GO:0007527	adult somatic muscle development	0.67281	0.80092	0.79957	0.36078	0.3516	0.84536	0.1738	0.14471	0.7618	0.60005	0.16693	0.63373	0.04886	0.6692	0.1585
GO:0007528	neuromuscular junction development	0.15113	0.60802	1	0.66227	0.9943	0.66308	0.8744	0.9422	0.8212	0.65366	0.12822	0.96228	0.20679	0.3513	0.98
GO:0007530	sex determination	0.95952	0.0833	0.25462	0.64276	0.1606	0.33383	0.0624	0.98064	0.923	0.88477	0.327	0.85014	0.60882	0.9666	0.8713
GO:0007538	primary sex determination	0.92879	0.035	0.45435	0.22605	0.0233	0.38802	0.1482	0.94175	0.5971	0.94441	0.57619	0.80054	0.58226	0.9268	0.7693
GO:0007539	primary sex determination; soma	0.83264	0.0967	0.05542	0.38565	0.1841	0.51565	0.7256	0.93548	0.5233	0.97259	0.75989	0.9932	0.54064	0.9399	0.9931
GO:0007541	sex determination; primary response to X:A ratio	0.78173	0.06685	0.17503	0.47688	0.3231	0.17872	0.5301	0.80512	0.3317	0.86619	0.46236	0.99471	0.62007	1	0.9945
GO:0007542	primary sex determination; germ-line	0.78173	0.21862	0.17503	0.18211	0.2787	0.81551	0.854	0.97569	0.2095	0.97803	0.8199	0.76942	0.62007	0.9965	0.9945
GO:0007548	sex differentiation	0.655	0.62645	0.82405	0.50413	0.404	0.65406	0.8821	0.96271	0.4089	0.82767	0.63987	0.05979	0.64097	0.8763	0.9996
GO:0007549	dosage compensation	0.80906	0.02899	0.80774	0.2541	0.0943	0.30783	0.8899	0.82176	0.0658	0.87204	0.73913	0.86649	0.68722	0.9386	0.5134
GO:0007552	metamorphosis	0.0974	0.29613	0.92686	0.19117	0.1642	0.16347	0.9306	0.75057	0.7805	0.36574	0.54982	0.70847	0.54673	0.2183	0.7077
GO:0007553	regulation of ecdysteroid metabolic process	0.99915	0.12813	0.26285	0.69546	0.3355	0.85734	0.499	0.82729	0.9819	0.51147	0.95061	0.52616	0.68359	0.2667	0.7879
GO:0007560	imaginal disc morphogenesis	0.22714	0.09859	0.89258	0.45359	0.3005	0.28756	0.8295	0.81345	0.8925	0.50633	0.69663	0.51011	0.53574	0.3147	0.9199
GO:0007561	imaginal disc eversion	0.35419	0.69896	0.88903	0.94863	0.1136	0.69258	0.8798	0.3788	0.1552	0.1846	0.3886	0.95717	0.72454	0.9724	0.2668
GO:0007562	eclosion	0.64168	0.6032	NA	0.72602	NA	0.55407	0.1724	NA	0.1376	NA	0.57781	0.88803	NA	0.1836	NA
GO:0007564	regulation of chitin-based cuticle tanning	0.18149	0.55125	0.98565	0.2876	0.0104	0.99931	0.8561	0.70022	0.8204	0.81607	0.2705	0.26255	0.84825	0.4322	0.4716
GO:0007568	aging	0.34611	0.72318	0.83807	0.44323	0.1579	0.40951	0.9513	0.41078	0.5961	0.67046	0.61058	0.56766	0.24427	0.2714	0.8931
GO:0007584	response to nutrient	0.63609	0.85079	0.62446	0.84061	0.2875	0.92773	0.7162	0.9688	0.7699	0.68583	0.86019	0.84051	0.45546	0.5088	0.9732
GO:0007586	digestion	0.63148	0.61252	0.88008	0.5802	0.3698	0.43443	0.8584	0.73076	0.7474	0.62476	0.11337	0.0293	0.37075	0.0487	0.3597
GO:0007588	excretion	0.60364	0.32319	0.53072	0.9561	0.2474	0.87768	0.4622	0.60364	0.9455	0.89668	NA	NA	NA	NA	NA
GO:0007591	molting cycle; chitin-based cuticle	0.22182	0.97073	0.11421	0.13838	0.5582	0.98998	0.9538	0.44664	0.6706	0.21217	0.09548	0.72899	0.43754	0.0459	0.6901
GO:0007593	chitin-based cuticle sclerotization	0.35889	0.62762	0.71613	0.10212	0.2632	0.8103	0.9617	0.07732	0.7415	0.39864	0.15114	0.21037	0.52694	0.1272	0.7713
GO:0007599	hemostasis	0.86235	0.19523	0.5034	0.50907	0.27	0.5033	0.5599	0.70376	0.8803	0.96917	0.12115	0.83153	0.29071	0.1141	0.8475
GO:0007600	sensory perception	0.2114	0.96401	0.45084	0.89858	0.5561	0.76126	0.2911	0.30092	0.8218	0.64689	0.42201	0.62326	0.66907	0.5685	0.931
GO:0007601	visual perception	0.04818	0.86756	0.39144	0.50136	0.6474	0.87792	0.2417	0.04881	0.8122	0.90387	0.48061	0.83305	0.72239	0.593	0.1457
GO:0007602	phototransduction	0.46533	0.54497	0.84364	0.04472	0.7578	0.13178	0.1539	0.0111	0.4222	0.59389	0.03663	0.83549	0.96207	0.5849	0.9251
GO:0007603	phototransduction; visible light	0.49734	0.16909	0.65398	0.0481	0.6337	0.30284	0.2138	0.23299	0.3836	0.63684	0.47596	0.83353	0.99207	0.3277	0.6389
GO:0007605	sensory perception of sound	0.15761	0.6134	0.82834	0.30165	0.7928	0.47776	0.8813	0.29662	0.7183	0.47147	0.06876	0.82635	0.61141	0.391	0.7898
GO:0007606	sensory perception of chemical stimulus	0.72782	0.70472	0.68119	0.23285	0.5928	0.37304	0.6957	0.48683	0.0381	0.4314	0.24332	0.87276	0.13358	0.2615	0.4012
GO:0007608	sensory perception of smell	0.94431	0.85397	0.76447	0.00665	0.8683	0.6795	0.5121	0.71565	0.0503	0.72896	0.26459	0.78248	0.24169	0.5113	0.7357
GO:0007610	behavior	0.4516	0.74264	0.1227	0.10634	0.1838	0.87319	0.9895	0.91725	0.6975	0.42291	0.07052	0.86468	0.43259	0.7844	0.4232
GO:0007611	learning or memory	0.20326	0.11552	0.66765	0.07191	0.3627	0.59062	0.9074	0.88313	0.3528	0.75714	0.16133	0.70044	0.47814	0.5383	0.8581
GO:0007612	learning	0.43598	0.07542	0.61966	0.56505	0.6057	0.13631	0.8287	0.96814	0.2012	0.37393	0.04865	0.74215	0.87678	0.2899	0.5681
GO:0007613	memory	0.09787	0.00956	0.55719	0.16039	0.1479	0.00558	0.6945	0.90488	0.1005	0.85819	0.02944	0.33753	0.82402	0.222	0.8844
GO:0007614	short-term memory	0.52922	0.8106	0.70989	0.51424	0.8901	0.25834	0.8558	0.74909	0.2302	0.49895	0.04768	0.95303	0.75971	0.0236	0.7774
GO:0007615	anesthesia-resistant memory	0.64878	0.20406	0.47234	0.13939	0.0537	0.08912	0.9834	0.81145	0.3376	0.00835	0.4195	0.85617	0.71024	0.7633	0.9761
GO:0007616	long-term memory	0.80967	0.02587	0.96224	0.08801	0.1035	0.01801	0.586	0.98162	0.2671	0.59592	0.00858	0.17647	0.84766	0.1524	0.4063
GO:0007617	mating behavior	0.61961	0.16596	0.74131	0.97116	0.1252	0.64986	0.6814	0.75443	0.2359	0.02825	0.60729	0.65175	0.51328	0.3522	0.2626
GO:0007618	mating	0.58126	0.34246	0.38955	0.89004	0.1616	0.65223	0.8503	0.70468	0.5023	0.01896	0.52458	0.56756	0.33683	0.3911	0.2222
GO:0007619	courtship behavior	0.74141	0.18653	0.76419	0.9974	0.0362	0.60114	0.3504	0.77123	0.2111	0.14785	0.67083	0.81671	0.11185	0.7767	0.4263
GO:0007620	copulation	0.2222	0.61458	0.08027	0.51838	0.2872	0.5552	0.992	0.59881	0.0038	0.08042	0.23403	0.90679	0.31976	0.8596	0.1377
GO:0007622	rhythmic behavior	0.70009	0.38536	0.49499	0.65715	0.0418	0.51761	0.8368	0.90321	0.5619	0.77909	0.67016	0.69937	0.63529	0.7575	0.907
GO:0007623	circadian rhythm	0.86311	0.63302	0.39406	0.63571	0.0088	0.72283	0.7001	0.86325	0.1539	0.43623	0.77502	0.94429	0.57147	0.3679	0.8817
GO:0007625	grooming behavior	0.39687	0.39974	0.42736	0.06722	0.5798	0.86889	0.2221	0.63519	0.6088	0.02942	0.93861	0.85653	0.26105	0.4296	0.5504
GO:0007626	locomotory behavior	0.2476	0.75196	0.57168	0.57071	0.0248	0.60776	0.5977	0.73274	0.2464	0.39328	0.06967	0.83572	0.31643	0.9955	0.6765
GO:0007629	flight behavior	0.13669	0.81203	0.9887	0.00331	0.1815	0.7143	0.1009	0.25471	0.4722	0.18924	0.37275	0.74721	0.09033	0.3249	0.2808
GO:0007630	jump response	0.49972	0.46606	0.7824	0.01833	0.3908	0.70909	0.2652	0.62947	0.83	0.07614	0.82255	0.91962	0.38879	0.6968	0.5002
GO:0007631	feeding behavior	0.11957	0.90435	0.79831	0.13786	0.1588	0.45594	0.8129	0.98861	0.2117	0.147	0.07984	0.8047	0.53084	0.7683	0.7568
GO:0007632	visual behavior	0.25942	0.35556	0.55724	0.34173	0.8803	0.12593	0.8627	0.57607	0.132	0.65781	0.14242	0.14993	0.74899	0.5712	0.1411
GO:0007635	chemosensory behavior	0.15206	0.24347	0.08509	0.50978	0.2241	0.33129	0.5972	0.53523	0.135	0.02253	0.19566	0.99795	0.21526	0.9744	0.7764
GO:0007638	mechanosensory behavior	0.08268	0.74457	0.59538	0.56507	0.236	0.78447	0.9093	0.18739	0.5707	0.01769	0.13995	0.86255	0.46827	0.9466	0.9123
GO:0008015	blood circulation	0.24943	0.39215	0.81624	0.47433	0.2754	0.62892	0.9536	0.17836	1	0.33185	0.05946	0.25378	0.09852	0.517	0.6928
GO:0008016	regulation of heart contraction	0.33841	0.28222	0.65682	0.82084	0.1168	0.62432	0.8426	0.43113	0.0103	0.16283	0.13321	0.15133	0.26278	0.705	0.5382
GO:0008033	tRNA processing	0.43257	0.38847	0.00163	0.13951	0.3174	0.67055	0.0673	0.64909	0.2536	0.87497	0.83921	0.84888	0.74908	0.4476	0.5476
GO:0008037	cell recognition	0.25747	0.18354	0.39461	0.27098	0.0351	0.0499	0.9195	0.97023	0.7595	0.39428	0.16637	0.53549	0.75549	0.1752	0.5405
GO:0008038	neuron recognition	0.25747	0.18354	0.39461	0.27098	0.0351	0.0499	0.9195	0.97023	0.7595	0.39428	0.16637	0.53549	0.75549	0.1752	0.5405
GO:0008039	synaptic target recognition	0.70935	0.0588	0.36945	0.06287	0.1161	0.06138	0.8971	0.14858	0.0455	0.56725	0.14167	0.22684	0.16565	0.3887	0.9645
GO:0008045	motor neuron axon guidance	0.03607	0.70246	0.30924	0.43387	0.0046	0.16143	0.7691	0.96949	0.7175	0.10217	0.30134	0.47944	0.77744	0.3905	0.5656
GO:0008049	male courtship behavior	0.79782	0.2154	0.70486	0.99314	0.0276	0.54489	0.3003	0.68693	0.1757	0.12054	0.6314	0.78061	0.06225	0.6148	0.4678
GO:0008052	sensory organ boundary specification	0.25618	0.52023	0.91517	0.97663	0.7599	0.80466	0.9238	0.72939	0.6127	0.95314	0.67033	0.80498	0.93113	0.5892	0.7731
GO:0008055	ocellus pigment biosynthetic process	0.99666	0.60217	0.53034	0.09541	0.9755	0.81402	0.8759	0.75469	0.535	0.47492	0.0513	0.4579	0.59409	0.6187	0.8009
GO:0008057	eye pigment granule organization	0.95736	0.43108	0.70652	0.32081	0.7784	0.65117	0.5581	0.23429	0.6811	0.26238	0.68127	0.82277	0.93235	0.602	0.5214
GO:0008063	Toll signaling pathway	0.19987	0.41715	0.15949	0.20186	0.8233	0.16248	0.1625	0.97741	0.5827	0.34994	0.55512	0.44822	0.33817	0.4467	0.7749
GO:0008064	regulation of actin polymerization or depolymerization	0.01889	0.70942	0.80166	0.41739	0.0722	0.3098	0.482	0.74439	0.8648	0.74679	0.34072	0.97391	0.73184	0.8107	0.4205
GO:0008069	dorsal/ventral axis specification; ovarian follicular epithelium	0.53086	0.99871	0.92802	0.85913	0.8942	0.62647	0.7364	0.98952	0.4148	0.43618	0.73156	0.97646	0.51511	0.6731	0.926
GO:0008078	mesodermal cell migration	0.06124	0.86103	0.69114	0.76651	0.1272	0.099	0.9185	0.96847	0.4409	0.18364	0.12704	0.50045	0.73027	0.755	0.795
GO:0008088	axo-dendritic transport	0.11949	0.45345	0.74898	0.97972	0.4731	0.3739	0.8907	0.82272	0.3431	0.35531	0.8894	0.99581	0.464	0.7818	0.4103
GO:0008089	anterograde axonal transport	0.29876	0.94404	0.83736	0.99329	0.9303	0.79844	0.6467	0.56176	0.1425	0.99998	0.9342	0.97467	0.49445	0.721	0.9114
GO:0008090	retrograde axonal transport	0.24562	0.20181	0.10037	0.97917	0.2039	0.07139	0.5626	0.72153	0.6526	0.04956	0.69918	0.97444	0.8353	0.9069	0.3758
GO:0008101	decapentaplegic signaling pathway	0.8073	0.65247	0.06848	0.27936	0.4152	0.23999	0.777	0.992	0.9154	0.39101	0.6047	0.43894	0.91571	0.4677	0.8347
GO:0008103	oocyte microtubule cytoskeleton polarization	0.05724	0.93635	0.78298	0.7967	0.8826	0.87613	0.3233	0.15192	0.237	0.74731	0.76732	0.9898	0.19509	0.9119	0.9642
GO:0008104	protein localization	0.8112	0.11639	0.75324	0.9849	0.011	0.07826	0.1584	0.87831	0.8415	0.2334	0.21045	0.90163	0.80136	0.726	0.9586
GO:0008105	asymmetric protein localization	0.2436	0.95819	0.63744	0.60282	0.5575	0.53939	0.5291	0.62262	0.3766	0.94245	0.60467	0.9469	0.348	0.7408	0.9633
GO:0008150	biological_process	1	1	1	1	1	1	1	1	1	1	1	1	1	1	1
GO:0008152	metabolic process	0.99232	0.96069	0.64442	0.83311	0.9977	0.8699	0.6342	0.77723	0.9352	0.45102	0.80767	0.39615	0.78338	0.7067	0.2845
GO:0008154	actin polymerization or depolymerization	0.03986	0.85974	0.88601	0.43489	0.1555	0.38113	0.52	0.65125	0.8742	0.8719	0.2625	0.97074	0.4991	0.79	0.6953
GO:0008156	negative regulation of DNA replication	0.30007	0.74636	0.07019	0.24029	0.9846	0.15427	0.4457	0.32188	0.7654	0.10453	0.95856	0.62187	0.27559	0.9535	0.5518
GO:0008202	steroid metabolic process	0.77169	0.87624	0.19075	0.97669	0.038	0.86888	0.8107	0.49978	0.8499	0.13965	0.08401	0.9245	0.74931	0.0554	0.2523
GO:0008205	ecdysone metabolic process	0.30137	0.69204	0.06139	0.9515	0.3758	0.22934	0.533	0.57717	0.5649	0.12232	0.13198	0.53051	0.57991	0.0601	0.1314
GO:0008213	protein alkylation	0.06855	0.62876	0.86927	0.56841	0.0992	0.48034	0.0304	0.71285	0.7349	0.01309	0.62237	0.87579	0.61391	0.3569	0.6099
GO:0008219	cell death	0.42199	0.26022	0.99934	0.02979	0.3801	0.53483	0.7514	0.95964	0.6417	0.75308	0.32253	0.96366	0.99783	0.4314	0.8921
GO:0008258	head involution	0.32893	0.67884	0.92965	0.94766	0.6315	0.45374	0.7381	0.68197	0.2667	0.93501	0.22692	0.68711	0.9161	0.9392	0.9915
GO:0008277	regulation of G-protein coupled receptor protein signaling pathway	0.73732	0.39637	0.78103	0.13877	0.5413	0.2408	0.3059	0.50094	0.2216	0.44796	0.4389	0.86971	0.97029	0.4349	0.2783
GO:0008283	cell proliferation	0.47966	0.48499	0.58189	0.95867	0.0625	0.06696	0.7625	0.85542	0.9964	0.68624	0.78845	0.95419	0.97136	0.6415	0.9975
GO:0008284	positive regulation of cell proliferation	0.22511	0.65519	0.4651	0.28222	0.2506	0.3491	0.8505	0.70994	0.0739	0.53777	0.48858	0.93494	0.1984	0.3315	0.3699
GO:0008285	negative regulation of cell proliferation	0.56977	0.19621	0.48013	0.94092	0.4198	0.49139	0.3562	0.98627	0.8727	0.06698	0.59818	0.71309	0.91312	0.9176	0.9632
GO:0008286	insulin receptor signaling pathway	0.4497	0.32691	0.96072	0.32756	0.6975	0.6149	0.1793	0.65354	0.4457	0.96907	0.26516	0.16319	0.65192	0.3221	0.7764
GO:0008293	torso signaling pathway	0.46204	0.92892	0.52123	0.32277	0.057	0.73621	0.5335	0.74073	0.3707	0.46088	0.30124	0.90718	0.06146	0.0447	0.9258
GO:0008298	intracellular mRNA localization	0.00698	0.34883	0.75854	0.84794	0.7419	0.86747	0.8607	0.55796	0.2591	0.68593	0.99948	0.99589	0.97418	0.3787	0.9363
GO:0008302	female germline ring canal formation; actin assembly	0.93942	0.80497	0.69547	0.99438	0.4076	0.15119	0.9947	0.3357	0.2939	0.39408	0.11811	0.78079	0.3282	0.8036	0.4414
GO:0008306	associative learning	0.45824	0.13461	0.53164	0.34249	0.356	0.02686	0.7396	0.97917	0.1308	0.42947	0.03139	0.753	0.70446	0.3697	0.702
GO:0008315	meiotic G2/MI transition	0.81919	0.66891	0.78412	0.93643	0.54	0.90924	0.2936	0.64618	0.7847	0.91087	0.61873	0.6405	0.26057	0.9308	0.5922
GO:0008333	endosome to lysosome transport	0.56478	0.89595	0.38631	0.64327	0.0968	0.87554	0.6571	0.82623	0.6196	0.97183	0.68269	0.19602	0.88593	0.5377	0.8258
GO:0008340	determination of adult lifespan	0.32879	0.78624	0.73626	0.45598	0.2259	0.39315	0.9122	0.50058	0.611	0.67049	0.58138	0.63283	0.26623	0.2972	0.9032
GO:0008343	adult feeding behavior	0.9908	0.59959	0.76516	0.51099	0.7262	0.60298	0.8928	0.95404	0.6661	0.25875	0.57744	0.8165	0.14104	0.7916	0.771
GO:0008344	adult locomotory behavior	0.34473	0.82661	0.97006	0.39608	0.1632	0.28473	0.3963	0.43072	0.3365	0.37772	0.75412	0.72128	0.08485	0.9103	0.5351
GO:0008345	larval locomotory behavior	0.0779	0.79565	0.04698	0.6974	0.0671	0.68479	0.8967	0.31116	0.0622	0.14118	0.11503	0.7041	0.52807	0.9485	0.6648
GO:0008347	glial cell migration	0.30086	0.51814	0.95256	0.47288	0.0195	0.08232	0.5664	0.98864	0.5166	0.14246	0.38147	0.82395	0.72352	0.8418	0.734
GO:0008348	negative regulation of antimicrobial humoral response	0.66781	0.46688	0.99386	0.79243	0.1513	0.99952	0.1935	0.81243	0.2169	0.9161	0.95208	0.86332	0.39966	0.966	0.9465
GO:0008354	germ cell migration	0.55449	0.67283	0.08971	0.42131	0.3145	0.72714	0.5684	0.99492	0.7673	0.26992	0.59289	0.4284	0.60396	0.6751	0.2347
GO:0008355	olfactory learning	0.44571	0.17812	0.59622	0.62266	0.4856	0.0064	0.8819	0.9713	0.1902	0.3347	0.20354	0.79264	0.29887	0.358	0.834
GO:0008356	asymmetric cell division	0.98292	0.94372	0.37213	0.68228	0.1303	0.88606	0.845	0.96147	0.8211	0.2036	0.77401	0.9944	0.93161	0.3997	0.8697
GO:0008358	maternal determination of anterior/posterior axis; embryo	0.08306	0.49283	0.54532	0.6656	0.832	0.9695	0.5966	0.46969	0.2481	0.79216	1	0.98188	0.84263	0.5985	0.9591
GO:0008360	regulation of cell shape	0.09256	0.80765	0.91318	0.95358	0.6509	0.13606	0.5925	0.76718	0.4303	0.54654	0.69868	0.94371	0.54482	0.5182	0.9729
GO:0008361	regulation of cell size	0.2423	0.49572	0.9186	0.76064	0.0896	0.10403	0.5333	0.99626	0.3996	0.42873	0.25824	0.5402	0.62154	0.339	0.8766
GO:0008362	chitin-based embryonic cuticle biosynthetic process	0.96915	0.6381	0.46882	0.00126	0.9996	0.34914	0.8005	0.27982	0.8215	0.19403	0.05101	0.78905	0.19893	0.5742	0.9939
GO:0008363	larval chitin-based cuticle development	0.59382	0.96286	0.089	0.07467	0.4915	0.70672	0.4321	0.90118	0.3213	0.51522	0.5348	0.75311	0.69579	0.0997	0.8232
GO:0008364	pupal chitin-based cuticle development	0.2284	0.7438	0.4092	0.59269	0.3723	NA	NA	NA	NA	NA	0.14403	0.98111	0.5939	0.6882	0.039
GO:0008366	axon ensheathment	0.25619	0.27044	0.99891	0.58406	0.7261	0.32727	0.4483	0.17097	0.7613	0.32417	0.22248	0.7669	0.94519	0.752	0.922
GO:0008380	RNA splicing	0.41217	0.69469	0.51162	0.93321	0.8927	0.95277	0.8618	1	0.9247	0.768	0.54171	0.99369	0.81856	0.597	0.8327
GO:0008406	gonad development	0.86752	0.74712	0.80304	0.8895	0.0088	0.41948	0.696	0.93632	0.4359	0.86738	0.99109	0.56725	0.3173	0.8297	0.78
GO:0008407	chaeta morphogenesis	0.33029	0.44773	0.47708	0.58601	0.3979	0.42856	0.1105	0.3872	0.5625	0.79429	0.72434	0.95635	0.00738	0.6828	0.9537
GO:0008535	respiratory chain complex IV assembly	0.71555	0.42576	0.5134	0.04076	0.1725	0.19915	0.121	0.74633	0.5899	0.53243	0.61172	0.82375	0.99902	0.1177	0.7412
GO:0008542	visual learning	0.13574	0.41806	0.5072	0.64621	0.7027	0.23933	0.98	0.76791	0.0672	0.7734	0.18028	0.12608	0.88356	0.9987	0.4624
GO:0008543	fibroblast growth factor receptor signaling pathway	0.69546	0.91133	0.12503	0.83112	0.0565	0.9341	0.5366	0.40668	0.1019	0.04619	0.24162	0.27747	0.52146	0.5781	0.1365
GO:0008544	epidermis development	0.26798	0.63088	0.31841	0.43352	0.3834	0.63326	0.6361	0.60656	0.9575	0.09219	0.15936	0.83142	0.82762	0.7803	0.8406
GO:0008582	regulation of synaptic growth at neuromuscular junction	0.45518	0.49974	0.97193	0.99792	0.8951	0.35936	0.9459	0.97408	0.6337	0.75268	0.11286	0.99343	0.40633	0.2541	0.9869
GO:0008584	male gonad development	NA	NA	NA	0.13229	NA	NA	NA	NA	0.627	NA	NA	NA	NA	0.989	NA
GO:0008586	imaginal disc-derived wing vein morphogenesis	0.94866	0.34525	0.38284	0.59417	0.4451	0.39571	0.2774	0.73667	0.9879	0.91238	0.82768	0.83401	0.8445	0.6562	0.2526
GO:0008587	imaginal disc-derived wing margin morphogenesis	0.87817	0.26478	0.58772	0.37697	0.0066	0.04644	0.3219	0.77213	0.8431	0.14652	0.32921	0.84033	0.9806	0.5757	0.9775
GO:0008588	release of cytoplasmic sequestered NF-kappaB	0.18643	0.32616	0.24808	0.63523	0.1877	0.46203	0.2334	0.62738	0.6167	0.57353	0.80557	0.91136	0.18109	0.8802	0.9904
GO:0008589	regulation of smoothened signaling pathway	0.36581	0.43023	0.11402	0.92743	0.2444	0.06614	0.7251	0.18321	0.2066	0.26777	0.91944	0.98587	0.7671	0.661	0.9749
GO:0008592	regulation of Toll signaling pathway	0.33224	0.89232	0.25372	0.6125	0.9149	0.38333	0.1699	0.98406	0.2822	0.3802	0.3049	0.12444	0.29369	0.0439	0.6521
GO:0008593	regulation of Notch signaling pathway	0.08875	0.10868	0.65002	0.78157	0.0916	0.1577	0.7119	0.92212	0.8858	0.20543	0.37571	0.26715	0.99399	0.3569	0.8927
GO:0008594	photoreceptor cell morphogenesis	0.18151	0.37023	0.76041	0.06204	0.7177	0.91084	0.2856	0.79939	0.5824	0.35386	0.93959	0.768	0.13132	0.1296	0.8209
GO:0008595	anterior/posterior axis specification; embryo	0.3152	0.66395	0.49085	0.60322	0.6584	0.75768	0.6057	0.68205	0.2062	0.52282	0.99378	0.93807	0.77714	0.2827	0.9524
GO:0008610	lipid biosynthetic process	0.60688	0.38693	0.97257	0.87678	0.383	0.38121	0.7786	0.63267	0.564	0.39364	0.18415	0.951	0.9015	0.7065	0.2165
GO:0008611	ether lipid biosynthetic process	0.83612	0.43432	0.97054	0.36775	0.0445	0.67243	0.487	0.25867	0.1371	0.56167	0.06788	0.96652	0.8871	0.6559	0.3963
GO:0008630	intrinsic apoptotic signaling pathway in response to DNA damage	0.69334	0.62678	0.84904	0.70818	0.712	0.76025	0.4644	0.71449	0.6375	0.81378	NA	NA	0.40158	NA	NA
GO:0008643	carbohydrate transport	0.17729	0.03113	0.30056	0.02093	0.193	0.48012	0.8681	0.01234	0.8668	0.76923	0.70309	0.57708	0.83734	0.7725	0.0994
GO:0008652	cellular amino acid biosynthetic process	0.04605	0.31736	0.42732	0.7529	0.4394	0.22252	0.3178	0.68683	0.9468	0.16199	0.05872	0.69114	0.32491	0.6477	0.0532
GO:0008654	phospholipid biosynthetic process	0.98057	0.48367	0.85996	0.57145	0.5415	0.40116	0.8945	0.12331	0.8623	0.00409	0.75506	0.94268	0.98877	0.6861	0.7103
GO:0009047	dosage compensation by hyperactivation of X chromosome	0.99675	0.21913	0.91354	0.63672	0.1055	0.23003	0.7818	0.6479	0.3896	0.60611	0.89015	0.9747	0.82946	0.6847	0.2402
GO:0009056	catabolic process	0.57197	0.26914	0.82943	0.59796	0.9724	0.64175	0.6821	0.84322	0.5781	0.82268	0.85356	0.64971	0.39553	0.3877	0.8748
GO:0009057	macromolecule catabolic process	0.8995	0.34804	0.93111	0.48886	0.8666	0.47623	0.9615	0.88978	0.2624	0.44694	0.85913	0.88554	0.57244	0.2562	0.9568
GO:0009058	biosynthetic process	0.86891	0.41642	0.718	0.94713	0.8606	0.39469	0.6149	0.93064	0.0709	0.44024	0.84427	0.45568	0.50335	0.9942	0.7853
GO:0009059	macromolecule biosynthetic process	0.81223	0.75536	0.63706	0.98946	0.9348	0.41849	0.7848	0.80218	0.0509	0.60266	0.85143	0.73454	0.66835	0.9885	0.8711
GO:0009060	aerobic respiration	0.1903	0.84252	0.81861	0.04344	0.968	0.97405	0.1649	0.98984	0.6706	0.50877	0.94049	0.51597	0.71127	0.6078	0.9998
GO:0009062	fatty acid catabolic process	0.11719	0.26361	0.70002	0.44221	0.8162	0.8608	0.5853	0.41324	0.4184	0.83215	0.30057	0.46109	0.88687	0.4762	0.9885
GO:0009063	cellular amino acid catabolic process	0.34506	0.66457	0.38052	0.84994	0.6924	0.9175	0.2019	0.1993	0.4827	0.76112	0.38912	0.03388	0.58379	0.6721	0.7694
GO:0009064	glutamine family amino acid metabolic process	0.90548	0.04229	0.86529	0.51307	0.8055	0.7918	0.0901	0.12913	0.1272	0.15772	0.17207	0.31521	0.75466	0.6908	0.2284
GO:0009066	aspartate family amino acid metabolic process	0.18222	0.74757	0.74747	0.99008	0.465	0.19932	0.6506	0.93393	0.8899	0.84422	0.45537	0.42865	0.50007	0.8906	0.8908
GO:0009068	aspartate family amino acid catabolic process	0.79743	0.37339	0.82984	0.97516	0.9274	0.97181	0.7375	0.99708	0.2153	0.9898	0.44056	0.17402	0.69735	0.706	0.9303
GO:0009069	serine family amino acid metabolic process	0.0389	0.62509	0.29316	0.27734	0.513	0.07579	0.4588	0.97525	0.8398	0.36693	0.07022	0.9907	0.43371	0.9103	0.0908
GO:0009072	aromatic amino acid family metabolic process	0.66977	0.26601	0.33449	0.22723	0.2234	0.5638	0.6309	0.66329	0.8547	0.49573	0.44543	0.27265	0.49656	0.7116	0.8908
GO:0009081	branched-chain amino acid metabolic process	0.50918	0.25815	0.74171	0.60477	0.9292	0.29028	0.8317	0.85238	0.5305	0.51756	0.67467	0.15444	0.27919	0.5442	0.906
GO:0009084	glutamine family amino acid biosynthetic process	0.13597	0.36131	0.65149	0.87221	0.7027	0.80634	0.1337	0.61319	0.9406	0.70915	NA	NA	NA	NA	NA
GO:0009100	glycoprotein metabolic process	0.82646	0.19745	0.13083	0.03885	0.0861	0.6755	0.7016	0.58943	0.3738	0.43561	0.43519	0.36588	0.5283	0.8592	0.3156
GO:0009101	glycoprotein biosynthetic process	0.93129	0.27901	0.14883	0.13229	0.096	0.66888	0.7511	0.9311	0.3536	0.2824	0.75621	0.56354	0.31639	0.8376	0.1938
GO:0009108	coenzyme biosynthetic process	0.01313	0.16689	0.53609	0.39779	0.6361	0.39715	0.0363	0.13415	0.1766	0.69449	0.23455	0.02386	0.00383	0.7611	0.0829
GO:0009112	nucleobase metabolic process	0.68563	0.16196	0.37674	0.45002	0.5396	0.06744	0.2335	0.32018	0.6147	0.02404	0.99998	0.15563	0.27856	0.8537	0.3339
GO:0009116	nucleoside metabolic process	0.1392	0.46806	0.05958	0.58034	0.5973	0.06435	0.2044	0.11174	0.4587	0.63967	0.77319	0.37432	0.50162	0.3628	0.048
GO:0009117	nucleotide metabolic process	0.10915	0.59456	0.81444	0.25695	0.9571	0.91651	0.709	0.89969	0.092	0.89724	0.82965	0.0481	0.18241	0.1263	0.6309
GO:0009119	ribonucleoside metabolic process	0.20169	0.58174	0.05258	0.56991	0.702	0.16234	0.1845	0.12739	0.1889	0.81817	0.64066	0.31657	0.40169	0.1644	0.0198
GO:0009123	nucleoside monophosphate metabolic process	0.19724	0.62841	0.9688	0.3945	0.9757	0.1922	0.9067	0.91459	0.2502	0.97693	0.77077	0.05032	0.36461	0.3354	0.7179
GO:0009124	nucleoside monophosphate biosynthetic process	0.62144	0.18908	0.36011	0.295	0.9477	0.66571	0.7327	0.80113	0.3845	0.97633	0.88111	0.04044	0.41825	0.9643	0.0558
GO:0009126	purine nucleoside monophosphate metabolic process	0.21421	0.71829	0.97146	0.26565	0.9775	0.20068	0.848	0.90499	0.173	0.97871	0.77598	0.06119	0.16575	0.3266	0.7764
GO:0009127	purine nucleoside monophosphate biosynthetic process	0.65194	0.28302	0.48882	0.12561	0.9528	0.69357	0.7561	0.79422	0.2498	0.96723	0.89242	0.02387	0.12066	0.9677	0.0535
GO:0009132	nucleoside diphosphate metabolic process	0.04263	0.18908	0.36832	0.32487	0.7178	0.32623	0.4533	0.80021	0.2211	0.20902	0.75114	0.11405	0.28015	0.0857	0.6418
GO:0009135	purine nucleoside diphosphate metabolic process	0.09513	0.28302	0.34523	0.37944	0.4033	0.51037	0.4365	0.78523	0.3473	0.35392	0.80775	0.17441	0.25832	0.0776	0.6504
GO:0009141	nucleoside triphosphate metabolic process	0.24631	0.94007	0.97571	0.24783	0.981	0.19688	0.8209	0.88358	0.1227	0.93049	0.75645	0.09725	0.10344	0.1026	0.8832
GO:0009142	nucleoside triphosphate biosynthetic process	0.75238	0.89579	0.76911	0.04395	0.9684	0.36238	0.6267	0.43033	0.1502	0.89845	0.89799	0.01661	0.01072	0.5055	0.3353
GO:0009144	purine nucleoside triphosphate metabolic process	0.26719	0.92815	0.97778	0.21887	0.9827	0.20613	0.8774	0.87169	0.2022	0.93681	0.78034	0.06452	0.15454	0.0965	0.9275
GO:0009145	purine nucleoside triphosphate biosynthetic process	0.71778	0.90408	0.7862	0.06432	0.971	0.42204	0.6517	0.33614	0.1931	0.86259	0.90612	0.02684	0.01567	0.6265	0.3674
GO:0009150	purine ribonucleotide metabolic process	0.16002	0.61128	0.94248	0.30824	0.9711	0.37433	0.8923	0.87369	0.1949	0.99478	0.76301	0.12056	0.10006	0.133	0.7602
GO:0009152	purine ribonucleotide biosynthetic process	0.56451	0.18506	0.32884	0.26012	0.9375	0.5549	0.7101	0.55551	0.2298	0.74302	0.86992	0.15548	0.06018	0.8185	0.1331
GO:0009156	ribonucleoside monophosphate biosynthetic process	0.63651	0.15238	0.38416	0.16154	0.9503	0.589	0.7443	0.90709	0.3149	0.97734	0.88675	0.01675	0.24456	0.966	0.093
GO:0009161	ribonucleoside monophosphate metabolic process	0.20557	0.60399	0.97038	0.30178	0.9766	0.1964	0.8789	0.90988	0.2094	0.97782	0.77337	0.04054	0.25393	0.3895	0.7474
GO:0009163	nucleoside biosynthetic process	0.45853	NA	0.44988	0.16726	0.9162	0.45822	NA	0.3577	0.2153	0.90472	0.96905	NA	0.32307	0.1076	0.3735
GO:0009165	nucleotide biosynthetic process	0.38911	0.19527	0.19879	0.21567	0.9147	0.27664	0.6161	0.41501	0.5194	0.68597	0.96517	0.06919	0.17016	0.7414	0.0874
GO:0009167	purine ribonucleoside monophosphate metabolic process	0.21421	0.71829	0.97146	0.26565	0.9775	0.20068	0.848	0.90499	0.173	0.97871	0.77598	0.06119	0.16575	0.3266	0.7764
GO:0009168	purine ribonucleoside monophosphate biosynthetic process	0.65194	0.28302	0.48882	0.12561	0.9528	0.69357	0.7561	0.79422	0.2498	0.96723	0.89242	0.02387	0.12066	0.9677	0.0535
GO:0009179	purine ribonucleoside diphosphate metabolic process	0.09513	0.28302	0.34523	0.37944	0.4033	0.51037	0.4365	0.78523	0.3473	0.35392	0.80775	0.17441	0.25832	0.0776	0.6504
GO:0009185	ribonucleoside diphosphate metabolic process	0.09513	0.28302	0.34523	0.37944	0.4033	0.51037	0.4365	0.78523	0.3473	0.35392	0.80775	0.17441	0.25832	0.0776	0.6504
GO:0009199	ribonucleoside triphosphate metabolic process	0.25656	0.93428	0.97675	0.18388	0.9819	0.20145	0.8499	0.87774	0.1586	0.93366	0.76841	0.0743	0.12679	0.0766	0.9063
GO:0009201	ribonucleoside triphosphate biosynthetic process	0.75238	0.89579	0.76911	0.04395	0.9684	0.36238	0.6267	0.43033	0.1502	0.89845	0.89799	0.01661	0.01072	0.5055	0.3353
GO:0009205	purine ribonucleoside triphosphate metabolic process	0.26719	0.92815	0.97778	0.21887	0.9827	0.20613	0.8774	0.87169	0.2022	0.93681	0.78034	0.06452	0.15454	0.0965	0.9275
GO:0009206	purine ribonucleoside triphosphate biosynthetic process	0.71778	0.90408	0.7862	0.06432	0.971	0.42204	0.6517	0.33614	0.1931	0.86259	0.90612	0.02684	0.01567	0.6265	0.3674
GO:0009225	nucleotide-sugar metabolic process	0.36115	0.08708	0.19904	0.24989	0.688	0.0721	0.9981	0.4363	0.4309	0.78704	0.14361	0.20016	0.37177	0.8137	0.688
GO:0009247	glycolipid biosynthetic process	0.71359	0.52024	0.77308	0.02615	0.0439	0.0149	0.5734	0.77711	0.2545	0.62692	0.20075	0.66797	0.20312	0.9627	0.4261
GO:0009250	glucan biosynthetic process	0.17024	0.99505	0.30775	0.53973	0.2517	0.20633	0.3674	0.92263	0.4914	0.06282	0.39864	0.92785	0.08998	0.2634	0.4993
GO:0009251	glucan catabolic process	0.93194	0.58943	0.77826	0.60564	0.4158	0.73367	0.9074	0.58991	0.3456	0.37964	0.8409	0.32732	0.26971	0.6601	0.8362
GO:0009253	peptidoglycan catabolic process	0.34809	0.68377	0.19087	0.24271	0.7825	0.48588	NA	0.26467	0.8742	NA	0.78027	0.08076	0.33654	0.7775	0.3958
GO:0009259	ribonucleotide metabolic process	0.14702	0.52514	0.93042	0.28486	0.9692	0.35954	0.9402	0.88549	0.188	0.99704	0.75786	0.08023	0.13646	0.1391	0.7026
GO:0009260	ribonucleotide biosynthetic process	0.5256	0.12379	0.30886	0.22836	0.9324	0.37783	0.6881	0.59407	0.2352	0.80632	0.85885	0.08842	0.10927	0.8315	0.2406
GO:0009266	response to temperature stimulus	0.10704	0.49407	0.87711	0.89068	0.4208	0.81324	0.3886	0.99344	0.1037	0.89855	0.59017	0.93766	0.93825	0.4087	0.6738
GO:0009267	cellular response to starvation	0.01018	0.22269	0.676	0.44725	0.3049	0.36206	0.0783	0.62499	0.3638	0.44764	0.50605	0.63803	0.01266	0.3373	0.9773
GO:0009303	rRNA transcription	0.29124	0.48843	0.58513	0.99957	0.5592	0.83022	0.979	0.99894	0.3907	0.89816	0.11504	0.62486	0.32099	0.4856	0.6526
GO:0009306	protein secretion	0.85406	0.91082	0.86989	0.60801	0.1737	0.88929	0.4488	0.74917	0.644	0.91201	0.93077	0.99293	0.38542	0.5705	0.6304
GO:0009308	amine metabolic process	0.96473	0.33474	0.11031	0.82993	0.5566	0.23771	0.7383	0.87975	0.762	0.20088	0.96858	0.8627	0.99924	0.5829	0.9235
GO:0009314	response to radiation	0.24488	0.28827	0.51766	0.58953	0.5471	0.11927	0.28	0.29092	0.458	0.8934	0.24018	0.62017	0.97143	0.4141	0.5505
GO:0009408	response to heat	0.58949	0.95601	0.78111	0.95991	0.1469	0.8931	0.5788	0.99715	0.0874	0.97733	0.69397	0.85517	0.68969	0.2978	0.8495
GO:0009409	response to cold	0.796	0.08714	0.93033	0.95355	0.1832	0.98867	0.2775	0.74759	0.6178	0.59838	0.9927	0.00462	0.81833	0.5479	0.8592
GO:0009410	response to xenobiotic stimulus	0.5649	0.69491	0.79917	0.05949	0.6554	0.76941	0.7571	0.24602	0.3915	0.41576	0.39338	0.01872	0.12528	0.1022	0.6577
GO:0009411	response to UV	0.00157	0.69906	0.97125	0.18586	0.6865	0.41202	0.3508	0.74554	0.0094	0.40216	0.80367	0.34591	0.50231	0.0681	0.6626
GO:0009415	response to water	0.23293	0.92785	0.02249	0.42585	0.1821	NA	NA	NA	NA	NA	0.35473	NA	0.07886	0.6164	NA
GO:0009416	response to light stimulus	0.32497	0.19874	0.81051	0.2232	0.4017	0.16167	0.2893	0.26431	0.3966	0.90523	0.17704	0.63188	0.80941	0.3678	0.6468
GO:0009451	RNA modification	0.36811	0.47886	0.22562	0.26392	0.9357	0.34881	0.4581	0.29702	0.9856	0.69056	0.90942	0.91822	0.27103	0.1624	0.8688
GO:0009453	energy taxis	0.03497	0.33003	0.7624	0.71936	0.9113	0.82303	0.7376	0.41296	0.3762	0.17187	0.39965	0.34055	0.23938	0.3347	0.3465
GO:0009566	fertilization	0.17335	0.74122	0.51511	0.97052	0.7965	0.79826	0.106	0.10701	0.2958	0.65971	0.9152	0.64303	0.77299	0.5014	0.5034
GO:0009581	detection of external stimulus	0.07048	0.49581	0.29647	0.03133	0.4359	0.19893	0.1701	0.21953	0.6585	0.92477	0.03441	0.99316	0.97479	0.8207	0.2863
GO:0009582	detection of abiotic stimulus	0.07048	0.49581	0.29647	0.03133	0.4359	0.19893	0.1701	0.21953	0.6585	0.92477	0.03441	0.99316	0.97479	0.8207	0.2863
GO:0009583	detection of light stimulus	0.4545	0.54789	0.80175	0.12052	0.7649	0.20859	0.0905	0.01899	0.4811	0.9225	0.03864	0.92699	0.95589	0.5919	0.8458
GO:0009584	detection of visible light	0.28535	0.18632	0.46812	0.10215	0.7462	0.44309	0.1162	0.35226	0.4357	0.89077	0.36849	0.95021	0.99061	0.3539	0.4147
GO:0009593	detection of chemical stimulus	0.4076	0.94491	0.25811	0.0894	0.2633	0.24787	0.9471	0.16847	0.2052	0.01535	0.18337	0.61264	0.70428	0.8816	0.4755
GO:0009605	response to external stimulus	0.41584	0.98454	0.5559	0.21455	0.3771	0.57593	0.7489	0.88854	0.6518	0.4689	0.01974	0.96036	0.51062	0.4011	0.6584
GO:0009607	response to biotic stimulus	0.10151	0.9505	0.80503	0.29915	0.5905	0.2375	0.7499	0.78991	0.3011	0.59246	0.20772	0.76247	0.38425	0.2162	0.7848
GO:0009608	response to symbiont	0.8825	0.85445	0.69272	0.03046	0.2067	0.22253	0.9862	0.94371	0.7769	0.26015	0.08405	0.38856	0.30736	0.3488	0.6269
GO:0009611	response to wounding	0.86035	0.47492	0.45092	0.35085	0.2217	0.95992	0.992	0.72576	0.8395	0.24603	0.88356	0.76544	0.62073	0.8872	0.4388
GO:0009612	response to mechanical stimulus	0.1397	0.95583	0.62877	0.42893	0.5435	0.83725	0.9286	0.04573	0.7554	0.56754	0.1841	0.62085	0.30887	0.9529	0.8346
GO:0009615	response to virus	0.49963	0.93476	0.94705	0.49814	0.8868	0.23427	0.9284	0.93912	0.2667	0.87316	0.04202	0.38539	0.38849	0.7618	0.1246
GO:0009617	response to bacterium	0.21802	0.86211	0.62287	0.16281	0.3313	0.17891	0.5841	0.29871	0.387	0.21163	0.39027	0.77615	0.41461	0.2408	0.3042
GO:0009620	response to fungus	0.0534	0.90214	0.48152	0.18124	0.5159	0.3993	0.5404	0.41756	0.9601	0.63766	0.18806	0.83354	0.54508	0.8791	0.9996
GO:0009628	response to abiotic stimulus	0.58484	0.61706	0.95009	0.78855	0.8675	0.87307	0.215	0.9281	0.4978	0.95985	0.4492	0.98276	0.92318	0.1559	0.6861
GO:0009629	response to gravity	0.11046	0.38471	0.5931	0.50645	0.3604	0.73046	0.4233	0.44019	0.3716	0.03451	0.03275	0.91986	0.24481	0.9718	0.7853
GO:0009631	cold acclimation	0.70469	0.26015	0.95166	0.94397	0.2428	0.9575	0.2706	0.32433	0.3921	0.79342	0.99499	0.01317	0.64286	0.359	0.9553
GO:0009636	response to toxic substance	0.92698	0.78729	0.05304	0.18586	0.8495	0.85772	0.8573	0.41091	0.7365	0.80119	0.13289	0.4993	0.35985	0.1184	0.4516
GO:0009642	response to light intensity	0.81994	0.87513	0.65909	0.049	0.6853	0.51014	0.6934	0.91049	0.0867	0.88091	0.4796	0.94979	0.80477	0.3794	0.4568
GO:0009649	entrainment of circadian clock	0.45373	0.91498	0.86147	0.65335	0.0589	0.59688	NA	NA	0.5853	NA	0.23231	NA	NA	0.3349	NA
GO:0009653	anatomical structure morphogenesis	0.14836	0.89722	0.81953	0.53508	0.5946	0.39666	0.7564	0.99515	0.9452	0.45466	0.47031	0.97809	0.99997	0.4225	0.8399
GO:0009712	catechol-containing compound metabolic process	0.88661	0.48115	0.69396	0.45245	0.8262	0.84972	0.5045	0.24743	0.7895	0.85921	0.82777	0.2914	0.99214	0.2621	0.9601
GO:0009719	response to endogenous stimulus	0.08793	0.70924	0.0511	0.79	0.9011	0.86146	0.0725	0.58388	0.596	0.31929	0.71768	0.15333	0.80885	0.131	0.1468
GO:0009725	response to hormone	0.19132	0.05986	0.88304	0.2725	0.3009	0.4402	0.1032	0.64083	0.3301	0.99823	0.23448	0.06726	0.93632	0.28	0.4503
GO:0009743	response to carbohydrate	0.06163	0.57385	0.94706	0.46666	0.8857	0.82689	0.6612	0.84434	0.1742	0.3693	0.82868	0.9465	0.44932	0.498	0.0895
GO:0009744	response to sucrose	0.07948	0.84433	0.88807	0.56915	0.9391	0.84136	0.5383	0.82914	0.2043	0.28884	0.84303	0.93255	0.52749	0.3987	0.1256
GO:0009755	hormone-mediated signaling pathway	0.26933	0.01775	0.57149	0.64266	0.0742	0.18562	0.3813	0.05741	0.0915	0.93498	0.47096	0.27225	0.71788	0.5772	0.2273
GO:0009790	embryo development	0.64763	0.49996	0.60111	0.62513	0.5517	0.74664	0.6276	0.94635	0.8355	0.51965	0.63169	0.97065	0.95721	0.1423	0.9848
GO:0009791	post-embryonic development	0.09026	0.53165	0.83552	0.40353	0.1301	0.12759	0.8781	0.72368	0.8662	0.28925	0.78128	0.64394	0.9788	0.1664	0.9665
GO:0009792	embryo development ending in birth or egg hatching	0.56765	0.76113	0.79089	0.87831	0.7253	0.97708	0.8014	0.83284	0.5287	0.42324	0.41913	0.93172	0.4537	0.8006	0.5813
GO:0009794	regulation of mitotic cell cycle; embryonic	0.26623	0.60443	0.86407	0.12531	0.4545	0.68409	0.0277	0.8946	0.4548	0.18705	0.77602	0.91443	0.60715	0.1983	0.4699
GO:0009798	axis specification	0.08136	0.71157	0.43653	0.30325	0.474	0.36758	0.4254	0.78143	0.1143	0.47435	0.96896	0.89335	0.84229	0.2759	0.9656
GO:0009799	specification of symmetry	0.11386	0.65374	0.84418	0.28664	0.1591	0.09572	0.7375	0.88977	0.6039	0.35509	0.01314	0.98339	0.83286	0.8807	0.3574
GO:0009826	unidimensional cell growth	0.18574	0.92487	0.76927	0.54937	0.1638	0.66484	0.7713	0.14656	0.3523	0.73528	0.64526	0.98616	0.64718	0.6787	0.8777
GO:0009855	determination of bilateral symmetry	0.11386	0.65374	0.84418	0.28664	0.1591	0.09572	0.7375	0.88977	0.6039	0.35509	0.01314	0.98339	0.83286	0.8807	0.3574
GO:0009880	embryonic pattern specification	0.47785	0.48451	0.38954	0.61043	0.5305	0.66302	0.2179	0.7428	0.629	0.65186	0.92174	0.8717	0.84685	0.1618	0.9934
GO:0009886	post-embryonic animal morphogenesis	0.21244	0.17499	0.9584	0.19902	0.2327	0.19518	0.8849	0.82176	0.7669	0.28282	0.65546	0.56397	0.81478	0.2255	0.866
GO:0009887	animal organ morphogenesis	0.34794	0.77874	0.82401	0.75683	0.2447	0.52666	0.8108	0.89013	0.9751	0.59855	0.77518	0.86729	0.99253	0.4064	0.8799
GO:0009888	tissue development	0.52138	0.84961	0.57626	0.67962	0.7252	0.35133	0.9518	0.91718	0.8686	0.87719	0.32343	0.95932	0.98587	0.2341	0.7717
GO:0009889	regulation of biosynthetic process	0.95007	0.8062	0.06931	0.91399	0.6153	0.31261	0.6709	0.69346	0.3668	0.47565	0.80892	0.9339	0.97471	0.6705	0.9862
GO:0009890	negative regulation of biosynthetic process	0.94771	0.80259	0.24715	0.53716	0.6918	0.456	0.4755	0.72557	0.9676	0.51844	0.80989	0.64753	0.88202	0.6243	0.8144
GO:0009891	positive regulation of biosynthetic process	0.86732	0.96091	0.33188	0.59461	0.6144	0.27928	0.9524	0.93263	0.6383	0.44733	0.73807	0.92734	0.96787	0.6684	0.6099
GO:0009892	negative regulation of metabolic process	0.98007	0.8692	0.31776	0.86145	0.8625	0.86983	0.3493	0.89826	0.757	0.61604	0.77447	0.75743	0.88203	0.1336	0.8997
GO:0009893	positive regulation of metabolic process	0.84492	0.76106	0.55461	0.86811	0.8303	0.52914	0.9442	0.97566	0.8823	0.5881	0.95834	0.9935	0.9882	0.6398	0.8355
GO:0009894	regulation of catabolic process	0.19449	0.25476	1	0.19975	0.5684	0.68079	0.5356	0.98053	0.3153	0.4086	0.78639	0.84809	0.50195	0.386	0.7698
GO:0009895	negative regulation of catabolic process	0.3818	0.19953	0.95749	0.77982	0.6125	0.64932	0.5557	0.73494	0.8455	0.9858	0.69804	0.53275	0.41064	0.5326	0.5744
GO:0009896	positive regulation of catabolic process	0.35735	0.08341	0.99858	0.02112	0.5906	0.50771	0.5345	0.96817	0.7727	0.05546	0.87084	0.36569	0.59026	0.7161	0.9886
GO:0009913	epidermal cell differentiation	0.54518	0.5702	0.34965	0.32936	0.6088	0.27336	0.8236	0.72386	0.9039	0.09193	0.35408	0.43927	0.75363	0.9349	0.8898
GO:0009914	hormone transport	0.90587	0.98736	0.71555	0.75544	0.2624	0.91583	0.8874	0.60919	0.4407	0.99996	0.69021	0.94817	0.18106	0.2594	0.6692
GO:0009948	anterior/posterior axis specification	0.29224	0.70143	0.48024	0.53276	0.7323	0.73898	0.6151	0.67623	0.2433	0.53676	0.99636	0.93865	0.85207	0.2701	0.9507
GO:0009950	dorsal/ventral axis specification	0.2676	0.59514	0.32644	0.75053	0.4522	0.21091	0.286	0.95751	0.4356	0.25823	0.86406	0.72802	0.79415	0.5558	0.8369
GO:0009952	anterior/posterior pattern specification	0.62421	0.83434	0.38219	0.80703	0.6045	0.97072	0.7037	0.61925	0.1852	0.5776	0.99657	0.94398	0.70074	0.1801	0.9797
GO:0009953	dorsal/ventral pattern formation	0.33717	0.72007	0.16922	0.54794	0.3949	0.32446	0.5577	0.87987	0.3381	0.50619	0.62341	0.95295	0.72045	0.3425	0.9132
GO:0009954	proximal/distal pattern formation	0.88964	0.38461	0.56266	0.33092	0.0932	0.41232	0.5114	0.95086	0.9433	0.81621	0.08405	0.13283	0.42383	0.5229	0.6488
GO:0009966	regulation of signal transduction	0.14235	0.03099	0.41329	0.62113	0.0642	0.04925	0.0308	0.74801	0.7867	0.28729	0.16913	0.81448	0.97956	0.3005	0.6546
GO:0009967	positive regulation of signal transduction	0.28007	0.48864	0.0652	0.36316	0.236	0.4567	0.0526	0.60761	0.5369	0.76618	0.44785	0.94216	0.85635	0.1801	0.6956
GO:0009968	negative regulation of signal transduction	0.65102	0.29059	0.16671	0.63465	0.0123	0.01239	0.9194	0.97313	0.5094	0.02584	0.51131	0.62913	0.9448	0.3657	0.7518
GO:0009987	cellular process	0.95795	0.21854	0.99437	0.9506	0.6642	0.85244	0.4349	0.58216	0.8773	0.956	0.99183	0.91031	0.59334	0.9477	0.8748
GO:0009991	response to extracellular stimulus	0.83516	0.24686	0.58345	0.57186	0.1163	0.63279	0.233	0.82118	0.3717	0.43266	0.70421	0.52318	0.15041	0.2529	0.9249
GO:0009994	oocyte differentiation	0.0441	0.47546	0.67192	0.36947	0.5525	0.45214	0.5787	0.77618	0.107	0.66352	0.99871	0.8675	0.91998	0.4953	0.9779
GO:0009996	negative regulation of cell fate specification	0.48185	0.82435	0.13566	0.51203	0.0887	0.00769	0.9834	0.37144	0.821	0.16582	0.03671	0.37771	0.7445	0.3534	0.991
GO:0010001	glial cell differentiation	0.98984	0.35985	0.11554	0.48123	0.308	0.19236	0.0863	0.14659	0.8127	0.89807	0.31652	0.19293	0.38813	0.1133	0.8495
GO:0010002	cardioblast differentiation	0.76413	0.47267	0.0393	0.25834	0.0807	0.12702	0.9447	0.33231	0.821	0.06446	0.03671	0.40115	0.45332	0.3242	0.7137
GO:0010004	gastrulation involving germ band extension	0.89393	0.81617	0.9283	0.26895	0.1642	0.16384	0.1024	0.99755	0.9578	0.82347	0.55966	0.85411	0.99625	0.2994	0.0201
GO:0010025	wax biosynthetic process	0.81826	0.46324	0.84011	0.28507	0.0658	NA	NA	NA	NA	NA	0.0268	0.893	0.78771	0.4365	0.2735
GO:0010033	response to organic substance	0.10045	0.37455	0.10957	0.50426	0.7299	0.87794	0.3336	0.87231	0.3819	0.65606	0.45968	0.46987	0.92156	0.2639	0.4228
GO:0010035	response to inorganic substance	0.88868	0.94739	0.04847	0.60225	0.2665	0.66266	0.9966	0.67184	0.1518	0.24313	0.6219	0.48434	0.13548	0.2215	0.8997
GO:0010038	response to metal ion	0.87486	0.99459	0.3607	0.32513	0.392	0.71102	0.9584	0.38909	0.1243	0.89155	0.58674	0.19387	0.58357	0.0701	0.9009
GO:0010160	formation of animal organ boundary	0.68186	0.44109	0.88823	0.9464	0.5355	0.54138	0.8347	0.80938	0.2634	0.72176	0.59718	0.62567	0.82351	0.5359	0.7549
GO:0010166	wax metabolic process	0.81826	0.46324	0.84011	0.28507	0.0658	NA	NA	NA	NA	NA	0.0268	0.893	0.78771	0.4365	0.2735
GO:0010212	response to ionizing radiation	0.4183	0.60352	0.1004	0.79252	0.9083	0.51829	0.9242	0.96282	0.9293	0.53644	0.83545	0.86794	0.9132	0.5116	0.7204
GO:0010243	response to organonitrogen compound	0.53848	0.68343	0.21278	0.36638	0.8147	0.9168	0.015	0.82341	0.1784	0.88056	0.30287	0.20267	0.55952	0.0894	0.2035
GO:0010256	endomembrane system organization	0.9551	0.94258	0.38398	0.98428	0.3543	0.65027	0.6972	0.99019	0.5336	0.90076	0.60501	0.93528	0.65994	0.8668	0.3169
GO:0010257	NADH dehydrogenase complex assembly	0.8984	0.87719	0.85516	0.27863	0.2978	0.99941	0.3212	0.55665	0.8802	0.40027	0.9221	0.08991	0.08596	0.3188	0.9999
GO:0010259	multicellular organism aging	0.30128	0.73917	0.82651	0.39983	0.2019	0.47797	0.9426	0.45674	0.5998	0.64459	0.65561	0.55752	0.28727	0.2588	0.9294
GO:0010324	membrane invagination	0.77645	0.94831	0.99913	0.16388	0.0158	0.99963	0.3726	0.76295	0.0818	0.22348	0.39076	0.37959	0.87356	0.5274	0.7133
GO:0010332	response to gamma radiation	0.47871	0.32621	0.16211	0.71086	0.9886	0.11405	0.8911	0.85354	0.4287	0.47453	0.47947	0.56359	0.82243	0.264	0.5447
GO:0010389	regulation of G2/M transition of mitotic cell cycle	0.00876	0.69298	0.80258	0.85466	0.189	0.71687	0.1348	0.93657	0.6503	0.19376	0.69855	0.57367	0.9891	0.9447	0.4336
GO:0010453	regulation of cell fate commitment	0.5979	0.7188	0.34662	0.50711	0.0135	0.9247	0.9698	0.86341	0.8895	0.28485	0.24423	0.13558	0.50338	0.7384	0.9854
GO:0010454	negative regulation of cell fate commitment	0.66367	0.78088	0.09716	0.69175	0.0473	0.63739	0.978	0.79283	0.8729	0.10561	0.05011	0.43141	0.9171	0.368	0.9786
GO:0010458	exit from mitosis	0.30176	0.60197	0.27876	0.46273	0.0527	0.37903	0.3415	0.9763	0.6055	0.00196	0.38746	0.90856	0.86019	0.3198	0.9136
GO:0010466	negative regulation of peptidase activity	0.71	0.13352	0.2249	0.1075	0.5438	0.87682	0.0921	0.87829	0.6743	0.22426	0.98903	0.3067	0.66743	0.6709	0.9991
GO:0010467	gene expression	0.71276	0.73231	0.68887	0.92579	0.9133	0.79809	0.7171	0.99189	0.4748	0.89356	0.77424	0.97006	0.71279	0.9662	0.9567
GO:0010468	regulation of gene expression	0.57333	0.77708	0.17104	0.92381	0.5855	0.65703	0.618	0.87149	0.7757	0.61264	0.73418	0.98656	0.99463	0.3002	0.9883
GO:0010469	regulation of receptor activity	0.33024	0.94626	0.51667	0.40955	0.2765	0.7768	0.4313	0.57692	0.7976	0.35873	0.15227	0.48846	0.12049	0.2465	0.9933
GO:0010470	regulation of gastrulation	NA	0.56984	NA	0.55618	NA	NA	0.0162	NA	0.4333	NA	NA	0.99952	NA	0.2296	NA
GO:0010498	proteasomal protein catabolic process	0.6748	0.21106	0.95147	0.98237	0.2437	0.41512	0.6229	0.9498	0.2852	0.28902	0.90571	0.96024	0.95405	0.3288	0.9629
GO:0010506	regulation of autophagy	0.02893	0.52005	0.97346	0.57604	0.3831	0.47183	0.4333	0.96256	0.1719	0.25009	0.11235	0.82198	0.28095	0.8431	0.8584
GO:0010507	negative regulation of autophagy	0.42893	0.59147	0.80568	0.77242	0.5733	0.60952	0.4222	0.81326	0.5887	0.99045	0.21278	0.52789	0.42594	0.6209	0.5901
GO:0010508	positive regulation of autophagy	0.75844	0.68708	0.96577	0.10046	0.8324	0.77315	0.9977	0.96364	0.5919	0.0774	0.38636	0.52448	0.16559	0.5228	0.9576
GO:0010528	regulation of transposition	0.72723	0.63065	0.82496	0.99924	0.9769	0.2161	0.4426	0.35316	0.9181	0.93358	0.80443	0.77959	0.96289	0.7393	0.7966
GO:0010529	negative regulation of transposition	0.72723	0.63065	0.82496	0.99924	0.9769	0.2161	0.4426	0.35316	0.9181	0.93358	0.80443	0.77959	0.96289	0.7393	0.7966
GO:0010556	regulation of macromolecule biosynthetic process	0.94869	0.86398	0.07183	0.92687	0.5957	0.39217	0.6629	0.66456	0.4208	0.47418	0.82739	0.9651	0.92524	0.7304	0.9822
GO:0010557	positive regulation of macromolecule biosynthetic process	0.93738	0.97463	0.39204	0.60681	0.5297	0.46025	0.9703	0.94174	0.6019	0.43778	0.68391	0.95709	0.992	0.7346	0.5558
GO:0010558	negative regulation of macromolecule biosynthetic process	0.93187	0.84527	0.19648	0.58326	0.6438	0.40461	0.5489	0.66541	0.9534	0.47208	0.81427	0.67527	0.85958	0.5953	0.7818
GO:0010559	regulation of glycoprotein biosynthetic process	NA	NA	NA	0.43815	NA	NA	NA	NA	0.5403	NA	NA	NA	NA	NA	NA
GO:0010562	positive regulation of phosphorus metabolic process	0.14764	0.58436	0.53539	0.574	0.5222	0.03367	0.7527	0.98581	0.3847	0.08744	0.14484	0.98088	0.68717	0.3155	0.5795
GO:0010563	negative regulation of phosphorus metabolic process	0.17056	0.77515	0.4942	0.79715	0.1188	0.32802	0.7784	0.79442	0.3937	0.24821	0.59598	0.39565	0.38331	0.3552	0.6394
GO:0010564	regulation of cell cycle process	0.27968	0.20315	0.76761	0.87104	0.2012	0.69006	0.1074	0.94999	0.4975	0.08394	0.87972	0.43803	0.98715	0.8024	0.4452
GO:0010565	regulation of cellular ketone metabolic process	0.99898	0.22368	0.62212	0.30062	0.7251	0.73782	0.6951	0.59858	0.9783	0.44713	0.94101	0.23472	0.89746	0.1083	0.7511
GO:0010591	regulation of lamellipodium assembly	0.18447	0.48418	0.84607	0.70966	0.4609	0.18407	0.8717	0.34908	0.4267	0.79957	0.42439	0.96047	0.6998	0.9213	0.9017
GO:0010592	positive regulation of lamellipodium assembly	0.09848	0.13558	0.92303	0.78087	0.2798	0.14619	0.8898	0.6518	0.794	0.4457	NA	NA	NA	NA	NA
GO:0010604	positive regulation of macromolecule metabolic process	0.96158	0.94008	0.5661	0.88674	0.8284	0.74863	0.9083	0.98015	0.7071	0.63355	0.97716	0.99595	0.98723	0.4903	0.5734
GO:0010605	negative regulation of macromolecule metabolic process	0.92417	0.88017	0.17617	0.89611	0.6682	0.80302	0.5482	0.93642	0.6415	0.43603	0.79657	0.78314	0.78895	0.1338	0.9458
GO:0010608	posttranscriptional regulation of gene expression	0.32662	0.69222	0.8881	0.74347	0.7847	0.74161	0.7826	0.97549	0.2646	0.53417	0.70571	0.94034	0.83492	0.8778	0.896
GO:0010623	programmed cell death involved in cell development	0.4725	0.88083	0.99605	0.02883	0.3224	0.11757	0.8203	0.74649	0.2875	0.52845	0.30414	0.8812	0.85138	0.2885	0.8214
GO:0010628	positive regulation of gene expression	0.88392	0.97342	0.33587	0.64625	0.6757	0.73524	0.9789	0.93796	0.6763	0.72609	0.87168	0.96717	0.99366	0.7578	0.497
GO:0010629	negative regulation of gene expression	0.7458	0.83571	0.06144	0.87532	0.7832	0.63871	0.5359	0.74622	0.4715	0.35439	0.85195	0.65258	0.8759	0.2337	0.9303
GO:0010631	epithelial cell migration	0.30843	0.70852	0.89112	0.16763	0.5884	0.17125	0.857	0.77988	0.4496	0.55159	0.43373	0.95028	0.97177	0.2642	0.8991
GO:0010632	regulation of epithelial cell migration	0.31156	0.59035	0.89061	0.44795	0.021	0.43544	0.1213	0.6958	0.1202	0.62272	0.67621	0.20982	0.97535	NA	0.7632
GO:0010638	positive regulation of organelle organization	0.3673	0.29705	0.47401	0.19058	0.5812	0.25011	0.9228	0.584	0.8105	0.85359	0.98572	0.99977	0.62233	0.8941	0.7069
GO:0010639	negative regulation of organelle organization	0.36182	0.73909	1	0.74421	0.8554	0.25986	0.0467	0.27357	0.9125	0.77637	0.22759	0.51881	0.71577	0.2616	0.784
GO:0010646	regulation of cell communication	0.19645	0.04597	0.4248	0.6976	0.1525	0.06019	0.1531	0.65762	0.5426	0.46228	0.12726	0.8646	0.97885	0.3793	0.9256
GO:0010647	positive regulation of cell communication	0.17833	0.7021	0.09203	0.46167	0.3318	0.37498	0.1868	0.51612	0.4141	0.83708	0.61471	0.9717	0.8142	0.0827	0.7339
GO:0010648	negative regulation of cell communication	0.64541	0.18301	0.12235	0.52172	0.0181	0.0259	0.8756	0.94032	0.5009	0.04243	0.34785	0.67124	0.91598	0.329	0.8576
GO:0010669	epithelial structure maintenance	0.01662	0.30684	0.99275	0.26735	0.2062	0.53165	0.7223	0.21511	0.9443	0.21999	0.1504	0.54838	0.69138	0.1372	0.9848
GO:0010675	regulation of cellular carbohydrate metabolic process	0.23115	0.92517	0.78973	0.20177	0.7542	0.52698	0.9971	0.98461	0.1529	0.67655	0.29891	0.97292	0.74764	0.2186	0.974
GO:0010676	positive regulation of cellular carbohydrate metabolic process	0.50502	0.99541	0.20312	0.34266	0.5099	0.76017	0.2559	0.64537	0.5605	0.25014	0.7038	0.91841	0.13027	0.6467	0.5231
GO:0010715	regulation of extracellular matrix disassembly	0.99158	0.75236	0.04558	1	0.9999	0.13142	0.3003	0.3443	0.9531	0.23573	0.53232	0.24156	0.12119	0.8499	0.8857
GO:0010716	negative regulation of extracellular matrix disassembly	0.99158	0.75236	0.04558	0.00036	0.9999	0.13142	0.3003	0.3443	0.9531	0.23573	0.53232	0.24156	0.12119	0.8499	0.8857
GO:0010720	positive regulation of cell development	0.18744	0.47419	0.223	0.85838	0.1898	0.09746	0.4475	0.99458	0.7454	0.56737	0.65564	0.95275	0.94763	0.1485	0.8487
GO:0010721	negative regulation of cell development	0.16058	0.87246	0.66297	0.49098	0.1148	0.34213	0.3444	0.89592	0.2206	0.07782	0.3387	0.76253	0.60672	0.9589	0.8828
GO:0010769	regulation of cell morphogenesis involved in differentiation	0.19063	0.48584	0.50776	0.8321	0.2758	0.45438	0.7721	0.97857	0.9311	0.09753	0.81334	0.99521	0.99405	0.5458	0.2571
GO:0010770	positive regulation of cell morphogenesis involved in differentiation	0.33974	0.56161	0.20084	0.79317	0.3276	0.36588	0.7558	0.99622	0.9319	0.05817	0.77902	0.99613	0.99554	0.5978	0.2511
GO:0010771	negative regulation of cell morphogenesis involved in differentiation	0.13373	0.42857	0.39088	NA	0.2814	0.22336	0.4063	0.89444	NA	0.80593	0.34592	0.68592	0.90928	NA	0.9662
GO:0010796	regulation of multivesicular body size	0.39273	0.68635	0.64426	0.75383	0.6711	NA	NA	NA	NA	NA	0.17308	0.55515	0.25475	0.6274	0.6813
GO:0010810	regulation of cell-substrate adhesion	0.99314	0.77229	0.70013	0.45149	0.0438	0.04668	0.8308	0.94187	0.6649	0.2758	0.02339	0.99515	0.76964	0.7918	0.8588
GO:0010811	positive regulation of cell-substrate adhesion	0.09848	0.54381	0.47609	0.27863	0.1026	0.14619	0.8898	0.89749	0.794	0.50649	NA	NA	NA	NA	NA
GO:0010817	regulation of hormone levels	0.94245	0.83026	0.12504	0.85167	0.3411	0.80174	0.8599	0.67355	0.6943	0.22269	0.38744	0.9308	0.48165	0.0688	0.6665
GO:0010821	regulation of mitochondrion organization	0.07627	0.57639	0.92333	0.6621	0.0801	0.73549	0.6703	0.98429	0.7415	0.95491	0.05222	0.99463	0.4266	0.5494	0.8274
GO:0010822	positive regulation of mitochondrion organization	0.30723	0.97879	0.88049	0.72608	0.5011	0.8428	0.9926	0.92674	0.451	0.93049	0.83973	0.33478	0.62698	0.861	0.9299
GO:0010823	negative regulation of mitochondrion organization	0.67193	0.62547	1	0.17593	0.9999	0.93144	0.998	0.39203	0.8053	0.97524	0.21383	0.8326	0.80839	0.9879	0.9092
GO:0010824	regulation of centrosome duplication	0.54619	0.15408	0.14323	0.55718	0.3412	0.88676	0.0881	0.33631	0.6546	0.55457	0.84571	0.37436	0.25232	0.743	0.9868
GO:0010830	regulation of myotube differentiation	0.2621	0.44275	0.89746	0.79388	0.7515	0.01736	0.887	0.07134	0.2246	0.39143	0.14126	0.74147	0.64134	0.909	0.278
GO:0010847	regulation of chromatin assembly	0.46066	0.3731	0.89546	0.78153	0.1125	0.45939	0.3031	0.40739	0.1309	0.26224	0.54372	0.29443	0.7939	0.3186	0.5636
GO:0010876	lipid localization	0.27408	0.05802	0.99603	0.0234	0.7408	0.42726	0.5699	0.91988	0.2091	0.06927	0.56764	0.99969	0.29876	0.4747	0.3943
GO:0010883	regulation of lipid storage	0.52266	0.0683	0.99826	0.11622	0.5721	0.55653	0.5162	0.90059	0.6371	0.1396	0.80576	0.40017	0.42763	0.7389	0.6357
GO:0010884	positive regulation of lipid storage	0.45748	0.28214	0.87551	0.68238	0.8387	0.17064	0.7877	0.4862	0.8997	0.10195	0.13837	0.21857	0.31302	0.9385	0.4522
GO:0010889	regulation of sequestering of triglyceride	NA	0.16614	NA	NA	NA	NA	NA	NA	NA	NA	NA	0.07206	NA	NA	NA
GO:0010906	regulation of glucose metabolic process	0.23115	0.92517	0.78973	0.20177	0.7542	0.52698	0.9971	0.98461	0.1529	0.67655	0.29891	0.97292	0.74764	0.2186	0.974
GO:0010907	positive regulation of glucose metabolic process	0.50502	0.99541	0.20312	0.34266	0.5099	0.76017	0.2559	0.64537	0.5605	0.25014	0.7038	0.91841	0.13027	0.6467	0.5231
GO:0010927	cellular component assembly involved in morphogenesis	0.22414	0.97023	0.80172	0.17913	0.6164	0.07671	0.8397	0.87998	0.8927	0.07743	0.07263	0.9413	0.87353	0.5461	0.9473
GO:0010941	regulation of cell death	0.32205	0.16952	0.91963	0.15826	0.6538	0.29271	0.6718	0.92843	0.559	0.74186	0.79904	0.97591	0.95762	0.6424	0.7999
GO:0010942	positive regulation of cell death	0.56246	0.41804	0.56309	0.35254	0.8918	0.64945	0.8645	0.97697	0.5703	0.28258	0.9743	0.99087	0.99905	0.6746	0.4315
GO:0010948	negative regulation of cell cycle process	0.00996	0.42533	0.8376	0.87334	0.209	0.63363	0.0267	0.96826	0.8615	0.07818	0.92436	0.16149	0.99477	0.8724	0.5282
GO:0010950	positive regulation of endopeptidase activity	0.72554	0.27793	0.99286	0.93753	0.8429	0.89037	0.7487	0.91735	0.7339	0.97024	0.94366	0.82901	0.90023	0.9693	0.108
GO:0010951	negative regulation of endopeptidase activity	0.71	0.13352	0.2249	0.1075	0.5438	0.87682	0.0921	0.87829	0.6743	0.22426	0.98903	0.3067	0.66743	0.6709	0.9991
GO:0010952	positive regulation of peptidase activity	0.72554	0.27793	0.99286	0.93753	0.8429	0.89037	0.7487	0.91735	0.7339	0.97024	0.94366	0.82901	0.90023	0.9693	0.108
GO:0010955	negative regulation of protein processing	0.71	0.13352	0.2249	0.1075	0.5438	0.87682	0.0921	0.87829	0.6743	0.22426	0.98903	0.3067	0.66743	0.6709	0.9991
GO:0010959	regulation of metal ion transport	0.09	0.6065	0.42608	0.31361	0.4415	0.60015	0.3714	0.07709	0.2085	0.91894	0.60239	0.84563	0.66736	0.6173	0.837
GO:0010962	regulation of glucan biosynthetic process	1	0.72828	0.22204	0.63016	0.3491	0.33829	0.1828	0.75578	0.4179	0.0497	0.24954	0.86042	0.26446	0.7059	0.554
GO:0010965	regulation of mitotic sister chromatid separation	0.36822	0.45557	0.23846	0.27952	0.4009	0.35751	0.055	0.6851	0.8111	0.29756	0.91751	0.91824	0.99158	0.2904	0.6367
GO:0010970	transport along microtubule	0.04301	0.38935	0.78037	0.94544	0.49	0.2492	0.9142	0.63623	0.556	0.14182	0.93476	0.99554	0.52968	0.7146	0.5181
GO:0010972	negative regulation of G2/M transition of mitotic cell cycle	0.01068	0.61018	0.81295	0.8456	0.1881	0.61223	0.0693	0.97254	0.744	0.17657	0.75884	0.3307	0.92928	0.9727	0.5914
GO:0010975	regulation of neuron projection development	0.1076	0.51522	0.44232	0.85801	0.1312	0.38682	0.7248	0.96484	0.8803	0.16567	0.71381	0.99475	0.99373	0.5653	0.4727
GO:0010976	positive regulation of neuron projection development	0.30022	0.45459	0.2173	0.87377	0.2918	0.28842	0.6544	0.99605	0.9145	0.10463	0.6745	0.99596	0.99534	0.4742	0.4509
GO:0010977	negative regulation of neuron projection development	0.07856	0.71864	0.18387	0.25689	0.0706	0.16192	0.5256	0.81778	0.4287	0.64765	0.27665	0.8408	0.95126	0.7551	0.9398
GO:0010996	response to auditory stimulus	0.85333	0.6757	0.74631	0.61886	0.9102	0.4922	0.6036	0.01189	0.9778	0.81899	0.22644	0.93355	0.66231	0.9202	0.5905
GO:0012501	programmed cell death	0.52913	0.257	0.99966	0.0516	0.2279	0.55708	0.7475	0.90323	0.7238	0.73333	0.312	0.95611	0.98241	0.5504	0.8689
GO:0012502	induction of programmed cell death	0.22207	0.1489	0.73229	0.97219	0.6837	0.99355	0.8145	0.99419	0.9335	0.47077	0.89289	0.54128	0.97022	0.4268	0.8689
GO:0014009	glial cell proliferation	0.02903	0.22955	0.55622	0.65249	0.2653	0.3022	0.025	0.72554	0.4795	0.01366	0.52204	0.85433	0.52641	0.9473	0.5815
GO:0014013	regulation of gliogenesis	0.02903	0.25038	0.52304	0.65249	0.3315	0.3022	0.0359	0.79907	0.4795	0.02384	0.52204	0.91621	0.55828	0.9473	0.6408
GO:0014014	negative regulation of gliogenesis	0.05722	0.27301	0.67455	0.86235	0.2492	0.34707	0.0513	0.86744	0.4281	0.04074	0.40212	0.78878	0.42887	0.9494	0.7015
GO:0014016	neuroblast differentiation	0.80692	0.20288	0.3238	0.21999	0.0331	0.07028	0.9034	0.54762	0.7445	0.15766	0.41364	0.98228	0.92824	0.632	0.5728
GO:0014017	neuroblast fate commitment	0.3392	0.34184	0.53717	0.2838	0.0323	0.08912	0.9913	0.86838	0.5033	0.03369	0.50865	0.97299	0.81446	0.6847	0.6819
GO:0014065	phosphatidylinositol 3-kinase signaling	0.07467	0.39978	0.56978	0.54693	0.8799	0.09853	0.142	0.30803	0.3359	0.05509	0.13837	0.57439	0.75287	0.9766	0.4996
GO:0014066	regulation of phosphatidylinositol 3-kinase signaling	0.02625	0.36696	0.73136	0.58498	0.8045	0.14921	0.2151	0.31969	0.2655	0.02441	0.28878	0.5077	0.6193	0.9565	0.5376
GO:0014067	negative regulation of phosphatidylinositol 3-kinase signaling	0.02625	0.36696	0.73136	0.58498	0.8045	0.14921	0.2151	0.31969	0.2655	0.02441	0.28878	0.5077	0.6193	0.9565	0.5376
GO:0014070	response to organic cyclic compound	0.23654	0.92198	0.04715	0.89449	0.8564	0.90441	0.5956	0.49026	0.066	0.97015	0.94232	0.84829	0.75537	0.0157	0.2961
GO:0014074	response to purine-containing compound	0.92787	0.85577	0.06467	0.2953	0.944	0.87264	0.4699	0.06353	0.1984	0.69408	NA	NA	NA	NA	NA
GO:0014706	striated muscle tissue development	0.79212	0.8394	0.35437	0.23309	0.6866	0.06297	0.9249	0.59992	0.6076	0.58749	0.40952	0.57901	0.24051	0.605	0.6268
GO:0014866	skeletal myofibril assembly	0.97261	0.89045	0.69243	0.74518	0.9976	0.30891	0.2115	0.31083	0.5672	0.65657	0.09639	0.88341	0.2896	0.3769	0.6646
GO:0014902	myotube differentiation	0.68804	0.8293	0.69255	0.48855	0.8134	0.66608	0.6975	0.87188	0.6698	0.94438	0.34008	0.94958	0.437	0.4795	0.8711
GO:0014904	myotube cell development	0.87531	0.19764	0.70903	0.39456	0.9927	0.84767	0.2125	0.3738	0.9969	0.69741	0.74394	0.7586	0.56197	0.4139	0.9528
GO:0015031	protein transport	0.88264	0.27381	0.83476	0.88485	0.3123	0.30403	0.4295	0.5109	0.8168	0.77668	0.66451	0.87558	0.67165	0.4777	0.9621
GO:0015672	monovalent inorganic cation transport	0.2926	0.65949	0.9775	0.10571	0.9448	0.32344	0.9962	0.17734	0.5416	0.74001	0.65343	0.84035	0.11001	0.2362	0.7993
GO:0015696	ammonium transport	0.02939	0.65284	0.15066	0.69672	0.6483	0.89206	0.7932	0.61213	0.8649	0.53897	0.55399	0.99239	0.43353	0.3474	0.011
GO:0015698	inorganic anion transport	0.89479	0.38766	0.37321	0.542	0.7833	0.8446	0.2546	0.10798	0.6888	0.32021	0.46621	0.63765	0.21203	0.2454	0.0724
GO:0015711	organic anion transport	0.71767	0.88185	0.64109	0.30724	0.5723	0.80357	0.9434	0.38427	0.6425	0.03031	0.11884	0.6084	0.48059	0.0402	0.101
GO:0015718	monocarboxylic acid transport	0.0848	0.99757	0.18405	0.37621	0.4715	0.5136	0.983	0.16501	0.4576	0.13775	0.50279	0.27702	0.84867	0.0579	0.1414
GO:0015766	disaccharide transport	0.21905	0.03751	0.26563	0.0262	0.237	0.62209	0.9551	0.01366	0.8241	0.60036	0.47431	0.75244	0.80419	0.7186	0.1046
GO:0015771	trehalose transport	0.21905	0.03751	0.26563	0.0262	0.237	0.62209	0.9551	0.01366	0.8241	0.60036	0.47431	0.75244	0.80419	0.7186	0.1046
GO:0015772	oligosaccharide transport	0.21905	0.03751	0.26563	0.0262	0.237	0.62209	0.9551	0.01366	0.8241	0.60036	0.47431	0.75244	0.80419	0.7186	0.1046
GO:0015800	acidic amino acid transport	0.93592	0.36212	0.84163	0.0525	0.719	0.84865	0.342	0.19929	0.7441	0.22872	0.14488	0.59946	0.20665	0.3757	0.4654
GO:0015807	L-amino acid transport	0.93592	0.1461	0.84163	0.16709	0.719	0.57021	0.5974	0.24204	0.6095	0.13	0.15599	0.56217	0.05485	0.3757	0.1738
GO:0015813	L-glutamate transport	0.94038	0.16774	0.9051	0.08782	0.6559	0.84865	0.342	0.19929	0.7441	0.22872	0.19765	0.74074	0.08533	0.6911	0.2072
GO:0015833	peptide transport	0.91461	0.31798	0.81554	0.87913	0.2712	0.30393	0.4806	0.41413	0.8283	0.69457	0.53771	0.89302	0.56996	0.3945	0.9641
GO:0015849	organic acid transport	0.83401	0.97757	0.54585	0.24284	0.4876	0.85591	0.9479	0.28112	0.4746	0.03342	0.17634	0.7306	0.32721	0.0449	0.1061
GO:0015908	fatty acid transport	0.14515	NA	NA	NA	NA	NA	NA	NA	NA	NA	0.27726	NA	NA	NA	NA
GO:0015931	nucleobase-containing compound transport	0.92932	0.69024	0.46486	0.34217	0.7854	0.56563	0.8335	0.06884	0.3055	0.26617	0.66664	0.88512	0.92207	0.8412	0.9991
GO:0015980	energy derivation by oxidation of organic compounds	0.20782	0.94986	0.98545	0.34929	0.9791	0.70215	0.2636	0.56332	0.4663	0.84719	0.94022	0.64949	0.04078	0.6255	0.9776
GO:0015985	energy coupled proton transport; down electrochemical gradient	0.82748	0.92937	0.83968	0.19669	0.9788	0.61821	0.7327	0.60598	0.3123	0.84374	0.9309	0.11041	0.04886	0.7768	0.3506
GO:0015986	ATP synthesis coupled proton transport	0.82748	0.92937	0.83968	0.19669	0.9788	0.61821	0.7327	0.60598	0.3123	0.84374	0.9309	0.11041	0.04886	0.7768	0.3506
GO:0015988	energy coupled proton transmembrane transport; against electrochemical gradient	0.05737	0.85378	0.72443	0.53912	0.9679	0.26341	0.9209	0.89235	0.6251	0.95578	0.31997	0.63164	0.55374	0.09	0.0531
GO:0015991	ATP hydrolysis coupled proton transport	0.05737	0.85378	0.72443	0.53912	0.9679	0.26341	0.9209	0.89235	0.6251	0.95578	0.31997	0.63164	0.55374	0.09	0.0531
GO:0015992	proton transport	0.48651	0.79416	0.83257	0.55206	0.953	0.26932	0.9967	0.89906	0.4464	0.93543	0.38536	0.42598	0.45531	0.0858	0.461
GO:0016032	viral process	0.35288	0.92599	0.77677	0.7422	0.906	0.24076	0.8452	0.88921	0.2593	0.89941	0.14227	0.37357	0.44575	0.6004	0.1239
GO:0016042	lipid catabolic process	0.19366	0.34738	0.84605	0.7492	0.5824	0.7304	0.7622	0.14087	0.6953	0.59818	0.32939	0.08266	0.62626	0.1535	0.9841
GO:0016043	cellular component organization	0.9595	0.60944	0.97709	0.93543	0.9943	0.39776	0.9411	0.99926	0.5609	0.94387	0.77878	0.98909	0.92812	0.479	0.9984
GO:0016048	detection of temperature stimulus	0.04535	0.44096	0.03358	0.0853	0.3759	0.26632	0.5772	0.82059	0.2843	1	0.20987	0.99686	0.88909	0.9285	0.0178
GO:0016049	cell growth	0.1723	0.17074	0.69898	0.5978	0.4218	0.31319	0.7768	0.30439	0.8283	0.65214	0.82694	0.91985	0.08416	0.092	0.9694
GO:0016050	vesicle organization	0.98811	0.98243	0.66255	0.99275	0.4255	0.57365	0.6309	0.88564	0.3093	0.96591	0.99875	0.99528	0.29136	0.375	0.6798
GO:0016051	carbohydrate biosynthetic process	0.09433	0.96713	0.02264	0.13612	0.4292	0.8772	0.3639	0.98176	0.2177	0.0127	0.76327	0.94349	0.24366	0.3152	0.36
GO:0016052	carbohydrate catabolic process	0.05932	0.29451	0.78595	0.78651	0.3332	0.523	0.2588	0.75233	0.5263	0.60741	0.50162	0.33486	0.13293	0.0764	0.5752
GO:0016053	organic acid biosynthetic process	0.14565	0.39567	0.66598	0.96512	0.9114	0.64931	0.1349	0.84145	0.7818	0.02537	0.18751	0.71243	0.5168	0.7255	0.0253
GO:0016054	organic acid catabolic process	0.16086	0.23044	0.6339	0.486	0.6949	0.79985	0.373	0.0995	0.6813	0.71019	0.23631	0.07006	0.76517	0.4406	0.9805
GO:0016055	Wnt signaling pathway	0.6512	0.63427	0.00419	0.1869	0.1461	0.57826	0.0917	0.7902	0.3465	0.66933	0.3742	0.93037	0.09358	0.6815	0.9485
GO:0016056	rhodopsin mediated signaling pathway	0.7461	0.47637	0.79772	0.17658	0.5082	0.19167	0.3733	0.45888	0.3045	0.44859	0.45506	0.88417	0.9668	0.4604	0.3031
GO:0016059	deactivation of rhodopsin mediated signaling	0.71598	0.4053	0.83138	0.27842	0.6139	0.3167	0.4505	0.41582	0.4074	0.38785	0.33103	0.78248	0.92212	0.4871	0.3298
GO:0016060	metarhodopsin inactivation	0.81994	0.71123	0.67556	0.04826	0.6853	0.44348	0.6934	0.91049	0.0867	0.85565	0.37368	0.94979	0.80477	0.3794	0.334
GO:0016061	regulation of light-activated channel activity	0.84934	0.62295	0.69905	0.01172	0.8661	0.58329	0.6967	0.74625	0.1372	0.90556	0.29376	0.95331	0.63512	0.4049	0.6021
GO:0016062	adaptation of rhodopsin mediated signaling	0.82963	0.71123	0.67556	0.04826	0.6478	0.51014	0.6934	0.91049	0.0867	0.88091	0.4796	0.94979	0.80477	0.3794	0.4568
GO:0016063	rhodopsin biosynthetic process	0.38784	0.39906	0.29318	0.03613	0.9488	0.52257	0.0921	0.02806	0.2618	0.79489	0.0428	0.20605	0.99414	0.1214	0.7824
GO:0016070	RNA metabolic process	0.69881	0.59545	0.05278	0.87563	0.4405	0.87184	0.75	0.85752	0.652	0.91103	0.56795	0.98201	0.95912	0.6139	0.9267
GO:0016071	mRNA metabolic process	0.60529	0.7822	0.65749	0.95241	0.7885	0.96366	0.8258	0.99728	0.7599	0.75957	0.7678	0.99249	0.98574	0.6759	0.8022
GO:0016072	rRNA metabolic process	0.34982	0.89275	0.83696	0.57297	0.9804	0.24037	0.9922	0.05279	0.8007	0.61306	0.19234	0.76587	0.12127	0.8802	0.6981
GO:0016073	snRNA metabolic process	0.51599	0.34722	0.26986	0.35911	0.0326	0.4356	0.9217	0.35931	0.5609	0.64105	0.85904	0.44407	0.18561	0.9332	0.9766
GO:0016079	synaptic vesicle exocytosis	0.63783	0.85132	0.43949	0.90323	0.5936	0.97901	0.5589	0.77413	0.1034	0.63383	0.61376	0.66261	0.80391	0.4841	0.0445
GO:0016081	synaptic vesicle docking	0.86871	0.37056	0.63062	0.66877	0.312	0.81074	0.9793	0.32547	0.7496	0.71533	0.9973	0.08097	0.99914	0.1352	0.1463
GO:0016082	synaptic vesicle priming	NA	0.85462	0.79468	NA	0.2232	NA	0.0421	0.53094	NA	0.40381	NA	0.99213	0.64301	NA	0.4025
GO:0016108	tetraterpenoid metabolic process	0.20779	0.39989	0.28082	0.40437	0.4343	NA	0.2985	NA	NA	NA	NA	0.74695	NA	NA	NA
GO:0016116	carotenoid metabolic process	0.20779	0.39989	0.28082	0.40437	0.4343	NA	0.2985	NA	NA	NA	NA	0.74695	NA	NA	NA
GO:0016125	sterol metabolic process	0.30137	0.69204	0.06139	0.9515	0.3758	0.22934	0.533	0.57717	0.5649	0.12232	0.13198	0.53051	0.57991	0.0601	0.1314
GO:0016126	sterol biosynthetic process	0.44007	0.82752	0.47027	0.97636	0.6262	0.12702	0.8538	0.73514	0.7412	0.18648	0.07113	0.62187	0.67783	0.0643	0.2523
GO:0016180	snRNA processing	0.51599	0.34722	0.26986	0.35911	0.0326	0.4356	0.9217	0.35931	0.5609	0.64105	0.85904	0.44407	0.18561	0.9332	0.9766
GO:0016183	synaptic vesicle coating	0.99949	0.88593	0.7712	0.3776	0.7013	0.90251	0.6111	0.47109	0.3023	0.67699	0.65092	0.4131	0.48987	0.8728	0.8301
GO:0016185	synaptic vesicle budding from presynaptic endocytic zone membrane	0.99942	0.99797	0.8753	0.61476	0.706	0.88776	0.5708	0.76485	0.2547	0.94136	0.49069	0.59618	0.44223	0.7491	0.9698
GO:0016189	synaptic vesicle to endosome fusion	0.62502	0.47009	0.93586	0.76095	0.956	0.73056	0.9768	0.19056	0.2201	0.96866	0.72434	0.49771	0.97054	0.8003	0.9999
GO:0016191	synaptic vesicle uncoating	0.60174	0.79239	0.57083	0.75076	0.8382	0.85841	0.4766	0.79511	0.5926	0.57836	0.6904	0.51811	0.7513	0.8669	0.436
GO:0016192	vesicle-mediated transport	0.97094	0.64947	0.50143	0.89575	0.081	0.76202	0.5335	0.96555	0.6039	0.96501	0.98809	0.62812	0.99109	0.428	0.977
GO:0016197	endosomal transport	0.99986	0.639	0.25909	0.67042	0.5114	0.67235	0.3558	0.9698	0.3292	0.99985	0.70094	0.59511	0.95661	0.2108	0.9933
GO:0016198	axon choice point recognition	0.34612	0.81358	0.31582	0.22528	0.0129	0.07068	0.792	0.95404	0.4809	0.13354	0.07558	0.32248	0.81634	0.8625	0.121
GO:0016199	axon midline choice point recognition	0.20561	0.96294	0.39071	0.32449	0.0461	0.09203	0.8245	0.99941	0.619	0.14246	0.12361	0.32822	0.77173	0.8738	0.108
GO:0016201	synaptic target inhibition	0.6102	0.08396	0.21561	0.0288	0.1263	0.27138	0.7534	0.30809	0.0927	0.69884	0.59066	0.5235	0.06744	0.1948	0.411
GO:0016203	muscle attachment	0.51351	0.89961	0.49921	0.53994	0.3561	0.00897	0.9652	0.17991	0.7359	0.60644	0.2677	0.68572	0.28307	0.3875	0.9679
GO:0016226	iron-sulfur cluster assembly	0.53173	0.20202	0.37094	0.18791	0.3834	0.65602	0.9867	0.93277	0.9312	0.2315	0.31006	0.32798	0.95585	0.5058	0.1293
GO:0016236	macroautophagy	0.38537	0.85276	0.35509	0.64009	0.6387	0.39674	0.183	0.91608	0.5708	0.86232	0.68199	0.50066	0.24519	0.6424	0.9633
GO:0016239	positive regulation of macroautophagy	0.54041	0.56959	0.90168	0.08134	0.9975	0.8133	0.9095	0.6048	0.5714	0.25475	0.58539	0.64011	0.42779	0.4559	0.9999
GO:0016241	regulation of macroautophagy	0.37393	0.61444	0.8279	0.23256	0.6503	0.53428	0.1369	0.8453	0.8328	0.9744	0.4569	0.48579	0.23748	0.6547	0.9998
GO:0016242	negative regulation of macroautophagy	0.12757	0.66518	0.71804	0.41965	0.1791	0.42041	0.0817	0.90581	0.6544	0.98565	0.4088	0.49718	0.25197	0.4279	0.7033
GO:0016243	regulation of autophagosome size	0.00992	0.72828	0.22204	0.63016	0.3491	0.33829	0.1828	0.75578	0.4179	0.0497	0.24954	0.86042	0.26446	0.7059	0.554
GO:0016246	RNA interference	0.05761	0.6633	0.28913	0.83225	0.7226	0.88746	0.8783	0.82908	0.5227	0.34465	0.68839	0.98795	0.6753	0.0769	0.4163
GO:0016310	phosphorylation	0.2193	0.60063	0.9966	0.31095	0.3084	0.08179	0.3882	0.75371	0.5687	0.59663	0.86551	0.43858	0.94724	0.1892	0.7994
GO:0016311	dephosphorylation	0.26033	0.74678	0.92937	0.39773	0.3292	0.83138	0.1956	0.90106	0.1957	0.32258	0.68722	0.87882	0.87717	0.339	0.4003
GO:0016318	ommatidial rotation	0.19393	0.03961	0.80776	0.57004	0.1233	0.02563	0.3227	0.64437	0.9337	0.45673	0.19034	0.36117	0.86819	0.7943	0.5278
GO:0016319	mushroom body development	0.45336	0.44016	0.19204	0.73895	0.5199	0.26259	0.2624	0.45681	0.687	0.41898	0.01163	0.68911	0.23096	0.4136	0.3656
GO:0016320	endoplasmic reticulum membrane fusion	0.18542	0.42804	0.41016	0.67127	0.9141	0.46944	0.8956	0.8616	0.4556	0.82092	0.60318	0.17404	0.18892	0.9999	0.6327
GO:0016321	female meiosis chromosome segregation	0.95715	0.21938	0.64806	0.74379	0.8416	0.87424	0.8286	0.57198	0.6627	0.92109	0.85313	0.54312	0.27801	0.61	0.968
GO:0016322	neuron remodeling	0.59164	0.42005	0.23097	0.3304	0.1965	0.90252	0.1085	0.3442	0.4847	0.78599	0.60608	0.97704	0.17941	0.3847	0.8705
GO:0016325	oocyte microtubule cytoskeleton organization	0.03636	0.9957	0.6839	0.80046	0.9913	0.96756	0.3481	0.12008	0.18	0.89373	0.8134	0.98443	0.47695	0.5705	0.9891
GO:0016330	second mitotic wave involved in compound eye morphogenesis	0.57428	0.26609	0.64143	0.07395	0.0496	0.13346	0.9961	0.28753	0.7341	0.15939	0.12711	0.87867	0.27644	0.4951	0.4779
GO:0016331	morphogenesis of embryonic epithelium	0.33162	0.87605	0.98029	0.8668	0.6941	0.57808	0.7794	0.97478	0.4109	0.55847	0.27407	0.93547	0.76115	0.7858	0.9992
GO:0016332	establishment or maintenance of polarity of embryonic epithelium	0.81803	0.46898	0.44074	0.33748	0.7559	0.12088	0.664	0.23546	0.9963	0.13051	0.44635	0.89017	0.25763	0.9835	0.9972
GO:0016333	morphogenesis of follicular epithelium	0.62022	0.73133	0.81884	0.52968	0.5038	0.48455	0.7622	0.84851	0.795	0.16138	0.56366	0.85132	0.47699	0.9205	0.9758
GO:0016334	establishment or maintenance of polarity of follicular epithelium	0.67469	0.78041	0.54628	0.45591	0.8686	0.32128	0.7127	0.56634	0.7586	0.02381	0.56824	0.75049	0.25293	0.8083	0.9894
GO:0016335	morphogenesis of larval imaginal disc epithelium	0.20263	0.91957	0.48585	0.65653	0.2263	0.18423	0.5398	0.40936	0.7773	0.0748	0.08086	0.75854	0.37468	0.9265	0.971
GO:0016336	establishment or maintenance of polarity of larval imaginal disc epithelium	0.64831	0.87407	0.37965	0.35671	0.6933	0.49442	0.3374	0.39837	0.8965	0.37688	0.23163	0.82614	0.14514	0.9788	0.97
GO:0016337	single organismal cell-cell adhesion	0.00075	0.60736	0.99801	0.44872	0.0481	0.16935	0.554	0.1693	0.6475	0.50357	0.15165	0.73382	0.99163	0.1234	0.9652
GO:0016339	calcium-dependent cell-cell adhesion via plasma membrane cell adhesion molecules	NA	NA	0.91054	NA	0.5014	NA	NA	NA	NA	NA	NA	NA	0.36573	NA	0.9506
GO:0016348	imaginal disc-derived leg joint morphogenesis	0.87805	0.22017	0.87554	0.2135	0.5728	0.60203	0.999	0.77042	0.4395	0.09724	0.65476	0.96222	0.9418	0.6397	0.9297
GO:0016358	dendrite development	0.2395	0.48919	0.65268	0.98921	0.2086	0.36303	0.9946	0.99123	0.8231	0.02196	0.74327	0.90025	0.99005	0.2974	0.8117
GO:0016360	sensory organ precursor cell fate determination	0.25618	0.52023	0.91517	0.97663	0.7599	0.80466	0.9238	0.72939	0.6127	0.95314	0.67033	0.80498	0.93113	0.5892	0.7731
GO:0016441	posttranscriptional gene silencing	0.03394	0.60513	0.87469	0.85872	0.8704	0.83021	0.665	0.86434	0.378	0.22261	0.58851	0.92578	0.51499	0.035	0.4916
GO:0016458	gene silencing	0.54073	0.8473	0.40703	0.89496	0.5299	0.64183	0.735	0.66952	0.322	0.22259	0.36537	0.56788	0.8852	0.129	0.9594
GO:0016476	regulation of embryonic cell shape	0.0614	0.39466	0.88252	0.78456	0.1304	0.31859	0.1622	0.33665	0.6717	0.8169	0.55842	0.60683	0.69033	0.6997	0.9613
GO:0016477	cell migration	0.79656	0.94446	0.66226	0.59291	0.2322	0.69793	0.7007	0.97817	0.5446	0.33715	0.72314	0.97749	0.95953	0.3414	0.9845
GO:0016482	cytosolic transport	0.6219	0.49236	0.79825	0.93674	0.2928	0.66471	0.9984	0.98037	0.4948	0.18958	0.83838	0.96981	0.69867	0.5413	0.8939
GO:0016485	protein processing	0.94254	0.36161	0.14733	0.21584	0.3885	0.4493	0.0458	0.55479	0.3522	0.42214	0.33896	0.08363	0.81011	0.8793	0.8231
GO:0016486	peptide hormone processing	0.69369	0.66849	0.04961	0.09415	0.4006	0.69968	0.2079	0.95928	0.1567	0.55106	0.82617	0.11561	0.91174	0.3963	0.9985
GO:0016540	protein autoprocessing	0.63952	0.49082	0.19459	NA	0.0526	0.69825	0.9365	0.12814	NA	0.54688	0.02034	0.82672	0.99397	NA	0.9808
GO:0016545	male courtship behavior; veined wing vibration	0.64831	0.56275	0.85391	0.93579	0.3723	0.72666	0.2283	0.90729	0.5749	0.82384	0.8924	0.78586	0.2586	0.6446	0.2531
GO:0016558	protein import into peroxisome matrix	0.80983	0.42556	0.35643	0.61017	0.6835	0.31451	0.8622	0.8859	0.7741	0.51828	0.28399	0.57266	0.07417	0.2791	0.9933
GO:0016567	protein ubiquitination	0.55102	0.06734	0.79213	0.32387	0.391	0.96911	0.0781	0.95613	0.5162	0.74897	0.69966	0.83651	0.95666	0.1621	0.1277
GO:0016569	covalent chromatin modification	0.55015	0.31846	0.51915	0.61042	0.2913	0.54192	0.133	0.73416	0.9869	0.37604	0.87879	0.64335	0.90203	0.1237	0.9586
GO:0016570	histone modification	0.55015	0.31846	0.51915	0.61042	0.2913	0.54192	0.133	0.73416	0.9869	0.37604	0.87879	0.64335	0.90203	0.1237	0.9586
GO:0016571	histone methylation	0.0475	0.45705	0.78119	0.57424	0.1232	0.2388	0.0482	0.55366	0.7734	0.02636	0.31136	0.88816	0.74312	0.4538	0.5264
GO:0016573	histone acetylation	0.13454	0.27836	0.33809	0.49115	0.1925	0.50245	0.2404	0.58161	0.9972	0.18737	0.8347	0.82472	0.75547	0.1523	0.9373
GO:0016575	histone deacetylation	0.02663	0.41528	0.01548	0.3004	0.3287	0.08614	0.7943	0.38079	0.8204	0.11162	0.43565	0.19663	0.96198	0.6766	0.8453
GO:0016578	histone deubiquitination	0.8525	0.75848	0.58627	0.73572	0.7117	0.81703	0.1514	0.93955	0.7503	0.9959	0.86593	0.26268	0.90947	0.5369	0.7608
GO:0016579	protein deubiquitination	0.92479	0.48703	0.85698	0.80565	0.8162	0.48587	0.0834	0.99899	0.5418	0.98974	0.97429	0.49895	0.92619	0.8759	0.6066
GO:0016584	nucleosome positioning	0.49471	0.99279	0.63405	0.70923	0.0837	0.57736	0.2109	0.59879	0.6675	0.33504	0.99118	0.31839	0.99276	0.4809	0.8838
GO:0016925	protein sumoylation	0.59908	0.05428	0.45413	0.21594	0.4206	0.40222	0.1438	0.34944	0.5074	0.2388	0.73922	0.99129	0.36343	0.4959	0.4514
GO:0017004	cytochrome complex assembly	0.68713	0.35877	0.64397	0.02146	0.1213	0.33553	0.2789	0.94334	0.9536	0.49396	0.55431	0.79234	0.90442	0.3499	0.7912
GO:0017015	regulation of transforming growth factor beta receptor signaling pathway	0.99544	0.74758	0.39156	0.87695	0.391	0.69896	0.0391	0.44426	0.5648	0.22974	0.69582	0.91052	0.99896	0.8944	0.2494
GO:0017038	protein import	0.57444	0.17919	0.80599	0.11607	0.494	0.20895	0.2307	0.62814	0.8891	0.77199	0.37569	0.83617	0.32781	0.2789	0.8422
GO:0017085	response to insecticide	0.9042	0.55029	0.0536	0.04258	0.9879	0.83377	0.6425	0.13428	0.2496	0.89543	0.14612	0.05284	0.36074	0.2988	0.0306
GO:0017145	stem cell division	0.916	0.9601	0.4286	0.63495	0.1489	0.46229	0.4579	0.64304	0.5597	0.49729	0.35013	0.98147	0.74377	0.3859	0.8568
GO:0017148	negative regulation of translation	0.75266	0.89596	0.92165	0.57813	0.4202	0.66606	0.7128	0.90901	0.3773	0.45066	0.78776	0.96901	0.784	0.4255	0.3789
GO:0017156	calcium ion regulated exocytosis	0.63783	0.85132	0.43949	0.90323	0.5936	0.97901	0.5589	0.77413	0.1034	0.63383	0.61376	0.66261	0.80391	0.4841	0.0445
GO:0017157	regulation of exocytosis	0.52418	0.36595	0.85012	0.60064	0.6485	0.54789	0.9541	0.88855	0.8721	0.82752	0.67577	0.87389	0.97054	0.8487	0.1267
GO:0018022	peptidyl-lysine methylation	0.06549	0.49375	0.7475	0.57302	0.0659	0.23858	0.0148	0.60437	0.6701	0.02636	0.37809	0.91926	0.67527	0.4345	0.6987
GO:0018023	peptidyl-lysine trimethylation	0.27919	0.31642	0.76546	0.81122	0.5382	0.25483	0.0989	0.30936	0.0932	0.29584	0.35204	0.64058	0.31193	0.1637	0.4659
GO:0018027	peptidyl-lysine dimethylation	0.17301	0.43988	0.76546	0.49496	0.4162	0.05347	0.178	0.2839	0.1838	0.34213	0.04395	0.84794	0.70874	0.1218	0.4192
GO:0018105	peptidyl-serine phosphorylation	0.75874	0.85293	0.85505	0.76866	0.8377	0.28391	0.2595	0.41321	0.3232	0.18978	0.82463	0.89392	0.92788	0.3382	0.9821
GO:0018108	peptidyl-tyrosine phosphorylation	0.54906	0.61838	0.84647	0.44881	0.0252	0.5711	0.5566	0.94149	0.9469	0.57618	0.1682	0.23902	0.73057	0.7683	0.4883
GO:0018130	heterocycle biosynthetic process	0.47857	0.457	0.02366	0.94611	0.7962	0.78854	0.632	0.8491	0.4356	0.40446	0.79434	0.64866	0.65795	0.4144	0.6039
GO:0018193	peptidyl-amino acid modification	0.23645	0.08235	0.70114	0.49403	0.0291	0.61404	0.0087	0.84539	0.9589	0.31557	0.5544	0.70426	0.89648	0.1479	0.8777
GO:0018205	peptidyl-lysine modification	0.15958	0.09333	0.67555	0.43482	0.0566	0.53192	0.0341	0.75063	0.9322	0.03323	0.87304	0.99074	0.36175	0.1774	0.7709
GO:0018208	peptidyl-proline modification	0.82754	0.2271	0.27602	0.72559	0.2128	0.43695	0.1084	0.28678	0.6646	0.97229	0.31835	0.63821	0.97056	0.4241	0.7162
GO:0018209	peptidyl-serine modification	0.75874	0.85293	0.85505	0.76866	0.8377	0.28391	0.2595	0.41321	0.3232	0.18978	0.82463	0.89392	0.92788	0.3382	0.9821
GO:0018212	peptidyl-tyrosine modification	0.54906	0.61838	0.84647	0.44881	0.0252	0.5711	0.5566	0.94149	0.9469	0.57618	0.1682	0.23902	0.73057	0.7683	0.4883
GO:0018393	internal peptidyl-lysine acetylation	0.14132	0.33112	0.26557	0.43982	0.2172	0.57302	0.2989	0.49034	0.9976	0.15989	0.84544	0.782	0.73352	0.2067	0.9198
GO:0018394	peptidyl-lysine acetylation	0.14132	0.33112	0.26557	0.43982	0.2172	0.57302	0.2989	0.49034	0.9976	0.15989	0.84544	0.782	0.73352	0.2067	0.9198
GO:0018904	ether metabolic process	0.49617	0.34702	0.88218	0.53636	0.2319	0.8712	0.1981	0.12489	0.7589	0.75444	0.10334	0.94318	0.85541	0.9155	0.6828
GO:0018958	phenol-containing compound metabolic process	0.29465	0.06665	0.19754	0.57899	0.3877	0.97275	0.4172	0.75874	0.5587	0.67491	0.41698	0.07769	0.71612	0.1364	0.9038
GO:0018990	ecdysis; chitin-based cuticle	0.4833	0.79577	0.06727	0.36929	0.4338	1	0.9938	0.56644	0.9524	0.45668	0.72247	0.82024	0.4429	0.2182	0.1078
GO:0018991	oviposition	0.13135	0.98421	0.10404	0.23272	0.483	0.51769	0.0131	0.20204	0.6576	0.01304	0.63672	0.88668	0.94936	0.2395	0.5806
GO:0018992	germ-line sex determination	0.78173	0.21862	0.17503	0.18211	0.2787	0.81551	0.854	0.97569	0.2095	0.97803	0.8199	0.76942	0.62007	0.9965	0.9945
GO:0018993	somatic sex determination	0.90893	0.36868	0.03787	0.95236	0.3352	0.42117	0.1907	0.95522	0.9097	0.95909	0.65248	0.87492	0.73897	0.8986	0.9897
GO:0019058	viral life cycle	0.55083	0.62662	0.21394	0.64728	0.6382	0.41689	0.8314	0.78204	0.2242	0.96878	0.75012	0.79421	0.46105	0.8207	0.2357
GO:0019079	viral genome replication	0.53179	0.95705	0.05273	0.46204	0.3631	0.6136	0.4386	0.62526	0.1915	0.17627	0.7438	0.95485	0.45048	0.3793	0.3953
GO:0019080	viral gene expression	0.92207	0.72828	0.22204	0.63016	0.3491	0.48192	0.1828	0.75578	0.4179	0.0497	0.41987	0.86042	0.26446	0.7059	0.554
GO:0019081	viral translation	1	0.72828	0.22204	0.63016	0.3491	0.33829	0.1828	0.75578	0.4179	0.0497	0.24954	0.86042	0.26446	0.7059	0.554
GO:0019094	pole plasm mRNA localization	0.06598	0.77106	0.53255	0.96901	0.9794	0.99179	0.6735	0.34264	0.4426	0.89646	1	0.99997	0.66638	0.6049	0.9743
GO:0019098	reproductive behavior	0.12079	0.55915	0.35018	0.81488	0.0994	0.58787	0.589	0.90496	0.2625	0.0351	0.54206	0.74666	0.4505	0.2573	0.3376
GO:0019099	female germ-line sex determination	0.78173	0.21862	0.17503	0.18211	0.2787	0.81551	0.854	0.97569	0.2095	0.97803	0.8199	0.76942	0.62007	0.9965	0.9945
GO:0019101	female somatic sex determination	0.85118	0.23903	0.30318	0.85908	0.6857	0.2789	0.34	0.97226	0.3823	0.97259	0.75274	0.64633	0.57902	0.8152	0.9123
GO:0019216	regulation of lipid metabolic process	0.99727	0.5498	0.82061	0.6008	0.3145	0.75799	0.7255	0.56215	0.9429	0.52287	0.8673	0.95773	0.36423	0.3551	0.5502
GO:0019218	regulation of steroid metabolic process	0.99915	0.12813	0.26285	0.69546	0.3355	0.85734	0.499	0.82729	0.9819	0.51147	0.95061	0.52616	0.68359	0.2667	0.7879
GO:0019219	regulation of nucleobase-containing compound metabolic process	0.54447	0.55713	0.04391	0.98061	0.7162	0.49823	0.5881	0.87528	0.8541	0.7052	0.70551	0.93115	0.99479	0.2142	0.9625
GO:0019220	regulation of phosphate metabolic process	0.10526	0.93076	0.39263	0.61877	0.044	0.22057	0.8328	0.76616	0.3739	0.02584	0.83448	0.93689	0.88808	0.0523	0.6717
GO:0019222	regulation of metabolic process	0.92609	0.73997	0.74707	0.97689	0.777	0.52046	0.8707	0.9806	0.6977	0.86225	0.70455	0.97182	0.99375	0.3284	0.9845
GO:0019233	sensory perception of pain	0.21493	0.99162	0.22424	0.69184	0.363	0.80201	0.4535	0.32739	0.803	0.64502	0.64197	0.51479	0.63597	0.6481	0.8989
GO:0019318	hexose metabolic process	0.1031	0.9351	0.78611	0.14298	0.78	0.65817	0.9967	0.94787	0.1338	0.61832	0.39666	0.97323	0.82135	0.2565	0.9052
GO:0019320	hexose catabolic process	0.1004	0.36488	0.87786	0.93944	0.1068	0.52426	0.6788	0.24038	0.8573	0.58661	0.21167	0.42113	0.46819	0.0836	0.7713
GO:0019362	pyridine nucleotide metabolic process	0.0841	0.25809	0.23781	0.50194	0.7229	0.68975	0.1438	0.72892	0.1383	0.1462	0.86485	0.06798	0.2938	0.0296	0.4695
GO:0019368	fatty acid elongation; unsaturated fatty acid	0.79444	NA	0.58155	0.94239	0.0244	0.81623	NA	0.47838	NA	NA	NA	NA	NA	NA	NA
GO:0019395	fatty acid oxidation	0.4987	0.1746	0.56552	0.341	0.315	0.98104	0.483	0.47493	0.3448	0.65258	0.90725	0.24237	0.78653	0.547	0.9907
GO:0019432	triglyceride biosynthetic process	0.37217	0.90303	0.95666	0.31183	0.6129	0.38315	0.1456	0.23429	0.2431	0.52856	0.67229	0.9988	0.5596	0.1433	0.0578
GO:0019433	triglyceride catabolic process	0.24901	0.13495	0.97136	0.35191	0.7754	0.32835	0.8585	0.08838	0.7267	0.68615	0.09561	0.3154	0.54073	0.2485	0.0826
GO:0019438	aromatic compound biosynthetic process	0.46387	0.47938	0.07929	0.95247	0.6609	0.72931	0.6552	0.76292	0.3487	0.48748	0.7249	0.64866	0.74687	0.4365	0.642
GO:0019439	aromatic compound catabolic process	0.58358	0.86461	0.37374	0.46373	0.4628	0.46871	0.4407	0.25033	0.1283	0.17813	0.37064	0.93662	0.03523	0.5562	0.6201
GO:0019538	protein metabolic process	0.98162	0.4017	0.9959	0.75482	0.9763	0.11486	0.7041	0.99502	0.2159	0.46131	0.95189	0.81097	0.96906	0.9736	0.866
GO:0019637	organophosphate metabolic process	0.17982	0.6848	0.90346	0.13111	0.9489	0.39528	0.8023	0.88115	0.0324	0.62492	0.81142	0.12216	0.44838	0.2307	0.4535
GO:0019682	glyceraldehyde-3-phosphate metabolic process	0.70712	0.92849	0.46075	0.14515	0.7063	0.86899	0.5205	0.98188	0.5552	0.11947	0.45061	0.55165	0.7279	0.24	0.3565
GO:0019693	ribose phosphate metabolic process	0.12392	0.61729	0.90421	0.18513	0.9653	0.57542	0.8113	0.90687	0.1141	0.97063	0.74765	0.06122	0.24409	0.0973	0.7161
GO:0019722	calcium-mediated signaling	0.16564	0.60421	0.82175	0.45213	0.1098	0.43679	0.9383	0.1744	0.6054	0.37254	0.44219	0.91531	0.67352	0.3818	0.8852
GO:0019725	cellular homeostasis	0.06215	0.68568	0.87388	0.7235	0.8859	0.10369	0.8878	0.90479	0.8659	0.93588	0.04617	0.88376	0.88886	0.3238	0.8121
GO:0019730	antimicrobial humoral response	0.11767	0.54746	0.77628	0.7727	0.9986	0.92338	0.9358	0.48374	0.6977	0.96484	0.78549	0.61597	0.27252	0.1583	0.8677
GO:0019731	antibacterial humoral response	0.39712	0.09342	0.20016	0.17805	0.8316	0.64322	0.8738	0.57633	0.3953	0.98565	0.6346	0.1975	0.22011	0.3877	0.2813
GO:0019748	secondary metabolic process	0.52343	0.33461	0.13594	0.52176	0.2723	0.97465	0.7257	0.87241	0.6725	0.23227	0.48235	0.17815	0.29695	0.1668	0.4524
GO:0019751	polyol metabolic process	0.00098	0.60658	0.43597	0.41876	0.7836	0.91586	0.5957	0.54981	0.8707	0.55219	0.98545	0.73785	0.46413	0.7561	0.503
GO:0019752	carboxylic acid metabolic process	0.02615	0.15968	0.88635	0.46508	0.9272	0.63592	0.2581	0.36795	0.8943	0.32146	0.88928	0.185	0.24664	0.2225	0.7962
GO:0019827	stem cell population maintenance	0.12084	0.79361	0.87148	0.62232	0.2072	0.92615	0.4123	0.89495	0.6174	0.51041	0.76983	0.86595	0.93296	0.3322	0.9216
GO:0019915	lipid storage	0.52837	0.0138	0.99683	0.02086	0.7573	0.42667	0.2615	0.8969	0.2018	0.07848	0.6745	0.9982	0.61747	0.3992	0.5243
GO:0019932	second-messenger-mediated signaling	0.57926	0.62739	0.75493	0.52258	0.5927	0.18087	0.5332	0.2481	0.2612	0.14034	0.68394	0.9796	0.22488	0.2913	0.9483
GO:0019935	cyclic-nucleotide-mediated signaling	NA	0.6917	0.3081	NA	0.9351	NA	NA	NA	NA	NA	NA	NA	NA	NA	NA
GO:0019941	modification-dependent protein catabolic process	0.77109	0.13777	0.99514	0.85388	0.792	0.28775	0.7562	0.99519	0.359	0.58975	0.92493	0.87087	0.9624	0.377	0.9437
GO:0019953	sexual reproduction	0.63601	0.93156	0.94303	0.87361	0.7682	0.66194	0.9604	0.98767	0.9337	0.81428	0.32153	0.94789	0.85428	0.1859	0.9731
GO:0019991	septate junction assembly	0.2938	0.38635	0.58903	0.27594	0.9177	0.30545	0.5356	0.38104	0.9187	0.52446	0.16776	0.64816	0.72315	0.5973	0.8935
GO:0021700	developmental maturation	0.03291	0.49012	0.42787	0.35587	0.3995	0.57194	0.7364	0.68265	0.1226	0.7813	0.90996	0.96985	0.75291	0.2049	0.9375
GO:0021782	glial cell development	0.99206	0.17621	0.23349	0.60675	0.7238	0.14694	0.0359	0.04368	0.9784	0.96238	0.41855	0.15213	0.61548	0.1137	0.7185
GO:0022008	neurogenesis	0.97291	0.76961	0.35167	0.91267	0.2799	0.73023	0.8018	0.97529	0.7605	0.72724	0.15975	0.99312	0.99377	0.1365	1
GO:0022400	regulation of rhodopsin mediated signaling pathway	0.75498	0.33017	0.81452	0.17804	0.4741	0.19167	0.3733	0.45888	0.3045	0.44859	0.45506	0.88417	0.9668	0.4604	0.3031
GO:0022402	cell cycle process	0.8273	0.12794	0.77968	0.94875	0.8947	0.68046	0.7202	0.98721	0.6045	0.98285	0.97773	0.99506	0.95213	0.2925	0.9209
GO:0022404	molting cycle process	0.35929	0.38757	0.31046	0.11738	0.4507	0.996	0.9822	0.18195	0.8812	0.21893	0.04654	0.61375	0.33958	0.0669	0.8025
GO:0022406	membrane docking	0.80727	0.26574	0.39711	0.82714	0.0993	0.79114	0.9398	0.49865	0.7173	0.99335	0.99852	0.0314	0.99881	0.0364	0.2374
GO:0022407	regulation of cell-cell adhesion	0.07331	0.90212	0.99906	0.08378	0.0164	0.04257	0.8235	0.68316	0.7253	0.23744	0.41526	0.73884	0.8234	0.5216	0.8703
GO:0022408	negative regulation of cell-cell adhesion	0.30106	NA	0.52942	0.07025	0.294	0.05949	NA	0.84033	0.7838	0.16582	0.18323	NA	0.86505	0.79	0.9216
GO:0022409	positive regulation of cell-cell adhesion	0.03184	0.80869	0.99901	0.27285	0.0192	0.05853	0.8234	0.81659	0.7073	0.57611	0.24593	0.77039	0.86913	0.2372	0.7509
GO:0022410	circadian sleep/wake cycle process	0.45585	0.59737	0.75812	0.80175	0.2494	0.64114	0.807	0.93121	0.586	0.59993	0.99396	0.42402	0.6095	0.3138	0.5375
GO:0022411	cellular component disassembly	0.13361	0.80272	0.75748	0.54549	0.8969	0.49252	0.7713	0.85276	0.362	0.44945	0.6251	0.93534	0.29709	0.992	0.9933
GO:0022412	cellular process involved in reproduction in multicellular organism	0.34291	0.9271	0.9508	0.52126	0.8473	0.27605	0.9262	0.9836	0.969	0.97797	0.21403	0.91205	0.81687	0.1614	0.995
GO:0022414	reproductive process	0.88685	0.98417	0.94891	0.98116	0.3781	0.5758	0.9223	0.98972	0.9647	0.84752	0.36235	0.97402	0.68331	0.2275	0.9581
GO:0022416	chaeta development	0.13955	0.7007	0.32155	0.40551	0.006	0.76272	0.2295	0.45821	0.1443	0.95405	0.93477	0.99341	0.44371	0.1806	0.8075
GO:0022600	digestive system process	0.73632	0.40848	0.99653	0.8457	0.2374	0.35719	0.8658	0.77006	0.6994	0.75683	NA	NA	NA	NA	NA
GO:0022603	regulation of anatomical structure morphogenesis	0.13893	0.72984	0.83781	0.78016	0.197	0.07417	0.9132	0.95668	0.7538	0.48412	0.46499	0.9818	0.90187	0.3935	0.7864
GO:0022604	regulation of cell morphogenesis	0.06454	0.56134	0.82718	0.79195	0.3194	0.12099	0.8082	0.91814	0.7724	0.41591	0.62879	0.96809	0.93772	0.5336	0.9261
GO:0022607	cellular component assembly	0.43918	0.49879	0.7121	0.1171	0.4846	0.36533	0.9578	0.82881	0.6274	0.99251	0.69451	0.78308	0.87069	0.095	0.9756
GO:0022610	biological adhesion	0.89963	0.88918	0.59042	0.8654	0.2399	0.39584	0.2988	0.87896	0.29	0.36533	0.20615	0.98618	0.45928	0.0918	0.9865
GO:0022612	gland morphogenesis	0.94746	0.97528	0.99672	0.05612	0.2436	0.30338	0.9068	0.97467	0.7624	0.82015	0.50357	0.80292	0.99467	0.082	0.546
GO:0022613	ribonucleoprotein complex biogenesis	0.15908	0.88726	0.9142	0.95188	1	0.26148	0.781	0.02348	0.984	0.83725	0.93811	0.98053	0.2958	0.871	0.8903
GO:0022617	extracellular matrix disassembly	0.99977	0.79063	0.12128	0.92944	0.9991	0.38067	0.3899	0.34316	0.8745	0.12838	0.34167	0.3533	0.22985	0.9777	0.805
GO:0022618	ribonucleoprotein complex assembly	0.99967	0.56378	0.75343	0.95349	0.9557	0.74669	0.9987	0.32293	0.9844	0.62218	0.96238	0.98095	0.42457	0.775	0.9179
GO:0022898	regulation of transmembrane transporter activity	0.81994	0.63222	0.65909	0.41811	0.9294	0.38364	0.6145	0.42261	0.1038	0.8301	0.13953	0.91356	0.26201	0.3331	0.7949
GO:0022900	electron transport chain	0.51723	0.95938	0.99026	0.66787	0.9923	0.3211	0.5667	0.64867	0.6672	0.74396	0.95687	0.02486	0.1145	0.5409	0.9532
GO:0022904	respiratory electron transport chain	0.37659	0.9648	0.99669	0.64019	0.9933	0.38013	0.246	0.5117	0.6317	0.77241	0.93365	0.01275	0.33935	0.7112	0.9468
GO:0023014	signal transduction by protein phosphorylation	0.38893	0.36027	0.82034	0.64526	0.4014	0.20834	0.6594	0.87236	0.3157	0.39785	0.89375	0.7819	0.8624	0.3144	0.7026
GO:0023051	regulation of signaling	0.19645	0.04597	0.4248	0.6976	0.1525	0.06019	0.1531	0.65762	0.5426	0.46228	0.12726	0.8646	0.97885	0.3793	0.9256
GO:0023052	signaling	0.42763	0.98308	0.88229	0.71831	0.1237	0.14303	0.2533	0.84862	0.908	0.9802	0.35049	0.82775	0.99592	0.8073	0.9723
GO:0023056	positive regulation of signaling	0.17833	0.7021	0.09203	0.46167	0.3318	0.37498	0.1868	0.51612	0.4141	0.83708	0.61471	0.9717	0.8142	0.0827	0.7339
GO:0023057	negative regulation of signaling	0.64541	0.18301	0.12235	0.52172	0.0181	0.0259	0.8756	0.94032	0.5009	0.04243	0.34785	0.67124	0.91598	0.329	0.8576
GO:0023058	adaptation of signaling pathway	0.82963	0.71123	0.67556	0.04826	0.6478	0.51014	0.6934	0.91049	0.0867	0.88091	0.4796	0.94979	0.80477	0.3794	0.4568
GO:0023061	signal release	0.96505	0.99511	0.49236	0.67465	0.1012	0.9642	0.4443	0.5156	0.6238	0.99984	0.38592	0.86388	0.76678	0.0536	0.7283
GO:0030001	metal ion transport	0.05521	0.51033	0.55403	0.42317	0.4497	0.13991	0.6994	0.02372	0.234	0.70183	0.44654	0.39208	0.38154	0.1699	0.6924
GO:0030003	cellular cation homeostasis	0.53221	0.94955	0.91467	0.88092	0.9984	0.32463	0.9988	0.45045	0.9189	0.99995	0.16043	0.88169	0.12389	0.0316	0.4721
GO:0030004	cellular monovalent inorganic cation homeostasis	0.19291	0.90264	0.96575	0.94953	0.993	0.53469	0.9711	0.76772	0.3277	0.99998	0.17679	0.99966	0.344	0.3772	0.2001
GO:0030010	establishment of cell polarity	0.58681	0.83339	0.12817	0.46513	0.2328	0.80716	0.4332	0.7691	0.5167	0.41015	0.60735	0.83243	0.63634	0.9426	0.98
GO:0030011	maintenance of cell polarity	0.09839	0.88351	0.4363	0.16949	0.0695	0.54984	0.7834	0.99994	0.9962	0.807	0.45197	0.88211	0.80329	0.8235	0.4958
GO:0030029	actin filament-based process	0.49052	0.92967	0.50437	0.66953	0.0519	0.43484	0.853	0.84725	0.3068	0.72945	0.16623	0.93522	0.36942	0.4977	0.9427
GO:0030030	cell projection organization	0.46463	0.5678	0.7944	0.7239	0.2346	0.87746	0.8538	0.99809	0.7929	0.22844	0.60472	0.96546	0.96355	0.2933	0.9984
GO:0030031	cell projection assembly	0.42262	0.58477	0.68918	0.28583	0.3949	0.66114	0.3813	0.3421	0.8425	0.64091	0.1302	0.76095	0.68235	0.4884	0.8412
GO:0030032	lamellipodium assembly	0.50078	0.83827	0.78161	0.80879	0.5424	0.35875	0.8215	0.3715	0.3848	0.93568	0.07191	0.85657	0.61419	0.9404	0.8821
GO:0030036	actin cytoskeleton organization	0.36696	0.76847	0.58356	0.87833	0.0793	0.66434	0.9172	0.86446	0.3286	0.54213	0.21229	0.97183	0.29356	0.5396	0.9528
GO:0030041	actin filament polymerization	0.0213	0.64839	0.86143	0.17158	0.5138	0.55122	0.2588	0.74072	0.9643	0.98254	0.13054	0.87096	0.3914	0.848	0.7681
GO:0030042	actin filament depolymerization	0.20591	0.96441	0.77291	0.20747	0.3445	0.7257	0.5947	0.71285	0.8217	0.90589	0.79177	0.04851	0.11133	0.6985	0.9168
GO:0030048	actin filament-based movement	0.22211	0.92627	0.69045	0.07058	0.3918	0.01405	0.4585	0.95611	0.6543	0.84777	0.08013	0.92897	0.97513	0.9121	0.5583
GO:0030071	regulation of mitotic metaphase/anaphase transition	0.34378	0.56856	0.43671	0.41741	0.3792	0.25291	0.149	0.53539	0.5867	0.07923	0.90271	0.96249	0.99235	0.2185	0.7569
GO:0030072	peptide hormone secretion	0.88822	0.98778	0.72367	0.6554	0.3328	0.89354	0.8638	0.52921	0.3277	0.99996	0.71358	0.92268	0.20515	0.2777	0.7768
GO:0030073	insulin secretion	0.82561	0.93762	0.80975	0.98327	0.6115	0.67491	0.7431	0.5901	0.4088	0.99269	0.65379	0.93535	0.44197	0.5056	0.7153
GO:0030097	hemopoiesis	0.39709	0.33742	0.74307	0.3547	0.9673	0.21628	0.3263	0.91579	0.8403	0.73141	0.71061	0.42071	0.58827	0.5405	0.733
GO:0030100	regulation of endocytosis	0.99979	0.39234	0.25388	0.54887	0.1306	0.48109	0.7712	0.82083	0.4145	0.3341	0.87989	0.96966	0.94241	0.8727	0.8046
GO:0030104	water homeostasis	0.9321	0.12063	0.07105	0.8401	0.3053	NA	NA	NA	NA	NA	0.46452	0.87607	0.64651	0.2511	0.9995
GO:0030111	regulation of Wnt signaling pathway	0.38769	0.63529	0.06042	0.24718	0.205	0.21722	0.0738	0.78794	0.2254	0.86592	0.357	0.82959	0.18055	0.5158	0.9316
GO:0030150	protein import into mitochondrial matrix	0.91302	0.18195	0.95854	0.6699	0.9243	0.94597	0.2642	0.67982	0.8857	0.36358	0.76223	0.99114	0.5127	0.3125	0.9954
GO:0030154	cell differentiation	0.64941	0.82112	0.8695	0.72167	0.9437	0.65524	0.9323	0.99783	0.9513	0.99896	0.20624	0.99005	0.98347	0.0424	0.9898
GO:0030155	regulation of cell adhesion	0.33212	0.9368	0.84687	0.05859	0.0246	0.03896	0.8842	0.98336	0.5864	0.1752	0.4828	0.86027	0.8732	0.5895	0.727
GO:0030162	regulation of proteolysis	0.36594	0.38255	0.99523	0.41243	0.6632	0.44436	0.0741	0.96203	0.3975	0.52798	0.90019	0.28691	0.76107	0.8669	0.407
GO:0030163	protein catabolic process	0.81523	0.17964	0.99424	0.817	0.6708	0.34698	0.7174	0.99662	0.3344	0.62589	0.87256	0.88371	0.92238	0.2833	0.9834
GO:0030166	proteoglycan biosynthetic process	0.68907	0.52465	0.05339	0.23322	0.1764	0.6686	0.9868	0.1777	0.6096	0.77185	NA	NA	NA	NA	NA
GO:0030177	positive regulation of Wnt signaling pathway	0.53249	0.9173	0.24432	0.45321	0.5044	0.32768	0.118	0.69532	0.2954	0.97944	0.88332	0.69699	0.4454	0.5803	0.841
GO:0030178	negative regulation of Wnt signaling pathway	0.2554	0.63993	0.12	0.3281	0.1103	0.0559	0.5437	0.81679	0.494	0.48699	0.38094	0.92384	0.57579	0.6912	0.9427
GO:0030182	neuron differentiation	0.57603	0.14353	0.71645	0.9231	0.0957	0.5665	0.9099	0.99978	0.7808	0.23373	0.51175	0.94392	0.98318	0.5925	0.9981
GO:0030198	extracellular matrix organization	0.97178	0.99336	0.25369	0.64999	0.9996	0.90185	0.7742	0.44079	0.7624	0.01874	0.27134	0.81576	0.6169	0.5559	0.5989
GO:0030203	glycosaminoglycan metabolic process	0.74126	0.85025	0.13582	0.19649	0.3032	0.31616	0.9355	0.29999	0.6831	0.26845	0.75614	0.21233	0.13522	0.6861	0.3429
GO:0030204	chondroitin sulfate metabolic process	0.68907	0.52465	0.05339	0.23322	0.1764	0.6686	0.9868	0.1777	0.6096	0.77185	NA	NA	NA	NA	NA
GO:0030206	chondroitin sulfate biosynthetic process	0.68907	0.52465	0.05339	0.23322	0.1764	0.6686	0.9868	0.1777	0.6096	0.77185	NA	NA	NA	NA	NA
GO:0030237	female sex determination	0.86662	0.56695	0.20743	0.78322	0.6237	0.4219	0.5135	0.96883	0.289	0.96988	0.73156	0.50575	0.54064	0.9537	0.9924
GO:0030239	myofibril assembly	0.24393	0.76465	0.9328	0.25767	0.9924	0.02927	0.8313	0.28426	0.8185	0.09916	0.06985	0.86673	0.72173	0.5931	0.9082
GO:0030241	skeletal muscle myosin thick filament assembly	0.79427	0.95178	0.82245	0.86359	0.5814	0.29006	0.1462	0.60837	0.5279	0.37283	0.04331	0.97049	0.08549	0.8314	0.5964
GO:0030258	lipid modification	0.24197	0.26443	0.3596	0.46529	0.1211	0.95974	0.4325	0.7544	0.2887	0.21993	0.89979	0.26441	0.78393	0.2914	0.8439
GO:0030260	entry into host cell	0.18542	0.14347	0.41016	0.77481	0.9141	0.18595	0.7627	0.8616	0.4226	0.92901	0.60318	0.04046	0.70595	0.9769	0.5529
GO:0030261	chromosome condensation	0.1196	0.77391	0.38978	0.55254	0.2763	0.05711	0.8125	0.48271	0.5736	0.74029	0.83688	0.05532	0.42619	0.2926	0.704
GO:0030307	positive regulation of cell growth	0.08178	0.13853	0.41887	0.37233	0.2282	0.4631	0.4696	0.77888	0.9983	0.39732	0.01496	0.76802	0.45237	0.3524	0.7807
GO:0030308	negative regulation of cell growth	0.38223	0.86089	0.76288	0.17462	0.4921	0.48028	0.6219	0.17044	0.5046	0.1678	0.60602	0.82226	0.27278	0.4925	0.7286
GO:0030317	flagellated sperm motility	0.44368	0.57551	0.61775	0.09899	0.9884	0.99921	0.7655	0.07192	0.3885	0.6947	0.58154	0.99605	0.33689	0.7525	0.8467
GO:0030334	regulation of cell migration	0.86032	0.97117	0.93482	0.62574	0.0838	0.84711	0.4294	0.91706	0.7435	0.85097	0.50006	0.97903	0.38924	0.5773	0.934
GO:0030336	negative regulation of cell migration	0.33081	0.50698	0.83166	0.17535	0.4824	0.46151	0.1856	0.70795	0.9943	0.43341	NA	0.75135	NA	NA	NA
GO:0030381	chorion-containing eggshell pattern formation	0.02126	0.17743	0.7325	0.77644	0.2765	0.26631	0.7448	0.88262	0.4795	0.02212	0.8369	0.82255	0.9472	0.5864	0.465
GO:0030382	sperm mitochondrion organization	0.22337	0.83158	0.94225	0.7166	0.9085	NA	NA	NA	NA	NA	NA	NA	NA	NA	NA
GO:0030422	production of siRNA involved in RNA interference	0.76596	0.93136	0.24209	0.57145	0.2497	0.9433	0.8923	0.6722	0.1385	0.89491	0.86971	1	0.87888	0.1628	0.4716
GO:0030431	sleep	0.67359	0.92584	0.92271	0.7946	0.4716	0.69227	0.8324	0.99808	0.9126	0.98087	0.63618	0.99454	0.7759	0.6935	0.8482
GO:0030433	ubiquitin-dependent ERAD pathway	0.73326	0.00052	0.95491	0.37647	0.6191	0.82332	0.698	0.42813	0.1962	0.34653	0.85141	0.76658	0.94373	0.38	0.8759
GO:0030473	nuclear migration along microtubule	0.06144	0.07853	0.12696	0.89904	0.2471	0.25107	0.8121	0.85165	0.8666	0.01834	0.7914	0.86645	0.96391	0.5107	0.3796
GO:0030497	fatty acid elongation	0.82298	0.57727	0.53118	0.9626	0.0055	0.87284	0.4427	0.82072	0.4546	0.27042	0.31353	NA	NA	NA	NA
GO:0030509	BMP signaling pathway	0.40105	0.37883	0.32131	0.96243	0.0595	0.63365	0.3386	0.85074	0.8012	0.11392	0.03497	0.32868	0.9921	0.2385	0.4939
GO:0030510	regulation of BMP signaling pathway	0.28517	0.36212	0.35912	0.92751	0.1911	0.636	0.4323	0.78606	0.8339	0.12359	0.23737	0.30742	0.99443	0.2262	0.4457
GO:0030512	negative regulation of transforming growth factor beta receptor signaling pathway	0.99675	0.63005	0.77346	0.95455	0.7447	0.85825	0.0989	0.29895	0.6652	0.22013	0.71348	0.97211	0.91081	0.8996	0.6693
GO:0030514	negative regulation of BMP signaling pathway	0.8944	0.16445	0.73525	0.99164	0.7055	0.66905	0.6484	0.92876	0.9016	0.7954	0.10233	0.34401	0.98795	0.4766	0.1981
GO:0030516	regulation of axon extension	0.05814	0.03866	0.7235	0.40569	0.0841	0.21162	0.6906	0.5408	0.9099	0.14448	0.04651	0.71877	0.72406	0.8052	0.7936
GO:0030518	intracellular steroid hormone receptor signaling pathway	0.05362	0.09943	0.61205	0.61793	0.5195	0.5486	0.7373	0.2184	0.0823	0.72401	0.91503	0.31686	0.90608	0.2715	0.4068
GO:0030522	intracellular receptor signaling pathway	0.06824	0.06889	0.72409	0.71109	0.3169	0.08299	0.4755	0.07883	0.0466	0.94948	0.8866	0.33534	0.83223	0.6633	0.1921
GO:0030534	adult behavior	0.83357	0.77909	0.97222	0.51301	0.3147	0.16234	0.4218	0.96622	0.2853	0.02386	0.65563	0.64335	0.16478	0.9791	0.8793
GO:0030536	larval feeding behavior	0.18308	0.97106	0.82128	0.43803	0.8643	0.92752	0.0831	0.99951	0.3024	0.519	0.11974	0.27104	0.92559	0.028	0.7066
GO:0030537	larval behavior	0.02622	0.9931	0.0521	0.4911	0.1653	0.65902	0.6953	0.9189	0.2267	0.23758	0.02806	0.6086	0.63458	0.4774	0.5449
GO:0030539	male genitalia development	0.29168	0.81654	0.89545	0.08931	0.7186	0.14764	0.7144	0.84345	0.7317	0.51931	0.26268	0.03677	0.94474	0.4523	0.9763
GO:0030588	pseudocleavage	0.01935	0.03267	0.8225	0.90533	0.6182	0.28012	0.8491	0.60363	0.882	0.46974	0.1264	0.97272	0.96728	0.5891	0.6602
GO:0030589	pseudocleavage involved in syncytial blastoderm formation	0.01935	0.03267	0.8225	0.90533	0.6182	0.28012	0.8491	0.60363	0.882	0.46974	0.1264	0.97272	0.96728	0.5891	0.6602
GO:0030641	regulation of cellular pH	0.19291	0.90264	0.96575	0.94953	0.993	0.53469	0.9711	0.76772	0.3277	0.99998	0.17679	0.99966	0.344	0.3772	0.2001
GO:0030702	chromatin silencing at centromere	0.11919	0.3731	0.72552	0.42986	0.2717	0.13595	0.3031	0.16377	0.1309	0.36917	0.15786	0.75097	0.7553	0.2134	0.5636
GO:0030703	eggshell formation	0.20038	0.85162	0.76245	0.29002	0.2588	0.37444	0.8987	0.93406	0.2627	0.18562	0.35115	0.81862	0.8009	0.5972	0.9682
GO:0030705	cytoskeleton-dependent intracellular transport	0.11627	0.28211	0.67699	0.86159	0.4894	0.23202	0.8835	0.54746	0.5234	0.15059	0.85476	0.99511	0.72619	0.6039	0.4757
GO:0030706	germarium-derived oocyte differentiation	0.07477	0.09596	0.32533	0.59134	0.4465	0.20571	0.4482	0.51627	0.7854	0.04512	0.98113	0.82885	0.92657	0.5813	0.6045
GO:0030707	ovarian follicle cell development	0.13477	0.92136	0.88648	0.59026	0.9963	0.46037	0.9768	0.99316	0.7952	0.93281	0.13729	0.91101	0.94949	0.2398	0.9674
GO:0030708	germarium-derived female germ-line cyst encapsulation	0.40292	0.25619	0.30818	0.29374	0.2834	0.2343	0.9217	0.54542	0.675	0.29953	0.49107	0.96543	0.28331	0.5793	0.9776
GO:0030713	ovarian follicle cell stalk formation	0.30121	0.14648	0.78513	0.28814	0.1555	0.2924	0.5797	0.83411	0.5554	0.44509	0.86055	0.78175	0.2138	0.5914	0.8503
GO:0030716	oocyte fate determination	0.05081	0.09596	0.23406	0.78855	0.2978	0.10483	0.6572	0.48765	0.7854	0.09185	0.90508	0.82885	0.78571	0.5955	0.7174
GO:0030717	karyosome formation	0.41142	0.78908	0.64852	0.57659	0.5925	0.05424	0.4783	0.77646	0.8462	0.39432	0.32738	0.58574	0.90602	0.3987	0.3848
GO:0030718	germ-line stem cell population maintenance	0.21511	0.73966	0.9638	0.67711	0.7717	0.95718	0.2472	0.61827	0.7534	0.87211	0.68521	0.91224	0.70124	0.417	0.9598
GO:0030720	oocyte localization involved in germarium-derived egg chamber formation	0.05954	0.97582	0.32201	0.35876	0.4142	0.47281	0.735	0.20193	0.1599	0.47372	0.61611	0.99424	0.32001	0.6918	0.9772
GO:0030722	establishment of oocyte nucleus localization involved in oocyte dorsal/ventral axis specification	0.0514	0.11625	0.08429	0.96446	0.2904	0.26598	0.9075	0.79837	0.6036	0.15343	0.98546	0.69665	0.89735	0.8541	0.7139
GO:0030723	ovarian fusome organization	0.18574	0.92805	0.88863	0.8237	0.7924	0.80525	0.7489	0.17772	0.2062	0.90413	0.85619	0.71466	0.1939	0.6337	0.9519
GO:0030725	germline ring canal formation	0.16961	0.82003	0.88422	0.9869	0.7171	0.16013	0.9071	0.95786	0.1153	0.84843	0.71072	0.15414	0.75056	0.8799	0.9488
GO:0030727	germarium-derived female germ-line cyst formation	0.84682	0.67352	0.45999	0.9682	0.3417	0.95578	0.1562	0.69505	0.7772	0.67537	0.95903	0.99098	0.51816	0.9555	0.8788
GO:0030728	ovulation	0.68029	0.96726	0.91354	0.9231	0.6769	0.10966	0.2808	0.90923	0.451	0.58661	0.38322	0.15408	0.74367	0.0192	0.7851
GO:0030730	sequestering of triglyceride	0.88802	0.01837	0.99613	0.64649	0.6739	0.37655	0.7348	0.82334	0.4852	0.10225	0.29347	0.03288	0.38223	0.0787	0.6844
GO:0030808	regulation of nucleotide biosynthetic process	0.42257	0.90344	0.13311	0.54751	0.7782	NA	NA	NA	NA	NA	NA	NA	NA	NA	NA
GO:0030810	positive regulation of nucleotide biosynthetic process	0.71555	0.85462	0.05224	0.78087	0.7652	NA	NA	NA	NA	NA	NA	NA	NA	NA	NA
GO:0030832	regulation of actin filament length	0.01889	0.70942	0.80166	0.41739	0.0722	0.3098	0.482	0.74439	0.8648	0.74679	0.34072	0.97391	0.73184	0.8107	0.4205
GO:0030833	regulation of actin filament polymerization	0.01354	0.54307	0.83236	0.2091	0.4466	0.49443	0.2604	0.63201	0.9337	0.98448	0.48059	0.89206	0.45488	0.8645	0.5596
GO:0030837	negative regulation of actin filament polymerization	0.04663	0.98303	0.6347	0.06104	0.8298	0.67891	0.1957	0.75048	0.3331	0.97354	0.47476	0.4021	0.59624	0.8231	0.6213
GO:0030838	positive regulation of actin filament polymerization	0.2383	0.30514	0.38346	0.28947	0.8073	0.99599	0.4187	0.64446	0.9506	0.93907	0.69377	0.8647	0.28939	0.7403	0.29
GO:0030855	epithelial cell differentiation	0.05848	0.9415	0.72272	0.62812	0.9923	0.61145	0.9737	0.99233	0.8566	0.8889	0.18649	0.93054	0.93355	0.3009	0.9904
GO:0030859	polarized epithelial cell differentiation	0.84688	0.50966	0.42293	0.33748	0.4989	0.07112	0.8021	0.31741	0.8882	0.0617	0.25141	0.53233	0.78349	0.9835	0.9968
GO:0030865	cortical cytoskeleton organization	0.59767	0.97049	0.78037	0.85883	0.7581	0.49786	0.8639	0.3013	0.6125	0.89481	0.7555	0.98051	0.81894	0.3026	0.9297
GO:0030866	cortical actin cytoskeleton organization	0.46395	0.95851	0.8211	0.78591	0.4913	0.61484	0.9109	0.19729	0.5864	0.79523	0.85183	0.98247	0.53291	0.283	0.9506
GO:0030950	establishment or maintenance of actin cytoskeleton polarity	0.0107	0.16072	0.80019	0.45149	0.2209	0.02825	0.9824	0.47296	0.8449	0.02321	NA	0.75354	0.89911	NA	0.9506
GO:0030951	establishment or maintenance of microtubule cytoskeleton polarity	0.10568	0.99314	0.66856	0.89452	0.9609	0.95367	0.4155	0.19702	0.1306	0.9122	0.93711	0.98345	0.58527	0.4369	0.9912
GO:0030952	establishment or maintenance of cytoskeleton polarity	0.0246	0.98266	0.6973	0.78784	0.8658	0.72563	0.3368	0.21809	0.0988	0.75823	0.83974	0.99572	0.85613	0.573	0.9772
GO:0030968	endoplasmic reticulum unfolded protein response	0.6879	0.02415	0.99047	0.38733	0.3962	0.96661	0.4954	0.24067	0.0741	0.92388	0.86633	0.87259	0.94373	0.5149	0.9115
GO:0031000	response to caffeine	0.92787	0.85577	0.06467	0.2953	0.944	0.87264	0.4699	0.06353	0.1984	0.69408	NA	NA	NA	NA	NA
GO:0031023	microtubule organizing center organization	0.14378	0.4735	0.81266	0.95926	0.5916	0.78897	0.5145	0.97216	0.5989	0.55793	0.86209	0.68512	0.65341	0.3236	0.4889
GO:0031032	actomyosin structure organization	0.66896	0.81785	0.76016	0.59284	0.7285	0.00417	0.8902	0.26274	0.4252	0.16376	0.09366	0.90413	0.76136	0.2333	0.809
GO:0031033	myosin filament organization	0.96688	0.75369	0.53189	0.61948	0.4658	0.47347	0.0342	0.94696	0.2633	0.33309	0.08526	0.99778	0.49823	0.6437	0.6524
GO:0031034	myosin filament assembly	0.9738	0.76587	0.65909	0.56004	0.4838	0.37282	0.1309	0.95603	0.6039	0.26656	0.12186	0.96186	0.58519	0.8665	0.6471
GO:0031036	myosin II filament assembly	0.94355	0.44028	0.28162	0.08484	0.8651	0.75593	0.6153	0.74108	0.1467	0.32623	0.49728	0.86273	0.91382	0.7114	0.7997
GO:0031038	myosin II filament organization	0.90054	0.62658	0.07891	0.2807	0.7644	0.92936	0.2407	0.89871	0.0548	0.40643	0.34766	0.99894	0.83475	0.3334	0.7229
GO:0031047	gene silencing by RNA	0.10503	0.84431	0.76834	0.79656	0.9288	0.94665	0.7975	0.7599	0.1894	0.12633	0.62133	0.94915	0.39844	0.1281	0.5191
GO:0031050	dsRNA fragmentation	0.92191	0.87035	0.32585	0.39664	0.4364	0.91901	0.677	0.50867	0.0662	0.56153	0.81711	0.8611	0.59044	0.0723	0.6341
GO:0031056	regulation of histone modification	0.35496	0.41988	0.13112	0.54527	0.2995	0.11636	0.7007	0.59459	0.9013	0.10599	0.88319	0.24573	0.95937	0.4099	0.3256
GO:0031058	positive regulation of histone modification	0.03584	0.06542	0.18385	0.08534	0.4111	0.12428	0.4264	0.36756	0.8068	0.39694	0.92393	0.70212	0.8817	0.5107	0.3076
GO:0031060	regulation of histone methylation	0.62566	0.8468	0.75493	0.69329	0.447	0.35394	0.4653	0.63173	0.2711	0.24615	0.60667	0.39626	0.82049	0.0572	0.2161
GO:0031062	positive regulation of histone methylation	0.27919	0.31642	0.54903	0.37329	0.7071	0.25483	0.3786	0.57248	0.0932	0.29584	0.35204	0.79364	0.48605	0.0748	0.1372
GO:0031063	regulation of histone deacetylation	0.01815	0.25704	0.01715	0.12544	1	0.11412	0.9684	0.63519	0.5789	0.33526	0.82784	0.22535	0.92756	0.6477	0.7535
GO:0031065	positive regulation of histone deacetylation	0.01815	0.25704	0.01715	0.12544	0.0081	0.11412	0.9684	0.63519	0.5789	0.33526	0.82784	0.22535	0.92756	0.6477	0.7535
GO:0031098	stress-activated protein kinase signaling cascade	0.56899	0.53618	0.95595	0.18384	0.3055	0.28963	0.7681	0.86342	0.0459	0.54668	0.85012	0.69658	0.95998	0.171	0.8701
GO:0031099	regeneration	0.62215	0.09879	0.23836	0.28393	0.7036	0.5645	0.7185	0.46766	0.3276	0.98785	0.21076	0.67447	0.72517	0.4448	0.8637
GO:0031102	neuron projection regeneration	0.72915	0.42574	0.66129	0.17559	0.1758	0.63288	0.4969	0.83512	0.1079	0.99116	0.06455	0.75123	0.72122	0.4641	0.9761
GO:0031103	axon regeneration	0.72915	0.42574	0.66129	0.17559	0.1758	0.63288	0.4969	0.83512	0.1079	0.99116	0.06455	0.75123	0.72122	0.4641	0.9761
GO:0031109	microtubule polymerization or depolymerization	0.04628	0.59863	0.99099	0.37962	0.5989	0.15995	0.1755	0.70479	0.9552	0.9663	0.10883	0.92773	0.23471	0.9572	0.473
GO:0031110	regulation of microtubule polymerization or depolymerization	0.08263	0.79138	0.95318	0.40048	0.3006	0.24302	0.4893	0.43434	0.989	0.99385	0.15334	0.93855	0.08575	0.9637	0.5034
GO:0031111	negative regulation of microtubule polymerization or depolymerization	0.1596	0.92443	0.96565	0.94094	0.4304	0.11412	0.0945	0.24423	0.9542	0.71113	0.08726	0.78079	0.12546	0.7656	0.682
GO:0031114	regulation of microtubule depolymerization	0.09686	0.54721	0.78255	0.55292	0.4538	0.23207	0.3965	0.55823	0.8491	0.94827	0.25616	0.78534	0.08503	0.9331	0.6611
GO:0031122	cytoplasmic microtubule organization	0.26962	0.17486	0.98688	0.91652	0.7752	0.25153	0.0723	0.88846	0.0893	0.8813	0.76298	0.50381	0.87179	0.7907	0.8196
GO:0031123	RNA 3'-end processing	0.49338	0.99132	0.44456	0.39485	0.1727	0.92677	0.4882	0.49625	0.2024	0.92279	0.673	0.84316	0.55229	0.5225	0.9816
GO:0031124	mRNA 3'-end processing	0.75669	0.99994	0.78579	0.55671	0.7038	0.9431	0.3812	0.56907	0.3566	0.97976	0.72078	0.88024	0.98872	0.3086	0.9862
GO:0031145	anaphase-promoting complex-dependent catabolic process	0.45622	0.39993	0.5584	0.37835	0.1147	0.85357	0.2398	0.99935	0.5221	0.03424	0.9086	0.99616	0.79732	0.703	0.9982
GO:0031146	SCF-dependent proteasomal ubiquitin-dependent protein catabolic process	0.96831	0.76782	0.47476	0.99987	0.1456	0.96896	0.3296	0.29518	0.6356	0.19475	0.68624	0.39708	0.70834	0.6518	0.9978
GO:0031163	metallo-sulfur cluster assembly	0.53173	0.20202	0.37094	0.18791	0.3834	0.65602	0.9867	0.93277	0.9312	0.2315	0.31006	0.32798	0.95585	0.5058	0.1293
GO:0031175	neuron projection development	0.3363	0.44132	0.83879	0.78826	0.1695	0.84279	0.9145	0.98621	0.661	0.10938	0.82699	0.96211	0.97099	0.359	0.9741
GO:0031323	regulation of cellular metabolic process	0.88072	0.67586	0.8694	0.93201	0.6271	0.32559	0.9769	0.97799	0.5147	0.89752	0.72054	0.96201	0.99714	0.4514	0.9905
GO:0031324	negative regulation of cellular metabolic process	0.98851	0.91879	0.37253	0.52231	0.8415	0.7906	0.4604	0.91571	0.7075	0.55049	0.72483	0.75037	0.90398	0.3004	0.8486
GO:0031325	positive regulation of cellular metabolic process	0.73607	0.75046	0.6638	0.88453	0.7854	0.41128	0.9157	0.97739	0.8813	0.49285	0.9365	0.99226	0.9898	0.5031	0.9182
GO:0031326	regulation of cellular biosynthetic process	0.95007	0.8062	0.06931	0.91399	0.6153	0.31261	0.6709	0.69346	0.3668	0.47565	0.80892	0.9339	0.97471	0.6705	0.9862
GO:0031327	negative regulation of cellular biosynthetic process	0.94771	0.80259	0.24715	0.53716	0.6918	0.456	0.4755	0.72557	0.9676	0.51844	0.80989	0.64753	0.88202	0.6243	0.8144
GO:0031328	positive regulation of cellular biosynthetic process	0.86732	0.96091	0.33188	0.59461	0.6144	0.27928	0.9524	0.93263	0.6383	0.44733	0.73807	0.92734	0.96787	0.6684	0.6099
GO:0031329	regulation of cellular catabolic process	0.23797	0.20953	0.99422	0.21118	0.2856	0.72797	0.3533	0.96851	0.3016	0.34963	0.86802	0.88247	0.44009	0.6724	0.7595
GO:0031330	negative regulation of cellular catabolic process	0.48155	0.20334	0.77531	0.71641	0.6744	0.67131	0.389	0.76423	0.6896	0.98759	0.54398	0.47793	0.44101	0.6149	0.6479
GO:0031331	positive regulation of cellular catabolic process	0.32311	0.13305	0.99704	0.01555	0.4053	0.4906	0.5204	0.95637	0.695	0.0654	0.93608	0.39619	0.35536	0.7347	0.983
GO:0031333	negative regulation of protein complex assembly	0.71017	0.48916	0.97383	0.74456	0.0366	0.52976	0.09	0.8992	0.4615	0.66903	0.36599	0.33262	0.72127	0.9539	0.2307
GO:0031334	positive regulation of protein complex assembly	0.38765	0.44268	0.43041	0.11879	0.8272	0.88977	0.6068	0.86371	0.998	0.73753	0.54822	0.97699	0.61076	0.6744	0.4218
GO:0031338	regulation of vesicle fusion	0.76092	0.18769	0.64968	0.84365	0.6551	0.24159	0.8076	0.45219	0.9564	0.38121	0.7726	0.71676	0.90229	0.333	0.503
GO:0031344	regulation of cell projection organization	0.78702	0.49141	0.3475	0.54429	0.294	0.32558	0.8325	0.98548	0.8653	0.39667	0.68839	0.99358	0.98845	0.5543	0.6948
GO:0031345	negative regulation of cell projection organization	0.00076	0.27952	0.40588	0.15478	0.0314	0.02008	0.5398	0.95547	0.3625	0.75147	0.08732	0.63343	0.92506	0.7094	0.9078
GO:0031346	positive regulation of cell projection organization	0.38151	0.45931	0.20897	0.88747	0.4465	0.54695	0.7535	0.99804	0.9859	0.41227	0.57679	0.9955	0.99481	0.426	0.3233
GO:0031347	regulation of defense response	0.3005	0.30156	0.63712	0.61567	0.7365	0.39582	0.859	0.91259	0.4767	0.08934	0.38546	0.90698	0.85643	0.3944	0.0686
GO:0031348	negative regulation of defense response	0.12274	0.33057	0.90716	0.77982	0.6749	0.31713	0.2524	0.6516	0.8529	0.26634	0.7539	0.64126	0.84514	0.654	0.039
GO:0031349	positive regulation of defense response	0.4187	0.68877	0.39227	0.41585	0.4527	0.33697	0.8847	0.7705	0.3072	0.26148	0.81842	0.80126	0.31692	0.3574	0.5287
GO:0031396	regulation of protein ubiquitination	0.23665	0.3243	0.9907	0.04571	0.5165	0.96742	0.4903	0.85516	0.2424	0.23154	0.75999	0.67348	0.72394	0.1152	0.7128
GO:0031398	positive regulation of protein ubiquitination	0.37743	0.08184	0.97831	0.17373	0.392	0.93735	0.4457	0.89212	0.2017	0.29036	0.70304	0.71823	0.30111	0.2436	0.3158
GO:0031399	regulation of protein modification process	0.58024	0.76476	0.95379	0.53151	0.2638	0.44368	0.7242	0.84404	0.3212	0.01593	0.70413	0.76878	0.8844	0.1132	0.4133
GO:0031400	negative regulation of protein modification process	0.1282	0.83182	0.66463	0.77531	0.1146	0.32689	0.8319	0.8375	0.5303	0.41377	0.55615	0.35794	0.47624	0.1924	0.6859
GO:0031401	positive regulation of protein modification process	0.00595	0.47701	0.83435	0.63754	0.4693	0.24202	0.7914	0.98266	0.3522	0.09385	0.53556	0.82761	0.47602	0.1863	0.3328
GO:0031427	response to methotrexate	0.59991	0.84408	0.03082	0.45812	0.5884	0.80729	0.1287	0.19461	0.074	0.88297	0.88191	0.56769	0.09575	0.3755	0.1842
GO:0031440	regulation of mRNA 3'-end processing	0.55035	0.69492	0.18863	0.4365	0.9685	0.89689	0.4717	0.50274	0.1509	0.85346	0.8972	0.62958	0.62492	0.167	0.7823
GO:0031445	regulation of heterochromatin assembly	0.46066	0.3731	0.89546	0.78153	0.1125	0.45939	0.3031	0.40739	0.1309	0.26224	0.54372	0.29443	0.7939	0.3186	0.5636
GO:0031452	negative regulation of heterochromatin assembly	NA	NA	0.78924	NA	NA	NA	NA	0.52683	NA	NA	NA	NA	0.70874	NA	NA
GO:0031453	positive regulation of heterochromatin assembly	0.46066	0.3731	0.90973	0.78153	0.1125	0.45939	0.3031	0.24451	0.1309	0.26224	0.54372	0.29443	0.75729	0.3186	0.5636
GO:0031497	chromatin assembly	0.31579	0.49179	0.58005	0.85176	0.0622	0.67161	0.3196	0.60598	0.0968	0.45973	0.84297	0.49064	0.85469	0.491	0.8213
GO:0031503	protein complex localization	0.04638	0.62956	0.20312	0.76848	0.1568	0.03024	0.3541	0.39266	0.5858	0.21825	0.27137	0.79545	0.489	0.8169	0.9844
GO:0031507	heterochromatin assembly	0.09017	0.39492	0.85391	0.84724	0.069	0.53864	0.4871	0.27679	0.0472	0.37733	0.40045	0.45869	0.79491	0.0914	0.6182
GO:0031532	actin cytoskeleton reorganization	0.15495	0.85408	0.54874	0.97813	0.9889	0.5991	0.7921	0.04736	0.6106	0.66259	0.74051	0.92065	0.52603	0.4608	0.8746
GO:0031570	DNA integrity checkpoint	0.19264	0.5483	0.75058	0.89112	0.248	0.47965	0.147	0.92148	0.6969	0.09941	0.73612	0.26336	0.95985	0.9831	0.7336
GO:0031572	G2 DNA damage checkpoint	0.01068	0.61018	0.81295	0.8456	0.1881	0.61223	0.0693	0.97254	0.744	0.17657	0.75884	0.3307	0.92928	0.9727	0.5914
GO:0031577	spindle checkpoint	0.45541	0.5362	0.48485	0.62085	0.7377	0.30096	0.4815	0.6048	0.9586	0.41955	0.47706	0.80223	0.66993	0.63	0.084
GO:0031589	cell-substrate adhesion	0.43623	0.58618	0.20068	0.19386	0.765	0.99194	0.8532	0.91091	0.1933	0.31776	0.09562	0.97273	0.24296	0.8	0.9862
GO:0031638	zymogen activation	0.92346	0.57074	0.72396	0.68205	0.6651	0.71959	0.0699	0.9984	0.8745	0.37907	0.59734	0.80069	0.60642	0.9903	0.1202
GO:0031644	regulation of neurological system process	0.11971	0.1489	0.97462	0.8833	0.5886	0.81669	0.9121	0.67574	0.9991	0.31222	0.80141	0.59199	0.41903	0.4487	0.3987
GO:0031647	regulation of protein stability	0.62243	0.76206	0.74777	0.1025	0.1998	0.89818	0.028	0.78746	0.7764	0.17014	0.72971	0.90611	0.96791	0.5253	0.6267
GO:0031648	protein destabilization	NA	0.47383	NA	0.12573	NA	NA	0.5816	NA	0.2616	NA	NA	0.50094	NA	0.417	NA
GO:0031667	response to nutrient levels	0.83516	0.24686	0.58345	0.57186	0.1163	0.63279	0.233	0.82118	0.3717	0.43266	0.70421	0.52318	0.15041	0.2529	0.9249
GO:0031668	cellular response to extracellular stimulus	1	0.13995	0.60737	0.38006	0.3069	0.21233	0.057	0.55376	0.3468	0.41527	0.44488	0.69904	0.01012	0.3853	0.9679
GO:0031669	cellular response to nutrient levels	0.00681	0.13995	0.60737	0.38006	0.3069	0.21233	0.057	0.55376	0.3468	0.41527	0.44488	0.69904	0.01012	0.3853	0.9679
GO:0031929	TOR signaling	0.25761	0.62514	0.82709	0.61525	0.5126	0.43989	0.2534	0.98896	0.5832	0.5448	0.85969	0.93218	0.49904	0.9081	0.9448
GO:0031935	regulation of chromatin silencing	0.78485	0.44101	0.01604	0.65053	0.417	0.36822	0.467	0.55425	0.9308	0.49869	0.16628	0.80433	0.44179	0.2865	0.8615
GO:0031936	negative regulation of chromatin silencing	0.78871	0.5839	0.13364	0.874	0.6282	0.27236	0.817	0.8737	0.7906	0.60079	0.3044	0.86207	0.74124	0.3288	0.998
GO:0031937	positive regulation of chromatin silencing	0.58481	0.57331	0.65171	0.54507	0.4019	0.3948	0.4363	0.50863	0.8458	0.53163	0.5828	0.53984	0.82243	0.5475	0.7464
GO:0031987	locomotion involved in locomotory behavior	0.57417	0.50676	0.43849	0.31469	0.5843	0.90734	0.6948	0.80986	0.1266	0.83528	0.59618	0.51218	0.37069	0.9583	0.4122
GO:0032006	regulation of TOR signaling	0.19555	0.38178	0.91867	0.69161	0.5374	0.46704	0.3453	0.98607	0.4846	0.77299	0.94201	0.84132	0.44113	0.9269	0.9592
GO:0032007	negative regulation of TOR signaling	0.4137	0.08766	0.9148	0.80373	0.517	0.75266	0.6992	0.94978	0.6723	0.41658	0.98496	0.71414	0.83879	0.6209	0.982
GO:0032008	positive regulation of TOR signaling	0.14449	0.64929	0.99628	0.51862	0.9344	0.4605	0.1181	0.62992	0.7545	0.69308	0.27429	0.41431	0.51933	0.7917	0.8417
GO:0032011	ARF protein signal transduction	0.87488	0.77024	0.53375	0.79963	0.7268	0.64766	0.4283	0.93145	0.2955	0.27256	0.82386	0.52546	0.30481	0.5116	0.8677
GO:0032024	positive regulation of insulin secretion	0.48081	0.94404	0.82806	0.98638	0.5667	0.75696	0.6467	0.38531	0.3308	0.95773	0.56805	0.99175	0.30486	0.4319	0.8969
GO:0032101	regulation of response to external stimulus	0.52601	0.00931	0.99874	0.20997	0.8298	0.22193	0.4776	0.88054	0.7344	0.25834	0.18002	0.4559	0.98093	0.2436	0.8049
GO:0032102	negative regulation of response to external stimulus	0.78709	0.56632	0.98567	0.93728	0.2728	0.7997	0.3912	0.87618	0.5215	0.48484	0.93396	0.96453	0.75154	0.8764	0.6096
GO:0032103	positive regulation of response to external stimulus	0.21194	0.07732	0.58329	0.09627	0.6066	0.28386	0.7324	0.97273	0.9108	0.94273	0.10125	0.23276	0.88521	0.2027	0.999
GO:0032147	activation of protein kinase activity	0.22403	0.68146	0.91103	0.71409	0.0807	0.09672	0.7521	0.96532	0.3716	0.39143	0.3043	0.72487	0.84825	0.464	0.5525
GO:0032196	transposition	0.72723	0.63065	0.82496	0.99924	0.9769	0.2161	0.4426	0.35316	0.9181	0.93358	0.80443	0.77959	0.96289	0.7393	0.7966
GO:0032200	telomere organization	0.57972	0.3954	0.67439	0.84304	0.5974	0.18594	0.189	0.38113	0.4914	0.50724	0.09857	0.1263	0.53547	0.515	0.8125
GO:0032225	regulation of synaptic transmission; dopaminergic	0.69759	0.473	0.61859	0.94297	0.7152	0.90772	0.7901	0.98329	0.2956	0.19588	0.99833	0.11707	0.9557	0.7678	0.7989
GO:0032259	methylation	0.12139	0.80236	0.85083	0.13361	0.0857	0.28779	0.1798	0.83329	0.7258	0.00478	0.60339	0.7693	0.53429	0.2613	0.4118
GO:0032268	regulation of cellular protein metabolic process	0.56902	0.66155	0.9989	0.74474	0.3664	0.27479	0.6359	0.96599	0.2312	0.26521	0.82657	0.98201	0.92914	0.6525	0.5396
GO:0032269	negative regulation of cellular protein metabolic process	0.82045	0.76037	0.90991	0.59471	0.5356	0.56082	0.8734	0.88309	0.3202	0.31727	0.66318	0.86611	0.8063	0.1898	0.6285
GO:0032270	positive regulation of cellular protein metabolic process	0.68761	0.68071	0.91682	0.75894	0.6814	0.26333	0.6244	0.98789	0.3178	0.44786	0.88589	0.99278	0.94805	0.6386	0.5594
GO:0032271	regulation of protein polymerization	0.0376	0.76976	0.95536	0.23148	0.4103	0.54343	0.2074	0.70674	0.9031	0.98319	0.51146	0.95659	0.487	0.9189	0.4303
GO:0032272	negative regulation of protein polymerization	0.12008	0.99534	0.77291	0.20747	0.5104	0.7257	0.07	0.80073	0.2672	0.96832	0.32421	0.54985	0.39004	0.9709	0.4679
GO:0032273	positive regulation of protein polymerization	0.33979	0.27837	0.46317	0.18382	0.911	0.99568	0.5005	0.74072	0.9333	0.97959	0.64962	0.97395	0.35899	0.7233	0.2635
GO:0032350	regulation of hormone metabolic process	0.99812	0.2171	0.18973	0.26564	0.672	0.55115	0.1062	0.77097	0.8236	0.26085	0.91516	0.5335	0.82506	0.2489	0.9982
GO:0032351	negative regulation of hormone metabolic process	0.71	0.24291	0.2249	0.31943	0.9114	0.37105	NA	0.87829	0.6743	0.05206	0.78534	NA	0.66743	0.2956	0.9991
GO:0032368	regulation of lipid transport	0.88382	0.44496	0.99548	NA	0.0529	0.73957	0.1718	0.18696	NA	0.86427	0.83242	0.99998	0.22882	NA	0.2102
GO:0032386	regulation of intracellular transport	0.92382	0.55397	0.33518	0.07976	0.5012	0.52584	0.3943	0.94144	0.5139	0.84216	0.85059	0.98356	0.5937	0.441	0.9725
GO:0032387	negative regulation of intracellular transport	0.52603	0.10542	0.42736	0.31253	0.1048	0.16565	0.7429	0.57066	0.2117	0.25591	0.93588	0.48638	0.33956	0.6933	0.9988
GO:0032388	positive regulation of intracellular transport	0.97542	0.84059	0.46809	0.09316	0.5232	0.55821	0.0846	0.87907	0.2722	0.92558	0.64158	0.97589	0.53087	0.3472	0.9038
GO:0032409	regulation of transporter activity	0.81994	0.63222	0.65909	0.41811	0.9294	0.38364	0.6145	0.42261	0.1038	0.8301	0.13953	0.91356	0.26201	0.3331	0.7949
GO:0032411	positive regulation of transporter activity	0.81994	0.63222	0.65909	0.41811	0.9294	0.38364	0.6145	0.42261	0.1038	0.8301	0.13953	0.91356	0.26201	0.3331	0.7949
GO:0032412	regulation of ion transmembrane transporter activity	0.81994	0.63222	0.65909	0.41811	0.9294	0.38364	0.6145	0.42261	0.1038	0.8301	0.13953	0.91356	0.26201	0.3331	0.7949
GO:0032414	positive regulation of ion transmembrane transporter activity	0.81994	0.63222	0.65909	0.41811	0.9294	0.38364	0.6145	0.42261	0.1038	0.8301	0.13953	0.91356	0.26201	0.3331	0.7949
GO:0032434	regulation of proteasomal ubiquitin-dependent protein catabolic process	0.16335	0.3951	0.86741	0.37204	0.1482	0.21898	0.0537	0.99452	0.8689	0.25639	0.75479	0.44696	0.69617	0.7779	0.746
GO:0032435	negative regulation of proteasomal ubiquitin-dependent protein catabolic process	0.95342	0.04352	0.916	0.66084	0.5603	0.73825	0.118	0.91777	0.8933	0.60174	0.9706	0.54227	0.72909	0.6468	0.6653
GO:0032436	positive regulation of proteasomal ubiquitin-dependent protein catabolic process	0.09006	0.23093	0.65152	0.60648	0.2893	0.06387	0.0898	0.91305	0.712	0.15205	0.66268	0.35066	0.27926	0.8236	0.8016
GO:0032446	protein modification by small protein conjugation	0.59042	0.09647	0.92166	0.25441	0.4598	0.96636	0.0686	0.94203	0.5982	0.78921	0.70226	0.77886	0.94639	0.1668	0.1671
GO:0032447	protein urmylation	0.40207	0.39616	0.36364	0.36622	0.2986	0.2114	0.3228	0.29136	0.095	0.39655	0.20748	0.98609	0.05858	0.0862	0.2609
GO:0032456	endocytic recycling	0.7738	0.74593	0.52514	0.6272	0.4556	0.90817	0.3981	0.32845	0.7312	0.99696	0.77445	0.97845	0.89485	0.3854	0.9861
GO:0032459	regulation of protein oligomerization	0.99848	0.19554	0.80703	0.65445	0.0106	0.36038	0.1481	0.92915	0.5121	0.36317	0.50609	0.25694	0.95375	0.791	0.1161
GO:0032460	negative regulation of protein oligomerization	0.99869	0.22625	0.82902	0.2994	0.0243	0.2468	0.1856	0.96553	0.3642	0.36541	0.26603	0.15821	0.95395	0.8181	0.1521
GO:0032465	regulation of cytokinesis	0.52254	0.82241	0.73895	0.8984	0.7354	0.39645	0.9975	0.87623	0.015	0.59894	0.83706	0.27235	0.75337	0.9991	0.6905
GO:0032482	Rab protein signal transduction	0.01861	0.73399	0.80073	0.85373	0.9522	0.67491	0.5189	0.33051	0.1449	0.78726	0.61228	0.66162	0.2206	0.5791	0.8283
GO:0032486	Rap protein signal transduction	0.11775	0.37932	0.95162	0.37684	0.7142	0.35989	0.4803	0.74801	0.5294	0.50424	0.45515	0.53903	0.38703	0.4514	0.7141
GO:0032501	multicellular organismal process	0.71994	0.98317	0.49622	0.11998	0.9013	0.47422	0.9889	0.43851	0.8149	0.9291	0.11703	0.99023	0.73735	0.0137	0.8925
GO:0032502	developmental process	0.87865	0.94971	0.881	0.1621	0.9976	0.78117	0.9903	0.92063	0.8555	0.95291	0.30098	0.98334	0.8158	0.0103	0.9625
GO:0032504	multicellular organism reproduction	0.79128	0.98549	0.85156	0.44561	0.8543	0.64479	0.8874	0.97443	0.8657	0.66025	0.13638	0.9027	0.95884	0.1261	0.9989
GO:0032506	cytokinetic process	0.12148	0.95172	0.7764	0.97029	0.2503	0.4753	0.9447	0.05527	0.2515	0.66192	0.95934	0.98048	0.83228	0.5863	0.8334
GO:0032507	maintenance of protein location in cell	0.55561	0.8249	0.29852	0.9761	0.4308	0.19587	0.4805	0.07656	0.7606	0.2752	0.45166	0.80395	0.06333	0.8832	0.9974
GO:0032509	endosome transport via multivesicular body sorting pathway	0.88695	0.96474	0.21765	0.59443	0.4797	0.6004	0.6301	0.99014	0.5736	0.95749	0.59016	0.19065	0.25512	0.4325	0.6132
GO:0032510	endosome to lysosome transport via multivesicular body sorting pathway	0.26447	0.97477	0.61924	0.17949	0.716	0.65133	0.9996	0.75957	0.3711	0.97752	0.75377	0.55049	0.54148	0.6932	0.9055
GO:0032527	protein exit from endoplasmic reticulum	0.99998	0.88875	0.60353	0.27415	0.2617	0.5598	0.4323	0.81941	0.1963	0.49452	0.82736	0.82831	0.67572	0.275	0.8488
GO:0032535	regulation of cellular component size	0.03856	0.74512	0.71578	1	0.0103	0.10576	0.1345	0.88832	0.7537	0.26237	0.41961	0.84961	0.43712	0.3938	0.5033
GO:0032536	regulation of cell projection size	NA	NA	NA	NA	0.042	NA	NA	NA	NA	0.1707	NA	NA	NA	NA	0.9444
GO:0032543	mitochondrial translation	0.93244	0.15438	0.22678	0.97128	0.2866	0.2444	0.5738	0.10647	0.0267	0.35284	0.22458	0.24011	0.06708	0.7767	0.77
GO:0032774	RNA biosynthetic process	0.46594	0.55046	0.02338	0.97763	0.3627	0.80465	0.6953	0.63599	0.4885	0.48127	0.68855	0.87087	0.84967	0.4814	0.9549
GO:0032784	regulation of DNA-templated transcription; elongation	0.06314	0.471	0.77251	0.28831	0.6663	0.0438	0.3971	0.86103	0.5168	0.63611	0.04493	0.44534	0.89791	0.6102	0.2354
GO:0032787	monocarboxylic acid metabolic process	0.21486	0.2519	0.47055	0.94046	0.8012	0.92627	0.4386	0.74013	0.5149	0.37927	0.81868	0.09001	0.19455	0.3136	0.8823
GO:0032844	regulation of homeostatic process	0.4236	0.8345	0.98265	0.19528	0.7169	0.66655	0.5305	0.12986	0.468	0.46489	0.30233	0.92489	0.81195	0.3791	0.3577
GO:0032868	response to insulin	0.4562	0.25005	0.97864	0.22473	0.6983	0.48335	0.1058	0.61277	0.5928	0.96878	0.12078	0.19976	0.81619	0.4007	0.7238
GO:0032869	cellular response to insulin stimulus	0.43121	0.32433	0.93491	0.29069	0.7095	0.59204	0.1267	0.62614	0.5529	0.98619	0.16251	0.12279	0.63593	0.3744	0.6823
GO:0032870	cellular response to hormone stimulus	0.18048	0.08052	0.89229	0.28621	0.355	0.5311	0.1205	0.69054	0.263	0.998	0.28826	0.04116	0.91052	0.256	0.5037
GO:0032872	regulation of stress-activated MAPK cascade	0.66291	0.66453	0.77382	0.31965	0.2229	0.60795	0.5869	0.74974	0.0492	0.0349	0.95002	0.85124	0.90751	0.0835	0.9524
GO:0032873	negative regulation of stress-activated MAPK cascade	1	0.54435	0.85172	0.4864	0.2713	0.27192	0.9013	0.65615	0.1372	0.33483	0.77769	0.36901	0.7005	0.4535	0.8846
GO:0032874	positive regulation of stress-activated MAPK cascade	0.72286	0.8523	0.67893	0.09799	0.4302	0.82931	0.1276	0.79257	0.4287	0.09092	0.898	0.66483	0.57065	0.2138	0.8205
GO:0032878	regulation of establishment or maintenance of cell polarity	0.18643	0.32616	0.24808	0.63523	0.1877	0.46203	0.2334	0.62738	0.6167	0.57353	0.80557	0.91136	0.18109	0.8802	0.9904
GO:0032879	regulation of localization	0.90813	0.46104	0.71278	0.50065	0.209	0.6392	0.2459	0.60026	0.4391	0.9888	0.83326	0.9993	0.42632	0.3944	0.9707
GO:0032880	regulation of protein localization	0.67114	0.74837	0.21385	0.0966	0.393	0.77816	0.2865	0.88628	0.4746	0.99493	0.73202	0.98823	0.45988	0.4274	0.9988
GO:0032881	regulation of polysaccharide metabolic process	0.50502	0.99541	0.20312	0.34266	0.5099	0.76017	0.2559	0.64537	0.5605	0.25014	0.7038	0.91841	0.13027	0.6467	0.5231
GO:0032885	regulation of polysaccharide biosynthetic process	1	0.72828	0.22204	0.63016	0.3491	0.33829	0.1828	0.75578	0.4179	0.0497	0.24954	0.86042	0.26446	0.7059	0.554
GO:0032886	regulation of microtubule-based process	0.388	0.30457	0.52815	0.26198	0.5807	0.50434	0.1294	0.1756	0.9378	0.78264	0.65594	0.84378	0.1173	0.9157	0.924
GO:0032940	secretion by cell	0.77927	0.99322	0.76996	0.94618	0.0526	0.77584	0.2912	0.48046	0.5935	0.77281	0.5546	0.95106	0.63934	0.1882	0.3998
GO:0032956	regulation of actin cytoskeleton organization	0.07631	0.5209	0.35259	0.49371	0.1546	0.52874	0.2654	0.79557	0.5957	0.56675	0.21264	0.99533	0.52409	0.7307	0.6843
GO:0032970	regulation of actin filament-based process	0.07631	0.5209	0.35259	0.49371	0.1546	0.52874	0.2654	0.79557	0.5957	0.56675	0.21264	0.99533	0.52409	0.7307	0.6843
GO:0032981	mitochondrial respiratory chain complex I assembly	0.8984	0.87719	0.85516	0.27863	0.2978	0.99941	0.3212	0.55665	0.8802	0.40027	0.9221	0.08991	0.08596	0.3188	0.9999
GO:0032984	macromolecular complex disassembly	0.07593	0.75483	0.26798	0.90303	0.7501	0.33882	0.947	0.63372	0.2929	0.6295	0.50255	0.07552	0.07389	0.9824	0.8705
GO:0032989	cellular component morphogenesis	0.06743	0.96361	0.94462	0.73672	0.6189	0.37424	0.8905	0.99979	0.7989	0.50053	0.88225	0.92961	0.96318	0.2883	0.9757
GO:0032990	cell part morphogenesis	0.30651	0.64051	0.84712	0.80948	0.2018	0.84581	0.8326	0.99984	0.666	0.25267	0.80418	0.96211	0.97116	0.3427	0.9399
GO:0033013	tetrapyrrole metabolic process	0.35191	0.34568	0.20009	0.83746	0.6628	0.30622	0.8559	0.49583	0.6479	0.22197	0.12443	0.34825	0.22737	0.4584	0.2079
GO:0033014	tetrapyrrole biosynthetic process	0.59577	0.38457	0.09516	0.76865	0.4516	0.22532	0.9024	0.52018	0.5157	0.10722	0.24831	0.31498	0.18311	0.477	0.2434
GO:0033036	macromolecule localization	0.90227	0.00769	0.85114	0.89294	0.1548	0.22946	0.1182	0.86649	0.9136	0.27051	0.17237	0.962	0.91538	0.5876	0.9772
GO:0033043	regulation of organelle organization	0.25608	0.48102	0.99876	0.64302	0.0875	0.67136	0.5124	0.93357	0.8534	0.87902	0.78472	0.99936	0.97014	0.7462	0.6016
GO:0033044	regulation of chromosome organization	0.63924	0.2884	0.26926	0.85576	0.2754	0.59373	0.3161	0.49399	0.851	0.16526	0.87611	0.76394	0.96976	0.1261	0.7459
GO:0033045	regulation of sister chromatid segregation	0.33728	0.39048	0.45947	0.39294	0.2953	0.23729	0.0271	0.51618	0.7366	0.29144	0.92391	0.88433	0.99082	0.2216	0.477
GO:0033046	negative regulation of sister chromatid segregation	0.30689	0.78188	0.69292	0.86958	0.8241	0.35046	0.1924	0.3215	0.9345	0.21068	0.60718	0.72963	0.9195	0.3188	0.0242
GO:0033047	regulation of mitotic sister chromatid segregation	0.36822	0.45557	0.23846	0.27952	0.4009	0.35751	0.055	0.6851	0.8111	0.29756	0.91751	0.91824	0.99158	0.2904	0.6367
GO:0033048	negative regulation of mitotic sister chromatid segregation	0.39931	0.84022	0.29976	0.72469	0.7736	0.39072	0.2419	0.54624	0.9505	0.31128	0.56894	0.77728	0.94508	0.5075	0.0556
GO:0033059	cellular pigmentation	0.95736	0.43108	0.70652	0.32081	0.7784	0.65117	0.5581	0.23429	0.6811	0.26238	0.68127	0.82277	0.93235	0.602	0.5214
GO:0033060	ocellus pigmentation	0.99666	0.60217	0.53034	0.09541	0.9755	0.81402	0.8759	0.75469	0.535	0.47492	0.0513	0.4579	0.59409	0.6187	0.8009
GO:0033108	mitochondrial respiratory chain complex assembly	0.50958	0.824	0.8468	0.15377	0.4565	0.99408	0.6083	0.49496	0.858	0.33314	0.83286	0.03693	0.08453	0.4044	0.9999
GO:0033119	negative regulation of RNA splicing	0.84189	0.99121	0.75845	0.4229	0.9587	0.97382	0.8833	0.72068	0.1262	0.63734	0.77173	0.98437	0.7135	0.7685	0.7827
GO:0033157	regulation of intracellular protein transport	0.91131	0.68039	0.42488	0.08946	0.6285	0.43868	0.4027	0.9521	0.5686	0.71178	0.87849	0.96717	0.63492	0.3221	0.9822
GO:0033206	meiotic cytokinesis	0.88078	0.90768	0.90143	0.9899	0.9054	0.99555	0.3044	0.69223	0.5629	0.35682	0.88889	0.96781	0.48935	0.3271	0.934
GO:0033227	dsRNA transport	0.97615	0.68184	0.64294	0.10138	0.5705	0.48555	0.837	0.64206	0.1855	0.34094	0.40953	0.80486	0.93101	0.7556	0.9996
GO:0033301	cell cycle comprising mitosis without cytokinesis	0.44137	0.7288	0.43081	0.65321	0.5383	0.05262	0.4231	0.95958	0.1817	0.95826	0.86633	0.51772	0.79061	0.2082	0.2019
GO:0033363	secretory granule organization	0.97788	0.88875	0.27609	0.66837	0.3659	0.79028	0.4323	0.97336	0.1963	0.43668	0.44521	0.65192	0.35727	0.6356	0.9839
GO:0033365	protein localization to organelle	0.52136	0.13901	0.87188	0.56369	0.0995	0.06793	0.2861	0.99976	0.8819	0.76196	0.16949	0.88941	0.32786	0.3214	0.9151
GO:0033500	carbohydrate homeostasis	0.56779	0.89978	0.59915	0.80604	0.552	0.79468	0.6202	0.41475	0.112	0.99999	0.71358	0.98639	0.58834	0.6752	0.9305
GO:0033554	cellular response to stress	0.44345	0.12892	0.96876	0.85601	0.1137	0.45315	0.2528	0.99277	0.6793	0.89251	0.97585	0.89622	0.96164	0.3615	0.9368
GO:0033559	unsaturated fatty acid metabolic process	0.35695	0.97258	0.48256	0.58406	0.8774	0.91743	0.6709	0.88119	0.41	0.05138	NA	NA	NA	NA	NA
GO:0033627	cell adhesion mediated by integrin	0.34229	0.92403	0.99114	0.92216	0.9257	0.62656	0.3879	0.46364	0.0885	0.03105	0.43682	0.45713	0.09207	0.5451	0.978
GO:0033673	negative regulation of kinase activity	0.02156	0.97178	0.97043	0.58429	0.3545	0.909	0.5171	0.41592	0.4385	0.27932	0.71616	0.64774	0.32006	0.2954	0.7441
GO:0033674	positive regulation of kinase activity	0.24612	0.45271	0.97415	0.72417	0.0647	0.0315	0.984	0.99704	0.3728	0.32146	0.14107	0.83813	0.9815	0.3407	0.3225
GO:0033692	cellular polysaccharide biosynthetic process	0.30786	0.98128	0.08745	0.4001	0.275	0.3292	0.606	0.87761	0.5139	0.03103	0.47671	0.94312	0.04202	0.3262	0.4549
GO:0033750	ribosome localization	0.21718	0.40026	0.72022	0.53003	0.8991	0.20607	0.8676	0.17986	0.1501	0.66607	0.02751	0.11661	0.13819	0.1517	0.4667
GO:0033753	establishment of ribosome localization	0.21718	0.40026	0.72022	0.53003	0.8991	0.20607	0.8676	0.17986	0.1501	0.66607	0.02751	0.11661	0.13819	0.1517	0.4667
GO:0033962	cytoplasmic mRNA processing body assembly	0.50382	0.1044	0.5982	0.92357	0.7364	0.42244	0.9037	0.69046	0.6782	0.37667	0.65178	0.89554	0.38027	0.6757	0.5351
GO:0033993	response to lipid	0.04463	0.12183	0.43654	0.84516	0.45	0.99366	0.8084	0.98635	0.5211	0.84077	0.81413	0.86215	0.98902	0.2224	0.3639
GO:0034058	endosomal vesicle fusion	0.46385	0.19001	0.83799	0.99896	0.5151	0.99193	0.8863	0.0628	0.3737	0.74246	0.98581	0.15687	0.88252	0.8618	0.4679
GO:0034067	protein localization to Golgi apparatus	0.99541	0.45949	0.05798	0.88426	0.6893	0.51361	0.2841	0.91621	0.931	0.75499	0.78466	0.43295	0.17837	0.4031	0.8506
GO:0034121	regulation of toll-like receptor signaling pathway	0.78915	0.11169	0.38437	0.4793	0.19	0.34375	0.1677	0.43033	0.3127	0.47413	0.61329	0.98872	0.20951	0.3246	0.0764
GO:0034123	positive regulation of toll-like receptor signaling pathway	0.78915	0.11169	0.38437	0.4793	0.19	0.34375	0.1677	0.43033	0.3127	0.47413	0.61329	0.98872	0.20951	0.3246	0.0764
GO:0034124	regulation of MyD88-dependent toll-like receptor signaling pathway	0.78915	0.11169	0.38437	0.4793	0.19	0.34375	0.1677	0.43033	0.3127	0.47413	0.61329	0.98872	0.20951	0.3246	0.0764
GO:0034126	positive regulation of MyD88-dependent toll-like receptor signaling pathway	0.78915	0.11169	0.38437	0.4793	0.19	0.34375	0.1677	0.43033	0.3127	0.47413	0.61329	0.98872	0.20951	0.3246	0.0764
GO:0034220	ion transmembrane transport	0.3642	0.96641	0.79077	0.74598	0.4946	0.68593	0.9908	0.24483	0.0721	0.62534	0.4458	0.77329	0.05893	0.0261	0.0648
GO:0034243	regulation of transcription elongation from RNA polymerase II promoter	NA	0.46448	0.73212	0.51934	0.1211	NA	0.5619	0.91083	0.6766	0.13832	NA	0.68362	0.93955	0.0041	0.4199
GO:0034248	regulation of cellular amide metabolic process	0.55007	0.87791	0.80261	0.48129	0.5791	0.43729	0.8529	0.9734	0.2447	0.48635	0.97979	0.69751	0.96682	0.9394	0.9355
GO:0034249	negative regulation of cellular amide metabolic process	0.8748	0.84486	0.86652	0.55415	0.3098	0.65563	0.6073	0.9197	0.3668	0.39246	0.88542	0.93575	0.753	0.6466	0.4485
GO:0034250	positive regulation of cellular amide metabolic process	0.35375	0.74502	0.85587	0.35807	0.898	0.07514	0.6429	0.84777	0.4809	0.90088	0.94342	0.39011	0.77477	0.9164	0.8126
GO:0034285	response to disaccharide	0.07948	0.84433	0.88807	0.56915	0.9391	0.84136	0.5383	0.82914	0.2043	0.28884	0.84303	0.93255	0.52749	0.3987	0.1256
GO:0034314	Arp2/3 complex-mediated actin nucleation	0.36696	0.52856	0.56055	0.48412	0.9546	0.99785	0.4706	0.96853	0.9956	0.95287	0.96229	0.96823	0.80921	0.8294	0.5144
GO:0034329	cell junction assembly	0.24099	0.31196	0.57567	0.35112	0.9623	0.08233	0.23	0.64123	0.6694	0.45105	0.11012	0.92323	0.61876	0.5649	0.9158
GO:0034330	cell junction organization	0.39019	0.64869	0.51775	0.33812	0.9493	0.29879	0.1989	0.69568	0.3433	0.89278	0.20074	0.95573	0.64161	0.1977	0.8843
GO:0034331	cell junction maintenance	0.0084	0.86269	0.65235	0.35979	0.5231	0.58877	0.7469	0.90474	0.4943	0.99203	0.16943	0.98742	0.57637	0.2811	0.8827
GO:0034332	adherens junction organization	0.02837	0.67644	0.51457	0.70124	0.6604	0.28045	0.3437	0.72334	0.1475	0.69777	0.66313	0.95246	0.52032	0.6449	0.9725
GO:0034333	adherens junction assembly	0.25592	0.28827	0.71165	0.49214	0.8329	0.03676	0.2974	0.72654	0.9484	0.11709	0.67739	0.76884	0.39296	0.9257	0.9935
GO:0034334	adherens junction maintenance	0.01428	0.9897	0.72656	0.61587	0.3595	0.60522	0.9073	0.83913	0.375	0.98473	0.42629	0.98868	0.63428	0.3357	0.8929
GO:0034389	lipid particle organization	0.98423	0.96186	0.99151	0.14489	0.1606	0.70967	0.9553	0.52551	0.0616	0.64613	0.70984	0.46778	0.91407	0.0607	0.9541
GO:0034401	chromatin organization involved in regulation of transcription	0.77339	0.27391	0.719	0.89034	0.1055	0.12761	0.9979	0.47615	0.6812	0.62264	0.43264	1	0.42171	0.6543	0.3356
GO:0034440	lipid oxidation	0.52571	0.09523	0.55399	0.38511	0.3909	0.98036	0.5016	0.38111	0.4751	0.69165	0.8373	0.19124	0.77973	0.39	0.9903
GO:0034446	substrate adhesion-dependent cell spreading	NA	NA	0.76143	NA	NA	NA	NA	0.83214	NA	NA	NA	NA	0.02329	NA	NA
GO:0034470	ncRNA processing	0.36435	0.78262	0.95254	0.02817	0.4281	0.12005	0.4843	0.02774	0.1567	0.8176	0.60183	0.97288	0.48557	0.6986	0.8399
GO:0034472	snRNA 3'-end processing	0.51599	0.34722	0.26986	0.35911	0.0326	0.4356	0.9217	0.35931	0.5609	0.64105	0.85904	0.44407	0.18561	0.9332	0.9766
GO:0034501	protein localization to kinetochore	0.11217	0.15675	0.11798	0.76623	0.2876	0.30309	0.7298	0.97705	0.9248	0.01145	0.57703	0.95608	0.95472	0.39	0.3802
GO:0034502	protein localization to chromosome	0.09724	0.24323	0.21843	0.95184	0.1317	0.05799	0.7096	0.76093	0.9507	0.02126	0.26557	0.96621	0.94928	0.1849	0.6834
GO:0034504	protein localization to nucleus	0.54625	0.17955	0.60482	0.10968	0.3237	0.13581	0.4138	0.50962	0.8393	0.84049	0.58118	0.80639	0.54215	0.4541	0.9198
GO:0034587	piRNA metabolic process	0.21294	0.4137	0.44589	0.54344	0.1303	0.58729	0.0775	0.30149	0.7649	0.88418	0.67912	0.87087	0.83115	0.8653	0.1062
GO:0034599	cellular response to oxidative stress	0.30922	0.60608	0.7809	0.98017	0.0536	0.54133	0.4712	0.80646	0.3712	0.74449	0.45375	0.63021	0.59389	0.5476	0.7076
GO:0034605	cellular response to heat	0.1102	0.67056	0.83828	0.89706	0.4694	0.75999	0.5188	0.99902	0.3058	0.78226	0.503	0.28588	0.71343	0.7422	0.6153
GO:0034613	cellular protein localization	0.86205	0.29702	0.79026	0.93029	0.1687	0.06257	0.5255	0.73757	0.8309	0.5163	0.3753	0.85366	0.68293	0.1735	0.9652
GO:0034614	cellular response to reactive oxygen species	0.67304	0.45604	0.73872	0.97857	0.3876	0.86298	0.9264	0.99561	0.6504	0.9003	0.85765	0.75639	0.69599	0.3238	0.9088
GO:0034620	cellular response to unfolded protein	0.84112	0.01912	0.66555	0.4307	0.5406	0.97784	0.3972	0.09972	0.1249	0.78904	0.90021	0.84317	0.81493	0.2022	0.7601
GO:0034622	cellular macromolecular complex assembly	0.99772	0.457	0.78727	0.79909	0.3125	0.91233	0.5234	0.85534	0.9972	0.86086	0.95585	0.93726	0.65928	0.9361	0.9879
GO:0034629	cellular protein complex localization	0.09848	0.54381	0.92303	0.78087	0.0449	0.01691	0.7984	0.6518	0.794	0.15139	NA	NA	NA	NA	NA
GO:0034637	cellular carbohydrate biosynthetic process	0.1822	0.94944	0.04237	0.32794	0.1906	0.45448	0.5504	0.85425	0.4951	0.04408	0.37953	0.94936	0.09575	0.4297	0.4341
GO:0034641	cellular nitrogen compound metabolic process	0.90612	0.61308	0.72164	0.86517	0.979	0.81131	0.6565	0.98871	0.1982	0.96054	0.75289	0.94723	0.58192	0.9775	0.9833
GO:0034645	cellular macromolecule biosynthetic process	0.92664	0.73081	0.69019	0.98623	0.8847	0.51593	0.8644	0.86278	0.0785	0.57819	0.89405	0.73974	0.57172	0.9866	0.8907
GO:0034654	nucleobase-containing compound biosynthetic process	0.48936	0.54944	0.00915	0.97181	0.6856	0.75375	0.6496	0.7211	0.4292	0.6104	0.71075	0.74246	0.74461	0.5402	0.8268
GO:0034655	nucleobase-containing compound catabolic process	0.50487	0.97357	0.27963	0.48855	0.3914	0.52469	0.5847	0.45871	0.0814	0.19841	0.35465	0.96631	0.03784	0.7101	0.3459
GO:0034660	ncRNA metabolic process	0.16526	0.39407	0.39006	0.0867	0.4113	0.43754	0.3348	0.04652	0.2693	0.87718	0.26693	0.92433	0.39796	0.8175	0.5331
GO:0034728	nucleosome organization	0.40753	0.13644	0.6248	0.55323	0.8042	0.50804	0.0535	0.41511	0.9865	0.90609	0.91499	0.7848	0.81309	0.4348	0.9616
GO:0034754	cellular hormone metabolic process	0.4996	0.47245	0.10528	0.97053	0.1917	0.70962	0.5701	0.51074	0.9221	0.08188	0.37779	0.95846	0.74931	0.139	0.2097
GO:0034762	regulation of transmembrane transport	0.81035	0.64738	0.64301	0.82449	0.9394	0.33053	0.6583	0.33701	0.0663	0.91652	0.10184	0.88282	0.40055	0.3121	0.7495
GO:0034764	positive regulation of transmembrane transport	0.81035	0.64738	0.64301	0.82449	0.9394	0.33053	0.6583	0.33701	0.0663	0.91652	0.10184	0.88282	0.40055	0.3121	0.7495
GO:0034765	regulation of ion transmembrane transport	0.81035	0.64738	0.64301	0.82449	0.9394	0.33053	0.6583	0.33701	0.0663	0.91652	0.10184	0.88282	0.40055	0.3121	0.7495
GO:0034767	positive regulation of ion transmembrane transport	0.81035	0.64738	0.64301	0.82449	0.9394	0.33053	0.6583	0.33701	0.0663	0.91652	0.10184	0.88282	0.40055	0.3121	0.7495
GO:0034770	histone H4-K20 methylation	0.61996	0.43988	0.76546	0.35971	0.1806	0.05347	0.0226	0.2839	0.1838	0.34213	0.04395	0.35618	0.70874	0.1218	0.179
GO:0034968	histone lysine methylation	0.06023	0.53189	0.7475	0.52078	0.0915	0.2351	0.0204	0.60437	0.7316	0.03307	0.30552	0.9463	0.67527	0.487	0.5507
GO:0034976	response to endoplasmic reticulum stress	0.32246	0.86588	0.97828	0.34687	0.5042	0.92193	0.4256	0.34388	0.4656	0.99239	0.6322	0.49044	0.99856	0.6744	0.3572
GO:0035001	dorsal trunk growth; open tracheal system	0.99982	0.27099	0.64622	0.05497	0.3449	0.61397	0.8065	0.50917	0.3132	0.47798	0.15093	0.04752	0.80844	0.1712	0.9249
GO:0035002	liquid clearance; open tracheal system	0.55776	0.24389	0.40724	0.77146	0.4512	0.39385	0.769	0.44089	0.882	0.76427	0.01471	0.93166	0.66124	0.5666	0.1932
GO:0035006	melanization defense response	0.13508	0.03571	0.34463	0.67161	0.1741	0.82356	0.544	0.89928	0.508	0.48699	0.7208	0.0806	0.57795	0.2686	0.4324
GO:0035007	regulation of melanization defense response	0.15796	0.02454	0.01604	0.72081	0.7217	0.00189	0.399	0.59343	0.4074	0.69798	0.79212	0.5235	0.3504	0.2031	0.8124
GO:0035010	encapsulation of foreign target	0.23351	0.25054	0.99141	0.71235	0.0081	0.19102	0.1478	0.64069	0.4371	0.5036	0.39858	0.40396	0.94542	0.5577	0.6834
GO:0035011	melanotic encapsulation of foreign target	0.02317	0.18771	0.62977	0.74331	0.0637	0.61472	0.6773	0.84914	0.6609	0.51297	0.70563	0.18479	0.56063	0.4236	0.8858
GO:0035017	cuticle pattern formation	0.46245	0.99136	0.39578	0.6852	0.27	0.64268	0.5619	0.88636	0.2644	0.41478	0.73459	0.76215	0.97396	0.4211	0.8495
GO:0035019	somatic stem cell population maintenance	0.23401	0.92939	0.75339	0.46166	0.1608	0.4386	0.9419	0.361	0.9801	0.36745	0.43498	0.39214	0.77408	0.1501	0.9088
GO:0035026	leading edge cell differentiation	0.17451	0.54381	0.92303	0.88192	0.2219	0.25291	0.8898	0.74108	0.6649	0.50649	0.10835	NA	NA	0.7918	NA
GO:0035039	male pronucleus assembly	0.23892	0.39275	0.50358	0.98961	0.7617	0.09777	0.0509	0.16009	0.5417	0.69553	0.8161	0.16115	0.42475	0.5428	0.7915
GO:0035041	sperm chromatin decondensation	0.23892	0.39275	0.50358	0.98961	0.7617	0.09777	0.0509	0.16009	0.5417	0.69553	0.8161	0.16115	0.42475	0.5428	0.7915
GO:0035042	fertilization; exchange of chromosomal proteins	NA	NA	NA	0.93764	NA	NA	NA	NA	0.5922	NA	NA	NA	NA	0.5264	NA
GO:0035050	embryonic heart tube development	0.8787	0.4672	0.90496	0.45185	0.0069	0.56608	0.5081	0.9469	0.4202	0.18756	0.87283	0.43135	0.40248	0.2376	0.8212
GO:0035051	cardiocyte differentiation	0.71424	0.60225	0.07227	0.18393	0.0363	0.15395	0.978	0.65467	0.8729	0.10573	0.08105	0.28361	0.13391	0.4422	0.5806
GO:0035065	regulation of histone acetylation	0.83662	0.79069	0.59228	0.72855	0.4211	0.46541	0.3085	0.75535	0.9657	0.6596	0.31368	0.68797	0.69891	0.2869	0.7689
GO:0035069	larval midgut histolysis	0.01457	0.83599	0.86447	0.30231	0.543	0.10336	0.6431	0.74757	0.1574	0.06091	0.44597	0.74981	0.10065	0.3683	0.6298
GO:0035070	salivary gland histolysis	0.99857	0.72977	0.97231	0.07049	0.2776	0.14962	0.7686	0.82552	0.2606	0.68765	0.57716	0.40321	0.99604	0.1481	0.679
GO:0035071	salivary gland cell autophagic cell death	0.98408	0.75237	0.97531	0.08772	0.2623	0.15784	0.7798	0.80241	0.2946	0.66737	0.5877	0.33167	0.99609	0.1567	0.6855
GO:0035072	ecdysone-mediated induction of salivary gland cell autophagic cell death	0.22207	0.1489	0.73229	0.97219	0.6837	0.99355	0.8145	0.99419	0.9335	0.47077	0.89289	0.54128	0.97022	0.4268	0.8689
GO:0035073	pupariation	0.88677	0.43465	0.94377	0.25834	0.8603	0.7517	0.8778	0.94199	0.8787	0.57537	0.73663	0.08598	0.34103	0.3084	0.2907
GO:0035074	pupation	0.04875	NA	0.21761	0.66224	NA	0.97	NA	0.8044	0.9418	NA	0.37613	NA	0.1722	0.0539	NA
GO:0035075	response to ecdysone	0.04463	0.12183	0.43654	0.84516	0.45	0.99366	0.8084	0.98635	0.5211	0.84077	0.81413	0.86215	0.98902	0.2224	0.3639
GO:0035076	ecdysone receptor-mediated signaling pathway	0.05362	0.09943	0.61205	0.61793	0.5195	0.5486	0.7373	0.2184	0.0823	0.72401	0.91503	0.31686	0.90608	0.2715	0.4068
GO:0035078	induction of programmed cell death by ecdysone	0.22207	0.1489	0.73229	0.97219	0.6837	0.99355	0.8145	0.99419	0.9335	0.47077	0.89289	0.54128	0.97022	0.4268	0.8689
GO:0035079	polytene chromosome puffing	0.60854	0.80708	0.21949	0.53326	0.7734	0.68629	0.8502	0.78404	0.728	0.82424	0.44026	0.46558	0.31078	0.3374	0.8092
GO:0035080	heat shock-mediated polytene chromosome puffing	0.44479	0.7701	0.25218	0.22546	0.6367	0.66991	0.8702	0.8957	0.5533	0.95957	0.49516	0.79501	0.21045	0.1869	0.8341
GO:0035081	induction of programmed cell death by hormones	0.22207	0.1489	0.73229	0.97219	0.6837	0.99355	0.8145	0.99419	0.9335	0.47077	0.89289	0.54128	0.97022	0.4268	0.8689
GO:0035088	establishment or maintenance of apical/basal cell polarity	0.03609	0.43296	0.82516	0.35529	0.0821	0.57329	0.6125	0.92606	0.7981	0.65703	0.40394	0.052	0.70224	0.7595	0.9996
GO:0035089	establishment of apical/basal cell polarity	0.66977	0.46781	0.34077	0.24716	0.3562	0.02406	0.5329	0.4756	0.8585	0.18912	0.56633	0.59179	0.9078	0.9788	0.9959
GO:0035090	maintenance of apical/basal cell polarity	0.07277	0.69318	0.20597	0.37159	0.0779	0.40585	0.7521	0.99996	0.9606	0.92903	0.20245	0.59365	0.59167	0.7452	0.8756
GO:0035092	sperm chromatin condensation	0.25105	0.44928	0.73627	0.94363	0.3986	0.07434	0.0493	0.10443	0.6087	0.26405	0.59371	0.18292	0.32954	0.7734	0.7464
GO:0035094	response to nicotine	0.81264	0.56359	0.84904	0.65433	0.7809	0.73299	0.1132	0.67433	0.0155	0.53353	0.71551	0.19705	0.89911	0.6019	0.9809
GO:0035096	larval midgut cell programmed cell death	0.0233	0.74775	0.89315	0.3221	0.5133	0.18206	0.7464	0.7061	0.1271	0.1046	0.3755	0.71881	0.06947	0.4242	0.6463
GO:0035099	hemocyte migration	0.02503	0.50066	0.85081	0.1527	0.4413	0.06477	0.6528	0.47903	0.7963	0.4701	0.17279	0.87744	0.38825	0.297	0.8773
GO:0035107	appendage morphogenesis	0.21061	0.08287	0.84971	0.46768	0.2939	0.33701	0.7629	0.85351	0.9645	0.50375	0.6439	0.68156	0.71977	0.2392	0.8718
GO:0035112	genitalia morphogenesis	0.26992	0.63159	0.85853	0.15484	0.6536	0.09133	0.4756	0.83196	0.6169	0.59974	0.19523	0.02047	0.9935	0.4824	0.9684
GO:0035114	imaginal disc-derived appendage morphogenesis	0.18892	0.07191	0.8555	0.4718	0.2744	0.31664	0.7493	0.85662	0.9642	0.51824	0.63713	0.72457	0.7641	0.2484	0.8407
GO:0035120	post-embryonic appendage morphogenesis	0.16876	0.06212	0.86122	0.47569	0.2556	0.36597	0.7354	0.85972	0.9639	0.53288	0.63032	0.76637	0.80646	0.2579	0.8757
GO:0035126	post-embryonic genitalia morphogenesis	0.15807	0.81654	0.87371	0.15862	0.7559	0.1285	0.3986	0.61924	0.7336	0.51931	0.15784	0.03677	0.94474	0.4523	0.8784
GO:0035146	tube fusion	0.02486	0.07257	0.53883	0.67338	0.0324	0.05329	0.2137	0.96692	0.7646	0.03904	0.25615	0.84259	0.55602	0.7025	0.8409
GO:0035147	branch fusion; open tracheal system	0.02486	0.07257	0.53883	0.67338	0.0324	0.05329	0.2137	0.96692	0.7646	0.03904	0.25615	0.84259	0.55602	0.7025	0.8409
GO:0035148	tube formation	0.86224	0.64349	0.49896	0.15079	0.3862	0.3119	0.9588	0.62983	0.5101	0.49539	0.14775	0.79925	0.39816	0.5471	0.5303
GO:0035149	lumen formation; open tracheal system	0.50492	0.73549	0.97593	0.50968	0.0589	0.16423	0.912	0.70628	0.453	0.55528	0.07568	0.69382	0.05971	0.1088	0.2927
GO:0035150	regulation of tube size	0.98296	0.18008	0.23788	0.68637	0.9592	0.16353	0.9803	0.2446	0.9293	0.48819	0.00727	0.73614	0.85694	0.4335	0.7571
GO:0035151	regulation of tube size; open tracheal system	0.98783	0.1025	0.14697	0.00104	0.9954	0.18759	0.9807	0.272	0.9181	0.50758	0.01374	0.74535	0.79602	0.4817	0.7663
GO:0035152	regulation of tube architecture; open tracheal system	0.99247	0.10156	0.64509	0.63816	0.892	0.31091	0.9694	0.24181	0.7769	0.66526	0.001	0.88395	0.18589	0.1382	0.8891
GO:0035153	epithelial cell type specification; open tracheal system	0.57428	NA	NA	0.19612	0.1992	0.22708	NA	NA	0.7341	0.04869	0.12711	NA	NA	0.5225	0.5406
GO:0035156	fusion cell fate specification	NA	NA	NA	NA	0.2608	NA	NA	NA	NA	0.08112	NA	NA	NA	NA	NA
GO:0035158	regulation of tube diameter; open tracheal system	0.86073	0.89859	0.81814	0.23705	0.9999	0.75606	0.3792	0.48125	0.7665	0.63886	0.90348	0.52764	0.17227	0.6316	0.7952
GO:0035159	regulation of tube length; open tracheal system	0.65227	0.48864	0.44937	0.00371	0.9094	0.20666	0.925	0.44589	0.6387	0.51213	0.036	0.82312	0.8148	0.3084	0.8334
GO:0035160	maintenance of epithelial integrity; open tracheal system	0.01446	0.27474	0.99436	0.52746	0.7234	0.85128	0.4775	0.03825	0.9387	0.21331	0.15519	0.57597	0.81092	0.0629	0.9894
GO:0035162	embryonic hemopoiesis	0.02766	0.68349	0.42422	0.07648	0.0887	0.0235	0.8734	0.72835	0.2445	0.32576	0.32685	0.86723	0.20944	0.2557	0.9122
GO:0035166	post-embryonic hemopoiesis	0.42146	0.25468	0.485	0.51279	0.9576	0.68343	0.271	0.81182	0.6498	0.92765	0.60412	0.12975	0.48094	0.3809	0.3343
GO:0035167	larval lymph gland hemopoiesis	0.42146	0.25468	0.485	0.51279	0.9576	0.68343	0.271	0.81182	0.6498	0.92765	0.60412	0.12975	0.48094	0.3809	0.3343
GO:0035168	larval lymph gland hemocyte differentiation	0.90641	0.30552	0.93624	0.4862	0.0099	0.87654	0.1848	0.89955	0.6018	0.37999	0.78796	0.29314	0.29114	0.4552	0.4321
GO:0035171	lamellocyte differentiation	0.93513	0.17213	0.94191	0.51942	0.0179	0.77073	0.2003	0.90874	0.6847	0.25429	0.66521	0.65551	0.7054	0.5168	0.5795
GO:0035172	hemocyte proliferation	0.09898	0.21343	0.32151	0.29201	0.1162	0.31006	0.1012	0.65584	0.8299	0.04313	0.91772	0.31389	0.83832	0.3524	0.7471
GO:0035186	syncytial blastoderm mitotic cell cycle	0.44137	0.7288	0.43081	0.65321	0.5383	0.05262	0.4231	0.95958	0.1817	0.95826	0.86633	0.51772	0.79061	0.2082	0.2019
GO:0035190	syncytial nuclear migration	0.96806	0.27391	0.11706	0.15135	0.9892	0.61892	0.7752	0.48047	0.4135	0.64802	0.74367	0.65347	0.57785	0.6645	0.5705
GO:0035194	posttranscriptional gene silencing by RNA	0.03394	0.60513	0.87469	0.85872	0.8704	0.83021	0.665	0.86434	0.378	0.22261	0.58851	0.92578	0.51499	0.035	0.4916
GO:0035195	gene silencing by miRNA	0.23159	0.84081	0.71537	0.49098	0.9606	0.92408	0.9136	0.79091	0.1897	0.41352	0.755	0.88762	0.69789	0.0564	0.5904
GO:0035196	production of miRNAs involved in gene silencing by miRNA	0.96179	0.71941	0.80359	0.20965	0.5297	0.8736	0.7308	0.24028	0.2258	0.60738	0.36804	0.59167	0.33356	0.0433	0.3557
GO:0035203	regulation of lamellocyte differentiation	0.87143	0.73449	0.66224	0.63291	0.1305	0.77337	0.4745	0.93557	0.6525	0.08406	0.73627	0.76993	0.61016	0.7414	0.6834
GO:0035204	negative regulation of lamellocyte differentiation	0.87143	0.73449	0.66224	0.63291	0.1305	0.77337	0.4745	0.93557	0.6525	0.08406	0.73627	0.76993	0.61016	0.7414	0.6834
GO:0035206	regulation of hemocyte proliferation	0.13089	0.3179	0.66209	0.29652	0.3868	0.37468	0.0365	0.88952	0.7025	0.05962	0.8123	0.17412	0.82579	0.4827	0.9198
GO:0035207	negative regulation of hemocyte proliferation	0.94154	0.23576	0.50089	0.90012	0.2908	0.88821	0.0185	0.82863	0.5132	0.61881	0.83141	0.1762	0.72909	0.8363	0.7663
GO:0035209	pupal development	0.08963	0.84259	0.54651	0.99576	0.0229	0.86331	0.9258	0.63847	0.8347	0.01664	0.14134	0.94451	0.45562	0.1732	0.0538
GO:0035210	prepupal development	0.60915	0.2943	0.6891	0.18393	0.6208	0.86981	0.9955	0.97652	0.8868	0.29768	0.49175	0.04643	0.1234	0.0841	0.1593
GO:0035212	cell competition in a multicellular organism	0.0112	0.86896	0.99929	0.73638	0.1916	0.19843	0.6458	0.89702	0.6331	0.37042	0.24723	0.99903	0.62368	0.7292	0.9823
GO:0035214	eye-antennal disc development	0.27207	0.43026	0.89204	0.06007	0.0298	0.3905	0.159	0.91871	0.9345	0.86002	0.16524	0.05982	0.19	0.5174	0.2128
GO:0035215	genital disc development	0.43437	0.67118	0.918	0.22895	0.9018	0.28112	0.689	0.5016	0.8993	0.7643	0.10258	0.02819	0.41824	0.6083	0.731
GO:0035216	haltere disc development	0.42393	0.32703	0.42999	0.61646	0.1875	0.89649	0.9973	0.99921	0.8764	0.44396	0.86219	0.16481	0.92558	0.1876	0.1538
GO:0035218	leg disc development	0.71272	0.08283	0.93868	0.38228	0.1946	0.79608	0.7589	0.83409	0.9136	0.0622	0.87748	0.84944	0.46085	0.8449	0.9286
GO:0035220	wing disc development	0.16218	0.30012	0.60988	0.48186	0.0273	0.37446	0.7078	0.8687	0.5334	0.50323	0.60169	0.93461	0.79039	0.1269	0.875
GO:0035222	wing disc pattern formation	0.47465	0.53929	0.06072	0.94154	0.3206	0.51181	0.7799	0.3789	0.2557	0.5819	0.14727	0.91013	0.07985	0.3148	0.7746
GO:0035234	ectopic germ cell programmed cell death	0.26337	0.77864	0.84473	0.1025	0.9687	0.72326	0.3803	0.33391	0.6091	0.83099	0.76745	0.55398	0.66858	0.8925	0.7866
GO:0035239	tube morphogenesis	0.68103	0.13059	0.58952	0.68765	0.3575	0.37758	0.8355	0.78294	0.9195	0.35478	0.97574	0.85748	0.75068	0.3859	0.9098
GO:0035264	multicellular organism growth	0.81428	0.2883	0.16434	0.06196	0.9983	0.42576	0.8215	0.20221	0.697	0.53407	0.08405	0.66382	0.04041	0.3023	0.5386
GO:0035265	organ growth	0.29078	0.38655	0.56634	0.21842	0.3023	0.92733	0.7461	0.99039	0.7126	0.42931	0.59743	0.69111	0.37026	0.8945	0.8779
GO:0035272	exocrine system development	0.92837	0.96636	0.99608	0.1321	0.1718	0.14996	0.8791	0.93939	0.5203	0.67359	0.47396	0.64562	0.99378	0.0787	0.4619
GO:0035277	spiracle morphogenesis; open tracheal system	0.20492	0.19321	0.48657	0.17176	0.6114	0.23861	0.7914	0.5485	0.6298	0.59591	0.34766	0.80066	0.85994	0.9178	0.76
GO:0035282	segmentation	0.7934	0.39496	0.42057	0.83362	0.2755	0.68238	0.47	0.77377	0.6522	0.4701	0.99571	0.91785	0.85291	0.1065	0.8655
GO:0035285	appendage segmentation	0.74504	0.16467	0.80073	0.42973	0.2227	0.76981	0.9983	0.73523	0.4097	0.30288	0.96008	0.93761	0.2582	0.7135	0.9734
GO:0035290	trunk segmentation	0.89235	0.90516	0.6831	0.86093	0.5415	0.81532	0.2584	0.80501	0.8359	0.81773	0.90237	0.43412	0.70874	0.6783	0.1681
GO:0035293	chitin-based larval cuticle pattern formation	0.33057	0.99287	0.32615	0.40031	0.4095	0.70672	0.4321	0.90118	0.3213	0.51522	0.75667	0.79933	0.98873	0.3012	0.8629
GO:0035295	tube development	0.48324	0.40708	0.76744	0.62077	0.1848	0.64105	0.7572	0.88308	0.7248	0.55501	0.93008	0.93176	0.86674	0.1184	0.9543
GO:0035296	regulation of tube diameter	0.84098	0.97704	0.87286	0.17627	0.9537	0.78612	0.4879	0.32329	0.6908	0.61861	0.73314	0.75184	0.16576	0.6199	0.8721
GO:0035298	regulation of Malpighian tubule size	0.09848	0.54381	0.92303	0.78087	0.0449	0.07074	0.8898	0.45371	0.794	0.50649	NA	NA	NA	NA	NA
GO:0035303	regulation of dephosphorylation	0.90203	0.57133	0.99497	0.65927	0.0847	0.4873	0.2359	0.67892	0.4297	0.28835	0.6617	0.86319	0.99326	0.4856	0.3701
GO:0035315	hair cell differentiation	0.5036	0.68949	0.3818	0.29807	0.6998	0.35368	0.7683	0.78165	0.8908	0.1407	0.24979	0.33111	0.7611	0.8663	0.8825
GO:0035316	non-sensory hair organization	0.5036	0.68949	0.3818	0.29807	0.6998	0.35368	0.7683	0.78165	0.8908	0.1407	0.24979	0.33111	0.7611	0.8663	0.8825
GO:0035317	imaginal disc-derived wing hair organization	0.5036	0.68949	0.3818	0.29807	0.6998	0.35368	0.7683	0.78165	0.8908	0.1407	0.24979	0.33111	0.7611	0.8663	0.8825
GO:0035329	hippo signaling	0.70067	0.55549	0.49131	0.7362	0.1573	0.62801	0.1514	0.74258	0.8581	0.72244	0.15655	0.91374	0.98434	0.4584	0.9167
GO:0035330	regulation of hippo signaling	0.51463	0.37563	0.71135	0.89166	0.4284	0.61004	0.1675	0.99654	0.8295	0.91892	0.15818	0.94378	0.87674	0.766	0.6708
GO:0035332	positive regulation of hippo signaling	0.79999	0.57074	0.99185	0.64544	0.6651	0.71959	0.1132	0.59505	0.6053	0.75082	0.8925	0.82579	0.89911	0.3684	0.2552
GO:0035337	fatty-acyl-CoA metabolic process	0.19489	0.34622	0.79516	0.94631	0.7727	0.25162	0.6639	0.16906	0.4879	0.91173	0.04403	0.11226	0.20603	0.9208	0.1062
GO:0035383	thioester metabolic process	0.18143	0.63902	0.38571	0.91241	0.8518	0.83925	0.1399	0.01705	0.8228	0.66219	0.39282	0.36782	0.07965	0.8474	0.2884
GO:0035384	thioester biosynthetic process	0.19456	0.65071	0.68205	0.83769	0.6502	0.58075	0.2816	0.08414	0.6678	0.75649	0.19824	0.11773	0.04307	0.8782	0.3244
GO:0035385	Roundabout signaling pathway	0.4901	NA	0.94924	NA	0.0133	0.40887	NA	0.88583	NA	0.56256	NA	NA	NA	NA	NA
GO:0035556	intracellular signal transduction	0.53625	0.13468	0.80684	0.48665	0.2358	0.07831	0.3581	0.9684	0.7807	0.68407	0.60931	0.93535	0.7973	0.5266	0.9642
GO:0035567	non-canonical Wnt signaling pathway	0.29545	0.76423	0.12623	0.42184	0.0713	0.58751	0.9089	0.99775	0.8764	0.26284	0.77733	0.69741	0.92558	0.9624	0.5537
GO:0035592	establishment of protein localization to extracellular region	0.96158	0.9102	0.84744	0.37651	0.6887	0.73406	0.2871	0.62209	0.5449	0.76971	NA	NA	NA	NA	NA
GO:0035593	positive regulation of Wnt signaling pathway by establishment of Wnt protein localization to extracellular region	NA	NA	0.94342	0.37651	0.6974	NA	NA	0.53712	0.5449	0.69736	NA	NA	NA	NA	NA
GO:0035601	protein deacylation	0.02663	0.41528	0.01548	0.3004	0.3287	0.08614	0.7943	0.38079	0.8204	0.11162	0.43565	0.19663	0.96198	0.6766	0.8453
GO:0035626	juvenile hormone mediated signaling pathway	0.38631	0.33777	0.82748	0.81873	0.2134	0.09786	0.494	0.18466	0.2174	0.93712	0.57111	0.48163	0.61487	0.7686	0.4438
GO:0035821	modification of morphology or physiology of other organism	1	0.72828	0.22204	0.63016	0.3491	0.33829	0.1828	0.75578	0.4179	0.0497	0.24954	0.86042	0.26446	0.7059	0.554
GO:0035825	reciprocal DNA recombination	0.3849	0.6363	0.20709	0.44917	0.2387	0.90841	0.9571	0.97226	0.4307	0.89541	0.37714	0.93926	0.54366	0.9487	0.5368
GO:0035966	response to topologically incorrect protein	0.64934	0.10972	0.49222	0.28609	0.3405	0.97312	0.5395	0.11742	0.1752	0.85234	0.89899	0.81467	0.78289	0.1865	0.8699
GO:0035967	cellular response to topologically incorrect protein	0.64934	0.10972	0.49222	0.28609	0.3405	0.97312	0.5395	0.11742	0.1752	0.85234	0.89899	0.81467	0.78289	0.1865	0.8699
GO:0036011	imaginal disc-derived leg segmentation	0.74504	0.16467	0.80073	0.42973	0.2227	0.76981	0.9983	0.73523	0.4097	0.30288	0.96008	0.93761	0.2582	0.7135	0.9734
GO:0036093	germ cell proliferation	0.65252	0.70148	0.51851	0.99534	0.7741	0.31086	0.905	0.0732	0.2349	0.8899	0.31409	0.99395	0.29761	0.3372	0.8386
GO:0036098	male germ-line stem cell population maintenance	0.26133	0.88692	0.84481	0.882	0.4521	0.91605	0.5381	0.39865	0.9942	0.72084	0.79674	0.67607	0.69297	0.4767	0.8962
GO:0036099	female germ-line stem cell population maintenance	0.96116	0.79665	0.99438	0.57589	0.0099	0.83925	0.1931	0.69656	0.8969	0.907	0.59123	0.44485	0.86497	0.9353	0.3748
GO:0036123	histone H3-K9 dimethylation	0.17301	0.43988	0.76546	0.49496	0.4162	0.05347	0.178	0.2839	0.1838	0.34213	0.04395	0.84794	0.70874	0.1218	0.4192
GO:0036211	protein modification process	0.94331	0.10507	0.64147	0.23012	1	0.55577	0.2718	0.96748	0.7391	0.27789	0.92234	0.94332	0.9716	0.2035	0.8578
GO:0036213	contractile ring contraction	0.02423	0.94705	0.75796	0.99249	0.8684	0.93788	0.8807	0.18592	0.0362	0.96127	0.95765	0.89005	0.35016	0.5756	0.562
GO:0036293	response to decreased oxygen levels	0.34761	0.61258	0.78405	0.531	0.1982	0.89545	0.1168	0.92031	0.3651	0.54009	0.68446	0.8018	0.60895	0.218	0.8928
GO:0036294	cellular response to decreased oxygen levels	0.25387	0.70663	0.87763	0.70492	0.3976	0.32086	0.051	0.94691	0.4131	0.59167	0.82048	0.94961	0.67946	0.725	0.7644
GO:0036314	response to sterol	0.04463	0.12183	0.43654	0.84516	0.45	0.99366	0.8084	0.98635	0.5211	0.84077	0.81413	0.86215	0.98902	0.2224	0.3639
GO:0036315	cellular response to sterol	0.18915	0.04628	0.4955	0.77642	0.494	0.84864	0.6466	0.55192	0.4098	0.97005	0.94262	0.48083	0.85745	0.1074	0.4624
GO:0036335	intestinal stem cell homeostasis	0.00252	0.83301	0.52335	0.07386	0.0372	0.45263	0.2893	0.28841	0.5527	0.5906	0.77773	0.90242	0.09878	0.1361	0.6274
GO:0036367	light adaption	0.82963	0.71123	0.67556	0.04826	0.6478	0.51014	0.6934	0.91049	0.0867	0.88091	0.4796	0.94979	0.80477	0.3794	0.4568
GO:0036445	neuronal stem cell division	0.86171	0.93457	0.65195	0.74722	0.1704	0.40231	0.4983	0.93377	0.6642	0.51071	0.15888	0.947	0.94672	0.4119	0.961
GO:0036465	synaptic vesicle recycling	0.99932	0.98949	0.79656	0.89091	0.7272	0.71241	0.6772	0.58307	0.143	0.49596	0.65566	0.62805	0.51048	0.9666	0.9972
GO:0036503	ERAD pathway	0.73326	1	0.95491	0.37647	0.6191	0.82332	0.698	0.42813	0.1962	0.34653	0.85141	0.76658	0.94373	0.38	0.8759
GO:0038127	ERBB signaling pathway	0.36745	0.98184	0.7604	0.82084	0.0376	1	0.2667	0.64977	0.9675	0.19447	0.68908	0.09671	0.97168	0.2863	0.8183
GO:0038202	TORC1 signaling	0.14994	0.88098	0.71942	0.52513	0.1602	0.23977	0.6845	0.74851	0.599	0.49383	0.56985	0.88478	0.49773	0.963	0.5516
GO:0040001	establishment of mitotic spindle localization	0.98529	0.9821	0.16962	0.34506	0.648	0.79906	0.2231	0.91749	0.8847	0.62969	0.95251	0.80889	0.75493	0.9076	0.8122
GO:0040003	chitin-based cuticle development	0.9233	0.90864	0.05057	0.01443	0.7135	0.32261	0.4459	0.54082	0.7558	0.27512	0.03893	0.36834	0.06469	0.1906	0.811
GO:0040005	chitin-based cuticle attachment to epithelium	NA	0.2086	NA	0.62213	NA	NA	NA	NA	NA	NA	NA	0.88296	NA	0.583	NA
GO:0040007	growth	0.66947	0.023	0.64403	0.66332	0.5464	0.45095	0.9791	0.79843	0.7024	0.53487	0.4981	0.98303	0.03808	0.1137	0.9774
GO:0040008	regulation of growth	0.39423	0.25293	0.73011	0.81551	0.7607	0.35679	0.8519	0.86753	0.7554	0.49533	0.86782	0.96065	0.07793	0.3524	0.9372
GO:0040011	locomotion	0.41303	0.91123	0.46067	0.35447	0.4504	0.82699	0.7513	0.7884	0.5796	0.46987	0.13325	0.97688	0.97015	0.3639	0.9242
GO:0040012	regulation of locomotion	0.94217	0.80602	0.90143	0.67168	0.0505	0.79346	0.6726	0.74978	0.664	0.85078	0.69135	0.95374	0.4872	0.4078	0.8947
GO:0040013	negative regulation of locomotion	0.42066	0.74886	0.93125	0.25486	0.7663	0.76941	0.2864	0.67776	0.9682	0.73382	0.73061	0.78534	0.1993	0.3893	0.9029
GO:0040014	regulation of multicellular organism growth	0.81955	0.44147	0.14446	0.08169	1	0.3664	0.7972	0.25094	0.493	0.4866	0.09664	0.64486	0.02593	0.3557	0.6722
GO:0040015	negative regulation of multicellular organism growth	NA	NA	0.75535	0.92374	NA	NA	NA	0.88456	0.4121	NA	NA	NA	NA	NA	NA
GO:0040016	embryonic cleavage	0.72602	0.73453	0.25551	0.04581	0.4689	NA	NA	NA	NA	NA	0.90472	0.35916	0.09317	0.6036	0.1036
GO:0040017	positive regulation of locomotion	0.22882	0.16992	0.47141	0.12193	0.0841	0.55098	0.8102	0.95628	0.9099	0.43008	0.04651	0.85971	0.85752	0.7728	0.8594
GO:0040018	positive regulation of multicellular organism growth	0.0074	0.33501	0.13386	0.53068	1	0.50464	0.5719	0.32823	0.2269	0.46062	0.07632	0.90942	0.04251	0.5143	0.5186
GO:0040019	positive regulation of embryonic development	0.37137	0.21201	0.89015	0.09876	0.16	0.63897	0.2486	0.5255	0.6769	0.16226	0.72628	0.82861	0.61034	0.1642	0.65
GO:0040023	establishment of nucleus localization	0.26369	0.04831	0.05285	0.47316	0.5777	0.2052	0.6142	0.86466	0.1901	0.29308	0.97339	0.58458	0.83829	0.9204	0.3237
GO:0040029	regulation of gene expression; epigenetic	0.67067	0.46224	0.36616	0.80743	0.3636	0.64473	0.7525	0.85521	0.1226	0.28356	0.54888	0.66176	0.88775	0.2995	0.9632
GO:0040034	regulation of development; heterochronic	0.66978	0.10919	NA	0.76495	0.1003	0.43866	0.3507	NA	0.8911	0.55429	0.44383	0.51351	NA	0.7526	0.4762
GO:0040040	thermosensory behavior	0.45578	0.64457	0.31607	0.46834	0.2313	0.84333	0.8814	0.54115	0.4017	0.88665	0.10265	0.67226	0.44167	0.2907	0.5665
GO:0042023	DNA endoreduplication	0.02335	0.29655	0.55188	0.54684	0.1656	0.29492	0.632	0.61681	0.3023	0.00584	0.33434	0.8828	0.10137	0.6781	0.889
GO:0042026	protein refolding	NA	NA	NA	0.97633	NA	NA	NA	NA	0.7185	NA	NA	NA	NA	0.9409	NA
GO:0042044	fluid transport	0.55537	0.17153	0.97876	0.52824	0.1827	0.57482	0.4912	0.08762	0.9108	0.68862	0.46304	0.89612	0.76394	0.5962	0.4897
GO:0042045	epithelial fluid transport	0.69953	0.39776	0.98434	0.80509	0.3894	0.32657	0.5212	0.21632	0.8173	0.32553	0.00517	0.92566	0.84428	0.6333	0.2422
GO:0042048	olfactory behavior	0.12743	0.26723	0.06898	0.56105	0.2565	0.45868	0.6413	0.57166	0.1228	0.03227	0.18506	0.99797	0.25149	0.9734	0.8228
GO:0042051	compound eye photoreceptor development	0.41578	0.96558	0.50334	0.41473	0.1146	0.39842	0.9764	0.89511	0.1948	0.49425	0.16959	0.9919	0.73575	0.6753	0.8145
GO:0042052	rhabdomere development	0.16666	0.74303	0.42825	0.28163	0.3073	0.22733	0.9633	0.79898	0.418	0.72331	0.30248	0.9943	0.39703	0.4803	0.8455
GO:0042058	regulation of epidermal growth factor receptor signaling pathway	0.55983	0.99486	0.0019	0.45792	0.0479	0.15983	0.3737	0.86538	0.945	0.09272	0.72526	0.04475	0.97948	0.2203	0.6104
GO:0042059	negative regulation of epidermal growth factor receptor signaling pathway	0.66613	0.94731	0.05761	0.53143	0.1591	0.62599	0.2307	0.97226	0.957	0.18972	0.72067	0.15162	0.97604	0.333	0.5126
GO:0042060	wound healing	0.94686	0.5525	0.44061	0.43551	0.2392	0.90377	0.9987	0.49164	0.7122	0.35614	0.63648	0.88996	0.57538	0.8347	0.0477
GO:0042063	gliogenesis	0.10624	0.8134	0.2808	0.65039	0.0446	0.01683	0.0018	0.3391	0.6406	0.12632	0.53421	0.61364	0.65	0.542	0.9626
GO:0042067	establishment of ommatidial planar polarity	0.31307	0.05664	0.88333	0.42462	0.0835	0.02751	0.661	0.49028	0.8691	0.15336	0.52028	0.58353	0.82122	0.7416	0.6752
GO:0042074	cell migration involved in gastrulation	0.62867	0.27741	0.85466	0.20698	0.179	0.68492	0.132	0.84262	0.2078	0.55079	0.26167	0.55131	0.69169	0.601	0.5481
GO:0042078	germ-line stem cell division	0.61013	0.78174	0.50088	0.81427	0.1609	0.47635	0.4458	0.53324	0.417	0.41864	0.5668	0.94519	0.42039	0.1425	0.7035
GO:0042127	regulation of cell proliferation	0.81037	0.31198	0.63904	0.65247	0.1661	0.35175	0.397	0.97834	0.9338	0.03979	0.45494	0.89286	0.82985	0.5495	0.9031
GO:0042147	retrograde transport; endosome to Golgi	0.99998	0.89218	0.37806	0.25637	0.7284	0.78935	0.6747	0.91118	0.5139	0.89377	0.96804	0.35355	0.46779	0.365	0.9816
GO:0042157	lipoprotein metabolic process	0.93104	0.6018	0.98339	0.30955	0.2398	0.43502	0.5251	0.57446	0.4013	0.2165	0.92279	0.87607	0.26573	0.248	0.6983
GO:0042158	lipoprotein biosynthetic process	0.93104	0.6018	0.98339	0.30955	0.2398	0.43502	0.5251	0.57446	0.4013	0.2165	0.92279	0.87607	0.26573	0.248	0.6983
GO:0042168	heme metabolic process	0.59384	0.40593	0.71476	0.92307	0.3074	0.75485	0.2212	0.3978	0.7878	0.03692	0.8222	0.22435	0.50244	0.6031	0.2502
GO:0042176	regulation of protein catabolic process	0.38391	0.18114	0.90992	0.25208	0.3819	0.24376	0.1136	0.98721	0.5615	0.22963	0.53369	0.85537	0.94714	0.3446	0.5939
GO:0042177	negative regulation of protein catabolic process	0.95792	0.07561	0.88341	0.56147	0.6983	0.70683	0.2339	0.90655	0.8307	0.64435	0.96645	0.43843	0.69681	0.6077	0.5662
GO:0042180	cellular ketone metabolic process	0.23772	0.58672	0.11306	0.46934	0.3772	0.88038	0.558	0.70705	0.905	0.26119	0.14125	0.374	0.91083	0.1551	0.3314
GO:0042181	ketone biosynthetic process	0.44162	0.68417	0.12963	0.59817	0.5999	0.16625	0.8412	0.76916	0.7187	0.71494	0.22629	0.3551	0.63072	0.1566	0.9249
GO:0042219	cellular modified amino acid catabolic process	0.38337	0.1375	0.47974	0.94223	0.6588	0.9151	0.8782	0.73975	0.9934	0.05123	0.39511	0.08413	0.34545	0.5659	0.3256
GO:0042220	response to cocaine	NA	0.6917	0.18199	NA	0.8492	NA	0.2339	0.87364	NA	0.79303	NA	0.92442	0.45757	NA	0.3262
GO:0042221	response to chemical	0.08315	0.83842	0.49232	0.16613	0.1161	0.61087	0.5658	0.90683	0.2051	0.1895	0.2139	0.73948	0.73034	0.3417	0.4277
GO:0042254	ribosome biogenesis	0.01789	0.57581	0.90568	0.74957	1	0.32648	0.4696	0.01592	0.7877	0.90563	0.27272	0.96859	0.15965	0.8895	0.8586
GO:0042255	ribosome assembly	0.63192	0.1052	0.0171	0.70183	0.9972	0.91	0.6455	0.03753	0.974	0.47978	0.99828	0.87953	0.52302	0.6199	0.9587
GO:0042273	ribosomal large subunit biogenesis	0.20538	0.14145	0.22427	0.84252	0.8748	0.45325	0.7965	0.04422	0.1502	0.65166	0.61573	0.81412	0.16287	0.2182	0.9894
GO:0042278	purine nucleoside metabolic process	0.1698	0.88379	0.04933	0.71593	0.5002	0.07579	0.27	0.23243	0.264	0.69696	0.55556	0.54094	0.52691	0.6594	0.0154
GO:0042303	molting cycle	0.22182	0.97073	0.11421	0.13838	0.5582	0.98998	0.9538	0.44664	0.6706	0.21217	0.09548	0.72899	0.43754	0.0459	0.6901
GO:0042306	regulation of protein import into nucleus	0.54013	0.26922	0.67644	0.03455	0.774	0.53673	0.6079	0.61607	0.696	0.94466	0.71333	0.9538	0.71293	0.2608	0.9962
GO:0042307	positive regulation of protein import into nucleus	0.63919	0.53842	0.77326	0.08427	0.5058	0.573	0.2307	0.75022	0.4339	0.98526	0.33743	0.95467	0.3961	0.2572	0.9533
GO:0042308	negative regulation of protein import into nucleus	0.48156	0.12259	0.30818	0.21821	0.1563	0.21248	0.7972	0.66051	0.3791	0.35645	0.92771	0.29949	0.38788	0.5843	0.9951
GO:0042325	regulation of phosphorylation	0.07798	0.87705	0.43936	0.67483	0.0472	0.36692	0.9307	0.71807	0.3752	0.01627	0.86773	0.93352	0.84999	0.0836	0.6982
GO:0042326	negative regulation of phosphorylation	0.08096	0.86902	0.53766	0.82856	0.1226	0.41699	0.8347	0.71093	0.4153	0.17551	0.63813	0.27893	0.2905	0.3249	0.7416
GO:0042327	positive regulation of phosphorylation	0.09267	0.5123	0.62381	0.50334	0.4229	0.0621	0.7619	0.98659	0.2762	0.08711	0.26836	0.96432	0.71273	0.3627	0.5086
GO:0042330	taxis	0.03258	0.93628	0.54697	0.07406	0.1227	0.25238	0.6334	0.92983	0.3357	0.12784	0.02442	0.96618	0.71154	0.608	0.5654
GO:0042331	phototaxis	0.03497	0.33003	0.7624	0.71936	0.9113	0.82303	0.7376	0.41296	0.3762	0.17187	0.39965	0.34055	0.23938	0.3347	0.3465
GO:0042332	gravitaxis	0.11046	0.38471	0.5931	0.50645	0.3604	0.73046	0.4233	0.44019	0.3716	0.03451	0.03275	0.91986	0.24481	0.9718	0.7853
GO:0042335	cuticle development	0.65686	0.81738	0.03282	0.05853	0.6787	0.36238	0.7429	0.53696	0.8516	0.02635	0.01167	0.35244	0.35369	0.1737	0.7909
GO:0042337	cuticle development involved in chitin-based cuticle molting cycle	0.42995	0.89399	0.0858	0.16376	0.2922	0.83113	0.5619	0.76416	0.6613	0.16203	0.43314	0.89422	0.56161	0.2588	0.737
GO:0042345	regulation of NF-kappaB import into nucleus	0.18643	0.32616	0.24808	0.63523	0.1877	0.46203	0.2334	0.62738	0.6167	0.57353	0.80557	0.91136	0.18109	0.8802	0.9904
GO:0042346	positive regulation of NF-kappaB import into nucleus	0.18643	0.32616	0.24808	0.63523	0.1877	0.46203	0.2334	0.62738	0.6167	0.57353	0.80557	0.91136	0.18109	0.8802	0.9904
GO:0042347	negative regulation of NF-kappaB import into nucleus	0.18643	0.32616	0.24808	0.63523	0.1877	0.46203	0.2334	0.62738	0.6167	0.57353	0.80557	0.91136	0.18109	0.8802	0.9904
GO:0042348	NF-kappaB import into nucleus	0.18643	0.32616	0.24808	0.63523	0.1877	0.46203	0.2334	0.62738	0.6167	0.57353	0.80557	0.91136	0.18109	0.8802	0.9904
GO:0042381	hemolymph coagulation	0.86235	0.32441	0.5034	0.50907	0.27	0.5033	0.7912	0.70376	0.8803	0.96917	0.12115	0.63945	0.29071	0.1141	0.8475
GO:0042386	hemocyte differentiation	0.02584	0.08043	0.91353	0.34411	0.272	0.22041	0.3889	0.94311	0.6144	0.6741	0.33519	0.57377	0.40997	0.6979	0.7554
GO:0042387	plasmatocyte differentiation	0.93513	0.17213	0.94191	0.51942	0.0179	0.77073	0.2003	0.90874	0.6847	0.25429	0.66521	0.65551	0.7054	0.5168	0.5795
GO:0042391	regulation of membrane potential	0.4249	0.81901	0.79697	0.10409	0.9443	0.46141	0.8864	0.79422	0.7483	0.73606	0.68867	0.9488	0.17992	0.9091	0.7511
GO:0042398	cellular modified amino acid biosynthetic process	0.11066	0.46838	0.79797	0.35091	0.8212	0.69119	0.2943	0.80888	0.8774	0.15928	0.30151	0.68131	0.99759	0.1226	0.1144
GO:0042417	dopamine metabolic process	0.86235	0.36437	0.84904	0.50687	0.5127	0.86977	0.2038	0.1653	0.8783	0.99683	0.58453	0.34768	0.99326	0.3175	0.8352
GO:0042430	indole-containing compound metabolic process	0.85497	0.28866	0.17434	0.62804	0.314	0.75268	0.8782	0.98951	0.9969	0.34929	NA	0.22736	0.47871	0.4818	0.8311
GO:0042435	indole-containing compound biosynthetic process	NA	NA	0.21394	0.4876	0.3615	NA	0.7364	0.96803	0.9978	0.49642	NA	NA	NA	NA	NA
GO:0042438	melanin biosynthetic process	0.67193	0.44782	0.21394	0.4876	0.3615	0.81032	0.6926	0.96803	0.9978	0.49642	NA	NA	NA	NA	NA
GO:0042440	pigment metabolic process	0.32844	0.00964	0.25128	0.15902	0.4984	0.79921	0.4033	0.32409	0.6338	0.30404	0.0364	0.11353	0.90838	0.4405	0.7442
GO:0042441	eye pigment metabolic process	0.58301	0.14339	0.2317	0.01274	0.9494	0.67524	0.2507	0.12742	0.1292	0.33798	0.01451	0.13642	0.97233	0.5467	0.9639
GO:0042445	hormone metabolic process	0.91588	0.7008	0.06254	0.91325	0.4576	0.71021	0.5871	0.85007	0.8285	0.03838	0.27305	0.64429	0.82496	0.0536	0.4475
GO:0042446	hormone biosynthetic process	0.8904	0.75186	0.43182	0.93683	0.5699	0.30134	0.921	0.83426	0.6979	0.10815	0.21688	0.84043	0.5558	0.0661	0.8893
GO:0042455	ribonucleoside biosynthetic process	0.45853	NA	0.44988	0.16726	0.9162	0.45822	NA	0.3577	0.2153	0.90472	0.96905	NA	0.32307	0.1076	0.3735
GO:0042461	photoreceptor cell development	0.14367	0.945	0.46429	0.16796	0.0852	0.68783	0.9479	0.96687	0.4471	0.52263	0.35503	0.98584	0.856	0.3025	0.8981
GO:0042462	eye photoreceptor cell development	0.49661	0.95946	0.48427	0.35129	0.0935	0.44308	0.9736	0.88942	0.239	0.52284	0.1449	0.99181	0.82758	0.6321	0.8092
GO:0042478	regulation of eye photoreceptor cell development	0.52397	0.81622	0.68422	0.14066	0.5054	0.78662	0.7741	0.69478	0.1156	0.12172	0.8548	0.98866	0.79455	0.7932	0.3804
GO:0042480	negative regulation of eye photoreceptor cell development	NA	NA	NA	NA	0.0763	NA	NA	NA	NA	0.04869	NA	NA	NA	NA	0.5406
GO:0042493	response to drug	0.58761	0.70917	0.91806	0.00548	0.3886	0.73865	0.0863	0.8846	0.4195	0.44583	0.9296	0.64065	0.70627	0.1188	0.6952
GO:0042551	neuron maturation	0.59164	0.42005	0.23097	0.3304	0.1965	0.90252	0.1085	0.3442	0.4847	0.78599	0.60608	0.97704	0.17941	0.3847	0.8705
GO:0042558	pteridine-containing compound metabolic process	0.01425	0.29845	0.71864	0.52788	0.929	0.26813	0.2125	0.04423	0.469	0.04848	0.72577	0.32645	0.23577	0.7489	0.1611
GO:0042592	homeostatic process	0.0567	0.72482	0.975	0.56641	0.6274	0.42133	0.5682	0.40515	0.9485	0.90455	0.31439	0.37741	0.81462	0.1538	0.9573
GO:0042593	glucose homeostasis	0.33094	0.30833	0.13983	0.04608	0.5175	0.79789	0.9376	0.51365	0.5203	1	0.31522	0.47197	0.42911	0.3609	0.3192
GO:0042594	response to starvation	0.08491	0.25993	0.60336	0.55194	0.0458	0.5745	0.1253	0.83922	0.2716	0.45071	0.70328	0.39853	0.18178	0.3743	0.7925
GO:0042595	behavioral response to starvation	0.94688	0.40352	0.84691	0.38192	0.2682	0.70391	0.1477	0.9789	0.1749	0.07872	0.43887	0.58387	0.22413	0.4085	0.2455
GO:0042632	cholesterol homeostasis	0.82725	0.57695	0.74315	0.26105	0.1186	0.53688	0.7428	0.79718	0.3467	0.31339	0.08004	0.23239	0.50044	0.1968	0.9644
GO:0042659	regulation of cell fate specification	0.67357	0.66945	0.30363	0.43284	0.0473	0.86756	0.978	0.79283	0.7562	0.33123	0.08105	0.14516	0.5557	0.2722	0.9888
GO:0042675	compound eye cone cell differentiation	0.87504	0.04808	0.29544	0.79336	0.4163	0.0514	0.7086	0.67156	0.8722	0.70631	0.53113	0.44944	0.27546	0.6575	0.6155
GO:0042676	compound eye cone cell fate commitment	0.65272	0.18801	0.63762	0.00472	0.1075	0.18675	0.8422	0.92986	0.9251	0.24501	0.57523	0.52447	0.88449	0.6586	0.8637
GO:0042684	cardioblast cell fate commitment	0.53199	0.39298	0.02283	0.15916	0.1194	0.1483	0.9862	0.18362	0.7838	0.09203	0.05556	0.77982	0.7445	0.2958	0.7852
GO:0042685	cardioblast cell fate specification	0.25247	0.74754	0.05244	0.33092	0.1607	0.05888	NA	0.38488	0.7341	0.10211	0.08405	0.67669	0.56933	0.43	0.8569
GO:0042686	regulation of cardioblast cell fate specification	0.25247	0.74754	0.1168	0.33092	0.0496	0.05888	NA	NA	0.7341	0.17714	0.08405	0.67669	0.36673	0.43	0.924
GO:0042688	crystal cell differentiation	NA	NA	NA	NA	0.1173	NA	NA	NA	NA	0.15072	NA	NA	NA	NA	NA
GO:0042689	regulation of crystal cell differentiation	NA	NA	NA	NA	0.1173	NA	NA	NA	NA	0.15072	NA	NA	NA	NA	NA
GO:0042692	muscle cell differentiation	0.6741	0.6674	0.889	0.19394	0.4672	0.05281	0.9194	0.86661	0.7904	0.16986	0.07856	0.85082	0.75576	0.5424	0.8563
GO:0042693	muscle cell fate commitment	0.41985	0.34184	0.53717	0.33092	0.2383	0.08912	0.9913	0.60317	0.7838	0.09883	0.94216	0.65579	0.81446	0.4979	0.8964
GO:0042706	eye photoreceptor cell fate commitment	0.32832	0.74085	0.95036	0.53519	0.4068	0.10464	0.9357	0.99348	0.72	0.21443	0.39775	0.82905	0.62445	0.9606	0.916
GO:0042742	defense response to bacterium	0.23804	0.69445	0.61127	0.21648	0.3831	0.14231	0.5378	0.24302	0.3668	0.17105	0.37859	0.72221	0.57582	0.2327	0.4125
GO:0042743	hydrogen peroxide metabolic process	0.87438	0.40049	0.23218	0.82004	0.7403	0.84801	0.7162	0.95428	0.6019	0.50129	0.9777	0.07884	0.65796	0.9985	0.0895
GO:0042744	hydrogen peroxide catabolic process	0.8527	0.13168	0.20753	0.98343	0.4554	0.90597	0.8502	0.97236	0.827	0.98631	0.9851	0.09197	0.59493	0.999	0.2004
GO:0042745	circadian sleep/wake cycle	0.61327	0.66125	0.82035	0.58753	0.3742	0.69557	0.8555	0.92485	0.5221	0.52757	0.99328	0.2464	0.68328	0.179	0.5473
GO:0042749	regulation of circadian sleep/wake cycle	0.64909	0.69367	0.80124	0.48288	0.3452	0.69557	0.8555	0.92485	0.5221	0.52757	0.99328	0.2464	0.68328	0.179	0.5473
GO:0042752	regulation of circadian rhythm	0.66483	0.42238	0.93382	0.64365	0.0137	0.22712	0.6525	0.70025	0.5567	0.18457	0.91002	0.60842	0.86785	0.5288	0.3924
GO:0042753	positive regulation of circadian rhythm	0.42032	0.62408	0.71024	0.51759	0.1168	0.74092	0.3686	0.6605	0.2887	0.17135	0.99665	0.20904	0.19109	0.4782	0.3978
GO:0042759	long-chain fatty acid biosynthetic process	0.79444	NA	0.58155	0.94239	0.0244	0.81623	NA	0.47838	NA	NA	NA	NA	NA	NA	NA
GO:0042761	very long-chain fatty acid biosynthetic process	0.79444	0.62452	0.58155	0.86389	0.0116	0.81623	0.6869	0.47838	0.1669	0.08466	NA	NA	NA	NA	NA
GO:0042766	nucleosome mobilization	0.24173	0.54352	0.40094	0.66807	0.4614	0.67088	0.1469	0.74693	0.8866	0.14002	0.51371	0.71414	0.98434	0.3627	0.49
GO:0042773	ATP synthesis coupled electron transport	0.57953	0.96941	0.99773	0.54823	0.9801	0.43724	0.3014	0.77422	0.292	0.784	0.88064	0.0342	0.47289	0.9298	0.9383
GO:0042775	mitochondrial ATP synthesis coupled electron transport	0.62587	0.97642	0.9978	0.6165	0.983	0.44962	0.2472	0.78853	0.2341	0.79047	0.70987	0.08498	0.00177	0.9005	0.9363
GO:0042787	protein ubiquitination involved in ubiquitin-dependent protein catabolic process	0.87601	0.0121	0.98289	0.08349	0.8013	0.85158	0.4005	0.9994	0.7432	0.32473	0.99504	0.84006	0.83744	0.3951	0.415
GO:0042790	transcription of nuclear large rRNA transcript from RNA polymerase I promoter	0.29124	0.48843	0.58513	0.99957	0.5592	0.83022	0.979	0.99894	0.3907	0.89816	0.11504	0.62486	0.32099	0.4856	0.6526
GO:0042810	pheromone metabolic process	0.82298	0.57727	0.53118	0.77689	1	0.87284	0.8731	0.69514	0.1166	0.0516	0.31353	NA	NA	NA	NA
GO:0042811	pheromone biosynthetic process	0.82298	0.57727	0.53118	0.77689	0.0055	0.87284	0.8731	0.69514	0.1166	0.0516	0.31353	NA	NA	NA	NA
GO:0042886	amide transport	0.90296	0.30969	0.80409	0.84109	0.3404	0.4144	0.6229	0.43095	0.8362	0.7657	0.50037	0.90115	0.59825	0.419	0.965
GO:0042908	xenobiotic transport	0.39669	0.90817	0.18933	0.23009	0.3787	0.49491	0.1583	0.1948	0.3139	0.44143	0.45731	0.52038	0.07203	0.324	0.158
GO:0042981	regulation of apoptotic process	0.65515	0.12374	0.98031	0.1688	0.2903	0.52457	0.7354	0.54051	0.667	0.90533	0.86961	0.96291	0.5564	0.9064	0.7793
GO:0042990	regulation of transcription factor import into nucleus	0.63159	0.52408	0.5663	0.2075	0.5297	0.4047	0.2442	0.56023	0.7144	0.88623	0.28188	0.95609	0.49553	0.4224	0.997
GO:0042991	transcription factor import into nucleus	0.63159	0.52408	0.5663	0.2075	0.5297	0.4047	0.2442	0.56023	0.7144	0.88623	0.28188	0.95609	0.49553	0.4224	0.997
GO:0042992	negative regulation of transcription factor import into nucleus	0.11517	0.2693	0.21772	0.87724	0.2912	0.27781	0.4508	0.40116	0.7361	0.32644	0.93812	0.62476	0.24367	0.8525	0.9993
GO:0042993	positive regulation of transcription factor import into nucleus	0.64688	0.5531	0.5936	0.12259	0.4814	0.48432	0.1597	0.62113	0.5279	0.9181	0.23988	0.95316	0.48328	0.198	0.9545
GO:0042994	cytoplasmic sequestering of transcription factor	0.11517	0.2693	0.21772	0.87724	0.2912	0.27781	0.4508	0.40116	0.7361	0.32644	0.93812	0.62476	0.24367	0.8525	0.9993
GO:0042996	regulation of Golgi to plasma membrane protein transport	0.08013	0.95699	0.67756	0.91697	0.896	0.91409	0.6721	0.24703	0.1323	0.98982	0.85941	0.99183	0.45744	0.6907	0.9239
GO:0042998	positive regulation of Golgi to plasma membrane protein transport	0.11512	0.96351	0.76392	0.99527	0.8939	0.97552	0.5469	0.1462	0.1769	0.97714	0.91298	0.99309	0.41165	0.4339	0.9345
GO:0043001	Golgi to plasma membrane protein transport	0.16407	0.93127	0.86533	0.95543	0.9598	0.67694	0.4653	0.15474	0.0989	0.8437	0.96426	0.9837	0.86604	0.4221	0.9135
GO:0043038	amino acid activation	0.06837	0.3293	0.01959	0.80727	0.1393	0.72011	0.1724	0.12473	0.5187	0.68574	0.34938	0.49541	0.26759	0.9827	0.5287
GO:0043039	tRNA aminoacylation	0.06837	0.3293	0.01959	0.80727	0.1393	0.72011	0.1724	0.12473	0.5187	0.68574	0.34938	0.49541	0.26759	0.9827	0.5287
GO:0043043	peptide biosynthetic process	0.71924	0.89338	0.86335	0.98073	0.8892	0.62844	0.6511	0.90169	0.0434	0.86492	0.97949	0.62233	0.71362	0.9852	0.7915
GO:0043044	ATP-dependent chromatin remodeling	0.91442	0.07188	0.56764	0.56303	0.6886	0.31481	0.0702	0.93806	0.9964	0.91852	0.70664	0.92527	0.97354	0.2045	0.6305
GO:0043052	thermotaxis	0.09357	0.52106	0.32678	0.06563	0.0142	0.11951	0.6043	0.00892	0.012	0.06531	0.03664	0.89741	0.87022	0.1283	0.7403
GO:0043062	extracellular structure organization	0.96239	0.98715	0.69369	0.92544	0.9542	0.37242	0.9799	0.91039	0.3627	0.10007	0.34115	0.65616	0.56798	0.6895	0.9844
GO:0043063	intercellular bridge organization	0.16961	0.82003	0.88422	0.9869	0.7171	0.16013	0.9071	0.95786	0.1153	0.84843	0.71072	0.15414	0.75056	0.8799	0.9488
GO:0043065	positive regulation of apoptotic process	0.65468	0.25397	0.993	0.60008	0.8913	0.48758	0.8401	0.5964	0.4862	0.9279	0.96182	0.99394	0.98402	0.9717	0.3574
GO:0043066	negative regulation of apoptotic process	0.8779	0.06331	0.88145	0.3771	0.1671	0.73077	0.7037	0.79549	0.5704	0.75859	0.79085	0.93047	0.51809	0.8734	0.9515
GO:0043067	regulation of programmed cell death	0.36385	0.12177	0.8907	0.18938	0.3746	0.35684	0.7954	0.82174	0.6657	0.77258	0.76175	0.96871	0.73715	0.791	0.6718
GO:0043068	positive regulation of programmed cell death	0.70681	0.28566	0.86169	0.69963	0.8653	0.65223	0.9208	0.98678	0.7244	0.76203	0.99343	0.82068	0.97654	0.9864	0.455
GO:0043069	negative regulation of programmed cell death	0.80482	0.08494	0.89986	0.33625	0.1612	0.61364	0.6918	0.78707	0.5606	0.67974	0.78196	0.93144	0.59293	0.8662	0.929
GO:0043085	positive regulation of catalytic activity	0.83388	0.91146	0.99806	0.84789	0.8558	0.11945	0.8615	0.97836	0.3325	0.92784	0.38443	0.93307	0.8957	0.9394	0.1278
GO:0043086	negative regulation of catalytic activity	0.31001	0.86422	0.88003	0.69575	0.5312	0.94782	0.0999	0.70225	0.8398	0.24149	0.90524	0.40613	0.82446	0.4755	0.9949
GO:0043087	regulation of GTPase activity	0.68903	0.94401	0.99376	0.92264	0.4305	0.1948	0.1541	0.42107	0.0788	0.94315	0.18582	0.97213	0.44258	0.1021	0.5373
GO:0043090	amino acid import	0.93592	0.14809	0.77682	0.0525	0.719	0.51518	0.6754	0.07637	0.4734	0.07157	0.03979	0.59946	0.20665	0.1266	0.4654
GO:0043092	L-amino acid import	0.94615	0.15768	0.9484	0.11858	0.8855	0.97533	0.5456	0.08462	0.6069	0.41865	0.13485	0.34965	0.30652	0.7331	0.3507
GO:0043112	receptor metabolic process	0.89547	0.481	0.65398	0.61607	0.3573	0.50111	0.3477	0.74871	0.909	0.23289	0.84135	0.68718	0.16901	0.4278	0.2577
GO:0043122	regulation of I-kappaB kinase/NF-kappaB signaling	0.48619	0.19341	0.77694	0.63975	0.1807	0.16307	0.6093	0.98367	0.7826	0.17359	0.71152	0.86988	0.27806	0.743	0.9856
GO:0043123	positive regulation of I-kappaB kinase/NF-kappaB signaling	0.18643	0.32616	0.24808	0.63523	0.1877	0.46203	0.2334	0.62738	0.6167	0.57353	0.80557	0.91136	0.18109	0.8802	0.9904
GO:0043124	negative regulation of I-kappaB kinase/NF-kappaB signaling	0.33641	0.27046	0.26357	0.79536	0.0762	0.33168	0.1686	0.50473	0.6813	0.4376	0.78098	0.77287	0.39321	0.8638	0.9892
GO:0043161	proteasome-mediated ubiquitin-dependent protein catabolic process	0.65905	0.23685	0.99859	0.96274	0.371	0.38494	0.0077	0.94664	0.3117	0.19757	0.93053	0.97321	0.98608	0.3294	0.987
GO:0043162	ubiquitin-dependent protein catabolic process via the multivesicular body sorting pathway	0.92864	0.74535	0.09385	0.51433	0.647	0.13933	0.8087	0.93904	0.6249	0.69533	0.21067	0.25384	0.2764	0.6747	0.9896
GO:0043170	macromolecule metabolic process	0.98363	0.341	0.97218	0.96523	0.974	0.14426	0.6962	0.95381	0.8221	0.89314	0.74316	0.81765	0.93965	0.9833	0.941
GO:0043200	response to amino acid	0.62264	0.36233	0.01742	0.88638	0.709	0.19542	0.0248	0.99362	0.5736	0.92674	0.25061	0.50499	0.24841	0.351	0.3252
GO:0043207	response to external biotic stimulus	0.10151	0.9505	0.80503	0.27754	0.5905	0.2375	0.7499	0.78991	0.2856	0.59246	0.20772	0.76247	0.38425	0.2243	0.7848
GO:0043241	protein complex disassembly	0.15455	0.82256	0.35625	0.82596	0.7093	0.33009	0.9859	0.77532	0.4499	0.54988	0.59416	0.08953	0.11047	0.9946	0.8664
GO:0043242	negative regulation of protein complex disassembly	0.01403	0.54721	0.7391	0.19101	0.4499	0.84323	0.3965	0.61834	0.9208	0.88046	0.18299	0.63921	0.37042	0.8797	0.488
GO:0043244	regulation of protein complex disassembly	0.02998	0.67917	0.72786	0.2676	0.457	0.72781	0.6493	0.75451	0.8372	0.98883	0.35242	0.69553	0.22487	0.9042	0.6068
GO:0043248	proteasome assembly	0.98213	0.192	0.82215	0.91925	0.0672	0.8905	0.6588	0.67519	0.2982	0.85003	0.62181	0.63627	0.80554	0.2354	0.9481
GO:0043254	regulation of protein complex assembly	0.61814	0.80059	0.76019	0.44979	0.2271	0.65342	0.4526	0.94905	0.7548	0.91846	0.63325	0.90406	0.85663	0.9105	0.8052
GO:0043255	regulation of carbohydrate biosynthetic process	0.54432	0.67625	0.11941	0.52245	0.4416	0.48192	0.1271	0.79241	0.5627	0.0343	0.41987	0.89645	0.47082	0.5736	0.4727
GO:0043269	regulation of ion transport	0.76085	0.92962	0.75486	0.40507	0.981	0.72595	0.4938	0.33495	0.0743	0.85222	0.66962	0.86931	0.37355	0.3159	0.4507
GO:0043270	positive regulation of ion transport	0.81035	0.64738	0.64301	0.82449	0.9394	0.33053	0.6583	0.33701	0.0663	0.91652	0.10184	0.88282	0.40055	0.3121	0.7495
GO:0043277	apoptotic cell clearance	0.29716	0.75417	0.94026	0.86965	0.0944	0.93201	0.1752	0.86214	0.4204	0.92917	0.37321	0.89075	0.84857	0.7416	0.7567
GO:0043279	response to alkaloid	0.95577	0.62339	0.17635	0.55629	0.8241	0.72691	0.2152	0.37198	0.2029	0.27234	0.56848	0.24434	0.35401	0.1334	0.4234
GO:0043280	positive regulation of cysteine-type endopeptidase activity involved in apoptotic process	0.53499	0.34785	0.98083	0.9377	0.6577	0.67032	0.9435	0.81449	0.7213	0.97563	0.94421	0.84209	0.77767	0.9525	0.2016
GO:0043281	regulation of cysteine-type endopeptidase activity involved in apoptotic process	0.54308	0.51688	0.9867	0.70757	0.6275	0.85088	0.9377	0.84413	0.8702	0.97293	0.94847	0.65632	0.57226	0.9618	0.3516
GO:0043297	apical junction assembly	0.19103	0.33871	0.47101	0.38988	0.935	0.21163	0.4706	0.47736	0.9828	0.4779	0.15164	0.72244	0.69565	0.6759	0.8641
GO:0043324	pigment metabolic process involved in developmental pigmentation	0.58301	0.14339	0.2317	0.01274	0.9494	0.67524	0.2507	0.12742	0.1292	0.33798	0.01451	0.13642	0.97233	0.5467	0.9639
GO:0043331	response to dsRNA	0.92191	0.87035	0.32585	0.39664	0.4364	0.91901	0.677	0.50867	0.0662	0.56153	0.81711	0.8611	0.59044	0.0723	0.6341
GO:0043388	positive regulation of DNA binding	0.78578	0.42757	0.6029	0.98403	0.2507	0.5876	0.3507	0.4735	0.3852	0.79013	0.62832	0.5996	0.77713	0.3752	0.97
GO:0043401	steroid hormone mediated signaling pathway	0.23146	0.09891	0.53168	0.53826	0.4338	0.79868	0.6756	0.18543	0.2304	0.67478	0.84297	0.59791	0.95221	0.0863	0.2308
GO:0043405	regulation of MAP kinase activity	0.43944	0.97743	0.99672	0.91064	0.549	0.79031	0.5678	0.69863	0.3665	0.64141	0.88379	0.38487	0.92486	0.387	0.833
GO:0043407	negative regulation of MAP kinase activity	0.15495	0.94176	0.93987	0.70709	0.7004	0.79136	0.8926	0.49288	0.1711	0.37688	0.80326	0.48522	0.86265	0.5213	0.7821
GO:0043408	regulation of MAPK cascade	0.45067	0.54628	0.65007	0.73926	0.5745	0.43352	0.4309	0.81715	0.2906	0.03741	0.9575	0.86081	0.57707	0.2213	0.4984
GO:0043409	negative regulation of MAPK cascade	0.89011	0.65496	0.78433	0.72466	0.3035	0.21603	0.9455	0.80773	0.1917	0.26852	0.75322	0.26123	0.54778	0.5968	0.8733
GO:0043410	positive regulation of MAPK cascade	0.22804	0.70845	0.67705	0.54982	0.8104	0.52182	0.4091	0.98844	0.5157	0.19462	0.74615	0.82374	0.47104	0.3987	0.4071
GO:0043412	macromolecule modification	0.91155	0.07796	0.59703	0.18843	0.8729	0.55553	0.3146	0.98185	0.7673	0.4506	0.97792	0.89168	0.97612	0.2122	0.9358
GO:0043413	macromolecule glycosylation	0.95363	0.27716	0.26983	0.25316	0.1971	0.83382	0.6488	0.81241	0.246	0.20356	0.88722	0.65919	0.45428	0.7822	0.2255
GO:0043414	macromolecule methylation	0.09686	0.84039	0.873	0.17955	0.2754	0.29429	0.0982	0.68728	0.8315	0.00619	0.60309	0.78093	0.61814	0.3075	0.7197
GO:0043434	response to peptide hormone	0.4809	0.32139	0.97054	0.25761	0.6873	0.56995	0.0881	0.61595	0.5502	0.98807	0.17099	0.17498	0.8073	0.2677	0.7631
GO:0043436	oxoacid metabolic process	0.03337	0.14005	0.90301	0.42091	0.8651	0.59168	0.2674	0.41986	0.855	0.36663	0.87688	0.19396	0.22579	0.2634	0.7723
GO:0043455	regulation of secondary metabolic process	0.15796	0.02454	0.01604	0.72081	0.7217	1	0.399	0.59343	0.4074	0.69798	0.79212	0.5235	0.3504	0.2031	0.8124
GO:0043467	regulation of generation of precursor metabolites and energy	0.6925	0.91279	0.25705	0.43593	0.2255	0.80496	0.4279	0.58667	0.6198	0.28045	0.66699	0.78603	0.44423	0.1784	0.8232
GO:0043470	regulation of carbohydrate catabolic process	0.56987	0.71941	0.51886	0.15786	0.4844	0.73367	0.7463	0.32929	0.8307	0.23693	0.90328	0.43214	0.254	0.1852	0.9619
GO:0043473	pigmentation	0.87225	0.89981	0.1509	0.60516	0.5528	0.73253	0.7413	0.33562	0.3018	0.70283	0.03807	0.20991	0.96308	0.335	0.6979
GO:0043474	pigment metabolic process involved in pigmentation	0.58301	0.14339	0.2317	0.01274	0.9494	0.67524	0.2507	0.12742	0.1292	0.33798	0.01451	0.13642	0.97233	0.5467	0.9639
GO:0043484	regulation of RNA splicing	0.20345	0.62845	0.45004	0.67647	0.9661	0.71621	0.6554	0.99404	0.6571	0.63842	0.29155	0.9888	0.77393	0.2769	0.8512
GO:0043486	histone exchange	0.75818	0.12374	0.68158	0.70012	0.6091	0.6103	0.0474	0.78268	0.9924	0.90016	0.92189	0.90323	0.97834	0.1081	0.644
GO:0043506	regulation of JUN kinase activity	0.55322	0.8939	0.84806	0.85143	0.1027	0.72813	0.9709	0.38319	0.1939	0.16308	0.65534	0.72354	0.81092	0.9146	0.9018
GO:0043508	negative regulation of JUN kinase activity	0.35419	0.73259	0.86831	0.62757	0.1779	0.68119	0.9751	0.31708	0.2551	0.3688	0.52975	0.61223	0.77385	0.5271	0.8072
GO:0043519	regulation of myosin II filament organization	NA	0.79813	0.25053	0.50423	NA	NA	0.0663	0.76129	0.1754	NA	NA	0.99943	0.72902	0.141	NA
GO:0043523	regulation of neuron apoptotic process	0.4297	0.11094	0.24757	0.63182	0.0642	0.22055	0.4748	0.44048	0.4126	0.6113	0.97135	0.26553	0.70816	0.9997	0.3288
GO:0043524	negative regulation of neuron apoptotic process	0.15301	0.12471	0.14518	0.4627	0.0151	0.32736	0.4447	0.35288	0.5441	0.46088	0.87728	0.29488	0.79009	0.9872	0.4357
GO:0043525	positive regulation of neuron apoptotic process	0.25217	0.25503	0.55468	0.75436	0.982	0.36719	0.8441	0.93312	0.5371	0.85103	0.44236	0.22292	0.18146	0.991	0.6161
GO:0043543	protein acylation	0.14132	0.33112	0.26557	0.39133	0.2172	0.57302	0.2989	0.49034	0.998	0.15989	0.84544	0.782	0.73352	0.1812	0.9198
GO:0043547	positive regulation of GTPase activity	0.66129	0.97526	0.97919	0.94038	0.4925	0.13218	0.1595	0.27822	0.0568	0.92486	0.18862	0.96949	0.68557	0.0453	0.3642
GO:0043549	regulation of kinase activity	0.04752	0.89735	0.90317	0.80594	0.0254	0.20517	0.9666	0.67211	0.5762	0.19415	0.49461	0.76553	0.93246	0.2213	0.8993
GO:0043567	regulation of insulin-like growth factor receptor signaling pathway	NA	0.55593	NA	NA	0.9999	NA	NA	NA	NA	NA	NA	NA	NA	NA	NA
GO:0043574	peroxisomal transport	0.80983	0.42556	0.35643	0.61017	0.6835	0.31451	0.8622	0.8859	0.7741	0.51828	0.28399	0.57266	0.07417	0.2791	0.9933
GO:0043603	cellular amide metabolic process	0.77704	0.85949	0.77008	0.98609	0.9617	0.57789	0.6046	0.65639	0.0581	0.59778	0.96144	0.11119	0.53457	0.9622	0.5753
GO:0043604	amide biosynthetic process	0.821	0.87166	0.85367	0.98501	0.9041	0.57942	0.6314	0.90798	0.0567	0.82815	0.96374	0.60322	0.72679	0.9856	0.733
GO:0043623	cellular protein complex assembly	0.67438	0.72033	0.96118	0.26684	0.2006	0.89242	0.2632	0.89635	0.9587	0.94051	0.21876	0.80637	0.504	0.9198	0.9839
GO:0043624	cellular protein complex disassembly	0.16008	0.88463	0.46858	0.70564	0.4314	0.53293	0.9302	0.70148	0.8732	0.6979	0.46431	0.10543	0.16453	0.9699	0.9784
GO:0043628	ncRNA 3'-end processing	0.5208	0.49092	0.13508	0.25498	0.0184	0.25929	0.9531	0.24717	0.23	0.74548	0.89389	0.44578	0.06155	0.9815	0.9727
GO:0043631	RNA polyadenylation	0.66491	0.99534	0.98246	0.30112	0.0891	0.93027	0.3655	0.5129	0.322	0.88958	0.73843	0.94707	0.99823	0.2395	0.5607
GO:0043632	modification-dependent macromolecule catabolic process	0.77782	0.13048	0.99501	0.82595	0.7369	0.32876	0.8055	0.99579	0.3505	0.55558	0.92659	0.8996	0.95742	0.3625	0.9508
GO:0043648	dicarboxylic acid metabolic process	0.07697	0.59916	0.94849	0.72611	0.8718	0.60412	0.4179	0.44559	0.5194	0.09271	0.64485	0.59672	0.16691	0.2564	0.4685
GO:0043650	dicarboxylic acid biosynthetic process	0.03685	0.61412	0.8613	0.89235	0.7453	0.57833	0.1871	0.66539	0.8262	0.87011	NA	NA	NA	NA	NA
GO:0043696	dedifferentiation	0.49183	0.91232	0.44072	0.27532	0.2734	0.9222	0.9689	0.7075	0.8041	0.03178	NA	NA	NA	NA	NA
GO:0043697	cell dedifferentiation	0.49183	0.91232	0.44072	0.27532	0.2734	0.9222	0.9689	0.7075	0.8041	0.03178	NA	NA	NA	NA	NA
GO:0043704	photoreceptor cell fate specification	0.89464	0.62678	0.89664	0.6944	0.403	0.76025	0.481	0.99863	0.8242	0.78764	0.9473	0.49185	0.65382	0.9126	0.4768
GO:0043900	regulation of multi-organism process	0.17646	0.48015	0.87359	0.98464	0.9336	0.4447	0.8982	0.95093	0.4074	0.87587	0.71981	0.71095	0.46289	0.3236	0.9754
GO:0043901	negative regulation of multi-organism process	0.95506	0.95997	0.35717	0.39711	0.246	0.83106	0.3368	0.70836	0.5465	0.82048	0.74604	0.93527	0.26136	0.4178	0.9287
GO:0043902	positive regulation of multi-organism process	0.07872	0.38932	0.32498	0.82634	0.8439	0.24975	0.8307	0.97315	0.3818	0.80867	0.56664	0.24518	0.09195	0.3593	0.3545
GO:0043903	regulation of symbiosis; encompassing mutualism through parasitism	0.57017	0.86868	0.87861	0.80198	0.968	0.1024	0.9989	0.9197	0.4387	0.29545	0.39917	0.66496	0.20429	0.7003	0.5961
GO:0043933	macromolecular complex subunit organization	0.45651	0.56881	0.84125	0.72878	0.862	0.56162	0.528	0.93415	0.9036	0.88272	0.89615	0.94786	0.71597	0.9227	0.9839
GO:0043954	cellular component maintenance	0.96738	0.7519	0.85806	0.65701	0.7664	0.17866	0.5807	0.46854	0.4474	0.76026	0.13217	0.98687	0.39602	0.3805	0.9801
GO:0043966	histone H3 acetylation	0.36711	0.90909	0.99876	0.49919	0.1709	0.81647	0.5604	0.87348	0.468	0.27465	0.9887	0.83803	0.97834	0.0368	0.433
GO:0043967	histone H4 acetylation	0.99584	0.17213	0.87192	0.90296	0.9675	0.9829	0.8862	0.8511	0.9919	0.82935	0.83157	0.98537	0.3844	0.0308	0.9416
GO:0044033	multi-organism metabolic process	0.92207	0.72828	0.22204	0.63016	0.3491	0.48192	0.1828	0.75578	0.4179	0.0497	0.41987	0.86042	0.26446	0.7059	0.554
GO:0044042	glucan metabolic process	0.36491	0.78996	0.67455	0.68444	0.3656	0.40904	0.5318	0.61879	0.3534	0.23132	0.75646	0.60244	0.05439	0.503	0.4065
GO:0044057	regulation of system process	0.32018	0.15694	0.98941	0.7651	0.2543	0.65028	0.8659	0.72042	0.0833	0.0914	0.79419	0.66219	0.43813	0.3461	0.2856
GO:0044085	cellular component biogenesis	0.20094	0.75952	0.84842	0.20179	0.8869	0.2466	0.9688	0.77379	0.6476	0.98645	0.54806	0.80976	0.85757	0.1371	0.9809
GO:0044087	regulation of cellular component biogenesis	0.93702	0.72561	0.92471	0.99324	0.6535	0.69387	0.82	0.87726	0.6101	0.92722	0.75685	0.97192	0.42318	0.5741	0.9533
GO:0044088	regulation of vacuole organization	0.15513	0.81327	0.93586	0.14641	0.7672	0.28419	0.9497	0.20498	0.5496	0.38332	0.49681	0.81977	0.24116	0.9875	1
GO:0044089	positive regulation of cellular component biogenesis	0.34423	0.65798	0.98258	0.63481	0.757	0.60769	0.6186	0.78226	0.9971	0.91514	0.0432	0.97583	0.26712	0.6556	0.3522
GO:0044090	positive regulation of vacuole organization	0.15513	0.81327	0.93586	0.14641	0.7672	0.28419	0.9497	0.20498	0.5496	0.38332	0.49681	0.81977	0.24116	0.9875	1
GO:0044091	membrane biogenesis	0.61847	0.64719	0.84002	0.38203	0.1346	0.16869	0.9396	0.81583	0.1545	0.79178	0.08638	0.88059	0.27218	0.8868	0.5277
GO:0044092	negative regulation of molecular function	0.45034	0.89662	0.88219	0.79825	0.6143	0.95198	0.1543	0.74641	0.802	0.1851	0.87444	0.51231	0.78029	0.6226	0.9978
GO:0044093	positive regulation of molecular function	0.6944	0.21948	0.96191	0.79002	0.5559	0.076	0.3374	0.54581	0.1392	0.89395	0.40962	0.95223	0.92357	0.6346	0.5574
GO:0044106	cellular amine metabolic process	0.96473	0.33474	0.11031	0.82993	0.5566	0.23771	0.7383	0.87975	0.762	0.20088	0.96858	0.8627	0.99924	0.5829	0.9235
GO:0044110	growth involved in symbiotic interaction	0.72462	0.95007	0.38272	0.20261	0.377	0.40116	0.9475	0.57626	0.871	0.33136	0.47964	0.31456	0.14604	0.6021	0.7092
GO:0044116	growth of symbiont involved in interaction with host	0.72462	0.95007	0.38272	0.20261	0.377	0.40116	0.9475	0.57626	0.871	0.33136	0.47964	0.31456	0.14604	0.6021	0.7092
GO:0044117	growth of symbiont in host	0.72462	0.95007	0.38272	0.20261	0.377	0.40116	0.9475	0.57626	0.871	0.33136	0.47964	0.31456	0.14604	0.6021	0.7092
GO:0044126	regulation of growth of symbiont in host	0.72462	0.95007	0.38272	0.20261	0.377	0.40116	0.9475	0.57626	0.871	0.33136	0.47964	0.31456	0.14604	0.6021	0.7092
GO:0044130	negative regulation of growth of symbiont in host	0.72462	0.95007	0.38272	0.20261	0.377	0.40116	0.9475	0.57626	0.871	0.33136	0.47964	0.31456	0.14604	0.6021	0.7092
GO:0044144	modulation of growth of symbiont involved in interaction with host	0.72462	0.95007	0.38272	0.20261	0.377	0.40116	0.9475	0.57626	0.871	0.33136	0.47964	0.31456	0.14604	0.6021	0.7092
GO:0044146	negative regulation of growth of symbiont involved in interaction with host	0.72462	0.95007	0.38272	0.20261	0.377	0.40116	0.9475	0.57626	0.871	0.33136	0.47964	0.31456	0.14604	0.6021	0.7092
GO:0044237	cellular metabolic process	0.99495	0.00359	0.84312	0.88967	0.9781	0.94927	0.8305	0.82511	0.6882	0.80693	0.87971	0.9166	0.83636	0.9597	0.8138
GO:0044238	primary metabolic process	0.99463	0.42226	0.91699	0.88179	0.9965	0.52805	0.7419	0.88548	0.6143	0.6813	0.85411	0.63034	0.76395	0.769	0.8097
GO:0044242	cellular lipid catabolic process	0.18446	0.13413	0.89722	0.56155	0.5425	0.45707	0.6797	0.1875	0.2551	0.69851	0.30235	0.27609	0.8772	0.3129	0.9863
GO:0044247	cellular polysaccharide catabolic process	0.93194	0.58943	0.77826	0.60564	0.4158	0.73367	0.9074	0.58991	0.3456	0.37964	0.8409	0.32732	0.26971	0.6601	0.8362
GO:0044248	cellular catabolic process	0.5894	0.05221	0.82644	0.6604	0.753	0.70375	0.7513	0.91916	0.4152	0.81105	0.8397	0.85421	0.53399	0.5295	0.9232
GO:0044249	cellular biosynthetic process	0.80651	0.4633	0.75974	0.95296	0.7946	0.39846	0.6444	0.91836	0.0357	0.42027	0.88773	0.58892	0.70342	0.9937	0.7372
GO:0044255	cellular lipid metabolic process	0.56544	0.20602	0.97444	0.45734	0.1454	0.3713	0.5769	0.16053	0.2328	0.15329	0.56411	0.88044	0.88692	0.2993	0.408
GO:0044257	cellular protein catabolic process	0.80375	0.13754	0.9945	0.79211	0.6929	0.34094	0.7201	0.99667	0.3715	0.65244	0.86812	0.88906	0.90458	0.3082	0.9745
GO:0044260	cellular macromolecule metabolic process	0.96709	0.08105	0.87741	0.95917	0.9323	0.18077	0.8429	0.83077	0.4961	0.88111	0.79859	0.93539	0.94811	0.9774	0.9625
GO:0044262	cellular carbohydrate metabolic process	0.11067	0.93472	0.60548	0.21376	0.8193	0.32272	0.9826	0.91639	0.1311	0.59702	0.27358	0.96221	0.2981	0.2151	0.9432
GO:0044264	cellular polysaccharide metabolic process	0.53835	0.84022	0.38591	0.53908	0.4689	0.49693	0.7381	0.64619	0.3278	0.14049	0.7873	0.63454	0.02668	0.5565	0.4667
GO:0044265	cellular macromolecule catabolic process	0.88432	0.07728	0.88914	0.53928	0.8001	0.46608	0.789	0.95304	0.3453	0.43212	0.87784	0.92747	0.50098	0.2138	0.9702
GO:0044267	cellular protein metabolic process	0.97566	0.19017	0.9965	0.86198	0.9738	0.16157	0.7623	0.98822	0.1616	0.68973	0.98335	0.89025	0.98764	0.968	0.8823
GO:0044270	cellular nitrogen compound catabolic process	0.60307	0.89447	0.29678	0.54115	0.4898	0.40983	0.4675	0.31327	0.0723	0.11644	0.37967	0.94711	0.02874	0.6232	0.4893
GO:0044271	cellular nitrogen compound biosynthetic process	0.87991	0.81384	0.86291	0.94431	0.7924	0.53531	0.5057	0.98863	0.1343	0.54553	0.92539	0.85691	0.61662	0.9886	0.9203
GO:0044272	sulfur compound biosynthetic process	0.30399	0.60423	0.65156	0.30611	0.4116	0.43741	0.5177	0.41242	0.4926	0.74506	0.17832	0.09858	0.05807	0.7984	0.3241
GO:0044273	sulfur compound catabolic process	0.0653	0.12252	0.17667	0.88524	0.0498	0.651	0.4655	0.20792	0.857	0.0167	0.05216	0.04283	0.75118	0.4378	0.011
GO:0044275	cellular carbohydrate catabolic process	0.7509	0.472	0.77842	0.534	0.5334	0.91249	0.9213	0.6186	0.5855	0.48844	0.84797	0.47264	0.19169	0.4094	0.7442
GO:0044281	small molecule metabolic process	0.08035	0.50773	0.82049	0.10848	0.9241	0.2703	0.6751	0.71885	0.1819	0.38637	0.73229	0.64625	0.27152	0.1503	0.8057
GO:0044282	small molecule catabolic process	0.00257	0.2864	0.74314	0.71976	0.6554	0.77685	0.566	0.07777	0.75	0.27445	0.2292	0.12127	0.70163	0.3096	0.8871
GO:0044283	small molecule biosynthetic process	0.09188	0.35837	0.34575	0.93659	0.6792	0.36108	0.4007	0.72356	0.5985	0.02923	0.14529	0.30706	0.78333	0.5196	0.0696
GO:0044331	cell-cell adhesion mediated by cadherin	0.57428	0.62678	0.6512	0.19612	0.214	0.34552	0.5642	0.4535	0.7341	0.02771	0.46274	0.75354	0.81446	0.4951	0.9506
GO:0044341	sodium-dependent phosphate transport	0.94615	0.15768	0.9484	0.11858	0.8855	0.97533	0.5456	0.08462	0.6069	0.41865	0.13485	0.34965	0.30652	0.7331	0.3507
GO:0044344	cellular response to fibroblast growth factor stimulus	0.69546	0.91133	0.12503	0.83112	0.0565	0.9341	0.5366	0.40668	0.1019	0.04619	0.24162	0.27747	0.52146	0.5781	0.1365
GO:0044403	symbiosis; encompassing mutualism through parasitism	0.39499	0.99569	0.77798	0.73442	0.7363	0.18769	0.9678	0.92626	0.5274	0.83725	0.12667	0.36799	0.28104	0.5637	0.2109
GO:0044409	entry into host	0.18542	0.14347	0.41016	0.77481	0.9141	0.18595	0.7627	0.8616	0.4226	0.92901	0.60318	0.04046	0.70595	0.9769	0.5529
GO:0044419	interspecies interaction between organisms	0.39499	0.99569	0.77798	0.73442	0.7363	0.18769	0.9678	0.92626	0.5274	0.83725	0.12667	0.36799	0.28104	0.5637	0.2109
GO:0044550	secondary metabolite biosynthetic process	0.95768	0.62439	0.26447	0.35435	0.7584	0.99838	0.9885	0.81967	0.6527	0.09109	0.00938	0.29015	0.52739	0.3643	0.8044
GO:0044699	single-organism process	0.47101	0.82585	0.90713	0.50369	0.8668	0.78025	0.5174	0.94882	0.8932	0.99717	0.26906	0.58051	0.87347	0.1225	0.2723
GO:0044700	single organism signaling	0.42763	0.98308	0.88229	0.71831	0.1237	0.14303	0.2533	0.84862	0.908	0.9802	0.35049	0.82775	0.99592	0.8073	0.9723
GO:0044702	single organism reproductive process	0.75994	0.96391	0.94551	0.96986	0.8114	0.30013	0.8861	0.9878	0.8915	0.94025	0.27705	0.97921	0.94553	0.1943	0.9836
GO:0044703	multi-organism reproductive process	0.63601	0.93156	0.94303	0.87361	0.7682	0.66194	0.9604	0.98767	0.9337	0.81428	0.32153	0.94789	0.85428	0.1859	0.9731
GO:0044706	multi-multicellular organism process	0.33025	0.79558	0.18931	0.58912	0.7636	0.65441	0.9614	0.61684	0.0717	0.35777	0.33562	0.58924	0.33634	0.7369	0.1608
GO:0044707	single-multicellular organism process	0.71135	0.92655	0.29652	0.17046	0.7113	0.76742	0.99	0.73901	0.8304	0.95726	0.08445	0.94469	0.73659	0.0212	0.9674
GO:0044708	single-organism behavior	0.36209	0.67166	0.63513	0.14608	0.0743	0.70901	0.9294	0.9203	0.5452	0.12284	0.14503	0.91427	0.51218	0.975	0.5029
GO:0044710	single-organism metabolic process	0.3538	0.55113	0.54989	0.04981	0.7789	0.70578	0.2505	0.68878	0.6319	0.06889	0.77491	0.84961	0.92982	0.1612	0.107
GO:0044711	single-organism biosynthetic process	0.39421	0.43625	0.3272	0.02408	0.8022	0.57947	0.6098	0.78872	0.6852	0.02523	0.60618	0.3407	0.8342	0.315	0.1141
GO:0044712	single-organism catabolic process	0.24699	0.71344	0.96305	0.28329	0.892	0.43978	0.0871	0.37594	0.3664	0.21726	0.26419	0.56177	0.78356	0.0448	0.9329
GO:0044719	regulation of imaginal disc-derived wing size	0.48438	0.5668	0.2995	0.55465	0.5136	0.07707	0.4388	0.40025	0.7938	0.75809	0.69225	0.60197	0.95849	0.3057	0.9337
GO:0044723	single-organism carbohydrate metabolic process	0.05383	0.9228	0.49174	0.2033	0.9453	0.64315	0.9895	0.89401	0.0651	0.44922	0.41152	0.9396	0.60825	0.2854	0.9284
GO:0044724	single-organism carbohydrate catabolic process	0.07903	0.25866	0.86413	0.81558	0.2327	0.54061	0.3312	0.73911	0.4968	0.62889	0.44706	0.28393	0.10089	0.0488	0.6964
GO:0044728	DNA methylation or demethylation	0.11919	0.3731	0.72552	0.42986	0.2717	0.13595	0.3031	0.16377	0.1309	0.36917	0.15786	0.75097	0.7553	0.2134	0.5636
GO:0044743	protein transmembrane import into intracellular organelle	0.79588	0.11488	0.99203	0.50264	0.5816	0.647	0.3255	0.2933	0.9308	0.69685	0.261	0.48519	0.22143	0.0976	0.875
GO:0044744	protein targeting to nucleus	0.47546	0.18483	0.61665	0.0883	0.4121	0.17393	0.4833	0.5432	0.8281	0.8545	0.61367	0.80371	0.57257	0.3434	0.9185
GO:0044763	single-organism cellular process	0.74918	0.75236	0.97749	0.64148	0.8316	0.8246	0.7584	0.94208	0.8825	0.95575	0.24081	0.76576	0.48012	0.3785	0.258
GO:0044764	multi-organism cellular process	0.35288	0.92599	0.77677	0.7422	0.906	0.24076	0.8452	0.88921	0.2593	0.89941	0.14227	0.37357	0.44575	0.6004	0.1239
GO:0044765	single-organism transport	0.50448	0.14284	0.97625	0.64859	0.2417	0.62745	0.7345	0.5268	0.8573	0.89986	0.58055	0.89708	0.99211	0.282	0.9228
GO:0044767	single-organism developmental process	0.88477	0.9535	0.78934	0.19366	0.9808	0.8239	0.9902	0.92243	0.8475	0.96488	0.29662	0.98237	0.81031	0.0133	0.9666
GO:0044770	cell cycle phase transition	0.24828	0.39202	0.72368	0.73174	0.1817	0.67017	0.1921	0.98389	0.5209	0.40138	0.7184	0.86882	0.98799	0.7505	0.5157
GO:0044771	meiotic cell cycle phase transition	0.81919	0.66891	0.78412	0.93643	0.54	0.90924	0.2936	0.64618	0.7847	0.91087	0.61873	0.6405	0.26057	0.9308	0.5922
GO:0044772	mitotic cell cycle phase transition	0.25939	0.4379	0.63448	0.74238	0.1486	0.72374	0.2087	0.98245	0.5012	0.38076	0.72505	0.83737	0.98827	0.77	0.4736
GO:0044773	mitotic DNA damage checkpoint	0.00855	0.58931	0.78212	0.82165	0.2069	0.48224	0.0905	0.91313	0.7204	0.1335	0.75126	0.30704	0.91834	0.9765	0.5545
GO:0044774	mitotic DNA integrity checkpoint	1	0.58931	0.78212	0.82165	0.2069	0.48224	0.0905	0.91313	0.7204	0.1335	0.75126	0.30704	0.91834	0.9765	0.5545
GO:0044782	cilium organization	0.85025	0.77864	0.26541	0.40705	0.4949	0.7513	0.6325	0.59367	0.7359	0.21384	0.73834	0.59172	0.37647	0.553	0.9373
GO:0044784	metaphase/anaphase transition of cell cycle	0.36822	0.45557	0.23846	0.27952	0.4009	0.35751	0.055	0.6851	0.8111	0.29756	0.91751	0.91824	0.99158	0.2904	0.6367
GO:0044786	cell cycle DNA replication	0.02964	0.24293	0.60368	0.4752	0.1951	0.36904	0.55	0.59195	0.3345	0.83027	0.43624	0.8369	0.15166	0.7579	0.8416
GO:0044788	modulation by host of viral process	1	0.72828	0.22204	0.63016	0.3491	0.33829	0.1828	0.75578	0.4179	0.0497	0.24954	0.86042	0.26446	0.7059	0.554
GO:0044794	positive regulation by host of viral process	1	0.72828	0.22204	0.63016	0.3491	0.33829	0.1828	0.75578	0.4179	0.0497	0.24954	0.86042	0.26446	0.7059	0.554
GO:0044801	single-organism membrane fusion	0.33084	0.88628	0.8806	0.99662	0.706	0.91231	0.8192	0.56433	0.567	0.89568	0.99387	0.88945	0.60029	0.3636	0.9396
GO:0044802	single-organism membrane organization	0.92455	0.99569	0.81144	0.9932	0.4039	0.52922	0.8307	0.96603	0.4333	0.90604	0.98547	0.95822	0.70833	0.2525	0.872
GO:0044818	mitotic G2/M transition checkpoint	0.01068	0.61018	0.81295	0.8456	0.1881	0.61223	0.0693	0.97254	0.744	0.17657	0.75884	0.3307	0.92928	0.9727	0.5914
GO:0044827	modulation by host of viral genome replication	1	0.72828	0.22204	0.63016	0.3491	0.33829	0.1828	0.75578	0.4179	0.0497	0.24954	0.86042	0.26446	0.7059	0.554
GO:0044829	positive regulation by host of viral genome replication	0.00992	0.72828	0.22204	0.63016	0.3491	0.33829	0.1828	0.75578	0.4179	0.0497	0.24954	0.86042	0.26446	0.7059	0.554
GO:0044837	actomyosin contractile ring organization	0.27846	0.76133	0.37972	0.84895	0.0624	0.04974	0.8948	0.23288	0.4749	0.09687	1	0.93057	0.93567	0.3774	0.9227
GO:0044839	cell cycle G2/M phase transition	0.61476	0.6323	0.8878	0.84338	0.2834	0.65503	0.1179	0.94003	0.6388	0.19095	0.6911	0.60595	0.99015	0.948	0.4507
GO:0044843	cell cycle G1/S phase transition	0.0924	0.70254	0.77517	0.51449	0.6218	0.4247	0.7725	0.61433	0.5653	0.30999	0.26347	0.79573	0.42364	0.8662	0.7471
GO:0045010	actin nucleation	0.27636	0.36657	0.66626	0.45333	0.8572	0.99661	0.5312	0.91123	0.9803	0.9929	0.78639	0.99131	0.32735	0.5777	0.3512
GO:0045017	glycerolipid biosynthetic process	0.7008	0.84349	0.92082	0.13745	0.3122	0.43033	0.3588	0.08043	0.1956	0.14297	0.65004	0.98165	0.79592	0.3728	0.4781
GO:0045047	protein targeting to ER	0.55595	0.79837	0.25089	0.7542	0.8754	0.72525	0.8011	0.91514	0.3944	0.436	0.195	0.98985	0.95117	0.7875	0.5775
GO:0045055	regulated exocytosis	0.65833	0.88255	0.61727	0.92068	0.7256	0.9782	0.6061	0.8376	0.0738	0.43737	0.65629	0.59032	0.8129	0.6113	0.0209
GO:0045069	regulation of viral genome replication	0.53179	0.95705	0.05273	0.46204	0.3631	0.6136	0.4386	0.62526	0.1915	0.17627	0.7438	0.95485	0.45048	0.3793	0.3953
GO:0045070	positive regulation of viral genome replication	1	0.72828	0.22204	0.63016	0.3491	0.33829	0.1828	0.75578	0.4179	0.0497	0.24954	0.86042	0.26446	0.7059	0.554
GO:0045071	negative regulation of viral genome replication	0.53774	0.92021	0.21642	0.46983	0.4502	0.89169	0.973	0.48707	0.3667	0.8309	0.8972	0.93822	0.67948	0.2439	0.5483
GO:0045087	innate immune response	0.3812	0.10863	0.18498	0.59705	0.1912	0.38961	0.8458	0.79181	0.3897	0.16473	0.72789	0.94168	0.89624	0.9212	0.3543
GO:0045088	regulation of innate immune response	0.22829	0.50295	0.20754	0.6887	0.4054	0.77971	0.6752	0.67666	0.3433	0.17175	0.81155	0.93884	0.70508	0.3705	0.0952
GO:0045089	positive regulation of innate immune response	0.6105	0.84371	0.31334	0.58114	0.2306	0.21159	0.9541	0.87438	0.2417	0.14001	0.83374	0.95203	0.53177	0.3495	0.5533
GO:0045116	protein neddylation	0.4265	0.88805	0.90686	0.39262	0.8319	0.39049	0.7715	0.69983	0.2676	0.96949	0.35039	0.99142	0.44053	0.461	0.998
GO:0045117	azole transport	0.39393	0.52336	0.1985	0.61568	0.6898	0.75695	0.5267	0.19495	0.8649	0.95762	0.60289	0.99348	0.83041	0.6797	0.061
GO:0045132	meiotic chromosome segregation	0.8558	0.30111	0.50418	0.83538	0.5177	0.93314	0.9623	0.61466	0.9171	0.86125	0.92682	0.90427	0.19191	0.2144	0.9511
GO:0045137	development of primary sexual characteristics	0.86752	0.74712	0.80304	0.8895	1	0.41948	0.696	0.93632	0.4359	0.86738	0.99109	0.56725	0.3173	0.8297	0.78
GO:0045165	cell fate commitment	0.59848	0.83486	0.78292	0.89846	0.0024	0.67459	0.7661	0.98614	0.8023	0.89221	0.53668	0.99424	0.99836	0.7195	0.9893
GO:0045167	asymmetric protein localization involved in cell fate determination	0.58841	NA	0.58439	0.26602	0.2232	0.84251	NA	0.92603	0.8943	0.95662	0.48621	NA	0.67205	0.9882	0.9434
GO:0045168	cell-cell signaling involved in cell fate commitment	0.66083	0.9274	0.96749	0.30536	0.0295	0.41677	0.6441	0.57322	0.5703	0.85908	0.67405	0.98871	0.99975	0.4401	0.9176
GO:0045175	basal protein localization	0.09931	0.9533	0.83736	0.82933	0.479	0.99868	0.5338	0.64987	0.5177	0.88635	0.96426	0.99964	0.54794	0.7194	0.9954
GO:0045176	apical protein localization	0.08875	0.80043	0.8834	0.46239	0.6032	0.78478	0.0418	0.90069	0.8291	0.72655	0.48922	0.71142	0.1885	0.2651	0.9677
GO:0045184	establishment of protein localization	0.84235	0.30561	0.86266	0.79104	0.208	0.32396	0.3237	0.66964	0.8413	0.59197	0.65502	0.89915	0.82216	0.569	0.965
GO:0045185	maintenance of protein location	0.5062	0.79911	0.37114	0.91808	0.4804	0.25257	0.4586	0.13394	0.743	0.26096	0.57679	0.80937	0.06971	0.8821	0.9973
GO:0045186	zonula adherens assembly	0.35712	0.53798	0.45264	0.60405	0.6976	0.01086	0.7545	0.31741	0.8732	0.0617	0.82578	0.88958	0.48657	0.9788	0.9964
GO:0045187	regulation of circadian sleep/wake cycle; sleep	0.47198	0.48427	0.94111	0.9328	0.2057	0.64114	0.807	0.93121	0.586	0.59993	0.99396	0.42402	0.6095	0.3138	0.5375
GO:0045196	establishment or maintenance of neuroblast polarity	0.71322	0.93257	0.89703	0.71263	0.2294	0.40511	0.3362	0.99472	0.792	0.52978	0.20262	0.93919	0.65567	0.9193	0.7857
GO:0045197	establishment or maintenance of epithelial cell apical/basal polarity	0.13423	0.27186	0.26075	0.21799	0.0299	0.33542	0.3846	0.72004	0.8061	0.17351	0.14871	0.16648	0.68563	0.7913	0.9894
GO:0045198	establishment of epithelial cell apical/basal polarity	0.84688	0.50966	0.42293	0.33748	0.4989	0.07112	0.8021	0.31741	0.8882	0.0617	0.25141	0.53233	0.78349	0.9835	0.9968
GO:0045199	maintenance of epithelial cell apical/basal polarity	0.02709	0.70836	0.64553	0.34607	0.0284	0.15969	0.3669	0.98669	0.8493	0.89449	0.40429	0.36269	0.69289	0.2062	0.9154
GO:0045200	establishment of neuroblast polarity	0.04581	0.77229	0.94639	0.71058	0.1196	0.25291	0.8308	0.94187	0.8449	0.71305	0.02339	0.89869	0.76964	0.7918	0.8188
GO:0045214	sarcomere organization	0.20658	0.83581	0.81017	0.64814	0.898	0.1234	0.7872	0.00068	0.8263	0.14877	0.18382	0.76907	0.0098	0.5907	0.9504
GO:0045216	cell-cell junction organization	0.06341	0.64869	0.51775	0.33812	0.9493	0.29879	0.1989	0.69568	0.3433	0.89278	0.20074	0.95573	0.64161	0.1977	0.8843
GO:0045292	mRNA cis splicing; via spliceosome	0.85411	0.90091	0.34458	0.4897	0.6506	NA	NA	NA	NA	NA	NA	NA	NA	NA	NA
GO:0045297	post-mating behavior	0.43593	0.99979	0.12573	0.2165	0.1341	0.50046	0.9149	0.59282	0.0528	0.95431	0.71754	0.79782	0.12689	0.433	0.2344
GO:0045313	rhabdomere membrane biogenesis	0.61847	0.64719	0.84002	0.38203	0.1346	0.16869	0.9396	0.81583	0.1545	0.79178	0.08638	0.88059	0.27218	0.8868	0.5277
GO:0045314	regulation of compound eye photoreceptor development	0.52397	0.81622	0.68422	0.14066	0.5054	0.78662	0.7741	0.69478	0.1156	0.12172	0.8548	0.98866	0.79455	0.7932	0.3804
GO:0045316	negative regulation of compound eye photoreceptor development	NA	NA	NA	NA	0.0763	NA	NA	NA	NA	0.04869	NA	NA	NA	NA	0.5406
GO:0045317	equator specification	0.57429	0.02338	0.82748	0.19452	0.0624	0.19701	0.0995	0.52564	0.9382	0.50084	0.27742	0.12771	0.94247	0.8164	0.4733
GO:0045333	cellular respiration	0.26107	0.94519	0.94268	0.41997	0.9889	0.83593	0.2455	0.65091	0.7955	0.92388	0.96006	0.49177	0.62421	0.576	0.9675
GO:0045433	male courtship behavior; veined wing generated song production	0.58533	0.56275	0.86755	0.91477	0.4111	0.72666	0.2283	0.90729	0.5749	0.82384	0.95816	0.78586	0.12804	0.4989	0.1914
GO:0045446	endothelial cell differentiation	0.07963	0.80809	0.98868	0.11632	0.8648	NA	NA	NA	NA	NA	NA	NA	NA	NA	NA
GO:0045448	mitotic cell cycle; embryonic	0.14574	0.73584	0.47835	0.21355	0.7537	0.06749	0.2051	0.90854	0.2428	0.33416	0.66188	0.95734	0.37011	0.1256	0.231
GO:0045450	bicoid mRNA localization	0.33881	0.09506	0.13737	0.40535	0.9326	0.87596	0.4703	0.88961	0.6351	0.99525	0.08733	0.76116	0.66908	0.8507	0.985
GO:0045451	pole plasm oskar mRNA localization	0.05583	0.6553	0.55092	0.95107	0.9743	0.99383	0.636	0.41881	0.3875	0.86037	1	0.99997	0.74196	0.6728	0.9791
GO:0045454	cell redox homeostasis	0.36094	0.35501	0.21291	0.49001	0.949	0.63971	0.2531	0.49655	0.7456	0.97806	0.60728	0.19245	0.8022	0.8622	0.635
GO:0045455	ecdysteroid metabolic process	0.64471	0.69027	0.06117	0.96261	0.1919	0.82131	0.7027	0.59426	0.9324	0.20346	0.28664	0.81469	0.77964	0.1232	0.2845
GO:0045456	ecdysteroid biosynthetic process	0.9081	0.47655	0.22048	0.87636	0.4981	0.09833	0.9428	0.77031	0.8542	0.55276	0.51015	0.79412	0.68608	0.1919	0.8631
GO:0045463	R8 cell development	NA	NA	NA	NA	0.1173	NA	NA	NA	NA	0.16825	NA	NA	NA	NA	NA
GO:0045464	R8 cell fate specification	0.89464	0.62678	0.89664	0.6944	0.403	0.76025	0.481	0.99863	0.8242	0.78764	0.9473	0.49185	0.65382	0.9126	0.4768
GO:0045465	R8 cell differentiation	0.78344	0.29566	0.17897	0.49713	0.1026	0.29796	0.6395	0.76128	0.6301	0.48389	0.87145	0.61712	0.15033	0.8357	0.95
GO:0045466	R7 cell differentiation	0.11583	0.80441	0.88379	0.52	0.1659	0.19867	0.6287	0.90363	0.7841	0.09875	0.32494	0.96355	0.59614	0.3512	0.9926
GO:0045467	R7 cell development	0.40113	0.70898	0.52545	0.48883	0.6893	0.04687	0.7406	0.14228	0.915	0.53744	0.01997	0.09431	0.55836	0.3254	0.9994
GO:0045471	response to ethanol	0.51409	0.14028	0.50867	0.36904	0.5432	0.23366	0.4433	0.97142	0.8059	0.03049	0.12672	0.36025	0.5055	0.971	0.8225
GO:0045475	locomotor rhythm	0.78098	0.20203	0.56762	0.78256	0.1307	0.00628	0.3648	0.81342	0.6926	0.72513	0.47699	0.92857	0.85427	0.8923	0.9414
GO:0045476	nurse cell apoptotic process	0.54641	0.92883	0.60655	0.11886	0.4944	0.69357	0.6129	0.98287	0.2632	0.67857	0.6843	0.68526	0.07358	0.9309	0.924
GO:0045477	regulation of nurse cell apoptotic process	0.11989	0.64813	0.29544	0.17798	0.3471	0.87537	0.5498	0.97429	0.3356	0.79761	0.92487	0.99526	0.07544	0.939	0.9015
GO:0045478	fusome organization	0.03122	0.56423	0.74894	0.9192	0.3492	0.30554	0.9245	0.51604	0.3928	0.25409	0.98581	0.79381	0.41891	0.8273	0.9148
GO:0045494	photoreceptor cell maintenance	0.06674	0.09185	0.32656	0.45988	0.2479	0.26046	0.7098	0.43603	0.7467	0.17603	0.32993	0.93346	0.988	0.8323	0.6554
GO:0045498	sex comb development	0.34691	0.48771	0.82685	0.35911	0.1625	0.61318	0.7056	0.08592	0.8479	0.8687	0.90655	0.99254	0.36767	0.6733	0.9766
GO:0045500	sevenless signaling pathway	0.32755	0.85667	0.90537	0.67518	0.1159	0.64445	0.5628	0.82356	0.7268	0.55917	0.78639	0.35686	0.63495	0.809	0.8887
GO:0045570	regulation of imaginal disc growth	0.1212	0.33651	0.13398	0.34901	0.0783	0.42136	0.9835	0.64909	0.773	0.2344	0.65071	0.55357	0.49207	0.8488	0.9676
GO:0045571	negative regulation of imaginal disc growth	0.47936	0.70447	0.64637	0.66739	0.7242	0.39049	0.7909	0.47987	0.8738	0.19646	0.28379	0.72752	0.28708	0.9741	0.9951
GO:0045572	positive regulation of imaginal disc growth	0.10702	0.19748	0.0231	0.14409	0.0257	0.57215	0.9875	0.54559	0.5275	0.514	0.81458	0.27415	0.96198	0.617	0.8023
GO:0045595	regulation of cell differentiation	0.18382	0.23334	0.65274	0.53886	0.0467	0.54162	0.6331	0.99512	0.4479	0.45584	0.8766	0.98622	0.96628	0.9724	0.8657
GO:0045596	negative regulation of cell differentiation	0.18926	0.91019	0.34829	0.55503	0.0851	0.76803	0.2521	0.96321	0.5095	0.10578	0.25449	0.68972	0.70744	0.8673	0.957
GO:0045597	positive regulation of cell differentiation	0.30097	0.41234	0.19217	0.79502	0.1078	0.11518	0.4557	0.99435	0.7577	0.44169	0.71679	0.97462	0.92273	0.1344	0.836
GO:0045610	regulation of hemocyte differentiation	0.02447	0.22317	0.98349	0.25513	0.0312	0.14802	0.3135	0.9541	0.659	0.49271	0.27735	0.61139	0.65683	0.754	0.691
GO:0045611	negative regulation of hemocyte differentiation	0.87143	0.73449	0.66224	0.63291	0.1305	0.77337	0.4745	0.93557	0.6525	0.08406	0.73627	0.76993	0.61016	0.7414	0.6834
GO:0045613	regulation of plasmatocyte differentiation	0.87143	0.73449	0.66224	0.63291	0.1305	0.77337	0.4745	0.93557	0.6525	0.08406	0.73627	0.76993	0.61016	0.7414	0.6834
GO:0045614	negative regulation of plasmatocyte differentiation	0.87143	0.73449	0.66224	0.63291	0.1305	0.77337	0.4745	0.93557	0.6525	0.08406	0.73627	0.76993	0.61016	0.7414	0.6834
GO:0045664	regulation of neuron differentiation	0.30476	0.66518	0.62033	0.56402	0.1341	0.48101	0.473	0.99104	0.3421	0.21472	0.75512	0.98822	0.99069	0.3159	0.8316
GO:0045665	negative regulation of neuron differentiation	0.47154	0.90165	0.14772	0.24492	0.1167	0.02589	0.7344	0.82304	0.5306	0.10456	0.07586	0.79632	0.95369	0.3398	0.8829
GO:0045666	positive regulation of neuron differentiation	0.41596	0.69334	0.29734	0.87031	0.3323	0.19115	0.4369	0.99521	0.7393	0.37227	0.75695	0.98003	0.99375	0.2229	0.8489
GO:0045676	regulation of R7 cell differentiation	0.4625	0.75691	0.66687	0.24924	0.2029	0.24756	0.1999	0.88946	0.2822	0.2504	0.91934	0.99837	0.56653	0.4279	0.4783
GO:0045678	positive regulation of R7 cell differentiation	0.40799	0.77636	0.41482	0.61569	0.3844	0.02998	0.295	0.95584	0.3771	0.29913	0.67927	0.62456	0.2924	0.0876	0.4983
GO:0045725	positive regulation of glycogen biosynthetic process	0.00992	0.72828	0.22204	0.63016	0.3491	0.33829	0.1828	0.75578	0.4179	0.0497	0.24954	0.86042	0.26446	0.7059	0.554
GO:0045727	positive regulation of translation	0.55473	0.72756	0.80788	0.55051	0.7162	0.09589	0.7103	0.82519	0.3006	0.75834	0.80158	0.62223	0.78001	0.9077	0.8381
GO:0045732	positive regulation of protein catabolic process	0.28037	0.10928	0.85494	0.28605	0.2801	0.19403	0.0269	0.99289	0.6129	0.11636	0.52499	0.347	0.86488	0.458	0.719
GO:0045742	positive regulation of epidermal growth factor receptor signaling pathway	0.90388	0.99925	0.0177	0.76026	0.2942	0.09843	0.8544	0.04477	0.8387	0.5064	0.47964	0.37701	0.86261	0.1837	0.9691
GO:0045746	negative regulation of Notch signaling pathway	0.86278	0.09438	0.43049	0.23136	0.0804	0.14288	0.783	0.97795	0.9283	0.09317	0.29108	0.56509	0.87528	0.6962	0.9275
GO:0045747	positive regulation of Notch signaling pathway	0.14393	0.1563	0.17411	0.3757	0.1013	0.18517	0.9823	0.63326	0.8257	0.18256	0.47364	0.42953	0.8694	0.335	0.3526
GO:0045751	negative regulation of Toll signaling pathway	0.44238	0.95319	0.64872	0.72399	0.867	0.54831	0.1675	0.97271	0.4926	0.13623	0.28225	0.81374	0.4433	0.3545	0.3607
GO:0045752	positive regulation of Toll signaling pathway	0.25834	0.84061	0.17365	0.8406	0.3019	0.43544	0.486	0.83769	0.4762	0.49431	0.25849	0.16162	0.38718	0.126	0.5603
GO:0045773	positive regulation of axon extension	0.05814	0.03866	0.7235	0.40569	0.0841	0.21162	0.6906	0.5408	0.9099	0.14448	0.04651	0.71877	0.72406	0.8052	0.7936
GO:0045785	positive regulation of cell adhesion	0.06441	0.8321	0.98121	0.15262	0.0276	0.09869	0.8596	0.93147	0.7545	0.55645	0.10692	0.82206	0.89657	0.3202	0.6861
GO:0045786	negative regulation of cell cycle	0.31794	0.39631	0.69399	0.86386	0.1525	0.49968	0.0374	0.94007	0.9186	0.03245	0.8737	0.12127	0.99433	0.9213	0.5777
GO:0045787	positive regulation of cell cycle	0.55802	0.43974	0.28245	0.05105	0.2432	0.71556	0.295	0.80794	0.5971	0.2054	0.8342	0.81007	0.85145	0.0932	0.8322
GO:0045792	negative regulation of cell size	0.46003	0.22959	0.99847	0.42255	0.3876	0.73646	0.6662	0.90534	0.3187	0.7993	0.94685	0.08779	0.34578	0.3947	0.8007
GO:0045793	positive regulation of cell size	0.14043	0.70254	0.56895	0.60278	0.1967	0.22791	0.7702	0.97209	0.2518	0.86673	0.4417	0.56591	0.74183	0.4431	0.9354
GO:0045798	negative regulation of chromatin assembly or disassembly	NA	NA	0.78924	NA	NA	NA	NA	0.52683	NA	NA	NA	NA	0.70874	NA	NA
GO:0045799	positive regulation of chromatin assembly or disassembly	0.46066	0.3731	0.90973	0.78153	0.1125	0.45939	0.3031	0.24451	0.1309	0.26224	0.54372	0.29443	0.75729	0.3186	0.5636
GO:0045807	positive regulation of endocytosis	0.95699	0.60232	0.21335	0.83713	0.2131	0.59929	0.4286	0.85573	0.6287	0.77094	0.99524	0.90525	0.96984	0.7743	0.6558
GO:0045814	negative regulation of gene expression; epigenetic	0.8893	0.81938	0.228	0.61142	0.0988	0.3543	0.8122	0.72399	0.6362	0.69309	0.61991	0.63169	0.78492	0.3666	0.9094
GO:0045815	positive regulation of gene expression; epigenetic	0.44659	0.62863	0.38947	0.83551	0.8657	0.23803	0.944	0.83512	0.7309	0.3579	0.24619	0.82614	0.93255	0.1875	0.8238
GO:0045824	negative regulation of innate immune response	0.10209	0.16821	0.7666	0.66552	0.6047	0.42386	0.1638	0.5107	0.8519	0.33065	0.84453	0.70435	0.44426	0.7688	0.1117
GO:0045833	negative regulation of lipid metabolic process	0.90203	0.08165	0.99609	0.31879	0.6456	0.80188	0.8146	0.47925	0.9198	0.41527	NA	NA	NA	NA	NA
GO:0045834	positive regulation of lipid metabolic process	0.99312	0.13495	0.95318	0.37387	0.5719	0.43792	0.74	0.42078	0.9604	0.75239	0.91272	0.83937	0.29065	0.5662	0.6506
GO:0045839	negative regulation of mitotic nuclear division	0.63148	0.78188	0.72225	0.5828	0.8241	0.53917	0.1924	0.65797	0.812	0.25437	0.71267	0.4713	0.77227	0.3188	0.12
GO:0045840	positive regulation of mitotic nuclear division	0.47444	0.14432	0.48505	0.25336	0.2558	0.64132	0.1649	0.74977	0.1775	0.18528	0.83901	0.87178	0.99409	0.102	0.9438
GO:0045841	negative regulation of mitotic metaphase/anaphase transition	0.39931	0.84022	0.29976	0.72469	0.7736	0.39072	0.2419	0.54624	0.9505	0.31128	0.56894	0.77728	0.94508	0.5075	0.0556
GO:0045842	positive regulation of mitotic metaphase/anaphase transition	0.52804	0.23745	0.56628	0.14822	0.3599	0.39208	0.1131	0.85921	0.1682	0.29793	0.89727	0.98821	0.98143	0.1202	0.991
GO:0045849	negative regulation of nurse cell apoptotic process	0.14655	0.69077	0.12075	0.58426	0.2397	0.73925	0.1686	0.70681	0.6241	0.61757	0.78098	0.99749	0.10494	0.8638	0.9892
GO:0045851	pH reduction	0.19291	0.90264	0.96575	0.94953	0.993	0.53469	0.9711	0.76772	0.3277	0.99998	0.17679	0.99966	0.344	0.3772	0.2001
GO:0045859	regulation of protein kinase activity	0.03356	0.90247	0.82131	0.81634	0.0174	0.1889	0.9673	0.66154	0.6294	0.2842	0.45025	0.62019	0.92558	0.2065	0.9237
GO:0045860	positive regulation of protein kinase activity	0.15498	0.58388	0.95075	0.74001	0.0357	0.02145	0.9649	0.99726	0.3076	0.48385	0.09531	0.57663	0.82065	0.239	0.3702
GO:0045861	negative regulation of proteolysis	0.76596	0.09353	0.65042	0.5186	0.819	0.77337	0.0289	0.85234	0.7331	0.46619	0.97163	0.15616	0.55527	0.4443	0.8741
GO:0045862	positive regulation of proteolysis	0.27317	0.15773	0.99909	0.75927	0.5796	0.28804	0.1627	0.92749	0.5258	0.48408	0.93459	0.37237	0.68615	0.9975	0.2146
GO:0045879	negative regulation of smoothened signaling pathway	0.26163	0.09046	0.09591	0.82256	0.1915	0.04919	0.4952	0.34548	0.6101	0.12537	0.89945	0.92405	0.59788	0.6002	0.9991
GO:0045880	positive regulation of smoothened signaling pathway	0.91501	0.8631	0.47975	0.90031	0.4906	0.34201	0.662	0.39576	0.0256	0.30133	0.97808	0.50652	0.76294	0.882	0.8245
GO:0045886	negative regulation of synaptic growth at neuromuscular junction	0.62772	0.93522	0.76632	1	0.695	0.72721	0.8578	0.44671	0.621	0.87968	0.69182	0.82257	0.46134	0.4712	0.9129
GO:0045887	positive regulation of synaptic growth at neuromuscular junction	0.62905	0.50931	0.95332	0.77739	0.9409	0.58928	0.8292	0.69727	0.9384	0.81037	0.01783	0.94677	0.4464	0.4133	0.6369
GO:0045892	negative regulation of transcription; DNA-templated	0.66946	0.85547	0.11668	0.83107	0.0041	0.6768	0.6598	0.42654	0.9974	0.66143	0.67749	0.71131	0.58428	0.7242	0.9289
GO:0045893	positive regulation of transcription; DNA-templated	0.71098	0.64342	0.23987	0.92609	0.3647	0.68335	0.881	0.97101	0.6149	0.2186	0.00434	0.95911	0.99759	0.6049	0.5985
GO:0045910	negative regulation of DNA recombination	0.35329	0.43299	0.60137	0.99854	0.9509	0.65202	0.6931	0.4379	0.7489	0.85346	0.86971	0.5392	0.97604	0.9906	0.6281
GO:0045913	positive regulation of carbohydrate metabolic process	0.50502	0.99541	0.20312	0.34266	0.5099	0.76017	0.2559	0.64537	0.5605	0.25014	0.7038	0.91841	0.13027	0.6467	0.5231
GO:0045924	regulation of female receptivity	0.33483	0.92718	0.34447	0.59204	0.0198	0.91348	0.4989	0.04364	0.0986	0.03444	0.21076	0.56403	0.51944	0.1023	0.0417
GO:0045926	negative regulation of growth	0.55427	0.88128	0.47463	0.82183	0.4466	0.68117	0.6	0.91517	0.7657	0.13822	0.82041	0.69238	0.08518	0.798	0.9505
GO:0045927	positive regulation of growth	0.39267	0.14765	0.56774	0.73987	0.7615	0.36642	0.4934	0.31454	0.7577	0.42847	0.37523	0.89933	0.35278	0.3329	0.8665
GO:0045930	negative regulation of mitotic cell cycle	0.69024	0.49629	0.85089	0.78646	0.0872	0.57664	0.0847	0.96592	0.8697	0.045	0.84626	0.20488	0.99482	0.8509	0.4452
GO:0045931	positive regulation of mitotic cell cycle	0.5214	0.24031	0.2199	0.06818	0.1455	0.47822	0.2098	0.83606	0.6642	0.28551	0.75645	0.89993	0.82828	0.0663	0.349
GO:0045934	negative regulation of nucleobase-containing compound metabolic process	0.78073	0.94224	0.16004	0.64751	0.9844	0.59497	0.7291	0.55799	0.9293	0.60141	0.84075	0.72462	0.64773	0.7726	0.9118
GO:0045935	positive regulation of nucleobase-containing compound metabolic process	0.71354	0.60324	0.20763	0.93726	0.6481	0.54425	0.8455	0.87666	0.92	0.37513	0.75472	0.95886	0.97719	0.3858	0.7023
GO:0045936	negative regulation of phosphate metabolic process	0.17056	0.77515	0.4942	0.79715	0.1188	0.32802	0.7784	0.79442	0.3937	0.24821	0.59598	0.39565	0.38331	0.3552	0.6394
GO:0045937	positive regulation of phosphate metabolic process	0.14764	0.58436	0.53539	0.574	0.5222	0.03367	0.7527	0.98581	0.3847	0.08744	0.14484	0.98088	0.68717	0.3155	0.5795
GO:0045938	positive regulation of circadian sleep/wake cycle; sleep	0.45195	0.48322	0.96419	0.68873	0.0782	0.74092	0.3686	0.6605	0.2887	0.17135	0.99665	0.20904	0.19109	0.4782	0.3978
GO:0045943	positive regulation of transcription from RNA polymerase I promoter	0.23698	0.58169	0.83438	0.99355	0.3579	0.66013	0.9756	0.99876	0.3339	0.88218	0.08014	0.72886	0.26546	0.6549	0.5315
GO:0045944	positive regulation of transcription from RNA polymerase II promoter	0.55971	0.64112	0.41127	0.72353	0.008	0.31356	0.6247	0.7953	0.812	0.07276	0.02293	0.8367	0.97382	0.6258	0.5238
GO:0045977	positive regulation of mitotic cell cycle; embryonic	0.4241	0.25121	0.69279	0.06531	0.4943	0.84014	0.1936	0.74977	0.5349	0.18057	0.73696	0.88407	0.47432	0.2092	0.4464
GO:0045981	positive regulation of nucleotide metabolic process	0.72036	0.90344	0.03267	0.54751	0.6277	0.02445	0.4011	0.12984	0.2551	0.90317	0.36365	0.89218	0.19096	0.1405	0.7049
GO:0045995	regulation of embryonic development	0.05773	0.24075	0.78622	0.76542	0.6102	0.4985	0.3959	0.9542	0.6341	0.9396	0.94158	0.873	0.68511	0.3596	0.7554
GO:0046011	regulation of oskar mRNA translation	0.70392	0.34087	0.21404	0.62252	0.863	0.35988	0.9439	0.8793	0.436	0.60491	0.80774	0.67032	0.91778	0.7328	0.9104
GO:0046031	ADP metabolic process	0.09513	0.28302	0.34523	0.37944	0.4033	0.51037	0.4365	0.78523	0.3473	0.35392	0.80775	0.17441	0.25832	0.0776	0.6504
GO:0046034	ATP metabolic process	0.27819	0.92169	0.97879	0.25873	0.9835	0.21091	0.8806	0.86542	0.2541	0.93992	0.74288	0.05152	0.18722	0.1207	0.9465
GO:0046112	nucleobase biosynthetic process	0.81247	NA	0.39765	0.77394	0.7528	0.23994	NA	0.15042	0.9433	0.02659	0.99999	NA	NA	0.9851	0.0568
GO:0046128	purine ribonucleoside metabolic process	0.1698	0.88379	0.04933	0.71593	0.5002	0.07579	0.27	0.23243	0.264	0.69696	0.55556	0.54094	0.52691	0.6594	0.0154
GO:0046148	pigment biosynthetic process	0.58648	0.05711	0.21317	0.03479	0.8248	0.73863	0.3367	0.17625	0.749	0.14876	0.01232	0.22327	0.88082	0.7211	0.6297
GO:0046152	ommochrome metabolic process	0.99666	0.60217	0.53034	0.09541	0.9755	0.81402	0.8759	0.75469	0.535	0.47492	0.0513	0.4579	0.59409	0.6187	0.8009
GO:0046154	rhodopsin metabolic process	0.38784	0.39906	0.29318	0.03613	0.9488	0.52257	0.0921	0.02806	0.2618	0.79489	0.0428	0.20605	0.99414	0.1214	0.7824
GO:0046158	ocellus pigment metabolic process	0.99666	0.60217	0.53034	0.09541	0.9755	0.81402	0.8759	0.75469	0.535	0.47492	0.0513	0.4579	0.59409	0.6187	0.8009
GO:0046165	alcohol biosynthetic process	0.44007	0.82752	0.47027	0.97636	0.6262	0.12702	0.8538	0.73514	0.7412	0.18648	0.07113	0.62187	0.67783	0.0643	0.2523
GO:0046189	phenol-containing compound biosynthetic process	0.66084	0.40256	0.27282	0.51105	0.2914	0.5638	0.6125	0.4558	0.9969	0.91452	0.30422	0.33189	0.629	0.1314	0.7803
GO:0046328	regulation of JNK cascade	0.68814	0.69151	0.8131	0.27516	0.2719	0.59066	0.5998	0.6549	0.042	0.0265	0.95213	0.86344	0.92386	0.0902	0.9407
GO:0046329	negative regulation of JNK cascade	0.00032	0.54435	0.85172	0.4864	0.2713	0.27192	0.9013	0.65615	0.1372	0.33483	0.77769	0.36901	0.7005	0.4535	0.8846
GO:0046330	positive regulation of JNK cascade	0.7324	0.93428	0.74345	0.05867	0.5839	0.80163	0.1354	0.64806	0.4002	0.06125	0.97138	0.6847	0.59588	0.2331	0.786
GO:0046331	lateral inhibition	0.66083	0.9274	0.96749	0.30536	0.0295	0.41677	0.6441	0.57322	0.5703	0.85908	0.67405	0.98871	0.99975	0.4401	0.9176
GO:0046348	amino sugar catabolic process	0.58842	0.98475	0.41602	0.19559	0.364	0.60036	NA	0.21517	0.9602	0.02538	0.81736	0.54004	0.48126	0.9988	0.5948
GO:0046365	monosaccharide catabolic process	0.1004	0.36488	0.87786	0.93944	0.1068	0.52426	0.6788	0.24038	0.8573	0.58661	0.21167	0.42113	0.46819	0.0836	0.7713
GO:0046390	ribose phosphate biosynthetic process	0.5256	0.12379	0.30886	0.22836	0.9324	0.37783	0.6881	0.59407	0.2352	0.80632	0.85885	0.08842	0.10927	0.8315	0.2406
GO:0046394	carboxylic acid biosynthetic process	0.14565	0.39567	0.66598	0.96512	0.9114	0.64931	0.1349	0.84145	0.7818	0.02537	0.18751	0.71243	0.5168	0.7255	0.0253
GO:0046395	carboxylic acid catabolic process	0.16086	0.23044	0.6339	0.486	0.6949	0.79985	0.373	0.0995	0.6813	0.71019	0.23631	0.07006	0.76517	0.4406	0.9805
GO:0046425	regulation of JAK-STAT cascade	0.95629	0.27241	0.73176	0.5954	0.3727	0.93871	0.8276	0.91272	0.8861	0.81046	0.79931	0.57295	0.9606	0.9664	0.3231
GO:0046426	negative regulation of JAK-STAT cascade	0.43682	0.98522	0.58111	0.21983	0.5626	0.77049	0.8903	0.84272	0.8573	0.4135	0.89869	0.51941	0.69889	0.3671	0.2419
GO:0046427	positive regulation of JAK-STAT cascade	0.87053	0.27013	0.35054	0.48203	0.5952	0.97851	0.8932	0.42138	0.8599	0.76854	0.6414	0.56349	0.92992	0.7649	0.2452
GO:0046434	organophosphate catabolic process	0.55382	0.99974	0.65551	0.44933	0.9879	0.52329	0.499	0.79192	0.3232	0.037	0.16801	0.81858	0.35904	0.2836	0.0635
GO:0046460	neutral lipid biosynthetic process	0.28927	0.81161	0.9506	0.20274	0.5262	0.33969	0.1143	0.15745	0.393	0.2712	0.63962	0.99865	0.75631	0.094	0.0404
GO:0046461	neutral lipid catabolic process	0.24901	0.13495	0.97136	0.35191	0.7754	0.32835	0.8585	0.08838	0.7267	0.68615	0.09561	0.3154	0.54073	0.2485	0.0826
GO:0046463	acylglycerol biosynthetic process	0.28927	0.81161	0.9506	0.20274	0.5262	0.33969	0.1143	0.15745	0.393	0.2712	0.63962	0.99865	0.75631	0.094	0.0404
GO:0046464	acylglycerol catabolic process	0.24901	0.13495	0.97136	0.35191	0.7754	0.32835	0.8585	0.08838	0.7267	0.68615	0.09561	0.3154	0.54073	0.2485	0.0826
GO:0046467	membrane lipid biosynthetic process	0.82744	0.44964	0.76814	0.06844	0.1173	0.10273	0.3409	0.87877	0.6074	0.80236	0.50186	0.60361	0.39485	0.9535	0.3893
GO:0046474	glycerophospholipid biosynthetic process	0.93885	0.69597	0.86483	0.39273	0.4693	0.18061	0.8475	0.16671	0.4836	0.06429	0.82675	0.78794	0.51728	0.8956	0.9904
GO:0046483	heterocycle metabolic process	0.7396	0.58834	0.35973	0.80619	0.9947	0.90429	0.7197	0.90486	0.59	0.93504	0.62574	0.92893	0.67055	0.6157	0.8766
GO:0046485	ether lipid metabolic process	0.83612	0.43432	0.97054	0.36775	0.0445	0.67243	0.487	0.25867	0.1371	0.56167	0.06788	0.96652	0.8871	0.6559	0.3963
GO:0046486	glycerolipid metabolic process	0.56486	0.68997	0.98101	0.24567	0.3277	0.10447	0.4629	0.13852	0.3717	0.15043	0.61292	0.8949	0.66249	0.4014	0.0435
GO:0046488	phosphatidylinositol metabolic process	0.54155	0.91467	0.46212	0.71508	0.0257	0.02281	0.3253	0.14846	0.0966	0.01712	0.48846	0.77505	0.71932	0.6037	0.3008
GO:0046496	nicotinamide nucleotide metabolic process	0.0841	0.25809	0.23781	0.50194	0.7229	0.68975	0.1438	0.72892	0.1383	0.1462	0.86485	0.06798	0.2938	0.0296	0.4695
GO:0046503	glycerolipid catabolic process	0.41503	0.16113	0.99282	0.51414	0.4994	0.47138	0.8466	0.09963	0.6678	0.55099	0.03125	0.27729	0.46222	0.3151	0.0609
GO:0046504	glycerol ether biosynthetic process	0.83612	0.43432	0.97054	0.36775	0.0445	0.67243	0.487	0.25867	0.1371	0.56167	0.06788	0.96652	0.8871	0.6559	0.3963
GO:0046528	imaginal disc fusion	0.35346	0.89668	0.95741	0.15936	0.6438	0.54455	0.9761	0.98179	0.0159	0.922	0.9899	0.46782	0.37396	0.5479	0.9775
GO:0046529	imaginal disc fusion; thorax closure	0.35346	0.89668	0.95741	0.15936	0.6438	0.54455	0.9761	0.98179	0.0159	0.922	0.9899	0.46782	0.37396	0.5479	0.9775
GO:0046530	photoreceptor cell differentiation	0.65234	0.71242	0.88146	0.60787	0.0929	0.53127	0.8494	0.9962	0.8158	0.41873	0.31692	0.97156	0.97983	0.5574	0.9583
GO:0046532	regulation of photoreceptor cell differentiation	0.2109	0.85075	0.92084	0.09968	0.4461	0.66096	0.6758	0.99328	0.1681	0.29151	0.87941	0.96475	0.51643	0.4172	0.9016
GO:0046533	negative regulation of photoreceptor cell differentiation	0.72915	0.89763	0.19562	0.13809	0.0677	0.12979	0.978	0.90752	0.4706	0.02253	0.06386	0.81284	0.92824	0.6054	0.8483
GO:0046534	positive regulation of photoreceptor cell differentiation	0.24702	0.73631	0.76642	0.33474	0.636	0.08294	0.2594	0.86445	0.438	0.5547	0.46797	0.61567	0.25008	0.2363	0.8727
GO:0046546	development of primary male sexual characteristics	NA	NA	NA	0.13229	NA	NA	NA	NA	0.627	NA	NA	NA	NA	0.989	NA
GO:0046552	photoreceptor cell fate commitment	0.32832	0.74085	0.95036	0.53519	0.4068	0.10464	0.9357	0.99348	0.72	0.21443	0.39775	0.82905	0.62445	0.9606	0.916
GO:0046578	regulation of Ras protein signal transduction	0.10572	0.29774	0.78467	0.90061	0.9192	0.15989	0.7603	0.82157	0.5535	0.6708	0.50501	0.91128	0.14203	0.2853	0.5093
GO:0046579	positive regulation of Ras protein signal transduction	0.10488	0.54604	0.64585	0.93159	0.8633	0.759	0.8483	0.88164	0.7486	0.37183	0.68437	0.47889	0.68058	0.5186	0.4925
GO:0046580	negative regulation of Ras protein signal transduction	0.32287	0.38395	0.66408	0.76667	0.6579	0.02533	0.3588	0.94251	0.0647	0.90619	0.63465	0.69592	0.43697	0.0029	0.7269
GO:0046595	establishment of pole plasm mRNA localization	0.79551	0.2469	0.45643	0.70501	NA	0.81831	0.7891	0.23986	0.583	NA	0.92338	0.70996	0.5717	0.9031	NA
GO:0046596	regulation of viral entry into host cell	0.21625	0.34242	0.47797	0.84499	0.98	0.26347	0.8729	0.89848	0.3337	0.83584	0.36515	0.09886	0.42172	0.8851	0.5837
GO:0046598	positive regulation of viral entry into host cell	0.21625	0.34242	0.47797	0.84499	0.98	0.26347	0.8729	0.89848	0.3337	0.83584	0.36515	0.09886	0.42172	0.8851	0.5837
GO:0046599	regulation of centriole replication	0.45694	0.22424	0.13798	0.58312	0.2397	0.35974	0.1435	0.50473	0.6241	0.61757	0.78098	0.62476	0.16968	0.8638	0.9892
GO:0046605	regulation of centrosome cycle	0.54619	0.15408	0.14323	0.55718	0.3412	0.88676	0.0881	0.33631	0.6546	0.55457	0.84571	0.37436	0.25232	0.743	0.9868
GO:0046620	regulation of organ growth	0.11797	0.40266	0.09845	0.14545	0.0565	0.87188	0.6849	0.97452	0.6747	0.36987	0.7918	0.32409	0.62927	0.9146	0.9722
GO:0046621	negative regulation of organ growth	0.45845	0.85603	0.45241	0.55096	0.3904	0.46537	0.4005	0.78302	0.8257	0.14097	0.46242	0.56805	0.61674	0.9625	0.8984
GO:0046622	positive regulation of organ growth	0.03198	0.13132	0.01322	0.04839	0.0216	0.72981	0.9539	0.71259	0.8178	0.58731	0.8735	0.30512	0.87085	0.7767	0.9659
GO:0046626	regulation of insulin receptor signaling pathway	0.33241	0.25847	0.99108	0.43819	0.8025	0.78159	0.1363	0.64223	0.4643	0.84363	0.52255	0.1989	0.70219	0.3569	0.7476
GO:0046627	negative regulation of insulin receptor signaling pathway	0.40322	0.42764	0.94937	0.55498	0.6	0.81416	0.2513	0.58629	0.5267	0.38586	0.59892	0.38251	0.8038	0.2816	0.8071
GO:0046653	tetrahydrofolate metabolic process	0.04264	0.44639	0.75941	0.58732	0.9405	0.33406	0.3459	0.10347	0.7961	0.10256	0.67898	0.47719	0.13555	0.4367	0.2804
GO:0046660	female sex differentiation	NA	0.69725	0.28975	NA	0.9089	NA	0.8245	0.36065	NA	0.99674	NA	0.72128	0.69621	NA	0.4019
GO:0046661	male sex differentiation	0.15687	0.88419	0.7406	0.02173	0.3391	0.26899	0.689	0.67536	0.5821	0.74003	0.64083	0.13412	0.66579	0.5861	0.9941
GO:0046662	regulation of oviposition	0.99045	0.78738	0.31885	0.14712	0.1108	0.78544	0.0179	0.11506	0.5976	0.53707	0.80179	0.83542	0.85752	0.3556	0.9581
GO:0046663	dorsal closure; leading edge cell differentiation	0.17451	0.54381	0.92303	0.88192	0.2219	0.25291	0.8898	0.74108	0.6649	0.50649	0.10835	NA	NA	0.7918	NA
GO:0046664	dorsal closure; amnioserosa morphology change	0.03343	0.85337	0.97084	0.52695	0.821	0.73112	0.501	0.11794	0.3777	0.76357	0.55037	0.91909	0.3572	0.4189	0.998
GO:0046666	retinal cell programmed cell death	0.70699	0.91293	0.99562	0.51134	0.8799	0.31249	0.901	0.86174	0.1469	0.6937	0.31987	0.88478	0.41779	0.8022	0.6225
GO:0046667	compound eye retinal cell programmed cell death	0.46932	0.8808	0.97778	0.44439	0.7531	0.25981	0.8818	0.80147	0.3922	0.95365	0.25517	0.84867	0.27247	0.6772	0.7271
GO:0046668	regulation of retinal cell programmed cell death	0.41797	0.85667	0.9822	0.42792	0.9605	0.48365	0.8533	0.67204	0.1709	0.95507	0.53169	0.64094	0.10663	0.7106	0.7498
GO:0046669	regulation of compound eye retinal cell programmed cell death	0.41797	0.85667	0.9822	0.42792	0.9605	0.48365	0.8533	0.67204	0.1709	0.95507	0.53169	0.64094	0.10663	0.7106	0.7498
GO:0046671	negative regulation of retinal cell programmed cell death	0.04643	0.80043	0.96697	0.3269	0.9844	0.50673	0.7134	0.66601	0.6271	0.87931	0.27302	0.51378	0.27028	0.622	0.7879
GO:0046673	negative regulation of compound eye retinal cell programmed cell death	0.04643	0.80043	0.96697	0.3269	0.9844	0.50673	0.7134	0.66601	0.6271	0.87931	0.27302	0.51378	0.27028	0.622	0.7879
GO:0046680	response to DDT	0.92787	0.85577	0.06467	0.2953	0.944	0.87264	0.4699	0.06353	0.1984	0.69408	NA	NA	NA	NA	NA
GO:0046683	response to organophosphorus	0.4132	NA	0.41818	0.02846	0.7889	NA	NA	0.84326	NA	0.10501	NA	NA	0.09515	NA	0.0815
GO:0046685	response to arsenic-containing substance	0.63083	0.90705	0.924	0.17711	0.0507	0.99182	0.4021	0.90856	0.4205	0.69441	0.26095	0.23193	0.93886	0.9239	0.9622
GO:0046686	response to cadmium ion	0.30445	0.87458	0.71775	0.64544	0.1779	0.99968	0.335	0.75377	0.2681	0.68639	0.52098	0.17097	0.62166	0.449	0.9099
GO:0046692	sperm competition	0.33025	0.79558	0.18931	0.58912	0.7636	0.65441	0.9614	0.61684	0.0717	0.35777	0.33562	0.58924	0.33634	0.7369	0.1608
GO:0046693	sperm storage	0.12919	0.93894	0.3007	0.63455	0.5986	0.84999	0.4032	0.0775	0.6858	0.03324	0.24944	0.88387	0.4095	0.3521	0.0709
GO:0046700	heterocycle catabolic process	0.47246	0.83265	0.18616	0.5656	0.4368	0.52874	0.4149	0.30055	0.0645	0.15015	0.36182	0.91227	0.04197	0.6356	0.4549
GO:0046716	muscle cell cellular homeostasis	0.0835	0.57993	0.34521	0.11962	0.6739	0.01923	0.5166	0.90545	0.54	0.72347	0.0555	0.60878	0.24406	0.4768	0.4955
GO:0046718	viral entry into host cell	0.18542	0.14347	0.41016	0.77481	0.9141	0.18595	0.7627	0.8616	0.4226	0.92901	0.60318	0.04046	0.70595	0.9769	0.5529
GO:0046777	protein autophosphorylation	0.78067	0.86966	0.9134	0.70525	0.862	0.99631	0.3115	0.7529	0.6519	0.29325	0.84675	0.80725	0.73121	0.9807	0.9808
GO:0046822	regulation of nucleocytoplasmic transport	0.50222	0.35735	0.54994	0.01825	0.7198	0.51042	0.3104	0.70512	0.7316	0.94756	0.77811	0.97421	0.66664	0.4657	0.9943
GO:0046823	negative regulation of nucleocytoplasmic transport	0.52603	0.10542	0.42736	0.31253	0.1048	0.16565	0.7429	0.57066	0.2117	0.25591	0.93588	0.48638	0.33956	0.6933	0.9988
GO:0046824	positive regulation of nucleocytoplasmic transport	0.60201	0.64089	0.68078	0.04223	0.4423	0.61203	0.0963	0.85198	0.5184	0.97976	0.60601	0.96222	0.61689	0.4237	0.9473
GO:0046825	regulation of protein export from nucleus	0.75077	0.76423	0.1615	0.66655	0.1055	0.24003	0.4116	0.99813	0.5254	0.01797	0.38285	0.96794	0.89669	0.9686	0.0654
GO:0046834	lipid phosphorylation	0.25382	0.97844	0.04824	0.21983	0.3867	0.75579	0.5646	0.75285	0.4354	0.17845	0.76865	0.70128	0.68357	0.3007	0.0152
GO:0046843	dorsal appendage formation	0.14683	0.33572	0.48248	0.31297	0.022	0.13945	0.7767	0.92652	0.3567	0.0186	0.79834	0.28448	0.71215	0.9129	0.9145
GO:0046844	micropyle formation	0.72787	0.69654	0.99523	0.79575	0.1027	0.77623	0.8357	0.75998	0.205	0.44786	0.50243	0.72354	0.81092	0.9777	0.5348
GO:0046847	filopodium assembly	0.27998	0.01835	0.60105	0.03224	0.3504	0.32428	0.7441	0.95701	0.6072	0.54229	0.0754	0.60596	0.88044	0.8314	0.6047
GO:0046854	phosphatidylinositol phosphorylation	0.36266	0.9815	0.12623	0.32739	0.2189	0.71346	0.4732	0.64829	0.4715	0.11765	0.59328	0.63064	0.58169	0.4194	0.0431
GO:0046879	hormone secretion	0.90587	0.98736	0.71555	0.75544	0.2624	0.91583	0.8874	0.60919	0.4407	0.99996	0.69021	0.94817	0.18106	0.2594	0.6692
GO:0046883	regulation of hormone secretion	0.90587	0.98736	0.71555	0.75544	0.2624	0.91583	0.8874	0.60919	0.4407	0.99996	0.69021	0.94817	0.18106	0.2594	0.6692
GO:0046887	positive regulation of hormone secretion	0.76665	0.97803	0.75703	0.80052	0.473	0.80799	0.7381	0.23089	0.3777	0.88296	0.55196	0.98785	0.1686	0.2484	0.8844
GO:0046889	positive regulation of lipid biosynthetic process	0.99899	0.47258	0.86282	0.70607	0.5608	0.44514	0.325	0.83598	0.9819	0.84596	0.95061	0.52386	0.68359	0.4341	0.7879
GO:0046890	regulation of lipid biosynthetic process	0.99898	0.44359	0.84326	0.65927	0.4994	0.4873	0.4208	0.80648	0.9783	0.72773	0.94101	0.65815	0.89746	0.3673	0.7511
GO:0046903	secretion	0.85059	0.99306	0.66019	0.94423	0.0701	0.71465	0.3717	0.43541	0.5586	0.73127	0.63271	0.95476	0.59686	0.1951	0.5257
GO:0046907	intracellular transport	0.88002	0.46032	0.83531	0.9887	0.3607	0.30362	0.7299	0.25114	0.7856	0.89859	0.91181	0.90183	0.62737	0.0746	0.9701
GO:0046916	cellular transition metal ion homeostasis	0.82993	0.9988	0.41853	0.59049	0.4991	0.11036	0.9358	0.68282	0.7708	0.99051	0.79163	0.73723	0.50151	0.0114	0.9932
GO:0046928	regulation of neurotransmitter secretion	0.63196	0.98389	0.6295	0.91992	0.3979	0.55901	0.295	0.82005	0.8166	0.90907	0.02285	0.65969	0.17855	0.7929	0.2475
GO:0046939	nucleotide phosphorylation	0.04859	0.21691	0.72364	0.64049	0.7748	0.34826	0.3015	0.76624	0.5203	0.22508	0.70557	0.11972	0.2605	0.0414	0.7997
GO:0046942	carboxylic acid transport	0.83401	0.97757	0.54585	0.24284	0.4876	0.85591	0.9479	0.28112	0.4746	0.03342	0.17634	0.7306	0.32721	0.0449	0.1061
GO:0046949	fatty-acyl-CoA biosynthetic process	0.19489	0.34622	0.79516	0.94631	0.7727	0.25162	0.6639	0.16906	0.4879	0.91173	0.04403	0.11226	0.20603	0.9208	0.1062
GO:0046956	positive phototaxis	0.63843	0.81213	0.15788	0.66763	0.8189	0.79298	0.5863	0.752	0.9374	0.21216	0.2424	0.99456	0.83713	0.5458	0.4504
GO:0046958	nonassociative learning	0.00468	0.16311	0.94294	0.93463	0.911	0.72706	0.8435	0.58349	0.7347	0.21139	0.86366	0.81462	0.98826	0.2981	0.1603
GO:0046959	habituation	0.01087	0.16221	0.70881	0.94042	0.7997	0.74853	0.8754	0.67126	0.5171	0.16792	0.8753	0.82764	0.99498	0.2303	0.2649
GO:0048009	insulin-like growth factor receptor signaling pathway	NA	0.55593	NA	NA	0.9999	NA	NA	NA	NA	NA	NA	NA	NA	NA	NA
GO:0048015	phosphatidylinositol-mediated signaling	0.07467	0.39978	0.56978	0.54693	0.8799	0.09853	0.142	0.30803	0.3359	0.05509	0.13837	0.57439	0.75287	0.9766	0.4996
GO:0048017	inositol lipid-mediated signaling	0.07467	0.39978	0.56978	0.54693	0.8799	0.09853	0.142	0.30803	0.3359	0.05509	0.13837	0.57439	0.75287	0.9766	0.4996
GO:0048024	regulation of mRNA splicing; via spliceosome	0.23889	0.5682	0.50802	0.64297	0.967	0.64825	0.6998	0.9935	0.6223	0.74926	0.35946	0.988	0.79038	0.2039	0.8847
GO:0048025	negative regulation of mRNA splicing; via spliceosome	0.75946	0.54124	0.25911	0.5279	0.8527	0.98426	0.8899	0.75045	0.2901	0.65284	0.85647	0.93976	0.41071	0.7304	0.7706
GO:0048036	central complex development	NA	NA	0.18199	NA	0.7014	NA	NA	0.92631	NA	0.99002	NA	NA	0.7144	NA	0.2802
GO:0048042	regulation of post-mating oviposition	0.99403	0.98579	0.70017	0.346	0.1731	0.5992	0.1627	0.29735	0.1957	0.5432	0.94276	0.89382	0.55656	0.3466	0.7315
GO:0048052	R1/R6 cell differentiation	0.64168	NA	NA	0.00412	0.0837	0.22933	NA	NA	0.7341	0.24121	0.12711	NA	NA	0.4951	0.6269
GO:0048056	R3/R4 cell differentiation	0.09179	0.56237	0.92177	0.48911	0.5963	0.03749	0.8279	0.31191	0.8846	0.18908	0.26717	0.15511	0.30316	0.9578	0.7396
GO:0048060	negative gravitaxis	0.0981	0.50266	0.10511	0.13762	0.0013	NA	NA	NA	NA	NA	NA	NA	NA	NA	NA
GO:0048065	male courtship behavior; veined wing extension	0.56498	0.36301	0.70926	0.93964	0.3536	0.81883	0.5619	0.97504	0.915	0.41754	0.64455	0.63537	0.19059	0.2514	0.4102
GO:0048066	developmental pigmentation	0.83903	0.94106	0.14332	0.00696	0.5942	0.77499	0.8205	0.26197	0.2439	0.70238	0.09656	0.16549	0.97365	0.2244	0.6587
GO:0048067	cuticle pigmentation	0.82136	0.97992	0.76766	0.16033	0.185	0.78998	0.8554	0.3392	0.4191	0.50759	0.70054	0.46746	0.73156	0.1142	0.7546
GO:0048069	eye pigmentation	0.66225	0.27253	0.1415	0.01793	0.8969	0.69767	0.2363	0.1324	0.1679	0.296	0.03326	0.21574	0.97367	0.6493	0.9245
GO:0048070	regulation of developmental pigmentation	0.82981	0.94893	0.88981	0.28766	0.0198	0.97133	0.8634	0.94796	0.3167	0.83688	0.84241	0.75311	0.84301	0.1321	0.8297
GO:0048072	compound eye pigmentation	0.99942	0.85568	0.40667	0.13402	0.751	0.62554	0.6436	0.65032	0.3723	0.81566	0.79575	0.99978	0.66327	0.8484	0.1734
GO:0048079	regulation of cuticle pigmentation	0.72848	0.98622	0.87315	0.33929	0.0148	0.98988	0.8276	0.9763	0.3466	0.88557	0.97341	0.7713	0.76143	0.1732	0.8192
GO:0048081	positive regulation of cuticle pigmentation	0.99998	0.98737	0.66799	0.70553	0.2942	0.83552	0.4771	0.93658	0.2668	0.65101	0.99816	0.85826	0.6277	0.3179	0.8773
GO:0048082	regulation of adult chitin-containing cuticle pigmentation	0.32506	0.55125	0.98565	0.2876	0.0175	0.99937	0.8561	0.70022	0.8204	0.87435	0.34539	0.26255	0.84825	0.4322	0.6082
GO:0048085	adult chitin-containing cuticle pigmentation	0.47174	0.62762	0.71613	0.10212	0.3271	0.83278	0.9617	0.07732	0.7415	0.37064	0.19698	0.21037	0.52694	0.1272	0.7916
GO:0048087	positive regulation of developmental pigmentation	0.99998	0.98737	0.66799	0.70553	0.2942	0.83552	0.4771	0.93658	0.2668	0.65101	0.99816	0.85826	0.6277	0.3179	0.8773
GO:0048102	autophagic cell death	0.98408	0.75237	0.97531	0.08772	0.2623	0.15784	0.7798	0.80241	0.2946	0.66737	0.5877	0.33167	0.99609	0.1567	0.6855
GO:0048103	somatic stem cell division	0.80116	0.63059	0.74435	0.69313	0.0747	0.34563	0.346	0.9162	0.7909	0.77128	0.06267	0.92386	0.91999	0.6516	0.918
GO:0048132	female germ-line stem cell asymmetric division	0.48117	0.00425	0.54428	0.44111	0.4315	0.15476	0.605	0.68228	0.3816	0.15521	0.66266	0.9525	0.37011	0.4268	0.804
GO:0048134	germ-line cyst formation	0.35892	0.31679	0.76853	0.94343	0.0826	0.43138	0.5254	0.92867	0.9462	0.39385	0.97624	0.9965	0.80361	0.985	0.9004
GO:0048135	female germ-line cyst formation	0.31734	0.38213	0.47884	0.9653	0.0341	0.57955	0.7246	0.82146	0.9028	0.35501	0.97896	0.99676	0.77059	0.9092	0.8127
GO:0048137	spermatocyte division	0.53073	0.82576	0.9835	0.91459	0.9934	0.91279	0.2239	0.91314	0.7695	0.97221	0.9467	0.98427	0.20299	0.7066	0.9655
GO:0048138	germ-line cyst encapsulation	0.82562	0.27253	0.95454	0.88468	0.2968	0.58705	0.2899	0.87809	0.7721	0.41721	0.60726	0.85095	0.85811	0.7478	0.8378
GO:0048139	female germ-line cyst encapsulation	0.40292	0.25619	0.30818	0.29374	0.2834	0.2343	0.9217	0.54542	0.675	0.29953	0.49107	0.96543	0.28331	0.5793	0.9776
GO:0048140	male germ-line cyst encapsulation	0.98599	0.51622	0.994	0.82384	0.4174	0.81635	0.0179	0.80116	0.7214	0.70293	0.87348	0.31377	0.99918	0.8543	0.4587
GO:0048142	germarium-derived cystoblast division	0.95776	0.7788	0.61246	0.94507	0.1504	0.93568	0.0019	0.85234	0.8447	0.94274	0.94595	0.61654	0.86968	0.9788	0.6374
GO:0048149	behavioral response to ethanol	0.88963	0.6805	0.66437	0.61904	0.6399	0.07874	0.5217	0.95537	0.4278	0.062	0.64475	0.63125	0.36294	0.9418	0.9374
GO:0048167	regulation of synaptic plasticity	0.65515	0.96563	0.09224	0.27686	0.872	0.11522	0.8039	0.87433	0.1356	0.66772	0.47094	0.76272	0.33794	0.0536	0.8784
GO:0048190	wing disc dorsal/ventral pattern formation	0.33053	0.42767	0.10394	0.00438	0.5877	0.41741	0.8484	0.4109	0.1608	0.8373	0.11321	0.97668	0.10903	0.3522	0.6855
GO:0048193	Golgi vesicle transport	0.99991	0.52803	0.32655	0.96027	0.3132	0.68098	0.4938	0.39982	0.6437	0.78762	0.99869	0.94603	0.85394	0.6849	0.925
GO:0048199	vesicle targeting; to; from or within Golgi	0.91722	0.93158	0.19967	0.75451	0.2208	0.52329	0.8549	0.95733	0.5929	0.75151	0.87678	0.77914	0.59233	0.465	0.9165
GO:0048207	vesicle targeting; rough ER to cis-Golgi	0.91488	0.65504	0.20989	0.85957	0.3565	0.62261	0.7756	0.96258	0.4443	0.77892	0.88973	0.71858	0.6894	0.3338	0.9266
GO:0048208	COPII vesicle coating	0.91488	0.65504	0.20989	0.85957	0.3565	0.62261	0.7756	0.96258	0.4443	0.77892	0.88973	0.71858	0.6894	0.3338	0.9266
GO:0048209	regulation of vesicle targeting; to; from or within Golgi	0.91722	0.93158	0.19967	0.75451	0.2208	0.52329	0.8549	0.95733	0.5929	0.75151	0.87678	0.77914	0.59233	0.465	0.9165
GO:0048210	Golgi vesicle fusion to target membrane	0.27428	0.96025	0.72012	0.94177	0.9538	0.94872	0.6127	0.11308	0.2524	0.9014	0.9709	0.99246	0.54072	0.3983	0.9292
GO:0048227	plasma membrane to endosome transport	0.46385	0.19001	0.83799	0.99896	0.5151	0.99193	0.8863	0.0628	0.3737	0.74246	0.98581	0.15687	0.88252	0.8618	0.4679
GO:0048232	male gamete generation	0.32355	0.66195	0.98742	0.97447	0.9552	0.79776	0.0882	1	0.8013	0.48259	0.9562	0.99411	0.89438	0.2584	0.8771
GO:0048259	regulation of receptor-mediated endocytosis	0.96174	0.33278	0.25798	0.27936	0.0513	0.66138	0.9225	0.43575	0.3831	0.07639	0.9207	0.82268	0.96132	0.9092	0.2227
GO:0048260	positive regulation of receptor-mediated endocytosis	0.93252	0.43364	0.47234	0.42714	0.1194	0.31844	0.7525	0.70242	0.3431	0.18981	0.93011	0.92493	0.93815	0.8561	0.2985
GO:0048278	vesicle docking	0.88623	0.23702	0.5564	0.87207	0.2163	0.8932	0.9808	0.28271	0.4735	0.90333	0.99879	0.05906	0.99903	0.0878	0.3691
GO:0048284	organelle fusion	0.21393	0.74195	0.73359	0.81037	0.5778	0.55587	0.9359	0.48011	0.3444	0.99075	0.9907	0.85652	0.65897	0.1404	0.7001
GO:0048285	organelle fission	0.25687	0.12299	0.88247	0.98116	0.487	0.96198	0.7681	0.99463	0.4149	0.76204	0.94693	0.99477	0.80822	0.292	0.9551
GO:0048332	mesoderm morphogenesis	0.98826	0.95398	0.69114	0.64552	0.3423	0.42673	0.8658	0.81926	0.571	0.67822	0.92319	0.52311	0.61716	0.612	0.1459
GO:0048383	mesectoderm development	NA	0.79813	0.25053	0.50423	NA	NA	0.0663	0.76129	0.1754	NA	NA	0.99943	0.72902	0.141	NA
GO:0048388	endosomal lumen acidification	0.59283	0.86553	0.98409	0.82385	0.9886	0.50453	0.8224	0.96078	0.6066	0.98424	0.57983	0.58204	0.11979	0.2618	0.1764
GO:0048468	cell development	0.17558	0.93588	0.94518	0.28986	0.7724	0.3345	0.8118	0.9934	0.8107	0.9901	0.32999	0.89999	0.97096	0.1946	0.9947
GO:0048469	cell maturation	0.05838	0.37864	0.337	0.57682	0.609	0.60123	0.6655	0.83976	0.1031	0.67299	0.9548	0.96577	0.71436	0.3001	0.9724
GO:0048477	oogenesis	0.34423	0.93391	0.89515	0.7916	0.8407	0.18398	0.9728	0.97813	0.9467	0.96097	0.13198	0.92239	0.92442	0.2411	1
GO:0048488	synaptic vesicle endocytosis	0.99932	0.98949	0.79656	0.89091	0.7272	0.71241	0.6772	0.58307	0.143	0.49596	0.65566	0.62805	0.51048	0.9666	0.9972
GO:0048489	synaptic vesicle transport	0.97703	0.99714	0.71355	0.9933	0.434	0.84396	0.5604	0.41279	0.2535	0.83246	0.88461	0.4863	0.84867	0.5111	0.6069
GO:0048511	rhythmic process	0.82222	0.66063	0.43282	0.73067	0.1259	0.55779	0.7673	0.84335	0.1732	0.42844	0.74866	0.92583	0.6094	0.4047	0.8766
GO:0048512	circadian behavior	0.7415	0.36762	0.54063	0.63031	0.0482	0.71885	0.6483	0.88311	0.509	0.80392	0.74834	0.71062	0.83804	0.5873	0.9201
GO:0048513	animal organ development	0.43362	0.96902	0.63475	0.36208	0.643	0.48444	0.6505	0.52067	0.8575	0.88633	0.40535	0.967	0.99839	0.0575	0.8563
GO:0048515	spermatid differentiation	0.47391	0.62561	0.99544	0.61944	0.9835	0.69147	0.4586	0.99983	0.939	0.7972	0.83898	0.99044	0.91799	0.1321	0.8803
GO:0048518	positive regulation of biological process	0.91263	0.79755	0.75524	0.69127	0.5516	0.21581	0.8937	0.92868	0.4877	0.96056	0.98748	0.99632	0.99995	0.2867	0.7848
GO:0048519	negative regulation of biological process	0.97367	0.36398	0.58762	0.96177	0.95	0.74099	0.5078	0.93515	0.9278	0.89363	0.74801	0.96648	0.95235	0.5329	0.9899
GO:0048520	positive regulation of behavior	0.33799	0.76283	0.81406	0.40514	0.1085	0.50634	0.5393	0.56632	0.4307	0.18321	0.99564	0.34169	0.41275	0.7944	0.4086
GO:0048521	negative regulation of behavior	0.82656	0.84768	0.6865	0.33881	0.639	NA	NA	NA	NA	NA	NA	0.64062	0.48546	NA	0.7379
GO:0048522	positive regulation of cellular process	0.92526	0.60552	0.46177	0.30553	0.5223	0.19775	0.9423	0.88636	0.5897	0.99119	0.7978	0.9947	0.99978	0.2188	0.7436
GO:0048523	negative regulation of cellular process	0.98358	0.36734	0.40993	0.9192	0.3725	0.48401	0.6732	0.93167	0.7632	0.90071	0.76016	0.92919	0.96349	0.6312	0.9735
GO:0048524	positive regulation of viral process	0.21401	0.59558	0.39971	0.95951	0.589	0.18825	0.7385	0.80653	0.1772	0.67265	0.17936	0.55975	0.26151	0.7058	0.36
GO:0048525	negative regulation of viral process	0.53774	0.92021	0.21642	0.46983	0.4502	0.89169	0.973	0.48707	0.3667	0.8309	0.8972	0.93822	0.67948	0.2439	0.5483
GO:0048534	hematopoietic or lymphoid organ development	0.37765	0.33419	0.73723	0.40374	0.9686	0.19598	0.4082	0.89825	0.8733	0.61015	0.60232	0.39472	0.64521	0.5835	0.7864
GO:0048542	lymph gland development	0.39676	0.37044	0.58927	0.72844	0.9489	0.59153	0.3795	0.79104	0.5426	0.89842	0.55453	0.12824	0.60886	0.485	0.4397
GO:0048545	response to steroid hormone	0.23146	0.09891	0.53168	0.53826	0.4338	0.79868	0.6756	0.18543	0.2304	0.67478	0.84297	0.59791	0.95221	0.0863	0.2308
GO:0048546	digestive tract morphogenesis	0.72254	0.51504	0.72848	0.24145	0.0019	0.15407	0.6637	0.59543	0.9511	0.54626	0.00714	0.35373	0.82325	0.6001	0.1845
GO:0048557	embryonic digestive tract morphogenesis	0.02548	0.30684	0.99735	0.48003	0.1357	0.21258	0.8102	0.62655	0.6132	0.43008	0.09592	0.98891	0.83971	0.9078	0.7837
GO:0048562	embryonic organ morphogenesis	0.06124	0.48783	0.9986	0.60915	0.068	0.25884	0.7914	0.77995	0.5414	0.25578	0.1866	0.95346	0.86265	0.9178	0.7249
GO:0048563	post-embryonic animal organ morphogenesis	0.22714	0.09859	0.89258	0.45359	0.3005	0.28756	0.8295	0.81345	0.8925	0.50633	0.69663	0.51011	0.53574	0.3147	0.9199
GO:0048565	digestive tract development	0.64662	0.32842	0.70565	0.51017	0.6109	0.15959	0.8109	0.83356	0.9221	0.37812	0.04216	0.32338	0.67941	0.4941	0.4011
GO:0048566	embryonic digestive tract development	0.0112	0.48783	0.82201	0.60915	0.1499	0.25884	0.95	0.77995	0.5414	0.25578	0.0439	0.95346	0.86265	0.5755	0.76
GO:0048567	ectodermal digestive tract morphogenesis	0.12074	0.32532	0.94084	0.53449	0.1329	0.3039	0.773	0.54472	0.4736	0.39143	0.04817	0.916	0.88131	0.909	0.5513
GO:0048568	embryonic organ development	0.3937	0.83595	0.93119	0.67137	0.0304	0.22716	0.8132	0.97974	0.8001	0.17977	0.7341	0.51023	0.40522	0.103	0.7923
GO:0048569	post-embryonic animal organ development	0.14798	0.16235	0.73211	0.35039	0.4758	0.23904	0.7467	0.87847	0.8478	0.52986	0.79685	0.38409	0.87486	0.1246	0.8031
GO:0048580	regulation of post-embryonic development	0.99093	0.16221	0.47735	0.49967	0.1912	0.59276	0.5745	0.74566	0.8272	0.32619	0.78796	0.57912	0.66647	0.4146	0.7059
GO:0048581	negative regulation of post-embryonic development	0.87143	0.73449	0.66224	0.63291	0.1305	0.77337	0.4745	0.93557	0.6525	0.08406	0.73627	0.76993	0.61016	0.7414	0.6834
GO:0048583	regulation of response to stimulus	0.20925	0.22848	0.4993	0.70704	0.4912	0.0922	0.1233	0.60983	0.7922	0.45748	0.1679	0.79716	0.99211	0.3287	0.7511
GO:0048584	positive regulation of response to stimulus	0.31255	0.23204	0.20878	0.5153	0.2083	0.35031	0.2122	0.53	0.5855	0.44763	0.58453	0.95265	0.98028	0.2188	0.8028
GO:0048585	negative regulation of response to stimulus	0.29897	0.15144	0.59382	0.91607	0.007	0.07484	0.9184	0.9346	0.6854	0.05994	0.28056	0.58603	0.89691	0.6733	0.8306
GO:0048588	developmental cell growth	0.31884	0.0365	0.21643	0.74539	0.4577	0.20643	0.9954	0.06622	0.9692	0.58079	0.79774	0.8198	0.55971	0.3412	0.9995
GO:0048589	developmental growth	0.46638	0.02587	0.74246	0.67478	0.8868	0.59195	0.9973	0.6364	0.7556	0.65286	0.61964	0.92521	0.11991	0.2067	0.9963
GO:0048592	eye morphogenesis	0.58723	0.3738	0.86697	0.88388	0.3276	0.25043	0.933	0.92981	0.6852	0.39929	0.14496	0.97431	0.93483	0.6401	0.619
GO:0048598	embryonic morphogenesis	0.84589	0.97026	0.96972	0.67919	0.1924	0.39708	0.4493	0.98451	0.8578	0.28905	0.15156	0.84145	0.97595	0.1986	0.7494
GO:0048599	oocyte development	0.02865	0.68509	0.58729	0.39744	0.6247	0.48495	0.5209	0.7362	0.1081	0.55557	0.99926	0.91118	0.85741	0.3817	0.9556
GO:0048608	reproductive structure development	0.67052	0.86508	0.84501	0.62755	0.4841	0.6277	0.8972	0.89944	0.7405	0.73137	0.57024	0.02753	0.61559	0.7952	0.9035
GO:0048609	multicellular organismal reproductive process	0.52714	0.95856	0.94094	0.84882	0.5475	0.46918	0.9576	0.98775	0.9084	0.79742	0.19611	0.95271	0.80554	0.1484	0.9404
GO:0048611	embryonic ectodermal digestive tract development	0.02548	0.30684	0.99735	0.48003	0.1357	0.21258	0.8102	0.62655	0.6132	0.43008	0.09592	0.98891	0.83971	0.9078	0.7837
GO:0048613	embryonic ectodermal digestive tract morphogenesis	0.02548	0.30684	0.99735	0.48003	0.1357	0.21258	0.8102	0.62655	0.6132	0.43008	0.09592	0.98891	0.83971	0.9078	0.7837
GO:0048615	embryonic anterior midgut (ectodermal) morphogenesis	0.02548	0.30684	0.99735	0.48003	0.1357	0.21258	0.8102	0.62655	0.6132	0.43008	0.09592	0.98891	0.83971	0.9078	0.7837
GO:0048619	embryonic hindgut morphogenesis	0.67161	0.80753	0.23522	0.31627	0.0445	0.2551	0.9393	0.88033	0.7885	0.31266	0.0137	0.60657	0.75694	0.2041	0.0884
GO:0048638	regulation of developmental growth	0.40109	0.39629	0.81801	0.93074	0.7922	0.42425	0.9467	0.77053	0.7265	0.69564	0.91848	0.87798	0.16954	0.5702	0.9719
GO:0048639	positive regulation of developmental growth	0.10041	0.12352	0.45793	0.67587	0.7938	0.3229	0.5663	0.21853	0.8079	0.22961	0.00146	0.73914	0.32072	0.4283	0.6973
GO:0048640	negative regulation of developmental growth	0.82766	0.9036	0.51724	1	0.5293	0.6994	0.9583	0.91773	0.8233	0.57186	0.68739	0.68009	0.31023	0.5718	0.9658
GO:0048644	muscle organ morphogenesis	0.54508	0.81627	0.54536	0.98949	0.7814	0.01979	0.7062	0.87468	0.6201	0.84969	0.34069	0.70882	0.30463	0.9489	0.4824
GO:0048645	animal organ formation	0.79782	0.54728	0.87688	0.92051	0.5477	0.59195	0.8391	0.79101	0.2966	0.87121	0.57421	0.78502	0.6476	0.5109	0.8306
GO:0048646	anatomical structure formation involved in morphogenesis	0.1485	0.92318	0.94991	0.39696	0.7983	0.30753	0.967	0.95362	0.7326	0.94787	0.43926	0.91016	0.82878	0.5665	0.968
GO:0048663	neuron fate commitment	0.32832	0.74085	0.95036	0.53519	0.4068	0.10464	0.9357	0.99348	0.72	0.21443	0.39775	0.82905	0.62445	0.9606	0.916
GO:0048665	neuron fate specification	0.89464	0.62678	0.89664	0.6944	0.403	0.76025	0.481	0.99863	0.8242	0.78764	0.9473	0.49185	0.65382	0.9126	0.4768
GO:0048666	neuron development	0.48076	0.1669	0.5469	0.66719	0.0688	0.72271	0.9027	0.98983	0.469	0.4345	0.55947	0.96201	0.98455	0.5283	0.9983
GO:0048667	cell morphogenesis involved in neuron differentiation	0.28639	0.77964	0.6612	0.58131	0.1349	0.82579	0.9523	0.912	0.5568	0.08878	0.55186	0.97996	0.97876	0.5365	0.8517
GO:0048675	axon extension	0.35161	0.07256	0.9602	0.54298	0.4925	0.58803	0.9949	0.03493	0.8842	0.40118	0.00958	0.78065	0.9207	0.8125	0.9918
GO:0048678	response to axon injury	0.50869	0.21815	0.65736	0.11664	0.1944	0.79948	0.1179	0.74629	0.1737	0.9356	0.06042	0.87372	0.84965	0.2436	0.9673
GO:0048679	regulation of axon regeneration	0.50234	0.46905	0.85465	0.37746	0.1599	0.1235	0.2286	0.89363	0.0749	0.80816	0.20937	0.55748	0.48771	0.5453	0.985
GO:0048699	generation of neurons	0.59373	0.14041	0.66873	0.85249	0.1317	0.58902	0.8439	0.99977	0.8313	0.43316	0.27822	0.96714	0.96551	0.4309	0.9747
GO:0048707	instar larval or pupal morphogenesis	0.13144	0.18702	0.96042	0.15115	0.2614	0.1446	0.9102	0.77276	0.7435	0.27371	0.62809	0.68118	0.80347	0.2176	0.8115
GO:0048729	tissue morphogenesis	0.58053	0.38729	0.52065	0.87885	0.1134	0.28386	0.5046	0.67802	0.9486	0.48685	0.91514	0.88199	0.94503	0.612	0.9786
GO:0048731	system development	0.90924	0.78761	0.41942	0.46992	0.8807	0.47112	0.8988	0.90546	0.8541	0.99075	0.16375	0.99134	0.93203	0.0457	0.9942
GO:0048732	gland development	0.63584	0.8378	0.99402	0.45266	0.4167	0.22498	0.6045	0.83771	0.5809	0.81964	0.48811	0.34772	0.99189	0.0528	0.499
GO:0048736	appendage development	0.13426	0.05032	0.81661	0.47252	0.3269	0.35015	0.8145	0.90254	0.9657	0.46689	0.67057	0.5075	0.77926	0.2048	0.7943
GO:0048737	imaginal disc-derived appendage development	0.11874	0.04311	0.82384	0.4505	0.3065	0.32954	0.8021	0.90525	0.9654	0.48016	0.66396	0.55038	0.82038	0.213	0.7583
GO:0048741	skeletal muscle fiber development	0.87531	0.19764	0.70903	0.39456	0.9927	0.84767	0.2125	0.3738	0.9969	0.69741	0.74394	0.7586	0.56197	0.4139	0.9528
GO:0048747	muscle fiber development	0.82051	0.15964	0.60239	0.55465	0.921	0.05315	0.4517	0.73175	0.985	0.80092	0.09668	0.86353	0.95939	0.7209	0.9129
GO:0048749	compound eye development	0.62124	0.74555	0.82175	0.9862	0.3604	0.2807	0.8826	0.93801	0.724	0.21662	0.20132	0.97833	0.89245	0.8066	0.8462
GO:0048753	pigment granule organization	0.95736	0.43108	0.70652	0.32081	0.7784	0.65117	0.5581	0.23429	0.6811	0.26238	0.68127	0.82277	0.93235	0.602	0.5214
GO:0048754	branching morphogenesis of an epithelial tube	1	0.18248	0.92265	0.92399	0.032	0.12434	0.2852	0.89803	0.8168	0.2588	0.49155	0.66489	0.40863	0.6541	0.8921
GO:0048789	cytoskeletal matrix organization at active zone	0.50102	0.385	0.85293	0.98626	0.8358	0.64116	0.0337	0.82083	0.7531	0.99963	0.91284	0.74504	0.88252	0.1121	0.5648
GO:0048790	maintenance of presynaptic active zone structure	0.92313	0.54721	0.91534	0.99645	0.7651	0.95713	0.059	0.48084	0.5472	0.87127	0.98203	0.8848	0.20223	0.0184	0.6758
GO:0048800	antennal morphogenesis	NA	0.6368	0.97925	NA	0.9917	NA	0.6605	0.89118	NA	0.81836	NA	0.15126	0.69392	NA	0.0425
GO:0048803	imaginal disc-derived male genitalia morphogenesis	0.1998	0.91347	0.92948	0.11394	0.8212	0.21385	0.6374	0.71211	0.6435	0.4366	0.26339	0.06477	0.84719	0.4203	0.951
GO:0048805	imaginal disc-derived genitalia morphogenesis	0.15807	0.81654	0.87371	0.15862	0.7559	0.1285	0.3986	0.61924	0.7336	0.51931	0.15784	0.03677	0.94474	0.4523	0.8784
GO:0048806	genitalia development	0.21382	0.81052	0.92557	0.23224	0.8633	0.3569	0.4094	0.8031	0.9019	0.74003	0.18751	0.01383	0.96526	0.5625	0.9416
GO:0048808	male genitalia morphogenesis	0.29168	0.81654	0.89545	0.08931	0.7186	0.14764	0.7144	0.84345	0.7317	0.51931	0.26268	0.03677	0.94474	0.4523	0.9763
GO:0048812	neuron projection morphogenesis	0.30406	0.58507	0.86653	0.66831	0.175	0.83753	0.8884	0.99359	0.6888	0.15759	0.88074	0.95188	0.97266	0.3161	0.9665
GO:0048813	dendrite morphogenesis	0.24423	0.41476	0.69525	0.97111	0.2151	0.37338	0.9916	0.99167	0.8365	0.02325	0.79792	0.89308	0.99026	0.4075	0.8226
GO:0048814	regulation of dendrite morphogenesis	0.25451	0.56928	0.39346	0.79317	0.2784	0.16545	0.7397	0.99103	0.6537	0.13334	0.75349	0.99613	0.99541	0.5978	0.3739
GO:0048846	axon extension involved in axon guidance	0.74463	0.42857	0.73895	NA	0.4735	0.31177	0.399	0.09249	NA	0.99002	0.05491	0.27235	0.95288	NA	0.7828
GO:0048854	brain morphogenesis	0.87304	0.58349	0.61727	0.55215	0.5434	0.95765	0.6495	0.9376	0.412	0.82426	0.98512	0.16834	0.65469	0.9826	0.5854
GO:0048856	anatomical structure development	0.74484	0.94716	0.80627	0.14292	0.9951	0.78816	0.9894	0.87125	0.8549	0.94505	0.26753	0.94703	0.8483	0.0319	0.9601
GO:0048858	cell projection morphogenesis	0.30406	0.58507	0.86653	0.66831	0.175	0.83753	0.8884	0.99359	0.6888	0.15759	0.88074	0.95188	0.97266	0.3161	0.9665
GO:0048859	formation of anatomical boundary	0.97301	0.07088	0.82546	0.83233	0.1191	0.30551	0.5549	0.79516	0.2225	0.70424	0.28605	0.38953	0.91757	0.396	0.791
GO:0048863	stem cell differentiation	0.72484	0.69008	0.4747	0.71837	0.1259	0.18521	0.6791	0.88834	0.7827	0.17044	0.50399	0.67832	0.43716	0.8855	0.9282
GO:0048864	stem cell development	0.9409	0.24593	0.73484	0.61688	0.2387	0.62561	0.6906	0.27482	0.1939	0.82923	0.45133	0.81707	0.84114	0.7065	0.3742
GO:0048865	stem cell fate commitment	0.07582	0.56822	0.83755	0.32884	0.0876	0.25981	0.2317	0.55958	0.3922	0.23993	0.49648	0.777	0.28298	0.4891	0.7983
GO:0048867	stem cell fate determination	0.21326	0.60623	0.42407	0.60064	0.0136	0.18675	0.3924	0.6479	0.4013	0.02253	0.7729	1	0.53549	0.6652	0.574
GO:0048869	cellular developmental process	0.62194	0.8033	0.86165	0.78298	0.916	0.76103	0.9477	0.95713	0.927	0.99899	0.25095	0.99069	0.98905	0.0548	0.9861
GO:0048870	cell motility	0.84745	0.93476	0.60087	0.52156	0.2474	0.76056	0.7619	0.88822	0.6077	0.28438	0.76838	0.981	0.95828	0.3433	0.981
GO:0048871	multicellular organismal homeostasis	0.01256	0.29822	0.39582	0.42432	0.621	0.5967	0.8825	0.1885	0.9686	0.21403	0.07414	0.71761	0.97331	0.5519	0.8325
GO:0048872	homeostasis of number of cells	1	0.83301	0.52335	0.07386	0.0372	0.45263	0.2893	0.28841	0.5527	0.5906	0.77773	0.90242	0.09878	0.1361	0.6274
GO:0048878	chemical homeostasis	0.58084	0.9225	0.99813	0.79078	0.9561	0.59261	0.9676	0.43067	0.9338	0.9979	0.35768	0.52188	0.40673	0.2982	0.999
GO:0048934	peripheral nervous system neuron differentiation	NA	NA	NA	0.36554	0.2918	NA	NA	NA	0.3627	0.47667	NA	NA	NA	0.9912	NA
GO:0048935	peripheral nervous system neuron development	NA	NA	NA	0.36554	0.2918	NA	NA	NA	0.3627	0.47667	NA	NA	NA	0.9912	NA
GO:0050000	chromosome localization	0.74986	0.78021	0.73057	0.70123	0.3598	0.22713	0.996	0.84827	0.183	0.45225	0.64696	0.34056	0.99002	0.9427	0.802
GO:0050650	chondroitin sulfate proteoglycan biosynthetic process	0.68907	0.52465	0.05339	0.23322	0.1764	0.6686	0.9868	0.1777	0.6096	0.77185	NA	NA	NA	NA	NA
GO:0050654	chondroitin sulfate proteoglycan metabolic process	0.68907	0.52465	0.05339	0.23322	0.1764	0.6686	0.9868	0.1777	0.6096	0.77185	NA	NA	NA	NA	NA
GO:0050657	nucleic acid transport	0.92783	0.69945	0.51718	0.39496	0.8268	0.64824	0.7931	0.09506	0.3247	0.237	0.67293	0.87918	0.92428	0.8361	0.9991
GO:0050658	RNA transport	0.92783	0.69945	0.51718	0.39496	0.8268	0.64824	0.7931	0.09506	0.3247	0.237	0.67293	0.87918	0.92428	0.8361	0.9991
GO:0050673	epithelial cell proliferation	0.92746	0.73903	0.0667	0.44916	0.7676	0.02887	0.8973	0.1849	0.9195	0.19646	0.47434	0.73244	0.41165	0.8367	0.7941
GO:0050678	regulation of epithelial cell proliferation	0.81803	0.92117	0.28418	0.77337	0.9217	0.01914	0.7724	0.23546	0.8643	0.45154	0.66995	0.49139	0.43225	0.9835	0.9972
GO:0050680	negative regulation of epithelial cell proliferation	0.81803	0.92117	0.28418	0.77337	0.9217	0.01914	0.7724	0.23546	0.8643	0.45154	0.66995	0.49139	0.43225	0.9835	0.9972
GO:0050684	regulation of mRNA processing	0.20345	0.48946	0.47857	0.67647	0.9151	0.71621	0.6554	0.99378	0.7021	0.62331	0.41088	0.9888	0.78216	0.1844	0.8682
GO:0050686	negative regulation of mRNA processing	0.75946	0.68999	0.25911	0.5279	0.8527	0.98426	0.8719	0.75045	0.2901	0.65284	0.85647	0.97981	0.41071	0.7304	0.7706
GO:0050688	regulation of defense response to virus	0.00997	0.02981	0.98407	0.62292	0.9578	0.34422	0.9972	0.89651	0.5077	0.09662	0.07555	0.78375	0.5847	0.3492	0.6746
GO:0050708	regulation of protein secretion	0.92149	0.94385	0.6839	0.419	0.3171	0.72553	0.767	0.53686	0.7634	0.99995	0.82724	0.98345	0.51543	0.3273	0.8754
GO:0050714	positive regulation of protein secretion	0.67	0.94874	0.70751	0.36747	0.3572	0.70858	0.598	0.43162	0.7726	0.99995	0.78477	0.98492	0.46536	0.3953	0.9356
GO:0050730	regulation of peptidyl-tyrosine phosphorylation	0.19579	0.93139	0.71621	0.56677	0.16	0.71024	0.3306	0.64614	0.7025	0.3097	0.40482	0.61587	0.34168	0.2879	0.807
GO:0050732	negative regulation of peptidyl-tyrosine phosphorylation	0.19579	0.93139	0.71621	0.56677	0.16	0.71024	0.3306	0.64614	0.7025	0.3097	0.40482	0.61587	0.34168	0.2879	0.807
GO:0050764	regulation of phagocytosis	0.31369	0.7859	0.40769	0.76568	0.085	0.67469	0.2965	0.48392	0.3549	0.98771	0.27765	0.96282	0.97212	0.7428	0.7624
GO:0050766	positive regulation of phagocytosis	0.39303	0.76365	0.40328	0.86538	0.1912	0.92412	0.1516	0.41622	0.4195	0.99035	0.79106	0.91209	0.77995	0.6418	0.8199
GO:0050767	regulation of neurogenesis	0.36589	0.49529	0.43	0.62506	0.0374	0.36716	0.4242	0.99664	0.6699	0.20076	0.61433	0.991	0.98826	0.5464	0.8331
GO:0050768	negative regulation of neurogenesis	0.2221	0.62818	0.30362	0.69214	0.0509	0.30427	0.3693	0.94318	0.2877	0.04255	0.32325	0.40643	0.8157	0.9719	0.8
GO:0050769	positive regulation of neurogenesis	0.27751	0.61888	0.27505	0.83952	0.2983	0.08829	0.3669	0.99509	0.7948	0.49122	0.72063	0.98077	0.98835	0.1603	0.8665
GO:0050770	regulation of axonogenesis	0.07867	0.15969	0.88311	0.73659	0.1503	0.48184	0.8572	0.1693	0.992	0.10224	0.11373	0.4559	0.91025	0.7038	0.4873
GO:0050772	positive regulation of axonogenesis	0.05814	0.03866	0.7235	0.40569	0.0841	0.21162	0.6906	0.5408	0.9099	0.14448	0.04651	0.71877	0.72406	0.8052	0.7936
GO:0050773	regulation of dendrite development	0.16098	0.61975	0.2714	0.8623	0.2595	0.17383	0.7911	0.9929	0.6716	0.17114	0.71059	0.9959	0.99508	0.458	0.7553
GO:0050775	positive regulation of dendrite morphogenesis	0.49599	0.56922	0.31042	0.90416	0.6261	0.42628	0.6159	0.99677	0.7639	0.10233	0.84057	0.99664	0.99614	0.5088	0.247
GO:0050776	regulation of immune response	0.22485	0.15903	0.58151	0.25359	0.2342	0.48902	0.6621	0.73973	0.329	0.07424	0.96404	0.91536	0.91266	0.3798	0.4946
GO:0050777	negative regulation of immune response	0.30269	0.23495	0.92381	0.79324	0.7055	0.61435	0.3537	0.65504	0.6027	0.55184	0.76809	0.57815	0.47137	0.8051	0.2595
GO:0050778	positive regulation of immune response	0.51734	0.68698	0.33233	0.42858	0.4391	0.40141	0.9846	0.85342	0.2315	0.19471	0.95917	0.92449	0.37966	0.2807	0.368
GO:0050789	regulation of biological process	0.91798	0.92749	0.94574	0.72206	0.8175	0.80836	0.6446	0.8821	0.9085	0.98339	0.55999	0.84609	0.99956	0.5962	0.8857
GO:0050790	regulation of catalytic activity	0.58575	0.9682	0.99962	0.85109	0.5964	0.51079	0.4425	0.97979	0.5135	0.75099	0.84967	0.65361	0.94693	0.4296	0.633
GO:0050792	regulation of viral process	0.45503	0.58417	0.92847	0.85465	0.9615	0.21758	0.9939	0.95747	0.2139	0.29753	0.37809	0.73785	0.36236	0.5658	0.4172
GO:0050793	regulation of developmental process	0.21506	0.06423	0.86054	0.78034	0.4338	0.30882	0.8775	0.99005	0.8237	0.77756	0.80234	0.98497	0.7944	0.556	0.9271
GO:0050794	regulation of cellular process	0.98332	0.8359	0.94035	0.66869	0.3817	0.62732	0.7923	0.93304	0.8754	0.98316	0.70505	0.88894	0.99923	0.6438	0.8853
GO:0050795	regulation of behavior	0.98786	0.18512	0.95582	0.62883	0.083	0.20643	0.718	0.6586	0.6932	0.41567	0.96725	0.59333	0.94534	0.6945	0.6835
GO:0050796	regulation of insulin secretion	0.82561	0.93762	0.80975	0.98327	0.6115	0.67491	0.7431	0.5901	0.4088	0.99269	0.65379	0.93535	0.44197	0.5056	0.7153
GO:0050801	ion homeostasis	0.29562	0.96591	0.82977	0.83525	0.9999	0.2764	0.9956	0.36461	0.9946	0.97724	0.15091	0.96072	0.42605	0.4077	0.5347
GO:0050802	circadian sleep/wake cycle; sleep	0.47198	0.48427	0.94111	0.9328	0.2057	0.64114	0.807	0.93121	0.586	0.59993	0.99396	0.42402	0.6095	0.3138	0.5375
GO:0050803	regulation of synapse structure or activity	0.46905	0.61126	0.7855	0.9999	0.7516	0.50744	0.9088	0.74548	0.7195	0.49007	0.15047	0.7859	0.41376	0.2107	0.991
GO:0050804	modulation of synaptic transmission	0.5585	0.97397	0.5246	0.25689	0.1779	0.87389	0.9084	0.96348	0.4684	0.51571	0.12495	0.82145	0.16156	0.3321	0.9679
GO:0050805	negative regulation of synaptic transmission	0.34944	0.15135	0.41025	0.45399	0.6109	0.53813	0.9531	0.63739	0.7116	0.22933	0.28852	0.81669	0.47422	0.2235	0.9679
GO:0050806	positive regulation of synaptic transmission	0.74506	0.98884	0.19687	0.86161	0.5711	0.54789	0.2625	0.41788	0.9986	0.98028	0.21592	0.76189	0.11111	0.7246	0.4776
GO:0050807	regulation of synapse organization	0.3899	0.49748	0.91489	0.94959	0.8431	0.47302	0.8759	0.91722	0.7703	0.47922	0.20954	0.94945	0.35324	0.2444	0.976
GO:0050808	synapse organization	0.09149	0.30278	1	0.28635	0.8277	0.46284	0.984	0.89973	0.9305	0.73967	0.1526	0.96175	0.16849	0.25	0.9937
GO:0050817	coagulation	0.86235	0.32441	0.5034	0.50907	0.27	0.5033	0.7912	0.70376	0.8803	0.96917	0.12115	0.63945	0.29071	0.1141	0.8475
GO:0050821	protein stabilization	0.85428	0.57519	0.59711	0.64014	0.2064	0.90738	0.0306	0.51948	0.6739	0.72138	0.32193	0.95424	0.75204	0.8057	0.6919
GO:0050829	defense response to Gram-negative bacterium	0.46071	0.6532	0.53672	0.479	0.5627	0.04755	0.579	0.41997	0.6315	0.1117	0.60837	0.2622	0.35413	0.3212	0.4766
GO:0050830	defense response to Gram-positive bacterium	0.08638	0.63	0.11718	0.04752	0.7707	0.03373	0.3451	0.18021	0.8934	0.2796	0.38645	0.08578	0.13446	0.1821	0.3064
GO:0050832	defense response to fungus	0.03652	0.71527	0.67046	0.41835	0.6222	0.6074	0.2212	0.4275	0.9833	0.55874	0.39186	0.58832	0.50727	0.7325	0.9997
GO:0050848	regulation of calcium-mediated signaling	0.20911	0.84714	0.45069	0.37841	0.3322	0.36707	0.6892	0.29172	0.2487	0.51419	0.8623	0.95211	0.7144	0.5264	0.7614
GO:0050877	neurological system process	0.2803	0.91017	0.4494	0.37405	0.4631	0.74654	0.4619	0.60501	0.8907	0.75408	0.49632	0.62169	0.96705	0.4246	0.8971
GO:0050878	regulation of body fluid levels	0.9249	0.66242	0.0738	0.23583	0.4462	0.5033	0.5599	0.70376	0.8803	0.96917	0.15045	0.89518	0.50151	0.0406	0.8938
GO:0050890	cognition	0.20326	0.11552	0.66765	0.07191	0.3627	0.59062	0.9074	0.88313	0.3528	0.75714	0.16133	0.70044	0.47814	0.5383	0.8581
GO:0050896	response to stimulus	0.93935	0.83993	0.63892	0.70296	0.797	0.61283	0.8369	0.78732	0.5685	0.96586	0.63718	0.93155	0.99244	0.5763	0.9839
GO:0050905	neuromuscular process	0.62264	0.4277	0.71766	0.59325	0.89	0.9259	0.9415	0.828	0.4132	0.59382	0.76444	0.24162	0.33847	0.9202	0.9498
GO:0050906	detection of stimulus involved in sensory perception	0.03895	0.2543	0.06291	0.08005	0.2998	0.39758	0.3857	0.38713	0.6723	0.89171	0.21615	0.99573	0.84481	0.9112	0.0193
GO:0050908	detection of light stimulus involved in visual perception	0.01184	0.53117	0.31463	0.41113	0.7134	0.79456	0.3887	0.08305	0.8119	0.91295	0.54191	0.84534	0.83831	0.7614	0.284
GO:0050919	negative chemotaxis	0.56814	0.24042	0.60904	0.11802	0.0068	0.10132	0.7491	0.52354	0.2204	0.58381	0.48766	0.4348	0.11716	0.1948	0.3912
GO:0050920	regulation of chemotaxis	0.34939	0.08337	0.93616	0.29811	0.2046	0.64408	0.7654	0.55318	0.9606	0.19672	0.18697	0.53093	0.82506	0.1899	0.3783
GO:0050921	positive regulation of chemotaxis	0.09151	0.02838	0.8225	0.14075	0.2209	0.25743	0.7011	0.64497	0.8449	0.13907	0.0634	0.55261	0.8912	0.5655	0.841
GO:0050951	sensory perception of temperature stimulus	0.04535	0.44096	0.03358	0.0853	0.3759	0.26632	0.5772	0.82059	0.2843	1	0.20987	0.99686	0.88909	0.9285	0.0178
GO:0050953	sensory perception of light stimulus	0.57376	0.75344	0.30769	0.58929	0.6318	0.90979	0.1878	0.03735	0.8017	0.89814	0.44432	0.90164	0.67555	0.7432	0.1094
GO:0050954	sensory perception of mechanical stimulus	0.04964	0.51974	0.90414	0.25038	0.5793	0.24443	0.8466	0.31647	0.6177	0.65323	0.05738	0.81378	0.81328	0.4865	0.7739
GO:0050961	detection of temperature stimulus involved in sensory perception	0.04535	0.44096	0.03358	0.0853	0.3759	0.26632	0.5772	0.82059	0.2843	1	0.20987	0.99686	0.88909	0.9285	0.0178
GO:0050962	detection of light stimulus involved in sensory perception	0.00607	0.40225	0.22686	0.51123	0.6963	0.8397	0.3082	0.06371	0.8229	0.90699	0.56073	0.91744	0.77899	0.8269	0.2148
GO:0050965	detection of temperature stimulus involved in sensory perception of pain	0.04535	0.44096	0.03358	0.0853	0.3759	0.26632	0.5772	0.82059	0.2843	0.00074	0.20987	0.99686	0.88909	0.9285	0.0178
GO:0050974	detection of mechanical stimulus involved in sensory perception	0.21856	0.66493	0.2859	0.65298	0.2761	0.58591	0.9385	0.01189	0.0654	0.00914	0.06319	0.93355	0.29502	0.9748	0.5675
GO:0050975	sensory perception of touch	0.01022	0.86103	0.8225	0.51877	0.3478	0.06086	0.9216	0.18794	0.2438	0.06681	0.00626	0.92439	0.73027	0.9078	0.9549
GO:0050982	detection of mechanical stimulus	0.21856	0.66493	0.2859	0.65298	0.2761	0.58591	0.9385	0.01189	0.0654	1	0.06319	0.93355	0.29502	0.9748	0.5675
GO:0050994	regulation of lipid catabolic process	0.76294	0.03692	0.99674	0.46884	0.4287	0.5737	0.8025	0.57698	0.9328	0.56972	NA	NA	NA	NA	NA
GO:0050995	negative regulation of lipid catabolic process	0.76294	0.03692	0.99674	0.46884	0.4287	0.5737	0.8025	0.57698	0.9328	0.56972	NA	NA	NA	NA	NA
GO:0051017	actin filament bundle assembly	0.22815	0.38967	0.50871	0.42577	0.0276	0.37631	0.528	0.78756	0.675	0.50783	0.05283	0.92347	0.80716	0.1998	0.6791
GO:0051028	mRNA transport	0.68342	0.94269	0.24943	0.94965	0.7617	0.83222	0.52	0.06786	0.8793	0.17893	0.9169	0.96056	0.3745	0.9149	0.9722
GO:0051036	regulation of endosome size	0.38032	0.96421	0.54009	0.99345	0.3966	0.54323	0.2951	0.93629	0.4702	0.24449	0.34445	0.43839	0.14717	0.4327	0.1516
GO:0051046	regulation of secretion	0.72741	0.97413	0.50196	0.54581	0.1721	0.6136	0.9648	0.3663	0.4698	0.97864	0.77388	0.93125	0.28457	0.0442	0.3841
GO:0051047	positive regulation of secretion	0.7042	0.9814	0.61036	0.41591	0.2866	0.84853	0.8785	0.15233	0.5844	0.99993	0.7609	0.97854	0.51624	0.0877	0.8445
GO:0051048	negative regulation of secretion	0.82104	0.60359	0.3062	0.02061	0.1779	0.43329	0.9382	0.8737	0.0838	0.7699	0.52975	0.26497	0.42231	0.0951	0.8364
GO:0051049	regulation of transport	0.87043	0.96975	0.67648	0.33668	0.3521	0.57865	0.529	0.48969	0.614	0.99967	0.85263	0.99515	0.24311	0.1101	0.9881
GO:0051050	positive regulation of transport	0.96169	0.9707	0.6085	0.4862	0.5433	0.73385	0.238	0.87811	0.6369	0.99978	0.80779	0.99366	0.6847	0.0871	0.908
GO:0051051	negative regulation of transport	0.79374	0.30647	0.10548	0.05222	0.0422	0.45542	0.7664	0.55506	0.5225	0.59692	0.75612	0.51462	0.25455	0.5391	0.9981
GO:0051052	regulation of DNA metabolic process	0.01515	0.33685	0.19688	0.6685	0.9515	0.25725	0.3257	0.21938	0.9203	0.72414	0.97216	0.36979	0.80158	0.9519	0.4721
GO:0051053	negative regulation of DNA metabolic process	0.17842	0.50423	0.34054	0.70392	0.9893	0.29616	0.5258	0.42606	0.6913	0.58503	0.98258	0.35625	0.90822	0.9844	0.4422
GO:0051054	positive regulation of DNA metabolic process	0.12566	0.31642	0.47357	0.98416	0.5669	0.57984	0.1567	0.21631	0.9905	0.57546	0.35204	0.66816	0.7939	0.4238	0.6643
GO:0051056	regulation of small GTPase mediated signal transduction	0.10572	0.29774	0.78467	0.89908	0.9192	0.15989	0.7603	0.82157	0.4838	0.6708	0.50501	0.91128	0.14203	0.3195	0.5093
GO:0051057	positive regulation of small GTPase mediated signal transduction	0.10488	0.54604	0.64585	0.93159	0.8633	0.759	0.8483	0.88164	0.7486	0.37183	0.68437	0.47889	0.68058	0.5186	0.4925
GO:0051058	negative regulation of small GTPase mediated signal transduction	0.32287	0.38395	0.66408	0.76667	0.6579	0.02533	0.3588	0.94251	0.0647	0.90619	0.63465	0.69592	0.43697	1	0.7269
GO:0051090	regulation of sequence-specific DNA binding transcription factor activity	0.53122	0.23313	0.5779	0.27453	0.2643	0.41189	0.1339	0.35367	0.4885	0.12953	0.69352	0.98975	0.5626	0.7464	0.7179
GO:0051091	positive regulation of sequence-specific DNA binding transcription factor activity	0.56434	0.12702	0.62977	0.16035	0.4095	0.44207	0.0711	0.43526	0.4278	0.21144	0.72171	0.99026	0.49871	0.5238	0.6341
GO:0051092	positive regulation of NF-kappaB transcription factor activity	0.59908	0.05428	0.45413	0.21594	0.4206	0.40222	0.1438	0.34944	0.5074	0.2388	0.73922	0.99129	0.36343	0.4959	0.4514
GO:0051093	negative regulation of developmental process	0.48387	0.89003	0.4892	0.92058	0.1832	0.7694	0.6577	0.9041	0.6762	0.23912	0.46416	0.92099	0.48265	0.6879	0.9896
GO:0051094	positive regulation of developmental process	0.45242	0.51373	0.5526	0.5487	0.7266	0.41665	0.829	0.92805	0.5396	0.14708	0.99163	0.99259	0.61854	0.1423	0.7941
GO:0051098	regulation of binding	0.51371	0.75535	0.46487	0.95888	0.1803	0.54228	0.6216	0.90667	0.8355	0.33475	0.16732	0.8889	0.36133	0.4266	0.8595
GO:0051099	positive regulation of binding	0.78578	0.42757	0.6029	0.98403	0.2507	0.5876	0.3507	0.4735	0.3852	0.79013	0.62832	0.5996	0.77713	0.3752	0.97
GO:0051101	regulation of DNA binding	0.66781	0.3329	0.40161	0.9714	0.135	0.38475	0.4997	0.46782	0.596	0.92466	0.50972	0.89052	0.60849	0.1963	0.7316
GO:0051124	synaptic growth at neuromuscular junction	0.21473	0.34817	1	0.85211	0.9844	0.46117	0.9763	0.94289	0.5858	0.77035	0.15614	0.98663	0.33006	0.2733	0.9948
GO:0051128	regulation of cellular component organization	0.71486	0.33912	0.99176	0.55837	0.5294	0.62566	0.9077	0.55345	0.8966	0.77443	0.58752	0.98521	0.90345	0.4025	0.8984
GO:0051129	negative regulation of cellular component organization	0.88136	0.86332	0.97019	0.907	0.199	0.26098	0.1881	0.56859	0.8372	0.9474	0.54154	0.79163	0.65787	0.5214	0.8869
GO:0051130	positive regulation of cellular component organization	0.6115	0.39674	0.49536	0.59122	0.8529	0.71241	0.9737	0.88308	0.9729	0.53299	0.95114	0.99992	0.98642	0.2958	0.8726
GO:0051146	striated muscle cell differentiation	0.75572	0.80731	0.93789	0.26025	0.6496	0.07605	0.8885	0.88449	0.6567	0.2228	0.07598	0.89801	0.68218	0.5088	0.873
GO:0051147	regulation of muscle cell differentiation	0.14508	0.31403	0.54087	0.8075	0.8273	0.0128	0.8489	1	0.4084	0.32146	0.0565	0.83813	0.38584	0.8748	0.1081
GO:0051153	regulation of striated muscle cell differentiation	0.14508	0.31403	0.54087	0.8075	0.8273	0.0128	0.8489	0.00459	0.4084	0.32146	0.0565	0.83813	0.38584	0.8748	0.1081
GO:0051156	glucose 6-phosphate metabolic process	0.70712	0.83067	0.45582	0.56452	0.7744	0.99824	0.1253	0.98188	0.1408	0.1571	0.53829	0.76336	0.7279	0.3626	0.2744
GO:0051168	nuclear export	0.19668	0.78796	0.6227	0.97322	0.3108	0.13048	0.7061	0.18654	0.4878	0.09458	0.76568	0.83074	0.39402	0.6402	0.8987
GO:0051169	nuclear transport	0.2003	0.34846	0.60171	0.25711	0.5576	0.0358	0.4617	0.26276	0.8449	0.77634	0.611	0.86199	0.33436	0.6752	0.9511
GO:0051170	nuclear import	0.47546	0.18483	0.61665	0.0883	0.4121	0.17393	0.4833	0.5432	0.8281	0.8545	0.61367	0.80371	0.57257	0.3434	0.9185
GO:0051171	regulation of nitrogen compound metabolic process	0.81365	0.7362	0.05447	0.891	0.9164	0.42549	0.6665	0.89094	0.6623	0.79506	0.75583	0.95988	0.99918	0.5909	0.9936
GO:0051172	negative regulation of nitrogen compound metabolic process	0.97767	0.98168	0.16296	0.50903	0.8367	0.50402	0.4241	0.7243	0.8859	0.42348	0.80004	0.55724	0.86841	0.56	0.8157
GO:0051173	positive regulation of nitrogen compound metabolic process	0.69343	0.92832	0.4736	0.7019	0.7162	0.43904	0.9541	0.93186	0.882	0.78748	0.90579	0.93126	0.96863	0.5616	0.6948
GO:0051174	regulation of phosphorus metabolic process	0.10526	0.93076	0.39263	0.61877	0.044	0.22057	0.8328	0.76616	0.3739	0.02584	0.83448	0.93689	0.88808	0.0523	0.6717
GO:0051179	localization	0.96549	0.38721	0.93261	0.78189	0.1924	0.28891	0.303	0.4492	0.7581	0.92495	0.58739	0.94234	0.9975	0.3175	0.9663
GO:0051186	cofactor metabolic process	1	0.3212	0.29088	0.31492	0.6364	0.70936	0.1016	0.79433	0.5827	0.06418	0.30486	0.00906	0.33839	0.285	0.2003
GO:0051188	cofactor biosynthetic process	0.00799	0.09855	0.26405	0.24819	0.4297	0.27603	0.1848	0.64736	0.6684	0.1543	0.14485	0.01958	0.81621	0.7368	0.0553
GO:0051193	regulation of cofactor metabolic process	0.39853	NA	NA	0.19612	0.349	0.47475	NA	NA	0.7341	0.07322	0.33665	NA	NA	0.246	0.9727
GO:0051196	regulation of coenzyme metabolic process	0.39853	NA	NA	0.19612	0.349	0.47475	NA	NA	0.7341	0.07322	0.33665	NA	NA	0.246	0.9727
GO:0051208	sequestering of calcium ion	0.26836	0.29093	0.95804	0.2637	0.7902	0.45384	0.9865	0.32891	0.9997	0.80329	0.13906	0.70198	0.55075	0.2041	0.4801
GO:0051220	cytoplasmic sequestering of protein	0.40757	0.24438	0.31984	0.82724	0.055	0.6351	0.4559	0.48202	0.7986	0.4979	0.91825	0.3207	0.14314	0.8124	0.999
GO:0051222	positive regulation of protein transport	0.86575	0.97197	0.48205	0.1138	0.6524	0.70048	0.2954	0.72322	0.6125	0.99987	0.47163	0.98444	0.22543	0.2529	0.9761
GO:0051223	regulation of protein transport	0.7566	0.96435	0.31295	0.04006	0.5274	0.57642	0.793	0.87462	0.5113	0.99984	0.68266	0.98914	0.31636	0.3503	0.9961
GO:0051224	negative regulation of protein transport	0.44575	0.23994	0.39742	0.20064	0.0692	0.31307	0.6889	0.71259	0.2461	0.39258	0.94299	0.38905	0.29678	0.7284	0.9988
GO:0051225	spindle assembly	0.09028	0.1337	0.31661	0.79625	0.2305	0.18419	0.8007	0.81083	0.6025	0.26975	0.63107	0.41004	0.96928	0.1862	0.6285
GO:0051234	establishment of localization	0.91952	0.46733	0.98146	0.96415	0.095	0.40188	0.5714	0.40056	0.7264	0.90422	0.94607	0.93347	0.99611	0.255	0.8713
GO:0051235	maintenance of location	0.69988	0.0221	0.99536	0.20604	0.616	0.22143	0.2164	0.73319	0.2045	0.08109	0.62559	0.94541	0.29676	0.7107	0.9379
GO:0051236	establishment of RNA localization	0.92932	0.62295	0.46035	0.47391	0.7854	0.56563	0.8169	0.12174	0.3055	0.26617	0.66664	0.88219	0.92318	0.8412	0.9991
GO:0051238	sequestering of metal ion	0.26836	0.29093	0.95804	0.2637	0.7902	0.45384	0.9865	0.32891	0.9997	0.80329	0.13906	0.70198	0.55075	0.2041	0.4801
GO:0051239	regulation of multicellular organismal process	0.28086	0.06036	0.89617	0.74834	0.0689	0.31349	0.7579	0.98979	0.6005	0.27671	0.42258	0.98129	0.90955	0.2089	0.9592
GO:0051240	positive regulation of multicellular organismal process	0.32181	0.35845	0.62467	0.72737	0.43	0.49046	0.7585	0.92805	0.5241	0.08177	0.3581	0.99249	0.58959	0.1549	0.8977
GO:0051241	negative regulation of multicellular organismal process	0.55617	0.92424	0.49914	0.938	0.0957	0.60655	0.6545	0.91019	0.6325	0.19765	0.50182	0.91314	0.40222	0.6431	0.9836
GO:0051246	regulation of protein metabolic process	0.56603	0.76864	0.99652	0.69173	0.544	0.34406	0.7514	0.96833	0.2888	0.35251	0.84573	0.98253	0.92741	0.5605	0.4933
GO:0051247	positive regulation of protein metabolic process	0.67062	0.6756	0.90876	0.72381	0.714	0.29175	0.5867	0.98782	0.3308	0.47877	0.88065	0.99282	0.94779	0.62	0.55
GO:0051248	negative regulation of protein metabolic process	0.82045	0.76037	0.90991	0.59471	0.5356	0.56082	0.8734	0.88309	0.3202	0.31727	0.66318	0.86611	0.8063	0.1898	0.6285
GO:0051252	regulation of RNA metabolic process	0.57647	0.68506	0.06319	0.97633	0.485	0.723	0.6463	0.94763	0.8145	0.77593	0.61845	0.94959	0.991	0.137	0.9718
GO:0051253	negative regulation of RNA metabolic process	0.68668	0.95754	0.25349	0.57284	0.9572	0.8744	0.7929	0.649	0.8622	0.51877	0.81634	0.81084	0.6428	0.5891	0.9542
GO:0051254	positive regulation of RNA metabolic process	0.75782	0.59365	0.34936	0.92332	0.5426	0.74301	0.9084	0.93357	0.7982	0.21397	0.84034	0.93182	0.99869	0.5277	0.5724
GO:0051258	protein polymerization	0.04617	0.62382	0.99878	0.13798	0.6653	0.51994	0.1512	0.85342	0.964	0.97994	0.27622	0.82475	0.37426	0.9033	0.7533
GO:0051259	protein oligomerization	0.26545	0.20545	0.83828	0.51954	0.0006	0.43982	0.312	0.90025	0.0512	0.25429	0.47221	0.90029	0.6095	0.8214	0.0594
GO:0051260	protein homooligomerization	0.82656	0.38442	0.83038	0.74771	0.839	0.90619	0.7922	0.89118	0.2783	0.99243	0.77367	0.62071	0.48546	0.9274	0.6748
GO:0051261	protein depolymerization	0.14193	0.68311	0.61679	0.32552	0.6707	0.89774	0.5433	0.58831	0.9247	0.68644	0.54691	0.52418	0.09449	0.9768	0.7641
GO:0051270	regulation of cellular component movement	0.91495	0.65672	0.90896	0.74458	0.1136	0.75374	0.4562	0.74024	0.725	0.73415	0.55746	0.97559	0.54339	0.5348	0.9036
GO:0051271	negative regulation of cellular component movement	0.33081	0.50698	0.83166	0.17535	0.4824	0.46151	0.1856	0.70795	0.9943	0.43341	NA	0.75135	NA	NA	NA
GO:0051272	positive regulation of cellular component movement	0.31067	0.08965	0.28945	0.21289	0.0807	0.51874	0.7914	0.94198	0.8511	0.59591	0.08688	0.89298	0.84114	0.8818	0.9127
GO:0051276	chromosome organization	0.67842	0.37429	0.65778	0.71289	0.2504	0.42341	0.7786	0.96563	0.9283	0.59839	0.98377	0.95131	0.9377	0.0289	0.9628
GO:0051293	establishment of spindle localization	0.98488	0.96727	0.22123	0.56773	0.5903	0.7513	0.2893	0.92758	0.9119	0.61442	0.94732	0.79933	0.75855	0.9129	0.8033
GO:0051294	establishment of spindle orientation	0.99233	0.96727	0.28815	0.61522	0.648	0.77505	0.2893	0.92279	0.9147	0.62969	0.89213	0.79933	0.70727	0.9076	0.8122
GO:0051297	centrosome organization	0.12929	0.50102	0.81956	0.95712	0.5816	0.83618	0.5257	0.98075	0.6254	0.56703	0.89197	0.73398	0.60067	0.3466	0.4448
GO:0051298	centrosome duplication	0.0293	0.45719	0.8746	0.94816	0.8319	0.9605	0.6071	0.87138	0.3019	0.79957	0.81977	0.10043	0.14697	0.6471	0.2592
GO:0051299	centrosome separation	0.3508	0.21582	0.52212	0.50972	0.2479	0.55797	0.3253	0.91518	0.6992	0.01048	0.90288	0.97291	0.98734	0.3951	0.9029
GO:0051301	cell division	0.99843	0.57893	0.51662	0.8443	0.5732	0.92454	0.4617	0.9344	0.7544	0.67757	0.8812	0.97835	0.82436	0.3532	0.9933
GO:0051302	regulation of cell division	0.28535	0.68645	0.74821	0.84228	0.6213	0.22713	0.9639	0.56074	0.1199	0.4399	0.86906	0.41122	0.88002	0.9812	0.802
GO:0051303	establishment of chromosome localization	0.74986	0.78021	0.73057	0.70123	0.3598	0.22713	0.996	0.84827	0.183	0.45225	0.64696	0.34056	0.99002	0.9427	0.802
GO:0051304	chromosome separation	0.49781	0.50916	0.47427	0.41398	0.5556	0.72984	0.1545	0.44988	0.9422	0.33235	0.93187	0.8301	0.98293	0.1258	0.4899
GO:0051306	mitotic sister chromatid separation	0.36822	0.45557	0.23846	0.27952	0.4009	0.35751	0.055	0.6851	0.8111	0.29756	0.91751	0.91824	0.99158	0.2904	0.6367
GO:0051310	metaphase plate congression	0.82769	0.47126	0.87885	0.55914	0.3847	0.27352	0.9965	0.86596	0.0746	0.49956	0.56894	0.44189	0.96014	0.9747	0.7739
GO:0051321	meiotic cell cycle	0.78627	0.46812	0.89993	0.83664	0.3487	0.9648	0.3548	0.62435	0.4674	0.85556	0.5894	0.98196	0.26888	0.3191	0.8886
GO:0051336	regulation of hydrolase activity	0.46806	0.76739	0.99981	0.83805	0.9097	0.76924	0.0833	0.96787	0.4456	0.95183	0.87524	0.40976	0.56399	0.868	0.5645
GO:0051338	regulation of transferase activity	0.03285	0.95116	0.98735	0.76772	0.1186	0.34686	0.9603	0.74528	0.5338	0.4955	0.64614	0.68958	0.94057	0.0376	0.8239
GO:0051345	positive regulation of hydrolase activity	0.74419	0.65142	0.99987	0.88552	0.9064	0.69736	0.4601	0.46887	0.5452	0.97933	0.83645	0.88512	0.53465	0.8533	0.1835
GO:0051346	negative regulation of hydrolase activity	0.84187	0.51273	0.27733	0.58298	0.672	0.90699	0.1033	0.9832	0.8055	0.49826	0.97817	0.16911	0.81518	0.6571	0.9982
GO:0051347	positive regulation of transferase activity	0.24612	0.45271	0.97415	0.72417	0.0647	0.0315	0.984	0.99704	0.3728	0.32146	0.14107	0.83813	0.9815	0.3407	0.3225
GO:0051348	negative regulation of transferase activity	0.02156	0.97178	0.97043	0.58429	0.3545	0.909	0.5171	0.41592	0.4385	0.27932	0.71616	0.64774	0.32006	0.2954	0.7441
GO:0051383	kinetochore organization	0.47371	0.24346	0.32888	0.08283	0.3859	0.16832	0.6807	0.78064	0.6304	0.29116	0.44821	0.96845	0.97664	0.2437	0.4393
GO:0051402	neuron apoptotic process	0.4297	0.11094	0.24757	0.63182	0.0642	0.22055	0.4748	0.44048	0.4126	0.6113	0.97135	0.26553	0.70816	0.9997	0.3288
GO:0051403	stress-activated MAPK cascade	0.59608	0.52459	0.91452	0.20424	0.2119	0.35624	0.7911	0.72467	0.0343	0.98528	0.83648	0.72261	0.96879	0.1229	0.8694
GO:0051445	regulation of meiotic cell cycle	0.65792	0.26531	0.55963	0.85152	0.2529	0.43974	0.4978	0.25666	0.5922	0.50129	0.56755	0.8056	0.86147	0.989	0.7101
GO:0051452	intracellular pH reduction	0.19291	0.90264	0.96575	0.94953	0.993	0.53469	0.9711	0.76772	0.3277	0.99998	0.17679	0.99966	0.344	0.3772	0.2001
GO:0051453	regulation of intracellular pH	0.19291	0.90264	0.96575	0.94953	0.993	0.53469	0.9711	0.76772	0.3277	0.99998	0.17679	0.99966	0.344	0.3772	0.2001
GO:0051480	regulation of cytosolic calcium ion concentration	0.83473	0.99968	0.86147	0.24043	0.4528	NA	NA	NA	NA	NA	NA	NA	NA	NA	NA
GO:0051489	regulation of filopodium assembly	0.21586	0.0103	0.50929	0.02926	0.4196	0.24216	0.7599	0.94432	0.7766	0.71103	0.09423	0.53798	0.88196	0.7961	0.6445
GO:0051491	positive regulation of filopodium assembly	0.29805	0.18484	0.68699	0.71933	0.306	0.647	0.7035	0.4814	0.9899	0.90431	0.04128	0.92347	0.73814	0.8891	0.4491
GO:0051493	regulation of cytoskeleton organization	0.1237	0.63362	0.35521	0.21633	0.1558	0.77119	0.0701	0.87317	0.7804	0.83704	0.19299	0.99323	0.20901	0.778	0.6005
GO:0051494	negative regulation of cytoskeleton organization	0.1339	0.98835	0.97482	0.19082	0.4266	0.52197	0.0482	0.62592	0.8507	0.9822	0.4665	0.68192	0.17015	0.9539	0.7246
GO:0051495	positive regulation of cytoskeleton organization	0.67299	0.44268	0.43041	0.28818	0.9917	0.99475	0.4311	0.51754	0.8762	0.98902	0.52899	0.98657	0.14456	0.6744	0.1976
GO:0051531	NFAT protein import into nucleus	0.70315	0.64828	0.68189	0.16425	0.8776	0.30248	0.37	0.72942	0.335	0.97579	0.07391	0.94201	0.86052	0.1708	0.8851
GO:0051532	regulation of NFAT protein import into nucleus	0.70315	0.64828	0.68189	0.16425	0.8776	0.30248	0.37	0.72942	0.335	0.97579	0.07391	0.94201	0.86052	0.1708	0.8851
GO:0051533	positive regulation of NFAT protein import into nucleus	0.70315	0.64828	0.68189	0.16425	0.8776	0.30248	0.37	0.72942	0.335	0.97579	0.07391	0.94201	0.86052	0.1708	0.8851
GO:0051567	histone H3-K9 methylation	0.0423	0.8866	0.97574	0.28141	0.6208	0.20498	0.3195	0.08016	0.1967	0.14611	0.12977	0.8385	0.25681	0.1908	0.149
[truncated: 114,689 more chars]
