# Supplementary material for: Repeated Evolution of Asexuality Involves Convergent Gene Expression Changes
Source: Mol Biol Evol. 2018 Nov 16;36(2):350–64. doi: 10.1093/molbev/msy217 (PMC6404633; doi:10.1093/molbev/msy217)
Supplement: Supplementary Data [file msy217_supp.zip › Supp_Table_2.txt]

# Supplemental Table 2
### summary of OU model comparisons
## N_genes_2state_optimum_vs_drift = number of convergent genes where the two-state adaptive-model has a significantly better fit than the drift model (FDR < 0.05)
## %_genes_2state_optimum_vs_drift = Percentage of convergent genes where the two-state adaptive-model has a significantly better fit than the drift model (FDR < 0.05)
## N_genes_multi_asexual_optimum_vs_2state_optimum = number of convergent genes where the multi-asexual optima model has a significantly better fit than the two-state adaptive-model model (FDR < 0.05)
## %_genes_sel_vs_drift = Percentage of convergent genes where the multi-asexual optima model has a significantly better fit than the two-state adaptive-model model (FDR < 0.05)
Tissue	N_genes_sel_vs_drift	%_genes_2state_optimum_vs_drift	N_genes_multi_asexual_optimum_vs_2state_optimum	%_genes_multi_asexual_optimum_vs_2state_optimum
Whole-body	44	77.1929825	7	12.28070175
Reproductive tract	162	79.8029557	32	15.7635468
Legs	145	70.3883495	19	9.223300971
