# Supplementary material for: Repeated Evolution of Asexuality Involves Convergent Gene Expression Changes
Source: Mol Biol Evol. 2018 Nov 16;36(2):350–64. doi: 10.1093/molbev/msy217 (PMC6404633; doi:10.1093/molbev/msy217)
Supplement: Supplementary Data [file msy217_supp.zip › Supp_Table_3.txt]

# Supplemental Table 3
gene_name = gene name
Tissue = Tissue - WB = whole-body, RT =  reproductive tract, LG = legs
Brown_loglik = log-likelihood of the drift-model where expression changes are modelled as simple Brownian motion
Brown_df = Number of degrees of freedom for the drift model
OU_2opt_loglik = log-likelihood of a two-state adaptive-optima model where expression changes are modelled as the result of both Brownian motion and selection toward specified adaptive-optima - In this case asexual species had a different adaptive-optimum than sexual species.
OU_2opt_df = Number of degrees of freedom for the two-state adaptive-optima model
LRT_OU_2opt_brown_p = p-value from a comparing the log-likelihoods of the two-state adaptive-optima model to the drift model using a log-likelihood ratio test
LRT_OU_2opt_brown_FDR = p-value from a comparing the log-likelihoods of the two-state adaptive-optima model to the drift model using a log-likelihood ratio test, corrected for multiple tests
OU_multiopt_loglik = log-likelihood of a multi-asexual optima model where expression changes are modelled as the result of both Brownian motion and selection toward specified adaptive-optima - In this case the sexual species had one optimum and each asexual species had different optima 
OU_multiopt_sel2_df = Number of degrees of freedom for the multi-asexual optima adaptive-optima model
LRT_OU_2opt_OU_multiopt_p = p-value from a comparing the log-likelihoods of the multi-asexual model to the two-state adaptive-optima model using a log-likelihood ratio test
LRT_OU_2opt_OU_multiopt_FDR = p-value from a comparing the log-likelihoods of the multi-asexual model to the two-state adaptive-optima model using a log-likelihood ratio test, corrected for multiple tests
gene_name	Tissue	Brown_loglik	Brown_df	OU_2opt_loglik	OU_2opt_df	LRT_OU_2opt_brown_p	LRT_OU_2opt_brown_FDR	OU_multiopt_loglik	OU_multiopt_sel2_df	LRT_OU_2opt_OU_multiopt_p	LRT_OU_2opt_OU_multiopt_FDR
OG-1014	WB	-13.92213961	2	-8.323091289	4	0.003701385	0.010046615	-6.85112451	8	0.567251405	0.686908248
OG-1039	WB	-8.823807144	2	-5.355019722	4	0.031154785	0.041298204	-0.725297726	8	0.054931851	0.165092667
OG-1145	WB	-6.737581471	2	-0.90465559	4	0.002929493	0.009969605	2.925349869	8	0.10485699	0.234018497
OG-118	WB	-7.914394995	2	-4.053477802	4	0.021048685	0.030763463	1.184092472	8	0.033141151	0.118065349
OG-1246	WB	-12.57909801	2	-6.59362597	4	0.002515026	0.0095571	-5.797743275	8	0.810271387	0.839735801
OG-1269	WB	-7.134149515	2	-4.263021322	4	0.056634995	0.065881525	-1.207233002	8	0.190969176	0.331586019
OG-1355	WB	-5.616171325	2	-2.902300565	4	0.066279757	0.075558922	1.433199053	8	0.069870127	0.189647488
OG-1487	WB	-9.51992512	2	-6.022556319	4	0.030276943	0.041090137	-1.3389571	8	0.052548721	0.165092667
OG-1493	WB	-5.633963201	2	0.506384488	4	0.002154175	0.008770568	2.575696102	8	0.387570191	0.513755835
OG-1578	WB	-11.30867412	2	-3.692993394	4	0.000492665	0.004309212	4.901681952	8	0.001775866	0.016870728
OG-1638	WB	-6.221843335	2	2.781582631	4	0.000122988	0.00140206	12.32175854	8	0.000757883	0.014399775
OG-1651	WB	-6.075528984	2	-0.311905013	4	0.003139713	0.009969605	8.331764766	8	0.00169959	0.016870728
OG-1703	WB	-8.403348076	2	-1.556770834	4	0.001063088	0.007574503	2.487887095	8	0.088360691	0.211379901
OG-1849	WB	-10.88691073	2	-7.722772208	4	0.042250524	0.053517331	-5.151424018	8	0.272966822	0.37949046
OG-1891	WB	-6.582640564	2	-2.365615381	4	0.014742435	0.024009109	8.908046025	8	0.000155914	0.006129507
OG-1915	WB	-9.049996983	2	-3.897367156	4	0.005784173	0.013187915	1.604685754	8	0.026517909	0.107965774
OG-1928	WB	-4.163026615	2	1.2491003	4	0.00446214	0.011560998	2.187186398	8	0.758520723	0.824551068
OG-1945	WB	-6.308684149	2	-5.447915716	4	0.422837036	0.422837036	-3.566325374	8	0.439003454	0.56870902
OG-1953	WB	-12.70154361	2	-10.10588095	4	0.074596428	0.081769162	-7.272019278	8	0.22537511	0.356843924
OG-2051	WB	-5.893047906	2	4.999768261	4	1.86E-05	0.001059705	5.876036516	8	0.781153644	0.824551068
OG-2066	WB	-4.587958782	2	0.20534902	4	0.008285007	0.015741513	7.080978717	8	0.008132747	0.057945821
OG-210	WB	-12.46244813	2	-8.439406055	4	0.017898434	0.027573263	-4.631922407	8	0.106745279	0.234018497
OG-2155	WB	-5.322320976	2	-1.370783498	4	0.019225121	0.028837681	4.554691189	8	0.018494755	0.087850087
OG-2188	WB	-14.43684673	2	-8.769408495	4	0.003456709	0.009969605	-2.517143106	8	0.013968486	0.085448187
OG-2197	WB	-5.826084221	2	-1.579001547	4	0.014305908	0.023983434	-0.564146227	8	0.730294115	0.81621107
OG-2300	WB	-11.85704995	2	-4.312908629	4	0.000529201	0.004309212	6.610107	8	0.00021507	0.006129507
OG-243	WB	-15.15398006	2	-5.658543424	4	7.52E-05	0.001190321	-2.428960313	8	0.167381494	0.331586019
OG-2440	WB	-8.530475892	2	-3.872457877	4	0.009485243	0.017440609	-1.300188445	8	0.272785817	0.37949046
OG-2530	WB	-3.867409463	2	2.53968221	4	0.001649816	0.008240321	10.90423281	8	0.002181769	0.017765834
OG-256	WB	-10.97012043	2	-4.630714263	4	0.00176535	0.008240321	-1.98257974	8	0.258226396	0.377407809
OG-260	WB	-4.416881972	2	0.668471921	4	0.006186697	0.013563144	5.296003453	8	0.055030889	0.165092667
OG-2616	WB	-4.963306095	2	-0.841193887	4	0.016210239	0.025666212	2.172890445	8	0.197054474	0.331586019
OG-2632	WB	-7.907883074	2	1.482405865	4	8.35E-05	0.001190321	10.12385731	8	0.001702973	0.016870728
OG-2675	WB	-6.203133395	2	-1.61511816	4	0.010173029	0.018120709	1.433719619	8	0.191971586	0.331586019
OG-2713	WB	-7.795463648	2	-6.029023987	4	0.170940513	0.173993022	-1.99338854	8	0.089002064	0.211379901
OG-2829	WB	-10.1523252	2	-4.414726368	4	0.003222497	0.009969605	-0.225155077	8	0.07863643	0.203739841
OG-2847	WB	-23.75161861	2	-18.73638952	4	0.006636112	0.013825922	-17.29740151	8	0.578449051	0.686908248
OG-2854	WB	-11.08988275	2	-6.097825976	4	0.006791681	0.013825922	-3.38508785	8	0.246358255	0.369537382
OG-2856	WB	-7.226483763	2	-2.722924736	4	0.01106953	0.019120097	-2.028897448	8	0.846268509	0.846268509
OG-2874	WB	-9.805826099	2	-4.561303057	4	0.005276338	0.012531302	-3.370221908	8	0.665853201	0.774563928
OG-2893	WB	-21.26181081	2	-14.98499296	4	0.001879372	0.008240321	-11.87056435	8	0.182696561	0.331586019
OG-2898	WB	-7.794132318	2	2.355962913	4	3.91E-05	0.001113562	5.324046023	8	0.203966406	0.332173861
OG-2928	WB	-13.67586128	2	-10.31642743	4	0.03475493	0.045023431	-9.171203168	8	0.682508593	0.778059796
OG-2999	WB	-16.86184612	2	-14.62901169	4	0.10722408	0.113180973	-10.08132123	8	0.058759129	0.167463516
OG-410	WB	-9.543822805	2	-5.831757995	4	0.024427034	0.033959535	-2.82262397	8	0.197788152	0.331586019
OG-44	WB	-0.760225699	2	5.53545058	4	0.001844262	0.008240321	11.59480531	8	0.016490001	0.085448187
OG-622	WB	-16.57419551	2	-13.50064146	4	0.046256465	0.056098265	-7.925947786	8	0.024935428	0.107965774
OG-649	WB	-11.81543687	2	-5.133555925	4	0.001253418	0.007938315	-2.675407075	8	0.2959942	0.401706415
OG-663	WB	-13.93150117	2	-10.14331763	4	0.022636683	0.032257273	-7.076411652	8	0.189375499	0.331586019
OG-697	WB	-6.815612176	2	-2.007919656	4	0.008166682	0.015741513	-0.264377775	8	0.479845003	0.607803671
OG-708	WB	-10.20711969	2	-7.723448101	4	0.083436319	0.0897334	-4.690162121	8	0.194231495	0.331586019
OG-730	WB	-14.38399089	2	-11.47964192	4	0.054784446	0.065056529	-10.72749285	8	0.825879835	0.840627689
OG-763	WB	-6.42769342	2	-3.813833051	4	0.073251221	0.081769162	-2.234003765	8	0.531471312	0.658562278
OG-831	WB	-6.090390887	2	-3.008182824	4	0.045857888	0.056098265	3.139270894	8	0.01528784	0.085448187
OG-94	WB	-10.18652283	2	-4.53098955	4	0.003498107	0.009969605	-3.63308875	8	0.773250387	0.824551068
OG-961	WB	-7.637562914	2	-5.86066155	4	0.169161506	0.173993022	-0.524215175	8	0.03049696	0.115888448
OG-987	WB	-13.32010742	2	-7.981032945	4	0.004800311	0.011896424	-5.23023975	8	0.23959007	0.369098216
OG-100	RT	-7.500483294	2	-1.313129139	4	0.002055257	0.005489701	3.501289577	8	0.047166193	0.147282947
OG-1004	RT	-7.046375688	2	1.055665078	4	0.00030292	0.002196172	4.413061562	8	0.151749865	0.285233542
OG-1023	RT	-12.11979065	2	-2.476761252	4	6.49E-05	0.001250485	-0.73652019	8	0.48085228	0.61008133
OG-1026	RT	-8.928583156	2	-3.995567167	4	0.007204741	0.012087293	-2.203364428	8	0.465160886	0.597643416
OG-1028	RT	-6.145066397	2	1.051434688	4	0.000749203	0.003168503	3.448118898	8	0.309163664	0.451136293
OG-1031	RT	-8.651127612	2	-3.567519361	4	0.006197506	0.011133574	-2.385658741	8	0.669193106	0.739483979
OG-1073	RT	-10.30743255	2	-9.98212239	4	0.722303293	0.725879052	-8.270051291	8	0.489506023	0.617133779
OG-1090	RT	-13.5283636	2	-11.36910698	4	0.115410884	0.126587276	-6.001630231	8	0.029709944	0.115983051
OG-1112	RT	-12.28544016	2	-9.289899951	4	0.050009604	0.05952171	-4.806303574	8	0.061924758	0.163256179
OG-1116	RT	-9.597849693	2	-0.335431686	4	9.49E-05	0.001302011	3.852632634	8	0.078732153	0.191457903
OG-1126	RT	-22.106568	2	-18.50338729	4	0.027236952	0.035300979	-13.99893815	8	0.060877451	0.162606874
OG-1142	RT	-4.294461657	2	7.033821053	4	1.20E-05	0.000610415	7.966600834	8	0.760468557	0.808246686
OG-1183	RT	-4.577256648	2	-3.691263243	4	0.412304384	0.41848895	-0.812832298	8	0.218056676	0.365830622
OG-1191	RT	-4.239198537	2	0.212567373	4	0.011657962	0.01753012	2.548470212	8	0.322658923	0.452089151
OG-1195	RT	-15.47910871	2	-11.57243436	4	0.02010726	0.027330939	-2.401114709	8	0.001057606	0.013561978
OG-1210	RT	-7.15123574	2	0.088319468	4	0.000717631	0.003166936	4.287863713	8	0.078005709	0.191457903
OG-1211	RT	-8.628399619	2	-2.744743469	4	0.002784586	0.006351359	-0.224715957	8	0.283212238	0.425867291
OG-1228	RT	-10.03158653	2	-4.759042747	4	0.005130543	0.009733647	-4.190489799	8	0.88834114	0.910773997
OG-1236	RT	-4.518212543	2	1.624425399	4	0.002149247	0.005549633	10.82408512	8	0.001030918	0.013561978
OG-1238	RT	-6.193084138	2	-0.347569855	4	0.002892847	0.006453273	5.159279	8	0.026410502	0.108679919
OG-124	RT	-5.243334922	2	-2.776796333	4	0.084878149	0.09625846	0.680849131	8	0.140433002	0.282256429
OG-1241	RT	-8.453298427	2	-6.640958509	4	0.163271647	0.173529552	-5.537237995	8	0.697667212	0.753332149
OG-1246	RT	-11.67370596	2	-9.367306721	4	0.099619312	0.111113848	-9.059751278	8	0.961369813	0.97579036
OG-1291	RT	-22.70290576	2	-18.80059916	4	0.020195275	0.027330939	-14.24913597	8	0.058577673	0.160692806
OG-1292	RT	-4.72154949	2	7.001507902	4	8.10E-06	0.000548423	13.67300425	8	0.009715967	0.058010039
OG-1305	RT	-8.75018582	2	-3.045780311	4	0.003331257	0.007149345	-1.59617536	8	0.574831581	0.677512367
OG-1323	RT	-5.469883808	2	1.601113182	4	0.000849386	0.003315872	11.79464626	8	0.000418767	0.012084774
OG-134	RT	-8.343458884	2	-3.584218508	4	0.008572119	0.01392112	0.60523846	8	0.078643688	0.191457903
OG-1340	RT	-7.316274368	2	-1.253411275	4	0.002327727	0.005881834	1.006874716	8	0.34011514	0.470275962
OG-1353	RT	-4.222744878	2	1.985045748	4	0.002013682	0.005450365	2.200204053	8	0.979920391	0.979920391
OG-136	RT	-7.652433003	2	-6.010402596	4	0.193586583	0.203616976	-3.519227257	8	0.289113225	0.428394048
OG-1373	RT	-3.079234575	2	3.999220607	4	0.000843075	0.003315872	8.887808321	8	0.044353151	0.145220801
OG-139	RT	-3.877796607	2	2.259984943	4	0.00215971	0.005549633	4.59472899	8	0.322920822	0.452089151
OG-1394	RT	-17.14876731	2	-11.14223362	4	0.00246261	0.005881834	-6.387119269	8	0.049537494	0.147883989
OG-1397	RT	-5.03142392	2	-0.697377575	4	0.013114375	0.019291435	2.706904808	8	0.146357203	0.285233542
OG-1410	RT	-7.790112828	2	-0.772556997	4	0.000896013	0.003368345	1.864299142	8	0.260347884	0.404263571
OG-1419	RT	-6.40448882	2	2.305896951	4	0.000164865	0.001775882	6.230824323	8	0.097235652	0.221683314
OG-1432	RT	-9.696722336	2	-0.447721097	4	9.62E-05	0.001302011	2.175824034	8	0.262870894	0.404263571
OG-1438	RT	-18.09377806	2	-13.11610135	4	0.006890052	0.011753617	-3.818815859	8	0.00094398	0.013561978
OG-144	RT	-17.1652498	2	-9.624909085	4	0.000531217	0.002527021	-4.829184074	8	0.047901693	0.147282947
OG-1446	RT	-18.20809294	2	-14.01573284	4	0.01511058	0.021601745	-8.791757015	8	0.033521545	0.123724974
OG-1448	RT	-19.03352512	2	-12.68150542	4	0.001743223	0.005177579	-9.841651946	8	0.224378872	0.370316349
OG-1464	RT	-15.56722409	2	-7.236680667	4	0.000241041	0.002038805	-5.659246841	8	0.532251284	0.639331424
OG-1465	RT	-7.474317834	2	0.43784308	4	0.000366262	0.002323476	8.033568763	8	0.00432017	0.036452738
OG-1478	RT	-18.808573	2	-8.505829011	4	3.35E-05	0.000972687	-0.881668622	8	0.004212947	0.036452738
OG-148	RT	-23.69660637	2	-15.7296424	4	0.00034673	0.002280248	-14.10699904	8	0.517647573	0.629236271
OG-1488	RT	-15.53758653	2	-10.07223385	4	0.004230849	0.008454659	-8.514068453	8	0.538549946	0.643091994
OG-1506	RT	-10.6626812	2	-5.756420699	4	0.007400109	0.012313297	-5.509667232	8	0.974129994	0.979920391
OG-1521	RT	-6.591023677	2	-0.352579828	4	0.001952892	0.005357258	1.028173233	8	0.598495537	0.695944763
OG-1542	RT	-6.721409948	2	-3.241064766	4	0.030796779	0.038830721	-0.124529855	8	0.182405483	0.319209595
OG-1553	RT	-5.990861566	2	-0.529590716	4	0.004248154	0.008454659	5.394184555	8	0.018521666	0.093997456
OG-156	RT	-3.266431946	2	0.854982527	4	0.016221553	0.022710175	4.060350979	8	0.170502292	0.309035404
OG-1567	RT	-7.194946913	2	0.158060016	4	0.000640663	0.002890102	9.317572902	8	0.001068924	0.013561978
OG-1571	RT	-16.61800747	2	-10.72688425	4	0.002763871	0.006351359	-3.02196468	8	0.00392248	0.036452738
OG-1610	RT	-4.630161907	2	-0.107229935	4	0.010857144	0.016696972	12.22604665	8	5.87E-05	0.005958391
OG-162	RT	-6.051484532	2	-3.354056294	4	0.067378572	0.077715057	-1.361654525	8	0.408066374	0.537905675
OG-1651	RT	-4.829391232	2	2.256616006	4	0.000836732	0.003315872	7.047847405	8	0.048080122	0.147282947
OG-1655	RT	-5.13600525	2	1.390545498	4	0.001464047	0.004643774	3.893243444	8	0.286744291	0.428008023
OG-1668	RT	-25.46701655	2	-17.4992698	4	0.000346459	0.002280248	-8.254811633	8	0.000990083	0.013561978
OG-167	RT	-18.09369053	2	-15.19090372	4	0.054870094	0.064414298	-7.782809565	8	0.005098039	0.037570612
OG-1670	RT	-12.15432578	2	-8.580556684	4	0.028049931	0.035821141	-7.510588816	8	0.710039424	0.758803813
OG-1681	RT	-16.0660378	2	-10.35870015	4	0.003321504	0.007149345	-6.892028744	8	0.139452962	0.282256429
OG-1684	RT	-4.808448231	2	-0.127906868	4	0.009273992	0.014941431	6.423267349	8	0.010786379	0.059864245
OG-1706	RT	-12.07010482	2	-10.65276875	4	0.242358786	0.249740272	-10.30854808	8	0.952746653	0.97189734
OG-1720	RT	-13.38775489	2	-12.39658143	4	0.37114092	0.380513165	-11.76254074	8	0.866767251	0.902326933
OG-1749	RT	-1.630356177	2	5.13924543	4	0.001148152	0.004025525	15.06187226	8	0.000535778	0.012084774
OG-1776	RT	-4.53080647	2	-0.855739121	4	0.025347698	0.033197308	4.470404727	8	0.030762681	0.117826872
OG-179	RT	-7.742411438	2	-0.873230798	4	0.001039328	0.003802015	2.276253655	8	0.177905929	0.314042641
OG-1794	RT	-8.255612655	2	-5.062425088	4	0.041040842	0.051112214	-4.276501796	8	0.813843037	0.851598642
OG-1811	RT	-4.667798687	2	-0.950037412	4	0.024288282	0.032016371	4.856428392	8	0.020474137	0.097599795
OG-1835	RT	-4.894708276	2	-3.404104121	4	0.225236537	0.233280699	-0.194247859	8	0.169919963	0.309035404
OG-184	RT	-8.970400873	2	-7.21059486	4	0.172078241	0.181936891	-5.411674934	8	0.463158327	0.597643416
OG-1841	RT	-19.43855769	2	-11.01653165	4	0.000219969	0.00202971	-7.685615334	8	0.154874963	0.288436858
OG-1861	RT	-17.17314535	2	-16.94255043	4	0.794061052	0.794061052	-15.14286882	8	0.462931629	0.597643416
OG-1879	RT	-8.978653834	2	-3.278590216	4	0.003345753	0.007149345	-1.530490564	8	0.478456484	0.61008133
OG-1888	RT	-16.95403458	2	-13.7178177	4	0.039312337	0.049261756	-12.13750769	8	0.53131487	0.639331424
OG-1911	RT	-18.50815887	2	-15.35094135	4	0.042543954	0.051715106	-12.79253788	8	0.275520984	0.419401219
OG-1926	RT	-23.36584704	2	-14.73214996	4	0.000178005	0.001775882	-5.65638302	8	0.001152717	0.013764794
OG-193	RT	-13.09292855	2	-10.79660966	4	0.100628588	0.11137625	-7.297143165	8	0.135944622	0.282256429
OG-1937	RT	-13.18343842	2	-3.500186623	4	6.23E-05	0.001250485	-0.313882297	8	0.172996139	0.310780674
OG-1965	RT	-19.53209949	2	-14.42385041	4	0.006046661	0.011058308	-12.28661596	8	0.370133034	0.500913372
OG-1983	RT	-7.283054894	2	-2.644339778	4	0.009670115	0.015336197	8.136974504	8	0.000244866	0.011173829
OG-1991	RT	-12.2079136	2	-10.24961282	4	0.141097974	0.151549676	-7.095627183	8	0.177299059	0.314042641
OG-1993	RT	-16.43148736	2	-11.41947608	4	0.0066575	0.011551047	-10.19052556	8	0.652189794	0.735525157
OG-2002	RT	-18.07454098	2	-10.46054122	4	0.000493494	0.002527021	-7.485625705	8	0.202926382	0.349102165
OG-2021	RT	-6.307866487	2	-0.301425031	4	0.002462837	0.005881834	3.490506421	8	0.108067646	0.23845361
OG-2072	RT	-5.668502796	2	-0.553380598	4	0.006005244	0.011058308	10.75730955	8	0.0001507	0.010197339
OG-2076	RT	-4.786601639	2	1.360525211	4	0.00213962	0.005549633	3.590619823	8	0.347294143	0.476356156
OG-2082	RT	-7.409474785	2	0.188566463	4	0.000501433	0.002527021	1.451473757	8	0.640019334	0.72990969
OG-2089	RT	-5.708690928	2	1.042077652	4	0.00116998	0.004025525	5.091470887	8	0.088025815	0.205393569
OG-2105	RT	-9.906115958	2	-3.371161904	4	0.001451796	0.004643774	-0.594618746	8	0.235102409	0.384885396
OG-2113	RT	-3.972516338	2	1.056963894	4	0.00654221	0.011448868	4.43272812	8	0.149616034	0.285233542
OG-2155	RT	-6.370190754	2	-3.198932246	4	0.041950769	0.051647871	-0.559613051	8	0.259883308	0.404263571
OG-2156	RT	-3.200204038	2	0.616933834	4	0.021990651	0.02956359	6.360223287	8	0.021606921	0.097599795
OG-2168	RT	-10.96353846	2	-5.837777969	4	0.005941697	0.011058308	3.455400687	8	0.000947487	0.013561978
OG-2176	RT	-6.979863438	2	-0.604780126	4	0.001703478	0.005161284	2.275393705	8	0.217774778	0.365830622
OG-2189	RT	-15.94438805	2	-13.35260814	4	0.07488663	0.085404415	-8.334573626	8	0.039824467	0.139385635
OG-2197	RT	-15.05656116	2	-7.421079724	4	0.000483006	0.002527021	-4.869352172	8	0.276846125	0.419401219
OG-2216	RT	-10.34390403	2	-7.221249073	4	0.044040088	0.053215107	-5.157909934	8	0.389133193	0.516992616
OG-2223	RT	-10.12542174	2	-5.50068597	4	0.009806246	0.015344146	-3.141362393	8	0.317402708	0.451136293
OG-2236	RT	-5.786139368	2	0.871089192	4	0.001284702	0.004275319	8.15647574	8	0.005679493	0.038431239
OG-2238	RT	-9.277221349	2	-6.984109956	4	0.100951872	0.11137625	-2.323902843	8	0.053571041	0.15535602
OG-2243	RT	-5.496133379	2	-1.922614583	4	0.028056953	0.035821141	2.087204997	8	0.09086143	0.209600799
OG-2267	RT	-10.95817563	2	-5.441365716	4	0.004018647	0.008410159	-0.5417915	8	0.043950379	0.145220801
OG-2274	RT	-14.70161739	2	-8.764550849	4	0.002639762	0.006231066	-7.617838255	8	0.68196636	0.744296619
OG-23	RT	-9.275386955	2	-4.652694204	4	0.009826301	0.015344146	-0.993201459	8	0.119961292	0.259065343
OG-2365	RT	-6.811431289	2	-3.90909725	4	0.054894943	0.064414298	-2.466996943	8	0.577387387	0.677512367
OG-2368	RT	-8.491812906	2	-2.918882067	4	0.003799329	0.008033998	-0.455468112	8	0.294888146	0.433784737
OG-2398	RT	-12.89406938	2	-6.447014791	4	0.001585184	0.004950653	1.452816158	8	0.003300113	0.035259099
OG-2428	RT	-6.119025215	2	-1.83492276	4	0.01378599	0.019936733	-0.556312627	8	0.634419757	0.72761136
OG-2429	RT	-5.312707427	2	-2.862738227	4	0.086296244	0.097322987	0.627207583	8	0.136954685	0.282256429
OG-2441	RT	-7.285233836	2	-3.154228966	4	0.016066726	0.02264962	3.352922852	8	0.011206115	0.059864245
OG-2444	RT	-10.57232335	2	-7.931947209	4	0.071334433	0.081812937	-4.926484747	8	0.198333878	0.344117754
OG-2464	RT	-5.591945397	2	-0.613373865	4	0.006883889	0.011753617	6.93889116	8	0.004489253	0.036452738
OG-247	RT	-6.602598737	2	0.152685728	4	0.001164708	0.004025525	5.446519925	8	0.031610569	0.118832325
OG-2472	RT	-8.310336146	2	-3.03295219	4	0.00510577	0.009733647	-0.339616832	8	0.249872269	0.404263571
OG-2475	RT	-7.11997678	2	-1.110121819	4	0.002454444	0.005881834	16.64667098	8	3.64E-07	7.40E-05
OG-2488	RT	-6.660859498	2	-4.549665557	4	0.121093302	0.131454226	-3.387265686	8	0.676257597	0.742055634
OG-2504	RT	-7.571210277	2	-2.73832644	4	0.007963523	0.013037057	0.627438134	8	0.150774303	0.285233542
OG-2514	RT	-4.614440106	2	1.63868855	4	0.001924424	0.005357258	6.049860698	8	0.065696711	0.168815599
OG-2518	RT	-14.06832869	2	-7.024414381	4	0.000872704	0.00334262	-3.309679207	8	0.114859869	0.250715628
OG-2524	RT	-4.009715366	2	1.912105012	4	0.002680317	0.006254072	5.318021299	8	0.146172472	0.285233542
OG-2525	RT	-11.92255806	2	-6.489855586	4	0.004371267	0.008615215	-5.280473987	8	0.65923913	0.737520331
OG-2613	RT	-8.580226128	2	-2.015077092	4	0.001408614	0.004612075	5.63568722	8	0.004114999	0.036452738
OG-2658	RT	-9.785671808	2	-4.740526666	4	0.006440526	0.011368928	-2.482061346	8	0.340544662	0.470275962
OG-2686	RT	-19.21129596	2	-9.629140048	4	6.89E-05	0.001250485	-5.112872642	8	0.06029139	0.162606874
OG-2691	RT	-9.948768991	2	-3.088690729	4	0.001048832	0.003802015	0.984539173	8	0.086358139	0.203845374
OG-2719	RT	-15.10014683	2	-6.182057615	4	0.000133944	0.001679416	1.035063197	8	0.006030647	0.039491013
OG-2731	RT	-7.325196621	2	-0.642017059	4	0.001251791	0.004235228	5.073909162	8	0.02211621	0.097599795
OG-2741	RT	-7.443429614	2	-3.480646291	4	0.019010129	0.026074704	-2.241584337	8	0.648557284	0.735514685
OG-2744	RT	-12.56756359	2	-5.205097909	4	0.000634632	0.002890102	-0.629848056	8	0.057445838	0.160692806
OG-2753	RT	-18.04078216	2	-11.77725211	4	0.001904511	0.005357258	-6.056160105	8	0.02201918	0.097599795
OG-2763	RT	-12.24474754	2	-11.36977699	4	0.416874297	0.4210223	-7.767444127	8	0.125459844	0.265295294
OG-2802	RT	-5.554629034	2	2.719579477	4	0.00025501	0.00207068	5.366034006	8	0.258541464	0.404263571
OG-2808	RT	-20.40036961	2	-11.79822785	4	0.000183712	0.001775882	-9.425365486	8	0.314396416	0.451136293
OG-283	RT	-9.320276325	2	-5.571426922	4	0.023544821	0.031444728	-0.5383082	8	0.03932658	0.139385635
OG-2909	RT	-7.709686416	2	0.134896916	4	0.000391869	0.002339688	3.071686375	8	0.208790499	0.356172028
OG-2931	RT	-6.564164207	2	-1.708490687	4	0.007784089	0.012846911	3.069473871	8	0.048610628	0.147282947
OG-2944	RT	-5.897427647	2	-2.296622894	4	0.027301742	0.035300979	5.098319454	8	0.00515745	0.037570612
OG-2952	RT	-5.713878019	2	2.248811855	4	0.000348215	0.002280248	3.880439762	8	0.514775047	0.629236271
OG-2967	RT	-4.090611555	2	1.954118451	4	0.002370321	0.005881834	9.343636067	8	0.005182153	0.037570612
OG-2992	RT	-8.484400707	2	-2.195346132	4	0.001856514	0.005357258	2.358391545	8	0.058468536	0.160692806
OG-314	RT	-17.40459448	2	-6.460961958	4	1.77E-05	0.000717409	-2.621596924	8	0.10408145	0.232181696
OG-315	RT	-17.73900593	2	-12.27732129	4	0.004246396	0.008454659	-10.90076293	8	0.599952382	0.695944763
OG-321	RT	-0.915167911	2	4.441523032	4	0.004716487	0.009118542	6.068371048	8	0.516302027	0.629236271
OG-328	RT	-5.662282555	2	-1.246006897	4	0.012079135	0.018029886	3.007051576	8	0.074702031	0.189556403
OG-349	RT	-5.709367603	2	-1.054473877	4	0.009514924	0.015208895	2.3734075	8	0.143709676	0.285233542
OG-350	RT	-20.6254549	2	-13.07337948	4	0.000525019	0.002527021	-8.347853455	8	0.050762794	0.14934561
OG-354	RT	-9.070534451	2	-6.325132228	4	0.064222464	0.074498058	-6.098579402	8	0.977902632	0.979920391
OG-355	RT	-17.90410126	2	-7.884682226	4	4.45E-05	0.001129868	-2.96697879	8	0.043293404	0.145220801
OG-36	RT	-1.927739022	2	7.444293533	4	8.51E-05	0.001302011	9.505644632	8	0.389654533	0.516992616
OG-366	RT	-21.55430728	2	-15.54309004	4	0.002451103	0.005881834	-11.08854592	8	0.06341245	0.165034965
OG-374	RT	-0.622150443	2	8.247151379	4	0.000140641	0.001679416	13.88635219	8	0.023607066	0.101962433
OG-375	RT	-8.777162202	2	-4.288120592	4	0.011231403	0.017142667	2.385336021	8	0.009699418	0.058010039
OG-378	RT	-14.08294769	2	-10.91238089	4	0.041979797	0.051647871	-7.273151139	8	0.121884501	0.260447933
OG-386	RT	-16.67389778	2	-12.22186891	4	0.011654897	0.01753012	-1.767905641	8	0.000330261	0.011173829
OG-394	RT	-17.76388412	2	-13.59554584	4	0.015477959	0.021972207	-5.527497408	8	0.002841875	0.032050031
OG-401	RT	-17.23448103	2	-13.72089049	4	0.029789761	0.037795759	-7.19893513	8	0.011063219	0.059864245
OG-406	RT	-9.39960999	2	-7.083799444	4	0.098686162	0.110681165	-4.726237093	8	0.317795517	0.451136293
OG-414	RT	-5.944546046	2	-1.92578692	4	0.017975256	0.024992993	-0.233135211	8	0.495531064	0.617133779
OG-421	RT	-6.290109589	2	1.425460613	4	0.000445831	0.002513992	2.77933341	8	0.607859915	0.701111152
OG-438	RT	-12.52767947	2	-4.653663296	4	0.000380503	0.002339688	-1.81081881	8	0.22388301	0.370316349
OG-442	RT	-3.334175151	2	3.871434994	4	0.000742409	0.003168503	8.037113497	8	0.080167102	0.191457903
OG-444	RT	-24.15857513	2	-13.65624514	4	2.75E-05	0.000929482	-7.906405439	8	0.021486704	0.097599795
OG-445	RT	-18.45532898	2	-12.60087691	4	0.002867106	0.006453273	-5.032367872	8	0.004425308	0.036452738
OG-492	RT	-6.010816421	2	0.331700742	4	0.001759867	0.005177579	9.72162184	8	0.000868203	0.013561978
OG-507	RT	-12.74455381	2	-11.76637607	4	0.375995634	0.383553335	-5.132876922	8	0.010042263	0.058245125
OG-511	RT	-15.29672019	2	-12.30376361	4	0.050138978	0.05952171	-6.539142333	8	0.021217796	0.097599795
OG-513	RT	-5.899655612	2	6.195943038	4	5.58E-06	0.000548423	6.808315019	8	0.874008126	0.90513681
OG-518	RT	-2.67939756	2	1.707043178	4	0.012444945	0.01844032	8.718630031	8	0.007221461	0.045811143
OG-55	RT	-8.791290124	2	-1.629202516	4	0.000775434	0.003212513	1.733605912	8	0.151118279	0.285233542
OG-557	RT	-10.34952666	2	-8.195244073	4	0.115986371	0.126587276	-0.86576827	8	0.005463448	0.038244133
OG-559	RT	-3.993994765	2	4.162087414	4	0.000286985	0.002193409	5.644992125	8	0.56356332	0.669025462
OG-565	RT	-9.104667094	2	-4.013062091	4	0.006148144	0.011133574	1.499492665	8	0.026283263	0.108679919
OG-631	RT	-5.266791172	2	-0.723130805	4	0.010634409	0.016479276	1.900973195	8	0.262764545	0.404263571
OG-637	RT	-12.98431949	2	-11.01233499	4	0.139180379	0.150285196	-9.310098279	8	0.492551198	0.617133779
OG-643	RT	-12.50268484	2	-7.033206	4	0.004213427	0.008454659	-6.169240308	8	0.78563782	0.83064832
OG-652	RT	-10.15462449	2	-8.248233486	4	0.148615773	0.158784221	-7.425038168	8	0.800431208	0.841904327
OG-66	RT	-3.879720117	2	1.329745349	4	0.005464594	0.010271413	2.969513213	8	0.512181164	0.629236271
OG-670	RT	-12.36044339	2	-4.605845635	4	0.000428767	0.002486847	0.861675922	8	0.027303822	0.108679919
OG-689	RT	-19.3509513	2	-13.1087425	4	0.001945553	0.005357258	-8.935507523	8	0.079679992	0.191457903
OG-705	RT	-19.65013825	2	-14.69589069	4	0.007053386	0.011931977	-12.77515288	8	0.427884683	0.560390907
OG-707	RT	-4.009940009	2	-0.044200971	4	0.018954024	0.026074704	3.227170886	8	0.162117029	0.299179608
OG-712	RT	-24.78775231	2	-12.99240364	4	7.54E-06	0.000548423	-10.90469817	8	0.382786755	0.51460736
OG-721	RT	-14.48331526	2	-10.76209981	4	0.024204531	0.032016371	-5.970615326	8	0.048070056	0.147282947
OG-738	RT	-5.86117356	2	-4.357538184	4	0.222320471	0.231441311	1.895747948	8	0.013956199	0.072643804
OG-757	RT	-18.1684866	2	-15.08932362	4	0.045997742	0.055251725	-4.551515065	8	0.000305922	0.011173829
OG-758	RT	-18.31576723	2	-10.78304734	4	0.00053528	0.002527021	-9.713545493	8	0.710210466	0.758803813
OG-770	RT	-5.755788216	2	-0.267390018	4	0.004134461	0.008454659	2.41106729	8	0.252596013	0.404263571
OG-775	RT	-4.68631734	2	1.051059958	4	0.003223211	0.007112085	4.962536267	8	0.098283243	0.221683314
OG-779	RT	-18.58049103	2	-11.04166307	4	0.000532021	0.002527021	-8.667234856	8	0.314050235	0.451136293
OG-805	RT	-7.073949372	2	-2.761502488	4	0.013400719	0.019570835	-1.625132649	8	0.685736533	0.744409178
OG-810	RT	-22.06440004	2	-13.69472395	4	0.000231791	0.002038805	-12.49084329	8	0.661225124	0.737520331
OG-819	RT	-5.332879903	2	-3.699200934	4	0.19521008	0.204266217	1.320153692	8	0.039780654	0.139385635
OG-89	RT	-3.119258432	2	1.941997859	4	0.006337593	0.011285362	4.139615793	8	0.355151153	0.483863651
OG-915	RT	-3.125732	2	5.013935327	4	0.000291734	0.002193409	5.613068417	8	0.878383998	0.90513681
OG-930	RT	-9.912463446	2	-6.749231612	4	0.042288849	0.051714677	-1.859561924	8	0.044313329	0.145220801
OG-939	RT	-4.166229924	2	-1.347597927	4	0.05968754	0.069635463	4.131944548	8	0.027027712	0.108679919
OG-963	RT	-11.43181033	2	-7.152172852	4	0.013847681	0.019936733	-5.973285707	8	0.670271193	0.739483979
OG-964	RT	-2.083149245	2	3.300957022	4	0.00458894	0.008957257	6.760648016	8	0.140210346	0.282256429
OG-967	RT	-13.43263098	2	-4.775795565	4	0.000173934	0.001775882	-2.10010507	8	0.253105346	0.404263571
OG-976	RT	-4.943350752	2	4.569172241	4	7.39E-05	0.001250485	9.182041282	8	0.055698223	0.159249849
OG-995	RT	-19.35717335	2	-12.96837268	4	0.00168027	0.005161284	-3.040505389	8	0.000533234	0.012084774
OG-1000	LG	-5.376854137	2	0.51905188	4	0.002750683	0.009769667	5.304108333	8	0.048326349	0.137842913
OG-1007	LG	-14.76961953	2	-13.16124696	4	0.200213182	0.224151715	-11.2484433	8	0.430121486	0.533765217
OG-1017	LG	-12.96100563	2	-9.765566869	4	0.040948555	0.056995961	-8.656142886	8	0.695580127	0.766254043
OG-1034	LG	-1.462426477	2	2.216546278	4	0.025248898	0.040009793	3.556810084	8	0.612626305	0.701116771
OG-1073	LG	-10.37726338	2	-10.11152995	4	0.766643459	0.777905595	-8.968770895	8	0.683406945	0.760968351
OG-1081	LG	-9.02156113	2	-1.469685019	4	0.000525124	0.004372027	1.689168358	8	0.176644866	0.285999616
OG-1114	LG	-11.46155131	2	-8.574102019	4	0.055718152	0.073107894	-4.323700088	8	0.074862865	0.171352781
OG-1128	LG	-5.507846187	2	-0.252510619	4	0.005219594	0.013785083	1.938536372	8	0.356757886	0.459325778
OG-1132	LG	-12.39654536	2	-7.827009125	4	0.010362764	0.02200752	-4.136105792	8	0.117035478	0.234070956
OG-1146	LG	-5.41372304	2	1.005652	4	0.001629674	0.007573132	5.831270879	8	0.046730714	0.137521816
OG-1147	LG	-13.17898348	2	-8.654501906	4	0.010840333	0.022686331	-7.633431426	8	0.728008053	0.785181461
OG-1148	LG	-7.25309171	2	-3.091250864	4	0.015578853	0.028928882	-1.234219096	8	0.446083768	0.546983667
OG-1179	LG	-6.826171753	2	-3.615197289	4	0.040317306	0.056499082	0.446634618	8	0.087151835	0.187013312
OG-1202	LG	-3.834041843	2	3.208090813	4	0.00087426	0.005142085	6.431086169	8	0.168225375	0.275035137
OG-1208	LG	-6.382325737	2	-0.900310922	4	0.004160938	0.012936437	4.201046066	8	0.037147984	0.125450568
OG-1238	LG	-4.3519373	2	-0.970802477	4	0.034008839	0.049278132	3.320305532	8	0.072433938	0.167942106
OG-1240	LG	-6.524277998	2	2.440874525	4	0.000127786	0.002621184	9.700077943	8	0.00581174	0.05441902
OG-1247	LG	-10.98077346	2	-5.662224228	4	0.004899857	0.013281192	0.996295358	8	0.009826221	0.065296821
OG-1274	LG	-7.049832649	2	-0.354937241	4	0.001237211	0.006216232	2.91883356	8	0.161819418	0.271017978
OG-1289	LG	-6.550092886	2	-4.497585651	4	0.128412539	0.152907417	-1.79031758	8	0.247344585	0.363949889
OG-1326	LG	-10.39519845	2	-3.570953816	4	0.001087097	0.005742101	-2.908481336	8	0.857129263	0.889414022
OG-1337	LG	-8.171280564	2	-2.841158912	4	0.004843481	0.013281192	1.848846643	8	0.052272005	0.141684645
OG-134	LG	-4.263059803	2	-2.893588206	4	0.254241266	0.275651057	4.104825232	8	0.00730519	0.058486998
OG-1371	LG	-6.0978813	2	4.306212125	4	3.03E-05	0.001541683	10.12986363	8	0.020176096	0.087828198
OG-1377	LG	-7.025102237	2	0.375573142	4	0.00061084	0.004494038	1.62127115	8	0.646177129	0.7313873
OG-1379	LG	-7.673022497	2	-5.789186505	4	0.152005893	0.173001182	0.141806301	8	0.018407635	0.086871463
OG-1380	LG	-1.754757424	2	1.745842736	4	0.030179266	0.045066667	6.358615432	8	0.055702633	0.146578283
OG-1385	LG	-5.404297514	2	-3.449933075	4	0.141654478	0.164540499	-2.587111009	8	0.786054234	0.834676146
OG-1402	LG	-6.087708602	2	-2.58378383	4	0.030079098	0.045066667	1.462416781	8	0.088251463	0.187420633
OG-1449	LG	-10.07161557	2	-6.631486487	4	0.032060547	0.047514191	-1.641900491	8	0.040779992	0.129241206
OG-145	LG	0.437974088	2	8.261294838	4	0.00040029	0.004372027	11.15228515	8	0.216032459	0.332109602
OG-1464	LG	-12.67671078	2	-7.283596852	4	0.00454779	0.013281192	-6.443928451	8	0.794467609	0.839283731
OG-1473	LG	-9.667614207	2	-6.254043664	4	0.032923436	0.048148192	-3.872601522	8	0.312503424	0.426329174
OG-1486	LG	-7.929966379	2	-0.955414006	4	0.000935385	0.005142085	0.177251703	8	0.687087929	0.760968351
OG-1524	LG	-3.533237901	2	-0.723831701	4	0.060240753	0.077119117	1.545180614	8	0.338062523	0.448780235
OG-1528	LG	-14.62818377	2	-11.82524032	4	0.060631335	0.077119117	-9.5730634	8	0.342031538	0.448780235
OG-1551	LG	-6.617921998	2	-5.231840356	4	0.250053185	0.273994448	-2.006236073	8	0.167890717	0.275035137
OG-1592	LG	-8.372779391	2	-8.284179837	4	0.915211993	0.919676442	-6.931436924	8	0.608255005	0.700743858
OG-1605	LG	-4.841451081	2	-0.927310309	4	0.019957689	0.034548605	4.80855991	8	0.021743874	0.087828198
OG-1651	LG	-7.808310095	2	0.963655549	4	0.000155019	0.002621184	2.884787231	8	0.427773864	0.533765217
OG-1656	LG	-11.2344031	2	-9.5421899	4	0.184111596	0.207251305	-6.927801922	8	0.264618679	0.378551721
OG-1660	LG	-11.21087392	2	-8.708376985	4	0.081880294	0.09921965	-4.114797494	8	0.056587902	0.146578283
OG-1662	LG	-2.293747353	2	8.791489773	4	1.53E-05	0.001053146	12.53857167	8	0.111966921	0.229842032
OG-1663	LG	-13.27728833	2	-8.575472709	4	0.009078778	0.019686614	-4.343569407	8	0.075991927	0.17202568
OG-1664	LG	-6.37396404	2	-0.710311026	4	0.003469818	0.011469736	5.396372639	8	0.015833173	0.085121725
OG-1666	LG	-9.393839958	2	-6.744657127	4	0.070708971	0.088817366	0.131272441	8	0.008130618	0.059818118
OG-1681	LG	-9.089916716	2	-6.142074876	4	0.052452785	0.070164116	-4.741471801	8	0.591624528	0.688557361
OG-1684	LG	-7.177346155	2	-0.020744399	4	0.0007797	0.005142085	4.01008927	8	0.089345182	0.18780722
OG-1685	LG	-6.185825215	2	-5.355900712	4	0.436082208	0.456004746	-3.052945279	8	0.330173244	0.444546983
OG-1687	LG	-13.75402994	2	-10.25379506	4	0.030190292	0.045066667	-7.535159477	8	0.245298667	0.363536154
OG-1690	LG	-9.507921472	2	-4.16546336	4	0.004784096	0.013281192	-2.814560837	8	0.608898789	0.700743858
OG-1695	LG	-8.441447983	2	-4.093243849	4	0.012930012	0.025935877	-1.614547428	8	0.291697262	0.403286147
OG-1699	LG	-7.076610239	2	-2.570647542	4	0.011042954	0.022748485	0.932608751	8	0.135544465	0.256166604
OG-1703	LG	-11.2458777	2	-5.387587407	4	0.002856123	0.009806021	-1.903688201	8	0.137599749	0.257686802
OG-1707	LG	-1.472559586	2	4.678280637	4	0.00213169	0.007984148	5.376739461	8	0.844730567	0.883322319
OG-1711	LG	-6.828732438	2	-5.616454916	4	0.297518901	0.318627218	-0.844363085	8	0.048847246	0.137842913
OG-1712	LG	-9.435986598	2	-2.439897003	4	0.000915455	0.005142085	2.590450649	8	0.039417595	0.126875384
OG-1729	LG	-7.461844163	2	-5.541225411	4	0.146516277	0.168616497	-3.934253208	8	0.522681634	0.629663255
OG-1742	LG	-6.277857617	2	-0.906431545	4	0.004647499	0.013281192	-0.441548596	8	0.920252115	0.921226299
OG-1782	LG	-7.913309992	2	-3.885009524	4	0.017804564	0.031893392	0.858616635	8	0.050009844	0.139216593
OG-180	LG	-5.321236244	2	0.914375127	4	0.001958432	0.007984148	4.281870058	8	0.150573291	0.262865237
OG-1818	LG	-16.63997463	2	-15.19624591	4	0.236045966	0.262840373	-6.710810122	8	0.001958301	0.033617493
OG-1821	LG	-13.61625893	2	-4.743888819	4	0.00014021	0.002621184	-0.641147029	8	0.084334538	0.182872789
OG-1824	LG	-2.048972885	2	3.818765686	4	0.002829264	0.009806021	6.452346316	8	0.260966804	0.375938193
OG-1839	LG	-8.992760863	2	-5.270350765	4	0.024175632	0.039525239	-2.460827154	8	0.229461627	0.347566876
OG-1840	LG	-7.780111567	2	-5.785150071	4	0.136018891	0.15920393	1.931062899	8	0.003883463	0.047058428
OG-1843	LG	-11.04073818	2	-7.170693039	4	0.020857428	0.03550934	-1.965301418	8	0.034048371	0.123147279
OG-1852	LG	-5.08670429	2	1.33891211	4	0.001619535	0.007573132	8.085317861	8	0.009102768	0.063097728
OG-1877	LG	-3.808763042	2	0.458385559	4	0.014021708	0.026995063	3.85511105	8	0.147214373	0.261176552
OG-1894	LG	-7.385295518	2	-2.063420048	4	0.004883586	0.013281192	1.239165463	8	0.158283209	0.271017978
OG-1899	LG	-10.05418461	2	-1.524449772	4	0.000197507	0.002712434	3.533301834	8	0.038526348	0.126875384
OG-1942	LG	-5.493893963	2	-1.506526972	4	0.018548488	0.032939557	2.083504946	8	0.126673174	0.244348834
OG-1948	LG	-6.067477669	2	-1.29628136	4	0.008470241	0.018562443	2.88736799	8	0.079013225	0.176920917
OG-1969	LG	-11.56468527	2	-6.611569749	4	0.007061375	0.016914456	-1.065404815	8	0.025545718	0.101200345
OG-1990	LG	-8.554156236	2	-5.652048378	4	0.054907361	0.072505874	-0.373440498	8	0.032017918	0.119921656
OG-2006	LG	-7.455758028	2	-1.147926285	4	0.001821979	0.007984148	2.587668852	8	0.11298641	0.229842032
OG-2029	LG	-3.137836417	2	0.403233022	4	0.028982316	0.044224867	5.586961899	8	0.034672535	0.123147279
OG-2031	LG	-11.255312	2	1.273063607	4	3.62E-06	0.000746213	5.649002637	8	0.067609568	0.1619485
OG-2045	LG	-8.873191674	2	-8.370187413	4	0.604711218	0.616685697	-2.043193969	8	0.013096265	0.078877212
OG-2048	LG	-6.963236954	2	0.197894574	4	0.000776176	0.005142085	6.225753804	8	0.016941703	0.085121725
OG-205	LG	-7.167709684	2	-4.063494823	4	0.044859726	0.061199361	-2.171687493	8	0.436081708	0.537921149
OG-2080	LG	-4.293271809	2	1.658081684	4	0.002602316	0.009404861	15.96697649	8	9.35E-06	0.000962736
OG-2085	LG	-7.001119498	2	-5.907957125	4	0.335154931	0.354061106	-2.521078214	8	0.148338139	0.261176552
OG-2091	LG	-11.32471522	2	-6.80596621	4	0.010902654	0.022686331	1.569699103	8	0.002160214	0.034231091
OG-2099	LG	-11.28501185	2	-10.61777591	4	0.513124929	0.52588923	-9.467448347	8	0.680649779	0.760968351
OG-2117	LG	-7.419040147	2	-1.216226009	4	0.002023728	0.007984148	10.89124253	8	7.23E-05	0.00372494
OG-2118	LG	-8.858561992	2	-7.705083725	4	0.315537335	0.335055109	-1.933079532	8	0.021084711	0.087828198
OG-2122	LG	-2.911624838	2	1.064232848	4	0.018763202	0.033036064	7.799812578	8	0.00918899	0.063097728
OG-2128	LG	-1.999627722	2	6.633155445	4	0.000178168	0.002621616	14.22238123	8	0.004345054	0.047109529
OG-2130	LG	-5.449569407	2	-4.766949394	4	0.505291387	0.520450128	-3.68382229	8	0.705211921	0.771654872
OG-2146	LG	-2.946562921	2	2.451110234	4	0.004527103	0.013281192	8.191113128	8	0.021667485	0.087828198
OG-2155	LG	-3.789151073	2	-0.241437186	4	0.028790383	0.044224867	2.068409559	8	0.328589884	0.444546983
OG-2172	LG	-5.483302253	2	-1.05910748	4	0.011983857	0.024442322	1.871046381	8	0.209826289	0.324994102
OG-2191	LG	-11.68327842	2	-8.632446177	4	0.047319527	0.063743255	-7.70260826	8	0.761548134	0.812844123
OG-2197	LG	-9.826140572	2	-7.677518637	4	0.116644791	0.139702483	-2.804755772	8	0.044939521	0.134627747
OG-2212	LG	-6.996807312	2	-6.735901032	4	0.770353113	0.777905595	-4.320170077	8	0.30503174	0.418910256
OG-2221	LG	-17.61701494	2	-10.02806223	4	0.000506011	0.004372027	-6.09125874	8	0.096319409	0.200422204
OG-2232	LG	-10.1607152	2	-8.158203496	4	0.134995788	0.158909327	-3.594274396	8	0.057981889	0.146578283
OG-2236	LG	-4.506093116	2	-0.203085661	4	0.013527813	0.026540282	5.692307192	8	0.018976776	0.086871463
OG-2259	LG	-7.988554896	2	-3.203834923	4	0.008356463	0.018510016	2.562194308	8	0.021192354	0.087828198
OG-226	LG	-5.914267778	2	-5.102854208	4	0.444229672	0.459855842	-3.459252888	8	0.510962439	0.61916625
OG-2260	LG	-7.153914094	2	-2.269039457	4	0.007560071	0.017498592	0.881907829	8	0.177708499	0.285999616
OG-2277	LG	-9.413032444	2	-1.989935642	4	0.000597297	0.004494038	1.406074956	8	0.1472957	0.261176552
OG-2285	LG	-7.193202222	2	2.00887295	4	0.00010083	0.002343147	3.468914098	8	0.571287284	0.676351612
OG-2288	LG	-3.169190147	2	0.992070641	4	0.015587892	0.028928882	6.354038541	8	0.029848218	0.113865423
OG-2296	LG	-6.284496662	2	-2.443444488	4	0.021470998	0.036254309	0.288695711	8	0.242887149	0.362570672
OG-2311	LG	-6.271012914	2	-3.696007099	4	0.07615338	0.092826013	-0.276826031	8	0.144680608	0.261176552
OG-233	LG	-4.162236951	2	-1.539753042	4	0.072622252	0.090667781	0.034257458	8	0.53336712	0.638800155
OG-2341	LG	-13.84469906	2	-14.81438003	4	1	1	-14.35283928	8	0.921226299	0.921226299
OG-2365	LG	-7.849667141	2	-5.898975979	4	0.142175771	0.164540499	-5.242549855	8	0.859191215	0.889414022
OG-237	LG	-6.998017384	2	-0.037430824	4	0.00094854	0.005142085	10.48517586	8	0.000310199	0.010650174
OG-2376	LG	-9.213169736	2	-4.10601434	4	0.006053278	0.015220684	0.182991775	8	0.072557512	0.167942106
OG-2407	LG	-6.718221026	2	-0.545976286	4	0.002086547	0.007984148	0.519729455	8	0.711603923	0.771654872
OG-2408	LG	-12.06109709	2	-7.072840984	4	0.006817543	0.016719213	-3.601766396	8	0.138977142	0.257921542
OG-2417	LG	-3.820546448	2	-0.706279146	4	0.044411035	0.060991155	4.481091245	8	0.034566848	0.123147279
OG-2440	LG	-13.12362628	2	-9.556925055	4	0.028248887	0.044085384	-5.007701974	8	0.058685351	0.146578283
OG-2457	LG	-6.165438905	2	-1.353988784	4	0.008136053	0.018217684	1.921051705	8	0.161662101	0.271017978
OG-2474	LG	-12.13263663	2	-10.38513831	4	0.174209214	0.197181858	-7.643281647	8	0.241164805	0.362570672
OG-2503	LG	-4.266150787	2	1.204740175	4	0.004207482	0.012936437	10.06720377	8	0.001396582	0.028769585
OG-2504	LG	-15.48444626	2	-11.71144174	4	0.022982907	0.038246287	-4.350833229	8	0.005315771	0.053618767
OG-2524	LG	-7.023235693	2	-5.759789984	4	0.282678319	0.304878187	-2.172237588	8	0.126919055	0.244348834
OG-2537	LG	-5.80096295	2	-0.633592652	4	0.005699537	0.014676308	1.165402776	8	0.463135852	0.564532459
OG-2538	LG	-3.571215657	2	-0.869055602	4	0.067060502	0.084751309	1.044716834	8	0.429847912	0.533765217
OG-2550	LG	-7.041603962	2	-4.461950654	4	0.075800279	0.092826013	2.485088636	8	0.0076409	0.058486998
OG-2599	LG	-7.909122795	2	-3.798327582	4	0.016394732	0.029887742	-3.186669952	8	0.874245197	0.89599259
OG-2608	LG	-3.672994418	2	0.427429215	4	0.016565656	0.029934431	11.24525915	8	0.000236818	0.009756883
OG-262	LG	-15.14442962	2	-13.77204684	4	0.253502198	0.275651057	-13.22429858	8	0.894986076	0.911328674
OG-2623	LG	-7.286674032	2	-3.59089852	4	0.024828192	0.040009793	2.385232912	8	0.017709804	0.086862371
OG-2647	LG	-8.481816834	2	-5.10699995	4	0.034224385	0.049278132	-0.058690532	8	0.038831224	0.126875384
OG-2662	LG	-4.000365426	2	0.935781952	4	0.007182216	0.017006165	5.80441511	8	0.04509376	0.134627747
OG-2675	LG	-3.56618938	2	1.540067509	4	0.006058719	0.015220684	3.740201613	8	0.354537418	0.459325778
OG-2676	LG	-14.21813392	2	-9.882943136	4	0.013099375	0.025946838	-5.18422931	8	0.051898088	0.141684645
OG-2689	LG	-5.904605453	2	-2.013567322	4	0.020424132	0.035061427	6.236804112	8	0.002415841	0.035547378
OG-2692	LG	-10.89641088	2	-4.492048599	4	0.001654325	0.007573132	-3.426660435	8	0.711720513	0.771654872
OG-2702	LG	-11.70796633	2	-4.657467309	4	0.000866976	0.005142085	1.588978603	8	0.014038738	0.078877212
OG-2707	LG	-3.612295759	2	5.584923665	4	0.000101321	0.002343147	8.858678357	8	0.161821414	0.271017978
OG-2716	LG	-3.825560194	2	4.881495747	4	0.000165415	0.002621184	13.58994111	8	0.001603688	0.030032706
OG-2728	LG	-4.67603732	2	3.088569292	4	0.000424497	0.004372027	5.579510085	8	0.289161615	0.402481707
OG-2730	LG	-5.643072652	2	0.447732383	4	0.002263586	0.008326762	14.89702184	8	8.20E-06	0.000962736
OG-2738	LG	-20.65035997	2	-10.47621775	4	3.81E-05	0.001541683	-3.270261102	8	0.006090066	0.05454581
OG-2764	LG	-3.146849612	2	2.269778602	4	0.004442099	0.013281192	5.663286426	8	0.147580739	0.261176552
OG-2768	LG	-5.381691754	2	-0.765575812	4	0.009891139	0.021224736	4.163725741	8	0.042878055	0.133831504
OG-2793	LG	-6.210598592	2	-4.797883353	4	0.243481275	0.269662057	-3.813331714	8	0.741441789	0.795505253
OG-2839	LG	-11.63457218	2	-7.289296925	4	0.012967938	0.025935877	-3.658258079	8	0.122669979	0.242980919
OG-2840	LG	-5.845477396	2	-1.676560995	4	0.015469013	0.028928882	2.049877299	8	0.113805278	0.229842032
OG-2853	LG	-7.930881691	2	-4.246510625	4	0.025112964	0.040009793	0.29498501	8	0.05905824	0.146578283
OG-2855	LG	-8.861222049	2	-4.034907877	4	0.008016013	0.018146138	2.01105752	8	0.016680578	0.085121725
OG-2861	LG	-8.135477983	2	1.051433973	4	0.000102371	0.002343147	1.677467145	8	0.869454079	0.895537701
OG-2891	LG	-4.587918081	2	2.470277341	4	0.000860329	0.005142085	5.016944769	8	0.277854129	0.392051076
OG-2916	LG	-8.232293412	2	-5.110016455	4	0.044056739	0.060910659	-1.517959689	8	0.126472708	0.244348834
OG-2921	LG	-6.873743996	2	0.20408239	4	0.000843605	0.005142085	2.485952275	8	0.335056355	0.448192267
OG-2924	LG	-7.701284949	2	-4.142919927	4	0.02848536	0.044120181	-2.214109345	8	0.425617516	0.533765217
OG-2931	LG	-4.56020541	2	3.060483668	4	0.000490204	0.004372027	4.236142014	8	0.671442404	0.75583134
OG-2971	LG	-6.65817426	2	-1.049120485	4	0.003664535	0.011795223	7.932216534	8	0.001255	0.028725548
OG-2973	LG	-10.36001595	2	-5.364322635	4	0.006767028	0.016719213	0.913091393	8	0.013668813	0.078877212
OG-2985	LG	-6.168041033	2	-2.577553057	4	0.027584866	0.043377729	1.558217537	8	0.082122709	0.181906216
OG-2995	LG	-15.58691624	2	-4.455141994	4	1.46E-05	0.001053146	0.000844469	8	0.063337797	0.153501013
OG-325	LG	-1.844641896	2	1.082414124	4	0.05355447	0.071175618	8.688747705	8	0.004279859	0.047109529
OG-341	LG	-7.613655747	2	-1.836803613	4	0.003098454	0.01046363	7.781119815	8	0.000706364	0.018192626
OG-363	LG	-4.13873193	2	0.711179176	4	0.007829073	0.017919879	5.497474737	8	0.048276843	0.137842913
OG-376	LG	-1.598603408	2	2.172699986	4	0.023022037	0.038246287	6.637980335	8	0.062858763	0.153501013
OG-382	LG	-15.02224455	2	-12.21743331	4	0.060518194	0.077119117	-10.71596585	8	0.557334369	0.663646705
OG-386	LG	-15.99479247	2	-12.05529658	4	0.019458021	0.033969088	-5.111974951	8	0.007665772	0.058486998
OG-406	LG	-10.99753969	2	-8.395637117	4	0.074132402	0.091995631	-3.775891106	8	0.055384277	0.146578283
OG-445	LG	-12.58635988	2	-6.412306938	4	0.002082777	0.007984148	-0.574254975	8	0.019929603	0.087828198
OG-452	LG	-6.324371089	2	1.233888271	4	0.000521783	0.004372027	4.19537091	8	0.204975611	0.31988618
OG-470	LG	-4.738083953	2	-1.325495978	4	0.032955801	0.048148192	1.499370933	8	0.226877912	0.346198888
OG-480	LG	-8.983441761	2	-4.868876128	4	0.016333033	0.029887742	0.537406712	8	0.028753274	0.111758009
OG-488	LG	-7.817740395	2	-2.91885689	4	0.007454902	0.017451247	0.336641926	8	0.164098761	0.272615684
OG-501	LG	-4.166910349	2	-0.478087012	4	0.025001403	0.040009793	7.683963448	8	0.002613721	0.0358951
OG-502	LG	-13.1724044	2	-12.35774151	4	0.442788569	0.459855842	-9.290519552	8	0.189330379	0.297725633
OG-518	LG	-4.110601775	2	2.317016118	4	0.001616296	0.007573132	8.55288818	8	0.014167266	0.078877212
OG-54	LG	-15.1519624	2	-13.94304297	4	0.298519675	0.318627218	-10.84891483	8	0.185523383	0.293983206
OG-559	LG	-3.282550227	2	2.00392723	4	0.005059551	0.013535943	4.696068462	8	0.250089941	0.36537963
OG-563	LG	-7.421931794	2	-4.839167875	4	0.07556486	0.092826013	-1.397665799	8	0.142201608	0.261176552
OG-57	LG	-13.74287414	2	-6.480080222	4	0.000701146	0.004980557	0.848866667	8	0.005465991	0.053618767
OG-571	LG	-2.220265935	2	5.484926899	4	0.000450482	0.004372027	7.738350545	8	0.34173634	0.448780235
OG-594	LG	-3.492634697	2	-0.668899106	4	0.059383695	0.077119117	4.206580907	8	0.044838315	0.134627747
OG-617	LG	-6.611358608	2	-0.389136041	4	0.001984829	0.007984148	3.71511471	8	0.084232278	0.182872789
OG-64	LG	-2.046360155	2	3.527250302	4	0.003796748	0.01203277	5.447555069	8	0.428006548	0.533765217
OG-642	LG	-6.278970129	2	1.217677491	4	0.000554942	0.004396845	3.737970417	8	0.283158428	0.396807048
OG-651	LG	-6.062894312	2	3.948102874	4	4.49E-05	0.001541683	16.05756668	8	7.22E-05	0.00372494
OG-667	LG	-7.564901639	2	-3.384353683	4	0.015290127	0.028928882	-2.568487593	8	0.803077906	0.844051268
OG-714	LG	-12.99870295	2	-9.258809662	4	0.023756638	0.03915094	-7.973648997	8	0.632089469	0.719394644
OG-721	LG	-9.478708361	2	-5.197549308	4	0.013826627	0.026870615	1.916088522	8	0.006603922	0.056683667
OG-725	LG	-9.777211225	2	-3.563114523	4	0.002001023	0.007984148	0.732316677	8	0.072180396	0.167942106
OG-745	LG	-9.212103895	2	-5.883446465	4	0.035841192	0.050570449	-3.336815693	8	0.277861442	0.392051076
OG-761	LG	-3.896450948	2	4.141996168	4	0.00032281	0.003911696	10.63078187	8	0.011385906	0.073296767
OG-763	LG	-8.517661857	2	-6.122923881	4	0.091196571	0.109862536	-3.485910901	8	0.260318279	0.375938193
OG-77	LG	-2.94333393	2	2.378356112	4	0.004884492	0.013281192	7.484097371	8	0.03701205	0.125450568
OG-772	LG	-10.03383079	2	-8.121351205	4	0.147713663	0.169050081	-5.92440895	8	0.355316106	0.459325778
OG-774	LG	-8.570900587	2	-2.918115815	4	0.003507735	0.011469736	1.640497972	8	0.058235216	0.146578283
OG-796	LG	-8.771082138	2	-3.562016792	4	0.005466781	0.01425515	6.055678748	8	0.00070651	0.018192626
OG-808	LG	-15.46383295	2	-7.387835472	4	0.000310913	0.003911696	-5.972285687	8	0.586476389	0.686443955
OG-834	LG	-3.192196443	2	0.169220851	4	0.034686064	0.049278132	3.515252092	8	0.153084049	0.265002639
OG-84	LG	-11.21804899	2	-3.676520169	4	0.000530586	0.004372027	2.66620435	8	0.012919538	0.078877212
OG-856	LG	-18.42209618	2	-12.11802187	4	0.001828838	0.007984148	-6.200743004	8	0.01862489	0.086871463
OG-872	LG	-10.10321617	2	-5.145143302	4	0.007026456	0.016914456	-3.071027712	8	0.386316482	0.494293139
OG-89	LG	-4.816581684	2	-3.412907316	4	0.245692538	0.270655951	-1.994693368	8	0.585561117	0.686443955
OG-903	LG	-5.122578204	2	-4.13677195	4	0.373138261	0.392175928	-0.626074282	8	0.13476189	0.256166604
OG-911	LG	-3.765058983	2	-1.752110782	4	0.133594231	0.158163285	1.380549472	8	0.180190812	0.287746567
OG-937	LG	-5.748941945	2	-2.946258033	4	0.060647073	0.077119117	4.813536847	8	0.003736439	0.047058428
OG-939	LG	-8.042445039	2	-1.883147453	4	0.002113737	0.007984148	-1.368864493	8	0.905433969	0.914310772
OG-942	LG	-4.698287869	2	-1.335945665	4	0.034653997	0.049278132	3.826438268	8	0.035298309	0.123244942
OG-944	LG	-5.509727264	2	-2.459397109	4	0.047343291	0.063743255	-1.921383604	8	0.898056897	0.911328674
OG-971	LG	-13.85730116	2	-7.149886306	4	0.001221819	0.006216232	-1.072687466	8	0.016239306	0.085121725
