# Supplementary material for: Repeated Evolution of Asexuality Involves Convergent Gene Expression Changes
Source: Mol Biol Evol. 2018 Nov 16;36(2):350–64. doi: 10.1093/molbev/msy217 (PMC6404633; doi:10.1093/molbev/msy217)
Supplement: Supplementary Data [file msy217_supp.zip › Supp_Table_4.txt]

# Supplemental Table 4
### Enriched GO terms for convergently expressed genes in whole body samples
# GO.ID = GO term ID
# Term = GO term description
# GSEA = Gene set enrichment analysis p-value
GO.ID	Term	GSEA
GO:0071390	cellular response to ecdysone	0.00073
GO:1902600	hydrogen ion transmembrane transport	0.003
GO:0009068	aspartate family amino acid catabolic process	0.00336
GO:1900408	negative regulation of cellular response to oxidative stress	0.00336
GO:0002181	cytoplasmic translation	0.0036
GO:0035207	negative regulation of hemocyte proliferation	0.00376
GO:0035303	regulation of dephosphorylation	0.0045
GO:0006275	regulation of DNA replication	0.00629
GO:0051489	regulation of filopodium assembly	0.00679
GO:0016476	regulation of embryonic cell shape	0.00735
GO:0099531	presynaptic process involved in chemical synaptic transmission	0.0089
GO:0043401	steroid hormone mediated signaling pathway	0.00891
GO:0030833	regulation of actin filament polymerization	0.00919
GO:0007619	courtship behavior	0.01121
GO:0007269	neurotransmitter secretion	0.01141
GO:0099643	signal release from synapse	0.01141
GO:0050769	positive regulation of neurogenesis	0.01181
GO:0045666	positive regulation of neuron differentiation	0.01221
GO:0030518	intracellular steroid hormone receptor signaling pathway	0.01248
GO:0035076	ecdysone receptor-mediated signaling pathway	0.01248
GO:0046693	sperm storage	0.01255
GO:0045597	positive regulation of cell differentiation	0.01467
GO:0072583	clathrin-dependent endocytosis	0.01537
GO:0035099	hemocyte migration	0.01548
GO:0008156	negative regulation of DNA replication	0.01566
GO:0015988	energy coupled proton transmembrane transport; against electrochemical gradient	0.01568
GO:0015991	ATP hydrolysis coupled proton transport	0.01568
GO:0090662	ATP hydrolysis coupled transmembrane transport	0.01568
GO:0099131	ATP hydrolysis coupled ion transmembrane transport	0.01568
GO:0099132	ATP hydrolysis coupled cation transmembrane transport	0.01568
GO:0010720	positive regulation of cell development	0.01597
GO:0007588	excretion	0.01735
GO:0030097	hemopoiesis	0.01763
GO:0006487	protein N-linked glycosylation	0.01923
GO:0036465	synaptic vesicle recycling	0.02022
GO:0048488	synaptic vesicle endocytosis	0.02022
GO:0035162	embryonic hemopoiesis	0.02037
GO:0007618	mating	0.02052
GO:0009100	glycoprotein metabolic process	0.02079
GO:0001101	response to acid chemical	0.02089
GO:0008049	male courtship behavior	0.02114
GO:0022407	regulation of cell-cell adhesion	0.02118
GO:0022409	positive regulation of cell-cell adhesion	0.02187
GO:0008361	regulation of cell size	0.02203
GO:0051272	positive regulation of cellular component movement	0.02235
GO:0031338	regulation of vesicle fusion	0.02321
GO:1901606	alpha-amino acid catabolic process	0.02352
GO:0007617	mating behavior	0.02386
GO:0060179	male mating behavior	0.02402
GO:0016358	dendrite development	0.02502
GO:0009101	glycoprotein biosynthetic process	0.02532
GO:1903707	negative regulation of hemopoiesis	0.02633
GO:0061028	establishment of endothelial barrier	0.02635
GO:0023061	signal release	0.02735
GO:0099504	synaptic vesicle cycle	0.02756
GO:0045785	positive regulation of cell adhesion	0.02792
GO:0008364	pupal chitin-based cuticle development	0.02808
GO:0060278	regulation of ovulation	0.02819
GO:0017145	stem cell division	0.02995
GO:0048813	dendrite morphogenesis	0.03
GO:0006730	one-carbon metabolic process	0.03032
GO:0006919	activation of cysteine-type endopeptidase activity involved in apoptotic process	0.03089
GO:0032272	negative regulation of protein polymerization	0.03191
GO:2000104	negative regulation of DNA-dependent DNA replication	0.03205
GO:0090329	regulation of DNA-dependent DNA replication	0.03205
GO:0010563	negative regulation of phosphorus metabolic process	0.03354
GO:0045936	negative regulation of phosphate metabolic process	0.03354
GO:0032543	mitochondrial translation	0.03434
GO:0048489	synaptic vesicle transport	0.03499
GO:0097480	establishment of synaptic vesicle localization	0.03499
GO:0099003	vesicle-mediated transport in synapse	0.03499
GO:0014066	regulation of phosphatidylinositol 3-kinase signaling	0.03562
GO:0014067	negative regulation of phosphatidylinositol 3-kinase signaling	0.03562
GO:0018904	ether metabolic process	0.0357
GO:0006662	glycerol ether metabolic process	0.0357
GO:0042558	pteridine-containing compound metabolic process	0.03611
GO:0035385	Roundabout signaling pathway	0.03623
GO:0031400	negative regulation of protein modification process	0.03636
GO:0031346	positive regulation of cell projection organization	0.03637
GO:0001505	regulation of neurotransmitter levels	0.03925
GO:0071896	protein localization to adherens junction	0.03948
GO:0090090	negative regulation of canonical Wnt signaling pathway	0.03948
GO:0090251	protein localization involved in establishment of planar polarity	0.03948
GO:1902414	protein localization to cell junction	0.03948
GO:0045176	apical protein localization	0.04021
GO:0051962	positive regulation of nervous system development	0.04023
GO:1903040	exon-exon junction complex assembly	0.04045
GO:0030048	actin filament-based movement	0.04053
GO:0007349	cellularization	0.04079
GO:0002433	immune response-regulating cell surface receptor signaling pathway involved in phagocytosis	0.04141
GO:0002768	immune response-regulating cell surface receptor signaling pathway	0.04141
GO:0035166	post-embryonic hemopoiesis	0.04236
GO:0035167	larval lymph gland hemopoiesis	0.04236
GO:0030155	regulation of cell adhesion	0.0427
GO:0097479	synaptic vesicle localization	0.04291
GO:0030150	protein import into mitochondrial matrix	0.0454
GO:0006470	protein dephosphorylation	0.0457
GO:1901137	carbohydrate derivative biosynthetic process	0.04615
GO:0006551	leucine metabolic process	0.04622
GO:0045199	maintenance of epithelial cell apical/basal polarity	0.04659
GO:0002520	immune system development	0.0467
GO:0048534	hematopoietic or lymphoid organ development	0.0467
GO:0032486	Rap protein signal transduction	0.04759
GO:0035214	eye-antennal disc development	0.0484
GO:0006486	protein glycosylation	0.04845
GO:0043413	macromolecule glycosylation	0.04845
GO:0070085	glycosylation	0.04845
GO:0048142	germarium-derived cystoblast division	0.04847
GO:0010976	positive regulation of neuron projection development	0.04901
GO:2000737	negative regulation of stem cell differentiation	0.05071
GO:0042461	photoreceptor cell development	0.05112
GO:0043065	positive regulation of apoptotic process	0.05141
GO:2000116	regulation of cysteine-type endopeptidase activity	0.0524
GO:0052547	regulation of peptidase activity	0.05301
GO:0060027	convergent extension involved in gastrulation	0.05391
GO:0061077	chaperone-mediated protein folding	0.05391
GO:0098742	cell-cell adhesion via plasma-membrane adhesion molecules	0.05399
GO:0040017	positive regulation of locomotion	0.05417
GO:0032269	negative regulation of cellular protein metabolic process	0.05568
GO:0051248	negative regulation of protein metabolic process	0.05568
GO:1902905	positive regulation of supramolecular fiber organization	0.05656
GO:0010811	positive regulation of cell-substrate adhesion	0.05677
GO:0048052	R1/R6 cell differentiation	0.05701
GO:1905954	positive regulation of lipid localization	0.05848
GO:1990542	mitochondrial transmembrane transport	0.05892
GO:0031503	protein complex localization	0.05929
GO:1902904	negative regulation of supramolecular fiber organization	0.05939
GO:0050770	regulation of axonogenesis	0.05991
GO:0008347	glial cell migration	0.05996
GO:0034329	cell junction assembly	0.06026
GO:1990778	protein localization to cell periphery	0.06058
GO:0031333	negative regulation of protein complex assembly	0.06065
GO:0052548	regulation of endopeptidase activity	0.06138
GO:0090382	phagosome maturation	0.06228
GO:0007369	gastrulation	0.06254
GO:0006760	folic acid-containing compound metabolic process	0.06288
GO:0046653	tetrahydrofolate metabolic process	0.06288
GO:0043068	positive regulation of programmed cell death	0.06321
GO:0007631	feeding behavior	0.06352
GO:0001667	ameboidal-type cell migration	0.06356
GO:0006893	Golgi to plasma membrane transport	0.06387
GO:0043001	Golgi to plasma membrane protein transport	0.06387
GO:0098876	vesicle-mediated transport to the plasma membrane	0.06387
GO:0051650	establishment of vesicle localization	0.06397
GO:0031427	response to methotrexate	0.0643
GO:0007465	R7 cell fate commitment	0.06436
GO:0048747	muscle fiber development	0.06461
GO:0042078	germ-line stem cell division	0.0654
GO:0042337	cuticle development involved in chitin-based cuticle molting cycle	0.0656
GO:1901658	glycosyl compound catabolic process	0.06585
GO:0007494	midgut development	0.06623
GO:0046534	positive regulation of photoreceptor cell differentiation	0.06675
GO:0016048	detection of temperature stimulus	0.06692
GO:0050951	sensory perception of temperature stimulus	0.06692
GO:0050961	detection of temperature stimulus involved in sensory perception	0.06692
GO:0050965	detection of temperature stimulus involved in sensory perception of pain	0.06692
GO:0007249	I-kappaB kinase/NF-kappaB signaling	0.06716
GO:0006836	neurotransmitter transport	0.06888
GO:0000916	actomyosin contractile ring contraction	0.06931
GO:0036213	contractile ring contraction	0.06931
GO:0048732	gland development	0.07051
GO:0006904	vesicle docking involved in exocytosis	0.0708
GO:0048278	vesicle docking	0.0708
GO:0001885	endothelial cell development	0.07088
GO:0003158	endothelium development	0.07088
GO:0045446	endothelial cell differentiation	0.07088
GO:0010950	positive regulation of endopeptidase activity	0.07089
GO:0010952	positive regulation of peptidase activity	0.07089
GO:2001056	positive regulation of cysteine-type endopeptidase activity	0.07089
GO:0043122	regulation of I-kappaB kinase/NF-kappaB signaling	0.07201
GO:1902532	negative regulation of intracellular signal transduction	0.0721
GO:0051495	positive regulation of cytoskeleton organization	0.07212
GO:0000288	nuclear-transcribed mRNA catabolic process; deadenylation-dependent decay	0.07217
GO:0048568	embryonic organ development	0.07242
GO:0048140	male germ-line cyst encapsulation	0.07251
GO:0009826	unidimensional cell growth	0.07314
GO:1902743	regulation of lamellipodium organization	0.07319
GO:0010591	regulation of lamellipodium assembly	0.07319
GO:0007422	peripheral nervous system development	0.07431
GO:2000736	regulation of stem cell differentiation	0.07443
GO:0090132	epithelium migration	0.07471
GO:0010631	epithelial cell migration	0.07471
GO:0051648	vesicle localization	0.07584
GO:0042398	cellular modified amino acid biosynthetic process	0.07656
GO:0010256	endomembrane system organization	0.07687
GO:0048137	spermatocyte division	0.07742
GO:1902742	apoptotic process involved in development	0.07826
GO:0045476	nurse cell apoptotic process	0.07826
GO:0042074	cell migration involved in gastrulation	0.07887
GO:0042052	rhabdomere development	0.07952
GO:1903706	regulation of hemopoiesis	0.07969
GO:0030837	negative regulation of actin filament polymerization	0.08021
GO:0007413	axonal fasciculation	0.08102
GO:0014065	phosphatidylinositol 3-kinase signaling	0.08156
GO:0048015	phosphatidylinositol-mediated signaling	0.08156
GO:0048017	inositol lipid-mediated signaling	0.08156
GO:0035277	spiracle morphogenesis; open tracheal system	0.08178
GO:0045610	regulation of hemocyte differentiation	0.082
GO:0032535	regulation of cellular component size	0.08244
GO:0072659	protein localization to plasma membrane	0.08244
GO:0090130	tissue migration	0.08319
GO:0006817	phosphate ion transport	0.08358
GO:0007455	eye-antennal disc morphogenesis	0.08375
GO:0042706	eye photoreceptor cell fate commitment	0.08376
GO:0001752	compound eye photoreceptor fate commitment	0.08376
GO:0048663	neuron fate commitment	0.08376
GO:0046552	photoreceptor cell fate commitment	0.08376
GO:0009081	branched-chain amino acid metabolic process	0.08399
GO:0006726	eye pigment biosynthetic process	0.08458
GO:0042441	eye pigment metabolic process	0.08458
GO:0043324	pigment metabolic process involved in developmental pigmentation	0.08458
GO:0043474	pigment metabolic process involved in pigmentation	0.08458
GO:0040001	establishment of mitotic spindle localization	0.08459
GO:0010942	positive regulation of cell death	0.08494
GO:0006898	receptor-mediated endocytosis	0.08537
GO:0032456	endocytic recycling	0.08543
GO:0006493	protein O-linked glycosylation	0.08577
GO:0002683	negative regulation of immune system process	0.08731
GO:0031345	negative regulation of cell projection organization	0.08738
GO:0043405	regulation of MAP kinase activity	0.08791
GO:0006869	lipid transport	0.0882
GO:0010770	positive regulation of cell morphogenesis involved in differentiation	0.08848
GO:0032273	positive regulation of protein polymerization	0.08884
GO:0043052	thermotaxis	0.09003
GO:0007394	dorsal closure; elongation of leading edge cells	0.09026
GO:0034629	cellular protein complex localization	0.0911
GO:0042067	establishment of ommatidial planar polarity	0.09244
GO:0032351	negative regulation of hormone metabolic process	0.09274
GO:0045216	cell-cell junction organization	0.09276
GO:0034330	cell junction organization	0.09276
GO:0046148	pigment biosynthetic process	0.09371
GO:0046530	photoreceptor cell differentiation	0.09383
GO:0061024	membrane organization	0.09515
GO:0043281	regulation of cysteine-type endopeptidase activity involved in apoptotic process	0.09573
GO:0048580	regulation of post-embryonic development	0.09594
GO:0006012	galactose metabolic process	0.0961
GO:0006929	substrate-dependent cell migration	0.09672
GO:0006930	substrate-dependent cell migration; cell extension	0.09672
GO:0006892	post-Golgi vesicle-mediated transport	0.09739
GO:0043648	dicarboxylic acid metabolic process	0.09774
GO:0031348	negative regulation of defense response	0.09777
GO:0042326	negative regulation of phosphorylation	0.09845
GO:0001933	negative regulation of protein phosphorylation	0.09845
GO:0007377	germ-band extension	0.10047
GO:0007009	plasma membrane organization	0.10053
GO:0031589	cell-substrate adhesion	0.1006
GO:0098609	cell-cell adhesion	0.10126
GO:0009063	cellular amino acid catabolic process	0.10168
GO:0046580	negative regulation of Ras protein signal transduction	0.10213
GO:0051058	negative regulation of small GTPase mediated signal transduction	0.10213
GO:0030718	germ-line stem cell population maintenance	0.10235
GO:0033673	negative regulation of kinase activity	0.10315
GO:0006469	negative regulation of protein kinase activity	0.10315
GO:0051348	negative regulation of transferase activity	0.10315
GO:0030381	chorion-containing eggshell pattern formation	0.10364
GO:0043297	apical junction assembly	0.10393
GO:0032880	regulation of protein localization	0.10518
GO:0060627	regulation of vesicle-mediated transport	0.10578
GO:0050772	positive regulation of axonogenesis	0.10628
GO:0045773	positive regulation of axon extension	0.10628
GO:0061387	regulation of extent of cell growth	0.10628
GO:0030516	regulation of axon extension	0.10628
GO:0007392	initiation of dorsal closure	0.10752
GO:0030728	ovulation	0.10802
GO:0042051	compound eye photoreceptor development	0.10832
GO:0032886	regulation of microtubule-based process	0.10906
GO:0007297	ovarian follicle cell migration	0.10983
GO:1904748	regulation of apoptotic process involved in development	0.11113
GO:0045477	regulation of nurse cell apoptotic process	0.11113
GO:0051130	positive regulation of cellular component organization	0.11179
GO:1902580	single-organism cellular localization	0.11182
GO:1901879	regulation of protein depolymerization	0.11209
GO:0006790	sulfur compound metabolic process	0.11237
GO:0001751	compound eye photoreceptor cell differentiation	0.11361
GO:0051491	positive regulation of filopodium assembly	0.11369
GO:0006835	dicarboxylic acid transport	0.11409
GO:0008594	photoreceptor cell morphogenesis	0.11447
GO:0008343	adult feeding behavior	0.11501
GO:0035001	dorsal trunk growth; open tracheal system	0.11514
GO:0019432	triglyceride biosynthetic process	0.11519
GO:0000132	establishment of mitotic spindle orientation	0.11534
GO:0045746	negative regulation of Notch signaling pathway	0.11554
GO:0009642	response to light intensity	0.11599
GO:0044711	single-organism biosynthetic process	0.11626
GO:0045200	establishment of neuroblast polarity	0.11767
GO:0010025	wax biosynthetic process	0.11811
GO:0010166	wax metabolic process	0.11811
GO:0043092	L-amino acid import	0.11827
GO:0044341	sodium-dependent phosphate transport	0.11827
GO:0051938	L-glutamate import	0.11827
GO:0006364	rRNA processing	0.11836
GO:0042749	regulation of circadian sleep/wake cycle	0.11844
GO:0045175	basal protein localization	0.1185
GO:1903076	regulation of protein localization to plasma membrane	0.1185
GO:1903729	regulation of plasma membrane organization	0.1185
GO:1904375	regulation of protein localization to cell periphery	0.1185
GO:1905475	regulation of protein localization to membrane	0.1185
GO:0046528	imaginal disc fusion	0.12094
GO:0046529	imaginal disc fusion; thorax closure	0.12094
GO:0034333	adherens junction assembly	0.1213
GO:0007426	tracheal outgrowth; open tracheal system	0.12138
GO:0035203	regulation of lamellocyte differentiation	0.1216
GO:0035204	negative regulation of lamellocyte differentiation	0.1216
GO:0048581	negative regulation of post-embryonic development	0.1216
GO:0045611	negative regulation of hemocyte differentiation	0.1216
GO:0045613	regulation of plasmatocyte differentiation	0.1216
GO:0045614	negative regulation of plasmatocyte differentiation	0.1216
GO:0045861	negative regulation of proteolysis	0.1216
GO:0030865	cortical cytoskeleton organization	0.12231
GO:0042462	eye photoreceptor cell development	0.12242
GO:0050807	regulation of synapse organization	0.12284
GO:0050730	regulation of peptidyl-tyrosine phosphorylation	0.123
GO:0050732	negative regulation of peptidyl-tyrosine phosphorylation	0.123
GO:0061097	regulation of protein tyrosine kinase activity	0.123
GO:0061099	negative regulation of protein tyrosine kinase activity	0.123
GO:0045747	positive regulation of Notch signaling pathway	0.12324
GO:0034976	response to endoplasmic reticulum stress	0.12343
GO:0006998	nuclear envelope organization	0.12345
GO:0036503	ERAD pathway	0.12365
GO:0030433	ubiquitin-dependent ERAD pathway	0.12365
GO:0042386	hemocyte differentiation	0.12385
GO:0006723	cuticle hydrocarbon biosynthetic process	0.12436
GO:0006885	regulation of pH	0.12441
GO:0030004	cellular monovalent inorganic cation homeostasis	0.12441
GO:0030641	regulation of cellular pH	0.12441
GO:0045851	pH reduction	0.12441
GO:0051452	intracellular pH reduction	0.12441
GO:0051453	regulation of intracellular pH	0.12441
GO:0055067	monovalent inorganic cation homeostasis	0.12441
GO:0030838	positive regulation of actin filament polymerization	0.12471
GO:1904396	regulation of neuromuscular junction development	0.12531
GO:0008582	regulation of synaptic growth at neuromuscular junction	0.12531
GO:0045678	positive regulation of R7 cell differentiation	0.12712
GO:0007291	sperm individualization	0.12769
GO:0060026	convergent extension	0.12799
GO:0048542	lymph gland development	0.12887
GO:0040012	regulation of locomotion	0.129
GO:0043280	positive regulation of cysteine-type endopeptidase activity involved in apoptotic process	0.12903
GO:0007396	suture of dorsal opening	0.12911
GO:0019991	septate junction assembly	0.12923
GO:0042255	ribosome assembly	0.12992
GO:0048667	cell morphogenesis involved in neuron differentiation	0.13039
GO:0007299	ovarian follicle cell-cell adhesion	0.13045
GO:0044267	cellular protein metabolic process	0.13128
GO:0016116	carotenoid metabolic process	0.13229
GO:0016108	tetraterpenoid metabolic process	0.13229
GO:0048521	negative regulation of behavior	0.13229
GO:0046843	dorsal appendage formation	0.13318
GO:0072384	organelle transport along microtubule	0.1337
GO:0030308	negative regulation of cell growth	0.13378
GO:0001708	cell fate specification	0.13429
GO:0048565	digestive tract development	0.13433
GO:0055123	digestive system development	0.13433
GO:0097190	apoptotic signaling pathway	0.13506
GO:0006613	cotranslational protein targeting to membrane	0.13541
GO:0006614	SRP-dependent cotranslational protein targeting to membrane	0.13541
GO:0035090	maintenance of apical/basal cell polarity	0.13558
GO:0090208	positive regulation of triglyceride metabolic process	0.13567
GO:0048069	eye pigmentation	0.13578
GO:0045494	photoreceptor cell maintenance	0.13635
GO:0050954	sensory perception of mechanical stimulus	0.13726
GO:0000904	cell morphogenesis involved in differentiation	0.13736
GO:0008611	ether lipid biosynthetic process	0.13739
GO:0046485	ether lipid metabolic process	0.13739
GO:0046504	glycerol ether biosynthetic process	0.13739
GO:0097384	cellular lipid biosynthetic process	0.13739
GO:1901503	ether biosynthetic process	0.13739
GO:0042996	regulation of Golgi to plasma membrane protein transport	0.13745
GO:0090003	regulation of establishment of protein localization to plasma membrane	0.13745
GO:0050790	regulation of catalytic activity	0.13832
GO:0006468	protein phosphorylation	0.13941
GO:0042063	gliogenesis	0.14012
GO:0030730	sequestering of triglyceride	0.14023
GO:0042595	behavioral response to starvation	0.14023
GO:0001845	phagolysosome assembly	0.1404
GO:0007179	transforming growth factor beta receptor signaling pathway	0.14041
GO:0016198	axon choice point recognition	0.1405
GO:0008630	intrinsic apoptotic signaling pathway in response to DNA damage	0.1406
GO:0051261	protein depolymerization	0.1408
GO:0040013	negative regulation of locomotion	0.14108
GO:0007175	negative regulation of epidermal growth factor-activated receptor activity	0.14307
GO:0007176	regulation of epidermal growth factor-activated receptor activity	0.14307
GO:0010469	regulation of receptor activity	0.14307
GO:2000272	negative regulation of receptor activity	0.14307
GO:0051494	negative regulation of cytoskeleton organization	0.14313
GO:0010810	regulation of cell-substrate adhesion	0.14351
GO:0007282	cystoblast division	0.14371
GO:0031098	stress-activated protein kinase signaling cascade	0.14385
GO:0019098	reproductive behavior	0.14487
GO:0030713	ovarian follicle cell stalk formation	0.145
GO:0051147	regulation of muscle cell differentiation	0.14508
GO:0051153	regulation of striated muscle cell differentiation	0.14508
GO:0048585	negative regulation of response to stimulus	0.14573
GO:0048598	embryonic morphogenesis	0.14692
GO:0016337	single organismal cell-cell adhesion	0.147
GO:0043086	negative regulation of catalytic activity	0.14732
GO:0010638	positive regulation of organelle organization	0.1477
GO:0051094	positive regulation of developmental process	0.14774
GO:0090069	regulation of ribosome biogenesis	0.14824
GO:0090070	positive regulation of ribosome biogenesis	0.14824
GO:0051301	cell division	0.1483
GO:0001754	eye photoreceptor cell differentiation	0.14857
GO:0051963	regulation of synapse assembly	0.14884
GO:0050803	regulation of synapse structure or activity	0.14925
GO:0070201	regulation of establishment of protein localization	0.15012
GO:1901071	glucosamine-containing compound metabolic process	0.15062
GO:0006040	amino sugar metabolic process	0.15062
GO:0008078	mesodermal cell migration	0.15066
GO:0090501	RNA phosphodiester bond hydrolysis	0.15077
GO:0050975	sensory perception of touch	0.151
GO:0016477	cell migration	0.1511
GO:0016050	vesicle organization	0.15183
GO:0048878	chemical homeostasis	0.15262
GO:0050921	positive regulation of chemotaxis	0.15305
GO:1902669	positive regulation of axon guidance	0.15305
GO:0072001	renal system development	0.15327
GO:0001655	urogenital system development	0.15327
GO:0045859	regulation of protein kinase activity	0.15327
GO:0009581	detection of external stimulus	0.15394
GO:0009582	detection of abiotic stimulus	0.15394
GO:0019320	hexose catabolic process	0.15404
GO:0046365	monosaccharide catabolic process	0.15404
GO:0033363	secretory granule organization	0.15414
GO:0007040	lysosome organization	0.15418
GO:0080171	lytic vacuole organization	0.15418
GO:0007303	cytoplasmic transport; nurse cell to oocyte	0.15422
GO:2001135	regulation of endocytic recycling	0.15458
GO:0032102	negative regulation of response to external stimulus	0.15471
GO:0006721	terpenoid metabolic process	0.15517
GO:0009072	aromatic amino acid family metabolic process	0.15567
GO:0007602	phototransduction	0.15601
GO:0050688	regulation of defense response to virus	0.1561
GO:0048854	brain morphogenesis	0.15612
GO:0048644	muscle organ morphogenesis	0.15673
GO:0000154	rRNA modification	0.15709
GO:0000289	nuclear-transcribed mRNA poly(A) tail shortening	0.15747
GO:0050777	negative regulation of immune response	0.15808
GO:0007096	regulation of exit from mitosis	0.15866
GO:0010160	formation of animal organ boundary	0.15922
GO:0008356	asymmetric cell division	0.15967
GO:0016081	synaptic vesicle docking	0.15967
GO:0007391	dorsal closure	0.15977
GO:0007620	copulation	0.16075
GO:0050920	regulation of chemotaxis	0.16102
GO:1901605	alpha-amino acid metabolic process	0.16126
GO:0051270	regulation of cellular component movement	0.16201
GO:0001895	retina homeostasis	0.1621
GO:0007018	microtubule-based movement	0.16236
GO:0046671	negative regulation of retinal cell programmed cell death	0.16247
GO:0046673	negative regulation of compound eye retinal cell programmed cell death	0.16247
GO:0007274	neuromuscular synaptic transmission	0.16273
GO:0048859	formation of anatomical boundary	0.16283
GO:1902903	regulation of supramolecular fiber organization	0.16301
GO:0043901	negative regulation of multi-organism process	0.16355
GO:0048865	stem cell fate commitment	0.16392
GO:0042752	regulation of circadian rhythm	0.16549
GO:0007295	growth of a germarium-derived egg chamber	0.16603
GO:0007298	border follicle cell migration	0.16649
GO:0001745	compound eye morphogenesis	0.16673
GO:0048232	male gamete generation	0.167
GO:0007283	spermatogenesis	0.167
GO:0055082	cellular chemical homeostasis	0.16724
GO:0050801	ion homeostasis	0.1673
GO:0007475	apposition of dorsal and ventral imaginal disc-derived wing surfaces	0.16759
GO:1900006	positive regulation of dendrite development	0.16819
GO:0030866	cortical actin cytoskeleton organization	0.16857
GO:0007034	vacuolar transport	0.16992
GO:0016063	rhodopsin biosynthetic process	0.17077
GO:0046154	rhodopsin metabolic process	0.17077
GO:0009314	response to radiation	0.17219
GO:0051640	organelle localization	0.17324
GO:0046460	neutral lipid biosynthetic process	0.17351
GO:0046463	acylglycerol biosynthetic process	0.17351
GO:0051260	protein homooligomerization	0.17359
GO:0009583	detection of light stimulus	0.17363
GO:0090136	epithelial cell-cell adhesion	0.17423
GO:0048749	compound eye development	0.17458
GO:0048512	circadian behavior	0.17472
GO:0008315	meiotic G2/MI transition	0.17476
GO:0044771	meiotic cell cycle phase transition	0.17476
GO:0044743	protein transmembrane import into intracellular organelle	0.17491
GO:0007568	aging	0.17565
GO:0006903	vesicle targeting	0.17588
GO:0012502	induction of programmed cell death	0.17589
GO:0035072	ecdysone-mediated induction of salivary gland cell autophagic cell death	0.17589
GO:0035078	induction of programmed cell death by ecdysone	0.17589
GO:0035081	induction of programmed cell death by hormones	0.17589
GO:1903078	positive regulation of protein localization to plasma membrane	0.17595
GO:1904377	positive regulation of protein localization to cell periphery	0.17595
GO:1905477	positive regulation of protein localization to membrane	0.17595
GO:0032940	secretion by cell	0.17639
GO:0055088	lipid homeostasis	0.17745
GO:0007530	sex determination	0.17783
GO:0043549	regulation of kinase activity	0.17813
GO:0045500	sevenless signaling pathway	0.17818
GO:0043704	photoreceptor cell fate specification	0.1783
GO:0045464	R8 cell fate specification	0.1783
GO:0048665	neuron fate specification	0.1783
GO:0031038	myosin II filament organization	0.17887
GO:0044088	regulation of vacuole organization	0.17887
GO:0044090	positive regulation of vacuole organization	0.17887
GO:0090254	cell elongation involved in imaginal disc-derived wing morphogenesis	0.17887
GO:1901096	regulation of autophagosome maturation	0.17887
GO:1901098	positive regulation of autophagosome maturation	0.17887
GO:0042773	ATP synthesis coupled electron transport	0.17898
GO:0007160	cell-matrix adhesion	0.17913
GO:0048640	negative regulation of developmental growth	0.17922
GO:0050773	regulation of dendrite development	0.17955
GO:0009064	glutamine family amino acid metabolic process	0.18024
GO:0048284	organelle fusion	0.1803
GO:0007032	endosome organization	0.18165
GO:0006520	cellular amino acid metabolic process	0.18225
GO:0030042	actin filament depolymerization	0.18232
GO:0050905	neuromuscular process	0.18312
GO:0007254	JNK cascade	0.18346
GO:0045793	positive regulation of cell size	0.18365
GO:0008090	retrograde axonal transport	0.18415
GO:1905952	regulation of lipid localization	0.18416
GO:0001964	startle response	0.18471
GO:0048645	animal organ formation	0.18558
GO:0090002	establishment of protein localization to plasma membrane	0.18558
GO:0010259	multicellular organism aging	0.18587
GO:0090383	phagosome acidification	0.18598
GO:0032873	negative regulation of stress-activated MAPK cascade	0.1862
GO:0046329	negative regulation of JNK cascade	0.1862
GO:0070303	negative regulation of stress-activated protein kinase signaling cascade	0.1862
GO:0002921	negative regulation of humoral immune response	0.18626
GO:0008348	negative regulation of antimicrobial humoral response	0.18626
GO:0021782	glial cell development	0.1868
GO:0048646	anatomical structure formation involved in morphogenesis	0.18681
GO:0022900	electron transport chain	0.18686
GO:0019730	antimicrobial humoral response	0.18695
GO:0045824	negative regulation of innate immune response	0.18719
GO:0072002	Malpighian tubule development	0.18725
GO:0061326	renal tubule development	0.18725
GO:0015672	monovalent inorganic cation transport	0.18778
GO:0032435	negative regulation of proteasomal ubiquitin-dependent protein catabolic process	0.1881
GO:1901799	negative regulation of proteasomal protein catabolic process	0.1881
GO:0022406	membrane docking	0.18831
GO:0010884	positive regulation of lipid storage	0.18846
GO:0032007	negative regulation of TOR signaling	0.18849
GO:0007043	cell-cell junction assembly	0.18889
GO:0032506	cytokinetic process	0.18929
GO:0051223	regulation of protein transport	0.18947
GO:0035094	response to nicotine	0.18981
GO:2000242	negative regulation of reproductive process	0.19013
GO:0042331	phototaxis	0.19074
GO:0009453	energy taxis	0.19074
GO:0051606	detection of stimulus	0.192
GO:0098602	single organism cell adhesion	0.19205
GO:0051403	stress-activated MAPK cascade	0.19302
GO:0036445	neuronal stem cell division	0.19305
GO:0055057	neuroblast division	0.19305
GO:0055059	asymmetric neuroblast division	0.19305
GO:0022410	circadian sleep/wake cycle process	0.19356
GO:0030177	positive regulation of Wnt signaling pathway	0.19416
GO:1901566	organonitrogen compound biosynthetic process	0.19431
GO:0051383	kinetochore organization	0.1944
GO:0022613	ribonucleoprotein complex biogenesis	0.19485
GO:0098722	asymmetric stem cell division	0.19486
GO:0009968	negative regulation of signal transduction	0.19538
GO:0015718	monocarboxylic acid transport	0.19548
GO:0007616	long-term memory	0.19563
GO:0023057	negative regulation of signaling	0.19588
GO:0010648	negative regulation of cell communication	0.19588
GO:0006541	glutamine metabolic process	0.1974
GO:0042775	mitochondrial ATP synthesis coupled electron transport	0.19763
GO:0048210	Golgi vesicle fusion to target membrane	0.19783
GO:0097205	renal filtration	0.19851
GO:0097206	nephrocyte filtration	0.19851
GO:0090066	regulation of anatomical structure size	0.1992
GO:0045478	fusome organization	0.19993
GO:0035171	lamellocyte differentiation	0.20008
GO:0042387	plasmatocyte differentiation	0.20008
GO:0010001	glial cell differentiation	0.20026
GO:0046666	retinal cell programmed cell death	0.20038
GO:0016185	synaptic vesicle budding from presynaptic endocytic zone membrane	0.20085
GO:0048072	compound eye pigmentation	0.20085
GO:0070142	synaptic vesicle budding	0.20085
GO:0007370	ventral furrow formation	0.20189
GO:0042745	circadian sleep/wake cycle	0.20195
GO:0008052	sensory organ boundary specification	0.20293
GO:0016360	sensory organ precursor cell fate determination	0.20293
GO:0060582	cell fate determination involved in pattern specification	0.20293
GO:0006629	lipid metabolic process	0.20522
GO:0051674	localization of cell	0.20575
GO:0048870	cell motility	0.20575
GO:0048193	Golgi vesicle transport	0.20587
GO:0016062	adaptation of rhodopsin mediated signaling	0.20612
GO:0023058	adaptation of signaling pathway	0.20612
GO:0036367	light adaption	0.20612
GO:0071322	cellular response to carbohydrate stimulus	0.20632
GO:0007016	cytoskeletal anchoring at plasma membrane	0.20654
GO:0009792	embryo development ending in birth or egg hatching	0.20667
GO:0007517	muscle organ development	0.20711
GO:0015985	energy coupled proton transport; down electrochemical gradient	0.20736
GO:0015986	ATP synthesis coupled proton transport	0.20736
GO:0045017	glycerolipid biosynthetic process	0.20789
GO:0010212	response to ionizing radiation	0.20793
GO:0000281	mitotic cytokinesis	0.20806
GO:0046928	regulation of neurotransmitter secretion	0.20834
GO:0051588	regulation of neurotransmitter transport	0.20834
GO:0006641	triglyceride metabolic process	0.20861
GO:0046844	micropyle formation	0.2091
GO:0061041	regulation of wound healing	0.20945
GO:0090303	positive regulation of wound healing	0.20945
GO:0015813	L-glutamate transport	0.20949
GO:0046903	secretion	0.20963
GO:0045455	ecdysteroid metabolic process	0.20967
GO:0043200	response to amino acid	0.21038
GO:0071229	cellular response to acid chemical	0.21038
GO:0071230	cellular response to amino acid stimulus	0.21038
GO:0051647	nucleus localization	0.21116
GO:0051336	regulation of hydrolase activity	0.21174
GO:0035146	tube fusion	0.21209
GO:0035147	branch fusion; open tracheal system	0.21209
GO:0015698	inorganic anion transport	0.21248
GO:0022603	regulation of anatomical structure morphogenesis	0.21255
GO:0032271	regulation of protein polymerization	0.21292
GO:0051607	defense response to virus	0.21328
GO:0007528	neuromuscular junction development	0.21338
GO:0035168	larval lymph gland hemocyte differentiation	0.21396
GO:0030073	insulin secretion	0.21484
GO:0032482	Rab protein signal transduction	0.21484
GO:0050796	regulation of insulin secretion	0.21484
GO:0045664	regulation of neuron differentiation	0.21498
GO:0061331	epithelial cell proliferation involved in Malpighian tubule morphogenesis	0.21529
GO:2001013	epithelial cell proliferation involved in renal tubule morphogenesis	0.21529
GO:0006891	intra-Golgi vesicle-mediated transport	0.21548
GO:0034754	cellular hormone metabolic process	0.21621
GO:0042045	epithelial fluid transport	0.21639
GO:0070633	transepithelial transport	0.21639
GO:0001558	regulation of cell growth	0.21642
GO:0050673	epithelial cell proliferation	0.21659
GO:0030473	nuclear migration along microtubule	0.21667
GO:0010975	regulation of neuron projection development	0.21693
GO:0016325	oocyte microtubule cytoskeleton organization	0.21698
GO:0010769	regulation of cell morphogenesis involved in differentiation	0.21705
GO:0035298	regulation of Malpighian tubule size	0.21718
GO:0051124	synaptic growth at neuromuscular junction	0.21811
GO:1901565	organonitrogen compound catabolic process	0.21828
GO:0043624	cellular protein complex disassembly	0.21829
GO:0044702	single organism reproductive process	0.21914
GO:0007266	Rho protein signal transduction	0.21928
GO:0008340	determination of adult lifespan	0.21939
GO:0055080	cation homeostasis	0.21965
GO:0098771	inorganic ion homeostasis	0.21965
GO:0042981	regulation of apoptotic process	0.22
GO:0051656	establishment of organelle localization	0.22009
GO:0048592	eye morphogenesis	0.22019
GO:0090596	sensory organ morphogenesis	0.22019
GO:0030512	negative regulation of transforming growth factor beta receptor signaling pathway	0.2206
GO:1903845	negative regulation of cellular response to transforming growth factor beta stimulus	0.2206
GO:0008089	anterograde axonal transport	0.22099
GO:0016199	axon midline choice point recognition	0.22107
GO:0001709	cell fate determination	0.22154
GO:0030951	establishment or maintenance of microtubule cytoskeleton polarity	0.22206
GO:0009987	cellular process	0.22386
GO:1902582	single-organism intracellular transport	0.22419
GO:0071901	negative regulation of protein serine/threonine kinase activity	0.22463
GO:0043407	negative regulation of MAP kinase activity	0.22463
GO:0051338	regulation of transferase activity	0.22481
GO:0034058	endosomal vesicle fusion	0.22501
GO:0048227	plasma membrane to endosome transport	0.22501
GO:0001703	gastrulation with mouth forming first	0.22522
GO:0010004	gastrulation involving germ band extension	0.22522
GO:0044092	negative regulation of molecular function	0.2263
GO:0007164	establishment of tissue polarity	0.22657
GO:0001736	establishment of planar polarity	0.22657
GO:0042908	xenobiotic transport	0.22747
GO:0040034	regulation of development; heterochronic	0.22756
GO:0034502	protein localization to chromosome	0.22821
GO:0043409	negative regulation of MAPK cascade	0.22858
GO:0006117	acetaldehyde metabolic process	0.22907
GO:0051049	regulation of transport	0.22972
GO:0051050	positive regulation of transport	0.23023
GO:0071559	response to transforming growth factor beta	0.23077
GO:0071560	cellular response to transforming growth factor beta stimulus	0.23077
GO:0016311	dephosphorylation	0.23091
GO:0006873	cellular ion homeostasis	0.23184
GO:0050775	positive regulation of dendrite morphogenesis	0.23196
GO:0009408	response to heat	0.2321
GO:2001233	regulation of apoptotic signaling pathway	0.23244
GO:0006024	glycosaminoglycan biosynthetic process	0.23251
GO:0006029	proteoglycan metabolic process	0.23251
GO:0030166	proteoglycan biosynthetic process	0.23251
GO:0030204	chondroitin sulfate metabolic process	0.23251
GO:0030206	chondroitin sulfate biosynthetic process	0.23251
GO:0050650	chondroitin sulfate proteoglycan biosynthetic process	0.23251
GO:0050654	chondroitin sulfate proteoglycan metabolic process	0.23251
GO:0010941	regulation of cell death	0.23285
GO:0045467	R7 cell development	0.23364
GO:0050795	regulation of behavior	0.23394
GO:0016246	RNA interference	0.23494
GO:0007279	pole cell formation	0.23494
GO:0042254	ribosome biogenesis	0.23503
GO:0090207	regulation of triglyceride metabolic process	0.23594
GO:0032879	regulation of localization	0.236
GO:0007623	circadian rhythm	0.23641
GO:0032147	activation of protein kinase activity	0.23656
GO:0043124	negative regulation of I-kappaB kinase/NF-kappaB signaling	0.23674
GO:0007603	phototransduction; visible light	0.23713
GO:0007430	terminal branching; open tracheal system	0.23757
GO:0071900	regulation of protein serine/threonine kinase activity	0.23811
GO:0030952	establishment or maintenance of cytoskeleton polarity	0.23845
GO:0007301	female germline ring canal formation	0.23849
GO:0030725	germline ring canal formation	0.23849
GO:0043063	intercellular bridge organization	0.23849
GO:0060568	regulation of peptide hormone processing	0.23898
GO:0060570	negative regulation of peptide hormone processing	0.23898
GO:0045010	actin nucleation	0.23967
GO:0007431	salivary gland development	0.23999
GO:0035272	exocrine system development	0.23999
GO:0007270	neuron-neuron synaptic transmission	0.24041
GO:0098930	axonal transport	0.24132
GO:0048858	cell projection morphogenesis	0.24154
GO:0048812	neuron projection morphogenesis	0.24154
GO:0006906	vesicle fusion	0.2425
GO:0006497	protein lipidation	0.24325
GO:0035212	cell competition in a multicellular organism	0.24325
GO:0042157	lipoprotein metabolic process	0.24325
GO:0042158	lipoprotein biosynthetic process	0.24325
GO:0000910	cytokinesis	0.24461
GO:0061138	morphogenesis of a branching epithelium	0.24502
GO:0048754	branching morphogenesis of an epithelial tube	0.24502
GO:0060446	branching involved in open tracheal system development	0.24502
GO:0001763	morphogenesis of a branching structure	0.24502
GO:0016183	synaptic vesicle coating	0.24562
GO:0043244	regulation of protein complex disassembly	0.246
GO:0016197	endosomal transport	0.24609
GO:0010002	cardioblast differentiation	0.24622
GO:0006895	Golgi to endosome transport	0.24631
GO:0070328	triglyceride homeostasis	0.24645
GO:0055090	acylglycerol homeostasis	0.24645
GO:0006638	neutral lipid metabolic process	0.24659
GO:0006639	acylglycerol metabolic process	0.24659
GO:0061339	establishment or maintenance of monopolar cell polarity	0.24719
GO:0061162	establishment of monopolar cell polarity	0.24719
GO:0097435	supramolecular fiber organization	0.24726
GO:0022600	digestive system process	0.24728
GO:0007605	sensory perception of sound	0.24735
GO:0046328	regulation of JNK cascade	0.24763
GO:0045466	R7 cell differentiation	0.24816
GO:0030031	cell projection assembly	0.24867
GO:0072657	protein localization to membrane	0.25065
GO:0016331	morphogenesis of embryonic epithelium	0.25125
GO:0016061	regulation of light-activated channel activity	0.25138
GO:0060361	flight	0.25138
GO:0048814	regulation of dendrite morphogenesis	0.2528
GO:2000331	regulation of terminal button organization	0.25311
GO:0031175	neuron projection development	0.25349
GO:0001654	eye development	0.25361
GO:0046664	dorsal closure; amnioserosa morphology change	0.25397
GO:0006412	translation	0.25431
GO:0046668	regulation of retinal cell programmed cell death	0.2553
GO:0046669	regulation of compound eye retinal cell programmed cell death	0.2553
GO:0048511	rhythmic process	0.25534
GO:0048103	somatic stem cell division	0.25539
GO:0045596	negative regulation of cell differentiation	0.25566
GO:0097193	intrinsic apoptotic signaling pathway	0.25581
GO:0030032	lamellipodium assembly	0.25584
GO:0097581	lamellipodium organization	0.25584
GO:0006030	chitin metabolic process	0.25593
GO:0019538	protein metabolic process	0.25617
GO:0002832	negative regulation of response to biotic stimulus	0.25674
GO:0043087	regulation of GTPase activity	0.25703
GO:0060341	regulation of cellular localization	0.25742
GO:0002011	morphogenesis of an epithelial sheet	0.25744
GO:0031638	zymogen activation	0.25744
GO:0035332	positive regulation of hippo signaling	0.25744
GO:0030703	eggshell formation	0.25751
GO:0001952	regulation of cell-matrix adhesion	0.25756
GO:0010592	positive regulation of lamellipodium assembly	0.25756
GO:0030950	establishment or maintenance of actin cytoskeleton polarity	0.25756
GO:1902407	assembly of actomyosin apparatus involved in mitotic cytokinesis	0.25756
GO:1902410	mitotic cytokinetic process	0.25756
GO:1902745	positive regulation of lamellipodium organization	0.25756
GO:1903475	mitotic actomyosin contractile ring assembly	0.25756
GO:0022904	respiratory electron transport chain	0.25816
GO:0044087	regulation of cellular component biogenesis	0.25819
GO:0043604	amide biosynthetic process	0.25864
GO:0042998	positive regulation of Golgi to plasma membrane protein transport	0.25952
GO:0090004	positive regulation of establishment of protein localization to plasma membrane	0.25952
GO:0006575	cellular modified amino acid metabolic process	0.25955
GO:2000145	regulation of cell motility	0.2597
GO:0030334	regulation of cell migration	0.2597
GO:0032872	regulation of stress-activated MAPK cascade	0.25981
GO:0070302	regulation of stress-activated protein kinase signaling cascade	0.25981
GO:0001738	morphogenesis of a polarized epithelium	0.26111
GO:0044273	sulfur compound catabolic process	0.26121
GO:0030727	germarium-derived female germ-line cyst formation	0.26219
GO:0061640	cytoskeleton-dependent cytokinesis	0.26239
GO:0022414	reproductive process	0.26353
GO:0060439	trachea morphogenesis	0.26382
GO:0044272	sulfur compound biosynthetic process	0.26467
GO:0045187	regulation of circadian sleep/wake cycle; sleep	0.26582
GO:0050802	circadian sleep/wake cycle; sleep	0.26582
GO:0042684	cardioblast cell fate commitment	0.26651
GO:0060911	cardiac cell fate commitment	0.26651
GO:1902667	regulation of axon guidance	0.26689
GO:0007395	dorsal closure; spreading of leading edge cells	0.26689
GO:0007441	anterior midgut (ectodermal) morphogenesis	0.26689
GO:0048557	embryonic digestive tract morphogenesis	0.26689
GO:0048611	embryonic ectodermal digestive tract development	0.26689
GO:0048613	embryonic ectodermal digestive tract morphogenesis	0.26689
GO:0048615	embryonic anterior midgut (ectodermal) morphogenesis	0.26689
GO:0032990	cell part morphogenesis	0.26693
GO:0042593	glucose homeostasis	0.2679
GO:0051653	spindle localization	0.26975
GO:0051293	establishment of spindle localization	0.26975
GO:0045055	regulated exocytosis	0.26994
GO:1904951	positive regulation of establishment of protein localization	0.27025
GO:0051222	positive regulation of protein transport	0.27025
GO:0016203	muscle attachment	0.27084
GO:0006887	exocytosis	0.27101
GO:0030003	cellular cation homeostasis	0.27107
GO:0048567	ectodermal digestive tract morphogenesis	0.27134
GO:0007264	small GTPase mediated signal transduction	0.27136
GO:0030036	actin cytoskeleton organization	0.27139
GO:0006643	membrane lipid metabolic process	0.27231
GO:0051240	positive regulation of multicellular organismal process	0.27261
GO:0045197	establishment or maintenance of epithelial cell apical/basal polarity	0.27321
GO:1903829	positive regulation of cellular protein localization	0.2739
GO:0032509	endosome transport via multivesicular body sorting pathway	0.2741
GO:0045924	regulation of female receptivity	0.27496
GO:0031532	actin cytoskeleton reorganization	0.27517
GO:0048056	R3/R4 cell differentiation	0.27519
GO:0007304	chorion-containing eggshell formation	0.27553
GO:0008258	head involution	0.27553
GO:0002251	organ or tissue specific immune response	0.27682
GO:0002385	mucosal immune response	0.27682
GO:2001234	negative regulation of apoptotic signaling pathway	0.27689
GO:1901880	negative regulation of protein depolymerization	0.27696
GO:0043242	negative regulation of protein complex disassembly	0.27696
GO:0051174	regulation of phosphorus metabolic process	0.27742
GO:0019220	regulation of phosphate metabolic process	0.27742
GO:2000274	regulation of epithelial cell migration; open tracheal system	0.27898
GO:0010632	regulation of epithelial cell migration	0.27898
GO:0097305	response to alcohol	0.27934
GO:0060857	establishment of glial blood-brain barrier	0.2807
GO:0042693	muscle cell fate commitment	0.28101
GO:0016321	female meiosis chromosome segregation	0.28132
GO:0034332	adherens junction organization	0.28189
GO:0031399	regulation of protein modification process	0.28202
GO:0042692	muscle cell differentiation	0.28209
GO:0061025	membrane fusion	0.28212
GO:0060031	mediolateral intercalation	0.28213
GO:0035065	regulation of histone acetylation	0.28218
GO:1901983	regulation of protein acetylation	0.28218
GO:2000756	regulation of peptidyl-lysine acetylation	0.28218
GO:0007019	microtubule depolymerization	0.28254
GO:0031114	regulation of microtubule depolymerization	0.28254
GO:0016060	metarhodopsin inactivation	0.28298
GO:0008105	asymmetric protein localization	0.28367
GO:0033301	cell cycle comprising mitosis without cytokinesis	0.28415
GO:0035186	syncytial blastoderm mitotic cell cycle	0.28415
GO:0010883	regulation of lipid storage	0.28618
GO:0016072	rRNA metabolic process	0.28804
GO:0006814	sodium ion transport	0.2881
GO:0070646	protein modification by small protein removal	0.28916
GO:0006491	N-glycan processing	0.29069
GO:0002244	hematopoietic progenitor cell differentiation	0.29236
GO:0060218	hematopoietic stem cell differentiation	0.29236
GO:1901532	regulation of hematopoietic progenitor cell differentiation	0.29236
GO:1902036	regulation of hematopoietic stem cell differentiation	0.29236
GO:0000003	reproduction	0.29276
GO:0035234	ectopic germ cell programmed cell death	0.29306
GO:1903320	regulation of protein modification by small protein conjugation or removal	0.29309
GO:0061061	muscle structure development	0.29321
GO:1900073	regulation of neuromuscular synaptic transmission	0.2933
GO:0008345	larval locomotory behavior	0.29384
GO:0007458	progression of morphogenetic furrow involved in compound eye morphogenesis	0.29407
GO:0043241	protein complex disassembly	0.29477
GO:0051704	multi-organism process	0.29498
GO:0048871	multicellular organismal homeostasis	0.29531
GO:0035073	pupariation	0.29573
GO:0007584	response to nutrient	0.2958
GO:0042766	nucleosome mobilization	0.29599
GO:0006476	protein deacetylation	0.29599
GO:0016575	histone deacetylation	0.29599
GO:0035601	protein deacylation	0.29599
GO:0098732	macromolecule deacylation	0.29599
GO:0009112	nucleobase metabolic process	0.296
GO:2001235	positive regulation of apoptotic signaling pathway	0.29612
GO:0070252	actin-mediated cell contraction	0.29646
GO:0007220	Notch receptor processing	0.29653
GO:0035051	cardiocyte differentiation	0.29815
GO:0017157	regulation of exocytosis	0.29838
GO:0006805	xenobiotic metabolic process	0.29862
GO:0009410	response to xenobiotic stimulus	0.29862
GO:0071466	cellular response to xenobiotic stimulus	0.29862
GO:0044801	single-organism membrane fusion	0.29871
GO:0007428	primary branching; open tracheal system	0.29874
GO:0090150	establishment of protein localization to membrane	0.29881
GO:0051445	regulation of meiotic cell cycle	0.29904
GO:0044802	single-organism membrane organization	0.29983
GO:0045475	locomotor rhythm	0.30029
GO:0007622	rhythmic behavior	0.30047
GO:0051780	behavioral response to nutrient	0.30071
GO:0007427	epithelial cell migration; open tracheal system	0.30079
GO:0042177	negative regulation of protein catabolic process	0.30086
GO:1903051	negative regulation of proteolysis involved in cellular protein catabolic process	0.30086
GO:1903363	negative regulation of cellular protein catabolic process	0.30086
GO:0048132	female germ-line stem cell asymmetric division	0.30096
GO:0098728	germline stem cell asymmetric division	0.30096
GO:0050877	neurological system process	0.30122
GO:0051208	sequestering of calcium ion	0.30239
GO:0051238	sequestering of metal ion	0.30239
GO:0061318	renal filtration cell differentiation	0.30239
GO:0061319	nephrocyte differentiation	0.30239
GO:0080134	regulation of response to stress	0.30267
GO:0032350	regulation of hormone metabolic process	0.30285
GO:0097734	extracellular exosome biogenesis	0.30295
GO:1990182	exosomal secretion	0.30295
GO:0072507	divalent inorganic cation homeostasis	0.30361
GO:0055001	muscle cell development	0.30556
GO:0015807	L-amino acid transport	0.30612
GO:0001932	regulation of protein phosphorylation	0.30628
GO:0001963	synaptic transmission; dopaminergic	0.3066
GO:0032225	regulation of synaptic transmission; dopaminergic	0.3066
GO:0044089	positive regulation of cellular component biogenesis	0.30736
GO:0016189	synaptic vesicle to endosome fusion	0.30754
GO:0099532	synaptic vesicle endosomal processing	0.30754
GO:0007320	insemination	0.30758
GO:0044706	multi-multicellular organism process	0.30758
GO:0046692	sperm competition	0.30758
GO:0006720	isoprenoid metabolic process	0.30789
GO:0010605	negative regulation of macromolecule metabolic process	0.30826
GO:0006400	tRNA modification	0.30841
GO:0030029	actin filament-based process	0.31029
GO:0006023	aminoglycan biosynthetic process	0.31082
GO:1904893	negative regulation of STAT cascade	0.31135
GO:0046426	negative regulation of JAK-STAT cascade	0.31135
GO:0043085	positive regulation of catalytic activity	0.31205
GO:0001700	embryonic development via the syncytial blastoderm	0.3125
GO:0031033	myosin filament organization	0.31304
GO:0006536	glutamate metabolic process	0.31366
GO:0072553	terminal button organization	0.31385
GO:0043162	ubiquitin-dependent protein catabolic process via the multivesicular body sorting pathway	0.3143
GO:0043067	regulation of programmed cell death	0.31509
GO:0048546	digestive tract morphogenesis	0.31517
GO:0035088	establishment or maintenance of apical/basal cell polarity	0.3152
GO:0061245	establishment or maintenance of bipolar cell polarity	0.3152
GO:0008586	imaginal disc-derived wing vein morphogenesis	0.31523
GO:0042325	regulation of phosphorylation	0.31548
GO:0007464	R3/R4 cell fate commitment	0.31551
GO:0008593	regulation of Notch signaling pathway	0.3159
GO:0019827	stem cell population maintenance	0.31643
GO:0098727	maintenance of cell number	0.31643
GO:0045333	cellular respiration	0.31651
GO:0006664	glycolipid metabolic process	0.31735
GO:0009247	glycolipid biosynthetic process	0.31735
GO:1903509	liposaccharide metabolic process	0.31735
GO:0009416	response to light stimulus	0.31749
GO:0046958	nonassociative learning	0.31803
GO:0007608	sensory perception of smell	0.31813
GO:0014866	skeletal myofibril assembly	0.3184
GO:0007626	locomotory behavior	0.32133
GO:0043967	histone H4 acetylation	0.32228
GO:0071902	positive regulation of protein serine/threonine kinase activity	0.32292
GO:0007300	ovarian nurse cell to oocyte transport	0.323
GO:0009888	tissue development	0.32311
GO:0033227	dsRNA transport	0.3233
GO:0048562	embryonic organ morphogenesis	0.32348
GO:0048566	embryonic digestive tract development	0.32348
GO:0071907	determination of digestive tract left/right asymmetry	0.32348
GO:0061343	cell adhesion involved in heart morphogenesis	0.3237
GO:0051017	actin filament bundle assembly	0.32396
GO:0090174	organelle membrane fusion	0.32396
GO:0042180	cellular ketone metabolic process	0.32398
GO:0048149	behavioral response to ethanol	0.324
GO:0043043	peptide biosynthetic process	0.32422
GO:0006928	movement of cell or subcellular component	0.32424
GO:0042303	molting cycle	0.3255
GO:0007591	molting cycle; chitin-based cuticle	0.3255
GO:0030510	regulation of BMP signaling pathway	0.32573
GO:0050906	detection of stimulus involved in sensory perception	0.32626
GO:0043506	regulation of JUN kinase activity	0.32659
GO:0007561	imaginal disc eversion	0.32729
GO:0001704	formation of primary germ layer	0.32755
GO:0090087	regulation of peptide transport	0.32813
GO:0006642	triglyceride mobilization	0.32817
GO:0042659	regulation of cell fate specification	0.32844
GO:0006517	protein deglycosylation	0.32862
GO:0019953	sexual reproduction	0.32875
GO:0044703	multi-organism reproductive process	0.32875
GO:0009611	response to wounding	0.32907
GO:0051345	positive regulation of hydrolase activity	0.32999
GO:0042993	positive regulation of transcription factor import into nucleus	0.33041
GO:0031110	regulation of microtubule polymerization or depolymerization	0.33064
GO:0002064	epithelial cell development	0.33071
GO:0051188	cofactor biosynthetic process	0.3312
GO:0016579	protein deubiquitination	0.33125
GO:0009306	protein secretion	0.33187
GO:0022408	negative regulation of cell-cell adhesion	0.33237
GO:0006911	phagocytosis; engulfment	0.33289
GO:0010324	membrane invagination	0.33289
GO:0099024	plasma membrane invagination	0.33289
GO:0098660	inorganic ion transmembrane transport	0.33347
GO:0045849	negative regulation of nurse cell apoptotic process	0.33373
GO:1904746	negative regulation of apoptotic process involved in development	0.33373
GO:1905880	negative regulation of oogenesis	0.33373
GO:0007424	open tracheal system development	0.33493
GO:0065002	intracellular protein transmembrane transport	0.33493
GO:0071806	protein transmembrane transport	0.33493
GO:1903036	positive regulation of response to wounding	0.33495
GO:0010243	response to organonitrogen compound	0.3357
GO:0002164	larval development	0.33697
GO:0034599	cellular response to oxidative stress	0.33741
GO:0009584	detection of visible light	0.33755
GO:0007416	synapse assembly	0.33801
GO:0033500	carbohydrate homeostasis	0.33877
GO:0006826	iron ion transport	0.33888
GO:0003383	apical constriction	0.33892
GO:0034501	protein localization to kinetochore	0.33926
GO:0071459	protein localization to chromosome; centromeric region	0.33926
GO:0019233	sensory perception of pain	0.34038
GO:0051531	NFAT protein import into nucleus	0.34082
GO:0051532	regulation of NFAT protein import into nucleus	0.34082
GO:0051533	positive regulation of NFAT protein import into nucleus	0.34082
GO:0042147	retrograde transport; endosome to Golgi	0.34083
GO:0040011	locomotion	0.34095
GO:0018108	peptidyl-tyrosine phosphorylation	0.34163
GO:0018212	peptidyl-tyrosine modification	0.34163
GO:0060260	regulation of transcription initiation from RNA polymerase II promoter	0.34166
GO:2000142	regulation of DNA-templated transcription; initiation	0.34166
GO:0002682	regulation of immune system process	0.34182
GO:0018105	peptidyl-serine phosphorylation	0.34182
GO:0018209	peptidyl-serine modification	0.34182
GO:0007439	ectodermal digestive tract development	0.34226
GO:0006446	regulation of translational initiation	0.3434
GO:2001257	regulation of cation channel activity	0.3437
GO:2001259	positive regulation of cation channel activity	0.3437
GO:0050767	regulation of neurogenesis	0.34492
GO:0035152	regulation of tube architecture; open tracheal system	0.34534
GO:0051294	establishment of spindle orientation	0.34722
GO:0040023	establishment of nucleus localization	0.34759
GO:0034470	ncRNA processing	0.34797
GO:0048259	regulation of receptor-mediated endocytosis	0.34879
GO:0019216	regulation of lipid metabolic process	0.34953
GO:0048863	stem cell differentiation	0.34957
GO:0042023	DNA endoreduplication	0.34962
GO:0043112	receptor metabolic process	0.34998
GO:0045886	negative regulation of synaptic growth at neuromuscular junction	0.35008
GO:0051964	negative regulation of synapse assembly	0.35008
GO:1904397	negative regulation of neuromuscular junction development	0.35008
GO:1905809	negative regulation of synapse organization	0.35008
GO:0016482	cytosolic transport	0.35117
GO:0007442	hindgut morphogenesis	0.35166
GO:0061525	hindgut development	0.35166
GO:1901617	organic hydroxy compound biosynthetic process	0.3521
GO:0055074	calcium ion homeostasis	0.35268
GO:0030307	positive regulation of cell growth	0.35398
GO:0032368	regulation of lipid transport	0.35419
GO:0022402	cell cycle process	0.35423
GO:0030030	cell projection organization	0.35503
GO:0042676	compound eye cone cell fate commitment	0.35514
GO:1900180	regulation of protein localization to nucleus	0.35564
GO:1903533	regulation of protein targeting	0.35564
GO:0042306	regulation of protein import into nucleus	0.35564
GO:1904589	regulation of protein import	0.35564
GO:0060288	formation of a compartment boundary	0.35761
GO:0007386	compartment pattern specification	0.35761
GO:1904059	regulation of locomotor rhythm	0.35847
GO:0048666	neuron development	0.35849
GO:0000042	protein targeting to Golgi	0.35855
GO:0000301	retrograde transport; vesicle recycling within Golgi	0.35855
GO:0034067	protein localization to Golgi apparatus	0.35855
GO:0072600	establishment of protein localization to Golgi	0.35855
GO:0045792	negative regulation of cell size	0.35878
GO:0015908	fatty acid transport	0.35879
GO:0032510	endosome to lysosome transport via multivesicular body sorting pathway	0.35879
GO:0007516	hemocyte development	0.3608
GO:0035026	leading edge cell differentiation	0.3608
GO:0046663	dorsal closure; leading edge cell differentiation	0.3608
GO:0032024	positive regulation of insulin secretion	0.36149
GO:0030011	maintenance of cell polarity	0.36164
GO:0061572	actin filament bundle organization	0.36164
GO:0072330	monocarboxylic acid biosynthetic process	0.36211
GO:0006979	response to oxidative stress	0.36288
GO:0060581	cell fate commitment involved in pattern specification	0.36299
GO:1903322	positive regulation of protein modification by small protein conjugation or removal	0.36299
GO:0030723	ovarian fusome organization	0.3636
GO:0007502	digestive tract mesoderm development	0.36385
GO:0048518	positive regulation of biological process	0.36386
GO:0090287	regulation of cellular response to growth factor stimulus	0.36389
GO:0043603	cellular amide metabolic process	0.36403
GO:1905330	regulation of morphogenesis of an epithelium	0.36435
GO:0006890	retrograde vesicle-mediated transport; Golgi to ER	0.36561
GO:0006518	peptide metabolic process	0.3662
GO:0007562	eclosion	0.36713
GO:0007276	gamete generation	0.36787
GO:0001775	cell activation	0.36806
GO:0034762	regulation of transmembrane transport	0.36827
GO:0034764	positive regulation of transmembrane transport	0.36827
GO:0034765	regulation of ion transmembrane transport	0.36827
GO:0034767	positive regulation of ion transmembrane transport	0.36827
GO:0043270	positive regulation of ion transport	0.36827
GO:1904062	regulation of cation transmembrane transport	0.36827
GO:1904064	positive regulation of cation transmembrane transport	0.36827
GO:0007379	segment specification	0.36885
GO:0007348	regulation of syncytial blastoderm mitotic cell cycle	0.3698
GO:0009084	glutamine family amino acid biosynthetic process	0.37032
GO:0002066	columnar/cuboidal epithelial cell development	0.37088
GO:0071840	cellular component organization or biogenesis	0.37133
GO:0000082	G1/S transition of mitotic cell cycle	0.37224
GO:0044843	cell cycle G1/S phase transition	0.37224
GO:0006277	DNA amplification	0.37352
GO:0007307	eggshell chorion gene amplification	0.37352
GO:0097164	ammonium ion metabolic process	0.37356
GO:0045595	regulation of cell differentiation	0.37405
GO:0007049	cell cycle	0.37457
GO:0050708	regulation of protein secretion	0.37461
GO:0009108	coenzyme biosynthetic process	0.37471
GO:0060541	respiratory system development	0.3749
GO:0060538	skeletal muscle organ development	0.37611
GO:0009892	negative regulation of metabolic process	0.37651
GO:0014904	myotube cell development	0.37664
GO:0048741	skeletal muscle fiber development	0.37664
GO:0072089	stem cell proliferation	0.37682
GO:0045834	positive regulation of lipid metabolic process	0.37693
GO:0090092	regulation of transmembrane receptor protein serine/threonine kinase signaling pathway	0.3779
GO:1903050	regulation of proteolysis involved in cellular protein catabolic process	0.37807
GO:0045132	meiotic chromosome segregation	0.37871
GO:0044110	growth involved in symbiotic interaction	0.3789
GO:0044116	growth of symbiont involved in interaction with host	0.3789
GO:0044117	growth of symbiont in host	0.3789
GO:0044126	regulation of growth of symbiont in host	0.3789
GO:0044130	negative regulation of growth of symbiont in host	0.3789
GO:0044144	modulation of growth of symbiont involved in interaction with host	0.3789
GO:0044146	negative regulation of growth of symbiont involved in interaction with host	0.3789
GO:0006793	phosphorus metabolic process	0.37908
GO:0030178	negative regulation of Wnt signaling pathway	0.37938
GO:0007435	salivary gland morphogenesis	0.37975
GO:0022612	gland morphogenesis	0.37975
GO:0072503	cellular divalent inorganic cation homeostasis	0.38009
GO:0006084	acetyl-CoA metabolic process	0.3803
GO:0008360	regulation of cell shape	0.38168
GO:0042330	taxis	0.38293
GO:0016125	sterol metabolic process	0.38323
GO:0008205	ecdysone metabolic process	0.38323
GO:1902652	secondary alcohol metabolic process	0.38323
GO:0048609	multicellular organismal reproductive process	0.38329
GO:0007162	negative regulation of cell adhesion	0.3834
GO:0010639	negative regulation of organelle organization	0.3845
GO:0006413	translational initiation	0.38484
GO:0015800	acidic amino acid transport	0.38502
GO:0016079	synaptic vesicle exocytosis	0.38506
GO:0017156	calcium ion regulated exocytosis	0.38506
GO:0031109	microtubule polymerization or depolymerization	0.38541
GO:0007586	digestion	0.38551
GO:0071324	cellular response to disaccharide stimulus	0.38709
GO:0071329	cellular response to sucrose stimulus	0.38709
GO:0035002	liquid clearance; open tracheal system	0.38733
GO:0002697	regulation of immune effector process	0.38793
GO:0042059	negative regulation of epidermal growth factor receptor signaling pathway	0.38793
GO:1901185	negative regulation of ERBB signaling pathway	0.38793
GO:0031344	regulation of cell projection organization	0.38847
GO:0035050	embryonic heart tube development	0.38897
GO:0002065	columnar/cuboidal epithelial cell differentiation	0.38908
GO:0045839	negative regulation of mitotic nuclear division	0.38937
GO:0051784	negative regulation of nuclear division	0.38937
GO:0010458	exit from mitosis	0.3899
GO:1903827	regulation of cellular protein localization	0.39108
GO:0048332	mesoderm morphogenesis	0.39174
GO:0006796	phosphate-containing compound metabolic process	0.39226
GO:0046532	regulation of photoreceptor cell differentiation	0.39336
GO:0045214	sarcomere organization	0.39342
GO:0043508	negative regulation of JUN kinase activity	0.39369
GO:0046685	response to arsenic-containing substance	0.39369
GO:0007423	sensory organ development	0.39422
GO:0010466	negative regulation of peptidase activity	0.39481
GO:0010951	negative regulation of endopeptidase activity	0.39481
GO:0010955	negative regulation of protein processing	0.39481
GO:1903318	negative regulation of protein maturation	0.39481
GO:0042632	cholesterol homeostasis	0.39497
GO:0065009	regulation of molecular function	0.39522
GO:0032984	macromolecular complex disassembly	0.39562
GO:1900425	negative regulation of defense response to bacterium	0.39631
GO:0009165	nucleotide biosynthetic process	0.39635
GO:1901293	nucleoside phosphate biosynthetic process	0.39635
GO:0010876	lipid localization	0.3965
GO:0048520	positive regulation of behavior	0.39842
GO:0072593	reactive oxygen species metabolic process	0.39844
GO:0043412	macromolecule modification	0.39846
GO:0060326	cell chemotaxis	0.39852
GO:0010453	regulation of cell fate commitment	0.39977
GO:0001173	DNA-templated transcriptional start site selection	0.39999
GO:0001174	transcriptional start site selection at RNA polymerase II promoter	0.39999
GO:0031440	regulation of mRNA 3'-end processing	0.39999
GO:0051036	regulation of endosome size	0.40046
GO:0002168	instar larval development	0.40068
GO:0044786	cell cycle DNA replication	0.40091
GO:0048515	spermatid differentiation	0.40099
GO:0006813	potassium ion transport	0.40108
GO:0045751	negative regulation of Toll signaling pathway	0.40154
GO:0008103	oocyte microtubule cytoskeleton polarization	0.40155
GO:0042044	fluid transport	0.40171
GO:0042744	hydrogen peroxide catabolic process	0.40172
GO:0007286	spermatid development	0.40202
GO:0006633	fatty acid biosynthetic process	0.40313
GO:0048619	embryonic hindgut morphogenesis	0.40352
GO:0030534	adult behavior	0.40567
GO:0060070	canonical Wnt signaling pathway	0.40711
GO:0009743	response to carbohydrate	0.40747
GO:0031324	negative regulation of cellular metabolic process	0.40756
GO:0060259	regulation of feeding behavior	0.40828
GO:0043900	regulation of multi-organism process	0.40866
GO:0006727	ommochrome biosynthetic process	0.40866
GO:0008055	ocellus pigment biosynthetic process	0.40866
GO:0033060	ocellus pigmentation	0.40866
GO:0046152	ommochrome metabolic process	0.40866
GO:0046158	ocellus pigment metabolic process	0.40866
GO:0070613	regulation of protein processing	0.40921
GO:1903317	regulation of protein maturation	0.40921
GO:0010332	response to gamma radiation	0.4105
GO:0035966	response to topologically incorrect protein	0.41057
GO:0035967	cellular response to topologically incorrect protein	0.41057
GO:0009996	negative regulation of cell fate specification	0.41066
GO:0007017	microtubule-based process	0.41103
GO:0032504	multicellular organism reproduction	0.41233
GO:0007229	integrin-mediated signaling pathway	0.41242
GO:0034249	negative regulation of cellular amide metabolic process	0.41311
GO:0006915	apoptotic process	0.41557
GO:0050000	chromosome localization	0.41596
GO:0051303	establishment of chromosome localization	0.41596
GO:0007432	salivary gland boundary specification	0.41641
GO:0006261	DNA-dependent DNA replication	0.41674
GO:0097352	autophagosome maturation	0.41698
GO:0097576	vacuole fusion	0.41698
GO:0060099	regulation of phagocytosis; engulfment	0.41715
GO:1905153	regulation of membrane invagination	0.41715
GO:0045471	response to ethanol	0.41773
GO:0030111	regulation of Wnt signaling pathway	0.41832
GO:0050714	positive regulation of protein secretion	0.41839
GO:0030100	regulation of endocytosis	0.41869
GO:0046667	compound eye retinal cell programmed cell death	0.41884
GO:0010830	regulation of myotube differentiation	0.41918
GO:0060142	regulation of syncytium formation by plasma membrane fusion	0.41918
GO:1901739	regulation of myoblast fusion	0.41918
GO:0032460	negative regulation of protein oligomerization	0.41967
GO:1903332	regulation of protein folding	0.41967
GO:1903334	positive regulation of protein folding	0.41967
GO:1903644	regulation of chaperone-mediated protein folding	0.41967
GO:1903646	positive regulation of chaperone-mediated protein folding	0.41967
GO:0006464	cellular protein modification process	0.41984
GO:0036211	protein modification process	0.41984
GO:0031331	positive regulation of cellular catabolic process	0.42087
GO:0035075	response to ecdysone	0.42146
GO:0036314	response to sterol	0.42146
GO:0009608	response to symbiont	0.42148
GO:0005996	monosaccharide metabolic process	0.4215
GO:0019318	hexose metabolic process	0.4215
GO:0007265	Ras protein signal transduction	0.42263
GO:0008654	phospholipid biosynthetic process	0.42364
GO:0035079	polytene chromosome puffing	0.4241
GO:0007600	sensory perception	0.42412
GO:0044255	cellular lipid metabolic process	0.42417
GO:0045186	zonula adherens assembly	0.42441
GO:0016239	positive regulation of macroautophagy	0.42441
GO:0048638	regulation of developmental growth	0.42458
GO:0070972	protein localization to endoplasmic reticulum	0.42522
GO:0035222	wing disc pattern formation	0.42543
GO:0009415	response to water	0.42603
GO:0051960	regulation of nervous system development	0.42608
GO:0070507	regulation of microtubule cytoskeleton organization	0.4265
GO:1900182	positive regulation of protein localization to nucleus	0.42661
GO:0042307	positive regulation of protein import into nucleus	0.42661
GO:1904591	positive regulation of protein import	0.42661
GO:2000021	regulation of ion homeostasis	0.42767
GO:0030855	epithelial cell differentiation	0.42852
GO:0050808	synapse organization	0.42882
GO:0007041	lysosomal transport	0.42896
GO:0090263	positive regulation of canonical Wnt signaling pathway	0.43014
GO:0072594	establishment of protein localization to organelle	0.4302
GO:0001707	mesoderm formation	0.43037
GO:0070983	dendrite guidance	0.43037
GO:0006901	vesicle coating	0.43154
GO:0016053	organic acid biosynthetic process	0.43199
GO:0046394	carboxylic acid biosynthetic process	0.43199
GO:0006022	aminoglycan metabolic process	0.43236
GO:2000027	regulation of organ morphogenesis	0.4327
GO:0098529	neuromuscular junction development; skeletal muscle fiber	0.43316
GO:0032434	regulation of proteasomal ubiquitin-dependent protein catabolic process	0.43352
GO:0071479	cellular response to ionizing radiation	0.43375
GO:0043248	proteasome assembly	0.434
GO:0031667	response to nutrient levels	0.43415
GO:0009991	response to extracellular stimulus	0.43415
GO:0000165	MAPK cascade	0.4343
GO:0023014	signal transduction by protein phosphorylation	0.4343
GO:0001894	tissue homeostasis	0.43435
GO:0022404	molting cycle process	0.43511
GO:0030261	chromosome condensation	0.43516
GO:0045167	asymmetric protein localization involved in cell fate determination	0.43714
GO:0006537	glutamate biosynthetic process	0.43714
GO:0043650	dicarboxylic acid biosynthetic process	0.43714
GO:0031032	actomyosin structure organization	0.43801
GO:0048523	negative regulation of cellular process	0.43837
GO:0006897	endocytosis	0.44033
GO:0071363	cellular response to growth factor stimulus	0.44063
GO:0010927	cellular component assembly involved in morphogenesis	0.44096
GO:0051146	striated muscle cell differentiation	0.44102
GO:0060271	cilium assembly	0.44103
GO:0044782	cilium organization	0.44103
GO:0007306	eggshell chorion assembly	0.44116
GO:0009887	animal organ morphogenesis	0.44131
GO:0006874	cellular calcium ion homeostasis	0.44137
GO:0018993	somatic sex determination	0.44146
GO:0036098	male germ-line stem cell population maintenance	0.44162
GO:0048134	germ-line cyst formation	0.44197
GO:0035149	lumen formation; open tracheal system	0.44198
GO:0045676	regulation of R7 cell differentiation	0.44276
GO:0007219	Notch signaling pathway	0.443
GO:0061136	regulation of proteasomal protein catabolic process	0.44317
GO:0030260	entry into host cell	0.4437
GO:0044409	entry into host	0.4437
GO:0046718	viral entry into host cell	0.4437
GO:0051701	interaction with host	0.4437
GO:0051806	entry into cell of other organism involved in symbiotic interaction	0.4437
GO:0051828	entry into other organism involved in symbiotic interaction	0.4437
GO:1901564	organonitrogen compound metabolic process	0.44445
GO:0098655	cation transmembrane transport	0.44461
GO:0016333	morphogenesis of follicular epithelium	0.4448
GO:0009069	serine family amino acid metabolic process	0.44708
GO:0044719	regulation of imaginal disc-derived wing size	0.44792
GO:0050974	detection of mechanical stimulus involved in sensory perception	0.44848
GO:0050982	detection of mechanical stimulus	0.44848
GO:0036099	female germ-line stem cell population maintenance	0.44892
GO:0010948	negative regulation of cell cycle process	0.449
GO:0016578	histone deubiquitination	0.45003
GO:0097049	motor neuron apoptotic process	0.45014
GO:2000671	regulation of motor neuron apoptotic process	0.45014
GO:2000672	negative regulation of motor neuron apoptotic process	0.45014
GO:0048260	positive regulation of receptor-mediated endocytosis	0.45055
GO:2001044	regulation of integrin-mediated signaling pathway	0.45076
GO:2001046	positive regulation of integrin-mediated signaling pathway	0.45076
GO:0031146	SCF-dependent proteasomal ubiquitin-dependent protein catabolic process	0.45088
GO:0051239	regulation of multicellular organismal process	0.45172
GO:0022412	cellular process involved in reproduction in multicellular organism	0.45207
GO:0050764	regulation of phagocytosis	0.45265
GO:0014016	neuroblast differentiation	0.45289
GO:0007110	meiosis I cytokinesis	0.45319
GO:0007111	meiosis II cytokinesis	0.45319
GO:0016056	rhodopsin mediated signaling pathway	0.45348
GO:0036335	intestinal stem cell homeostasis	0.45431
GO:0048872	homeostasis of number of cells	0.45431
GO:0008293	torso signaling pathway	0.45431
GO:0016059	deactivation of rhodopsin mediated signaling	0.45437
GO:0060828	regulation of canonical Wnt signaling pathway	0.45609
GO:0006206	pyrimidine nucleobase metabolic process	0.45623
GO:1901654	response to ketone	0.45637
GO:0031111	negative regulation of microtubule polymerization or depolymerization	0.45654
GO:0043903	regulation of symbiosis; encompassing mutualism through parasitism	0.45754
GO:0034334	adherens junction maintenance	0.45761
GO:0009914	hormone transport	0.45822
GO:0046879	hormone secretion	0.45822
GO:0046883	regulation of hormone secretion	0.45822
GO:0098542	defense response to other organism	0.4585
GO:0006006	glucose metabolic process	0.45869
GO:0032006	regulation of TOR signaling	0.45924
GO:0090305	nucleic acid phosphodiester bond hydrolysis	0.4602
GO:0007476	imaginal disc-derived wing morphogenesis	0.4613
GO:1900037	regulation of cellular response to hypoxia	0.46145
GO:1900038	negative regulation of cellular response to hypoxia	0.46145
GO:2000241	regulation of reproductive process	0.46215
GO:0048519	negative regulation of biological process	0.46227
GO:0060180	female mating behavior	0.4624
GO:0007097	nuclear migration	0.46294
GO:0008033	tRNA processing	0.46307
GO:0035089	establishment of apical/basal cell polarity	0.46385
GO:0070848	response to growth factor	0.46461
GO:0033993	response to lipid	0.46671
GO:0060429	epithelium development	0.4671
GO:0070417	cellular response to cold	0.46781
GO:2001267	regulation of cysteine-type endopeptidase activity involved in apoptotic signaling pathway	0.46781
GO:2001269	positive regulation of cysteine-type endopeptidase activity involved in apoptotic signaling pathway	0.46781
GO:0010959	regulation of metal ion transport	0.46805
GO:0035206	regulation of hemocyte proliferation	0.46883
GO:0044550	secondary metabolite biosynthetic process	0.46914
GO:1903362	regulation of cellular protein catabolic process	0.47009
GO:0008069	dorsal/ventral axis specification; ovarian follicular epithelium	0.47029
GO:0006888	ER to Golgi vesicle-mediated transport	0.47055
GO:0016334	establishment or maintenance of polarity of follicular epithelium	0.47145
GO:0007527	adult somatic muscle development	0.4719
GO:0001178	regulation of transcriptional start site selection at RNA polymerase II promoter	0.47196
GO:0060491	regulation of cell projection assembly	0.4727
GO:0044238	primary metabolic process	0.47281
GO:0009308	amine metabolic process	0.47328
GO:0044106	cellular amine metabolic process	0.47328
GO:0017148	negative regulation of translation	0.4734
GO:1901136	carbohydrate derivative catabolic process	0.4739
GO:1901698	response to nitrogen compound	0.47394
GO:0032989	cellular component morphogenesis	0.47402
GO:0040016	embryonic cleavage	0.47403
GO:0016049	cell growth	0.47432
GO:0098586	cellular response to virus	0.47532
GO:0032268	regulation of cellular protein metabolic process	0.47556
GO:0035080	heat shock-mediated polytene chromosome puffing	0.47635
GO:1903510	mucopolysaccharide metabolic process	0.47654
GO:0007031	peroxisome organization	0.47707
GO:0007155	cell adhesion	0.47713
GO:0022610	biological adhesion	0.47713
GO:0030707	ovarian follicle cell development	0.47717
GO:0048675	axon extension	0.47803
GO:0032008	positive regulation of TOR signaling	0.47834
GO:0045047	protein targeting to ER	0.47847
GO:0072599	establishment of protein localization to endoplasmic reticulum	0.47847
GO:0060284	regulation of cell development	0.47853
GO:0007368	determination of left/right symmetry	0.47889
GO:0009799	specification of symmetry	0.47889
GO:0009855	determination of bilateral symmetry	0.47889
GO:0016191	synaptic vesicle uncoating	0.47917
GO:0072318	clathrin coat disassembly	0.47917
GO:0072319	vesicle uncoating	0.47917
GO:0046011	regulation of oskar mRNA translation	0.48028
GO:0032388	positive regulation of intracellular transport	0.48028
GO:0046620	regulation of organ growth	0.48091
GO:0007253	cytoplasmic sequestering of NF-kappaB	0.48147
GO:0008588	release of cytoplasmic sequestered NF-kappaB	0.48147
GO:0032878	regulation of establishment or maintenance of cell polarity	0.48147
GO:0042345	regulation of NF-kappaB import into nucleus	0.48147
GO:0042346	positive regulation of NF-kappaB import into nucleus	0.48147
GO:0042347	negative regulation of NF-kappaB import into nucleus	0.48147
GO:0042348	NF-kappaB import into nucleus	0.48147
GO:0043123	positive regulation of I-kappaB kinase/NF-kappaB signaling	0.48147
GO:0060623	regulation of chromosome condensation	0.48147
GO:2000114	regulation of establishment of cell polarity	0.48147
GO:0006508	proteolysis	0.48158
GO:0071689	muscle thin filament assembly	0.48166
GO:0007015	actin filament organization	0.48203
GO:0006607	NLS-bearing protein import into nucleus	0.48217
GO:0007035	vacuolar acidification	0.48264
GO:0048388	endosomal lumen acidification	0.48264
GO:0007277	pole cell development	0.48291
GO:0055065	metal ion homeostasis	0.48374
GO:0007450	dorsal/ventral pattern formation; imaginal disc	0.48416
GO:0044265	cellular macromolecule catabolic process	0.48588
GO:0051298	centrosome duplication	0.48595
GO:0040008	regulation of growth	0.4866
GO:0051646	mitochondrion localization	0.48741
GO:0002790	peptide secretion	0.48776
GO:0007507	heart development	0.48795
GO:0072359	circulatory system development	0.48795
GO:0006119	oxidative phosphorylation	0.48839
GO:0016192	vesicle-mediated transport	0.48876
GO:0030431	sleep	0.48902
GO:0050919	negative chemotaxis	0.48973
GO:0007143	female meiotic division	0.49025
GO:0008652	cellular amino acid biosynthetic process	0.49072
GO:1901607	alpha-amino acid biosynthetic process	0.49072
GO:0048199	vesicle targeting; to; from or within Golgi	0.49237
GO:0048209	regulation of vesicle targeting; to; from or within Golgi	0.49237
GO:0055002	striated muscle cell development	0.49256
GO:0051480	regulation of cytosolic calcium ion concentration	0.49285
GO:0050792	regulation of viral process	0.49301
GO:0035151	regulation of tube size; open tracheal system	0.49318
GO:0030163	protein catabolic process	0.49426
GO:0035383	thioester metabolic process	0.49437
GO:0006637	acyl-CoA metabolic process	0.49437
GO:0010565	regulation of cellular ketone metabolic process	0.49452
GO:0015711	organic anion transport	0.49698
GO:0031987	locomotion involved in locomotory behavior	0.49725
GO:0061359	regulation of Wnt signaling pathway by Wnt protein secretion	0.49726
GO:0032386	regulation of intracellular transport	0.49733
GO:0031330	negative regulation of cellular catabolic process	0.49742
GO:0030588	pseudocleavage	0.49816
GO:0030589	pseudocleavage involved in syncytial blastoderm formation	0.49816
GO:0090407	organophosphate biosynthetic process	0.49857
GO:2000377	regulation of reactive oxygen species metabolic process	0.49889
GO:0007509	mesoderm migration involved in gastrulation	0.49914
GO:0014706	striated muscle tissue development	0.5003
GO:0007163	establishment or maintenance of cell polarity	0.50138
GO:0051965	positive regulation of synapse assembly	0.50159
GO:0031334	positive regulation of protein complex assembly	0.50166
GO:0060856	establishment of blood-brain barrier	0.50242
GO:0016319	mushroom body development	0.50282
GO:0016043	cellular component organization	0.50314
GO:0007615	anesthesia-resistant memory	0.50316
GO:0006120	mitochondrial electron transport; NADH to ubiquinone	0.50343
GO:0090316	positive regulation of intracellular protein transport	0.50348
GO:0017038	protein import	0.50387
GO:0009451	RNA modification	0.50423
GO:0035220	wing disc development	0.50434
GO:0030522	intracellular receptor signaling pathway	0.50465
GO:0048789	cytoskeletal matrix organization at active zone	0.50529
GO:0035209	pupal development	0.50531
GO:0023051	regulation of signaling	0.50642
GO:0010646	regulation of cell communication	0.50642
GO:0044763	single-organism cellular process	0.50671
GO:0051649	establishment of localization in cell	0.50674
GO:0051246	regulation of protein metabolic process	0.50719
GO:0051603	proteolysis involved in cellular protein catabolic process	0.50725
GO:0044257	cellular protein catabolic process	0.50725
GO:0035010	encapsulation of foreign target	0.50739
GO:0008363	larval chitin-based cuticle development	0.50819
GO:0045196	establishment or maintenance of neuroblast polarity	0.50819
GO:0030239	myofibril assembly	0.50841
GO:0032101	regulation of response to external stimulus	0.50887
GO:0008152	metabolic process	0.50929
GO:0008057	eye pigment granule organization	0.51015
GO:0033059	cellular pigmentation	0.51015
GO:0048753	pigment granule organization	0.51015
GO:0008610	lipid biosynthetic process	0.5102
GO:0016348	imaginal disc-derived leg joint morphogenesis	0.51028
GO:0006996	organelle organization	0.5104
GO:0002831	regulation of response to biotic stimulus	0.51065
GO:0008354	germ cell migration	0.51067
GO:0060548	negative regulation of cell death	0.51112
GO:0031929	TOR signaling	0.51153
GO:0030336	negative regulation of cell migration	0.51189
GO:0051271	negative regulation of cellular component movement	0.51189
GO:2000146	negative regulation of cell motility	0.51189
GO:0006032	chitin catabolic process	0.51203
GO:0022898	regulation of transmembrane transporter activity	0.51203
GO:0032409	regulation of transporter activity	0.51203
GO:0032411	positive regulation of transporter activity	0.51203
GO:0032412	regulation of ion transmembrane transporter activity	0.51203
GO:0032414	positive regulation of ion transmembrane transporter activity	0.51203
GO:0046348	amino sugar catabolic process	0.51203
GO:1901072	glucosamine-containing compound catabolic process	0.51203
GO:0060912	cardiac cell fate specification	0.51327
GO:1905207	regulation of cardiocyte differentiation	0.51327
GO:2000043	regulation of cardiac cell fate specification	0.51327
GO:0042685	cardioblast cell fate specification	0.51327
GO:0042686	regulation of cardioblast cell fate specification	0.51327
GO:0051890	regulation of cardioblast differentiation	0.51327
GO:0031396	regulation of protein ubiquitination	0.514
GO:0030241	skeletal muscle myosin thick filament assembly	0.51429
GO:0071688	striated muscle myosin thick filament assembly	0.51429
GO:0007447	imaginal disc pattern formation	0.51481
GO:0043408	regulation of MAPK cascade	0.51536
GO:0051641	cellular localization	0.51575
GO:0048583	regulation of response to stimulus	0.51579
GO:0031347	regulation of defense response	0.51602
GO:0043069	negative regulation of programmed cell death	0.51649
GO:0006935	chemotaxis	0.51665
GO:0098656	anion transmembrane transport	0.51677
GO:0000302	response to reactive oxygen species	0.51716
GO:0016318	ommatidial rotation	0.5176
GO:0001510	RNA methylation	0.51813
GO:0042445	hormone metabolic process	0.51861
GO:0048513	animal organ development	0.5188
GO:0006402	mRNA catabolic process	0.51961
GO:0010623	programmed cell death involved in cell development	0.52029
GO:0007026	negative regulation of microtubule depolymerization	0.52041
GO:0010796	regulation of multivesicular body size	0.52041
GO:0008587	imaginal disc-derived wing margin morphogenesis	0.52089
GO:0030072	peptide hormone secretion	0.5216
GO:0090276	regulation of peptide hormone secretion	0.5216
GO:0007281	germ cell development	0.52191
GO:0007010	cytoskeleton organization	0.5222
GO:0046467	membrane lipid biosynthetic process	0.52306
GO:0051924	regulation of calcium ion transport	0.52393
GO:0046165	alcohol biosynthetic process	0.52402
GO:0016126	sterol biosynthetic process	0.52402
GO:0006697	ecdysone biosynthetic process	0.52402
GO:1902653	secondary alcohol biosynthetic process	0.52402
GO:0048167	regulation of synaptic plasticity	0.52418
GO:0007186	G-protein coupled receptor signaling pathway	0.52447
GO:0016335	morphogenesis of larval imaginal disc epithelium	0.52461
GO:0003007	heart morphogenesis	0.52474
GO:0042058	regulation of epidermal growth factor receptor signaling pathway	0.52671
GO:1901184	regulation of ERBB signaling pathway	0.52671
GO:0014902	myotube differentiation	0.52696
GO:0035295	tube development	0.52717
GO:0014014	negative regulation of gliogenesis	0.52743
GO:0060253	negative regulation of glial cell proliferation	0.52743
GO:0008544	epidermis development	0.52826
GO:0018990	ecdysis; chitin-based cuticle	0.52865
GO:0051346	negative regulation of hydrolase activity	0.52945
GO:0060537	muscle tissue development	0.52965
GO:0042990	regulation of transcription factor import into nucleus	0.52976
GO:0042991	transcription factor import into nucleus	0.52976
GO:0035150	regulation of tube size	0.53028
GO:0030010	establishment of cell polarity	0.53141
GO:0007178	transmembrane receptor protein serine/threonine kinase signaling pathway	0.5315
GO:0031668	cellular response to extracellular stimulus	0.53155
GO:0031669	cellular response to nutrient levels	0.53155
GO:0006635	fatty acid beta-oxidation	0.53198
GO:0007443	Malpighian tubule morphogenesis	0.53257
GO:0061333	renal tubule morphogenesis	0.53257
GO:1901992	positive regulation of mitotic cell cycle phase transition	0.53345
GO:1901989	positive regulation of cell cycle phase transition	0.53345
GO:0090068	positive regulation of cell cycle process	0.53345
GO:0043632	modification-dependent macromolecule catabolic process	0.53382
GO:0080135	regulation of cellular response to stress	0.53389
GO:0097485	neuron projection guidance	0.53392
GO:0009409	response to cold	0.53419
GO:0071482	cellular response to light stimulus	0.53425
GO:0048699	generation of neurons	0.53524
GO:1990138	neuron projection extension	0.53537
GO:0044237	cellular metabolic process	0.53625
GO:0051568	histone H3-K4 methylation	0.53695
GO:0042753	positive regulation of circadian rhythm	0.53719
GO:0009615	response to virus	0.53724
GO:0000226	microtubule cytoskeleton organization	0.53858
GO:0007519	skeletal muscle tissue development	0.53906
GO:0009895	negative regulation of catabolic process	0.53951
GO:0003006	developmental process involved in reproduction	0.53955
GO:0000184	nuclear-transcribed mRNA catabolic process; nonsense-mediated decay	0.5397
GO:0007319	negative regulation of oskar mRNA translation	0.5397
GO:1901700	response to oxygen-containing compound	0.53979
GO:0019941	modification-dependent protein catabolic process	0.54058
GO:0006511	ubiquitin-dependent protein catabolic process	0.54058
GO:0022618	ribonucleoprotein complex assembly	0.54063
GO:0016320	endoplasmic reticulum membrane fusion	0.54072
GO:0009607	response to biotic stimulus	0.54086
GO:0043207	response to external biotic stimulus	0.54086
GO:0051707	response to other organism	0.54086
GO:0009411	response to UV	0.54117
GO:0009225	nucleotide-sugar metabolic process	0.54144
GO:0090158	endoplasmic reticulum membrane organization	0.54145
GO:0072522	purine-containing compound biosynthetic process	0.54196
GO:0033157	regulation of intracellular protein transport	0.54256
GO:0034440	lipid oxidation	0.54308
GO:0033554	cellular response to stress	0.54394
GO:0050994	regulation of lipid catabolic process	0.544
GO:0050995	negative regulation of lipid catabolic process	0.544
GO:0015849	organic acid transport	0.54422
GO:0046942	carboxylic acid transport	0.54422
GO:0045860	positive regulation of protein kinase activity	0.54431
GO:1901988	negative regulation of cell cycle phase transition	0.54431
GO:1901991	negative regulation of mitotic cell cycle phase transition	0.54431
GO:0009649	entrainment of circadian clock	0.54436
GO:0048790	maintenance of presynaptic active zone structure	0.54524
GO:0099558	maintenance of synapse structure	0.54524
GO:0022604	regulation of cell morphogenesis	0.54617
GO:0035337	fatty-acyl-CoA metabolic process	0.54694
GO:0046949	fatty-acyl-CoA biosynthetic process	0.54694
GO:0035384	thioester biosynthetic process	0.54727
GO:0071616	acyl-CoA biosynthetic process	0.54727
GO:0048190	wing disc dorsal/ventral pattern formation	0.54738
GO:0046330	positive regulation of JNK cascade	0.54748
GO:0007635	chemosensory behavior	0.54754
GO:0046959	habituation	0.54771
GO:2000026	regulation of multicellular organismal development	0.54786
GO:0051642	centrosome localization	0.54799
GO:0061842	microtubule organizing center localization	0.54799
GO:0048678	response to axon injury	0.54843
GO:0016055	Wnt signaling pathway	0.54873
GO:0019094	pole plasm mRNA localization	0.54937
GO:0070059	intrinsic apoptotic signaling pathway in response to endoplasmic reticulum stress	0.55034
GO:0070050	neuron cellular homeostasis	0.55071
GO:0042440	pigment metabolic process	0.55087
GO:1902807	negative regulation of cell cycle G1/S phase transition	0.55145
GO:2000134	negative regulation of G1/S transition of mitotic cell cycle	0.55145
GO:0045071	negative regulation of viral genome replication	0.55292
GO:0048525	negative regulation of viral process	0.55292
GO:1903901	negative regulation of viral life cycle	0.55292
GO:0033365	protein localization to organelle	0.55312
GO:0071214	cellular response to abiotic stimulus	0.55369
GO:0008277	regulation of G-protein coupled receptor protein signaling pathway	0.55373
GO:0007409	axonogenesis	0.55416
GO:0006820	anion transport	0.55539
GO:0009896	positive regulation of catabolic process	0.55577
GO:0048569	post-embryonic animal organ development	0.55699
GO:0051241	negative regulation of multicellular organismal process	0.55836
GO:0009952	anterior/posterior pattern specification	0.55841
GO:0042430	indole-containing compound metabolic process	0.55911
GO:0071417	cellular response to organonitrogen compound	0.55964
GO:0048135	female germ-line cyst formation	0.55982
GO:0007460	R8 cell fate commitment	0.56078
GO:0002118	aggressive behavior	0.56219
GO:0051705	multi-organism behavior	0.56219
GO:0045927	positive regulation of growth	0.56294
GO:0060560	developmental growth involved in morphogenesis	0.56308
GO:0006367	transcription initiation from RNA polymerase II promoter	0.56346
GO:0006352	DNA-templated transcription; initiation	0.56346
GO:0006952	defense response	0.56382
GO:0000912	assembly of actomyosin apparatus involved in cytokinesis	0.56416
GO:0000915	actomyosin contractile ring assembly	0.56416
GO:0044837	actomyosin contractile ring organization	0.56416
GO:0030509	BMP signaling pathway	0.56474
GO:0071773	cellular response to BMP stimulus	0.56474
GO:0031644	regulation of neurological system process	0.56481
GO:0090328	regulation of olfactory learning	0.56481
GO:0065007	biological regulation	0.56514
GO:0007310	oocyte dorsal/ventral axis specification	0.56528
GO:0000079	regulation of cyclin-dependent protein serine/threonine kinase activity	0.56531
GO:1904029	regulation of cyclin-dependent protein kinase activity	0.56531
GO:0035290	trunk segmentation	0.56561
GO:0071168	protein localization to chromatin	0.56561
GO:0000387	spliceosomal snRNP assembly	0.56628
GO:0009142	nucleoside triphosphate biosynthetic process	0.56636
GO:0009201	ribonucleoside triphosphate biosynthetic process	0.56636
GO:0035592	establishment of protein localization to extracellular region	0.56669
GO:0071692	protein localization to extracellular region	0.56669
GO:0043279	response to alkaloid	0.56718
GO:0003014	renal system process	0.56761
GO:0003008	system process	0.56778
GO:0009605	response to external stimulus	0.56789
GO:0006576	cellular biogenic amine metabolic process	0.56804
GO:0009966	regulation of signal transduction	0.56818
GO:0051321	meiotic cell cycle	0.56863
GO:0007405	neuroblast proliferation	0.56958
GO:0061351	neural precursor cell proliferation	0.56958
GO:0048806	genitalia development	0.56964
GO:0071478	cellular response to radiation	0.56983
GO:0044248	cellular catabolic process	0.56986
GO:0070593	dendrite self-avoidance	0.57021
GO:0030422	production of siRNA involved in RNA interference	0.57068
GO:0014009	glial cell proliferation	0.5707
GO:0014013	regulation of gliogenesis	0.5707
GO:0060251	regulation of glial cell proliferation	0.5707
GO:0007169	transmembrane receptor protein tyrosine kinase signaling pathway	0.57126
GO:0043062	extracellular structure organization	0.57152
GO:0007312	oocyte nucleus migration involved in oocyte dorsal/ventral axis specification	0.57186
GO:0030722	establishment of oocyte nucleus localization involved in oocyte dorsal/ventral axis specification	0.57186
GO:0051663	oocyte nucleus localization involved in oocyte dorsal/ventral axis specification	0.57186
GO:0007472	wing disc morphogenesis	0.57188
GO:0198738	cell-cell signaling by wnt	0.57218
GO:0030182	neuron differentiation	0.5726
GO:0007444	imaginal disc development	0.57269
GO:0050789	regulation of biological process	0.57354
GO:0043090	amino acid import	0.57432
GO:0022400	regulation of rhodopsin mediated signaling pathway	0.57535
GO:0010906	regulation of glucose metabolic process	0.57556
GO:0010675	regulation of cellular carbohydrate metabolic process	0.57556
GO:0007080	mitotic metaphase plate congression	0.57655
GO:0051310	metaphase plate congression	0.57655
GO:1902115	regulation of organelle assembly	0.57659
GO:0034314	Arp2/3 complex-mediated actin nucleation	0.57673
GO:0035070	salivary gland histolysis	0.57681
GO:0045880	positive regulation of smoothened signaling pathway	0.57752
GO:0000122	negative regulation of transcription from RNA polymerase II promoter	0.5786
GO:0000413	protein peptidyl-prolyl isomerization	0.57863
GO:0018208	peptidyl-proline modification	0.57863
GO:0000038	very long-chain fatty acid metabolic process	0.5799
GO:0017015	regulation of transforming growth factor beta receptor signaling pathway	0.58077
GO:1903844	regulation of cellular response to transforming growth factor beta stimulus	0.58077
GO:0007098	centrosome cycle	0.58155
GO:0007420	brain development	0.58185
GO:0050680	negative regulation of epithelial cell proliferation	0.58187
GO:0050678	regulation of epithelial cell proliferation	0.58187
GO:0051053	negative regulation of DNA metabolic process	0.58203
GO:0014070	response to organic cyclic compound	0.58265
GO:0044839	cell cycle G2/M phase transition	0.58268
GO:0044260	cellular macromolecule metabolic process	0.58309
GO:0010970	transport along microtubule	0.58309
GO:0099111	microtubule-based transport	0.58309
GO:0007173	epidermal growth factor receptor signaling pathway	0.58366
GO:0038127	ERBB signaling pathway	0.58366
GO:0007156	homophilic cell adhesion via plasma membrane adhesion molecules	0.58377
GO:0044091	membrane biogenesis	0.5839
GO:0045313	rhabdomere membrane biogenesis	0.5839
GO:0007411	axon guidance	0.5842
GO:0044419	interspecies interaction between organisms	0.58433
GO:0044403	symbiosis; encompassing mutualism through parasitism	0.58433
GO:0045292	mRNA cis splicing; via spliceosome	0.58514
GO:0002252	immune effector process	0.58537
GO:0048589	developmental growth	0.58544
GO:0050806	positive regulation of synaptic transmission	0.58555
GO:0007267	cell-cell signaling	0.5858
GO:0002376	immune system process	0.58612
GO:0051093	negative regulation of developmental process	0.58625
GO:1903530	regulation of secretion by cell	0.58631
GO:0098662	inorganic cation transmembrane transport	0.58634
GO:0034504	protein localization to nucleus	0.58687
GO:0010508	positive regulation of autophagy	0.58711
GO:0042742	defense response to bacterium	0.58751
GO:0051299	centrosome separation	0.58803
GO:0071496	cellular response to external stimulus	0.58977
GO:0030162	regulation of proteolysis	0.58977
GO:0098754	detoxification	0.59032
GO:0000956	nuclear-transcribed mRNA catabolic process	0.59036
GO:0048639	positive regulation of developmental growth	0.59107
GO:0032502	developmental process	0.59107
GO:0051258	protein polymerization	0.59263
GO:0006783	heme biosynthetic process	0.59276
GO:0042168	heme metabolic process	0.59276
GO:0071704	organic substance metabolic process	0.59286
GO:0071772	response to BMP	0.59348
GO:0030705	cytoskeleton-dependent intracellular transport	0.59358
GO:0042592	homeostatic process	0.59478
GO:0019751	polyol metabolic process	0.59482
GO:0007088	regulation of mitotic nuclear division	0.59489
GO:0051783	regulation of nuclear division	0.59489
GO:0000902	cell morphogenesis	0.59539
GO:1905114	cell surface receptor signaling pathway involved in cell-cell signaling	0.59542
GO:0090101	negative regulation of transmembrane receptor protein serine/threonine kinase signaling pathway	0.59565
GO:0043473	pigmentation	0.59573
GO:0000086	G2/M transition of mitotic cell cycle	0.59574
GO:0010389	regulation of G2/M transition of mitotic cell cycle	0.59574
GO:1902749	regulation of cell cycle G2/M phase transition	0.59574
GO:0070838	divalent metal ion transport	0.59576
GO:0072511	divalent inorganic cation transport	0.59576
GO:0043066	negative regulation of apoptotic process	0.59578
GO:0019932	second-messenger-mediated signaling	0.59601
GO:0035293	chitin-based larval cuticle pattern formation	0.59645
GO:0006164	purine nucleotide biosynthetic process	0.59687
GO:0007482	haltere development	0.59695
GO:0035216	haltere disc development	0.59695
GO:0007629	flight behavior	0.59731
GO:0048065	male courtship behavior; veined wing extension	0.59736
GO:0046777	protein autophosphorylation	0.59875
GO:0006839	mitochondrial transport	0.59884
GO:1904398	positive regulation of neuromuscular junction development	0.59926
GO:0045887	positive regulation of synaptic growth at neuromuscular junction	0.59926
GO:0035556	intracellular signal transduction	0.59941
GO:0006606	protein import into nucleus	0.59942
GO:0051170	nuclear import	0.59942
GO:1902593	single-organism nuclear import	0.59942
GO:0044744	protein targeting to nucleus	0.59942
GO:0043269	regulation of ion transport	0.60043
GO:0006900	membrane budding	0.60053
GO:0035017	cuticle pattern formation	0.60053
GO:0051493	regulation of cytoskeleton organization	0.60101
GO:0048729	tissue morphogenesis	0.60253
GO:0061382	Malpighian tubule tip cell differentiation	0.60255
GO:0048608	reproductive structure development	0.60301
GO:0061458	reproductive system development	0.60301
GO:0031329	regulation of cellular catabolic process	0.60306
GO:0055072	iron ion homeostasis	0.60339
GO:0009894	regulation of catabolic process	0.60346
GO:0035153	epithelial cell type specification; open tracheal system	0.60364
GO:0048082	regulation of adult chitin-containing cuticle pigmentation	0.60387
GO:0060810	intracellular mRNA localization involved in pattern specification process	0.60465
GO:0006323	DNA packaging	0.60628
GO:0046596	regulation of viral entry into host cell	0.60684
GO:0046598	positive regulation of viral entry into host cell	0.60684
GO:0007099	centriole replication	0.60782
GO:0098534	centriole assembly	0.60782
GO:0090162	establishment of epithelial cell polarity	0.60834
GO:0016310	phosphorylation	0.60846
GO:0050793	regulation of developmental process	0.60871
GO:0043388	positive regulation of DNA binding	0.60908
GO:0051099	positive regulation of binding	0.60908
GO:0008037	cell recognition	0.61169
GO:0008038	neuron recognition	0.61169
GO:0061564	axon development	0.61185
GO:0008344	adult locomotory behavior	0.6123
GO:0050776	regulation of immune response	0.61233
GO:0002791	regulation of peptide secretion	0.61257
GO:0009744	response to sucrose	0.61301
GO:0034285	response to disaccharide	0.61301
GO:0046599	regulation of centriole replication	0.61304
GO:0044767	single-organism developmental process	0.61319
GO:0006665	sphingolipid metabolic process	0.61378
GO:0006109	regulation of carbohydrate metabolic process	0.6139
GO:0051186	cofactor metabolic process	0.61419
GO:0007365	periodic partitioning	0.61467
GO:0035215	genital disc development	0.61584
GO:1905269	positive regulation of chromatin organization	0.6178
GO:0055092	sterol homeostasis	0.61806
GO:0006644	phospholipid metabolic process	0.61882
GO:0045570	regulation of imaginal disc growth	0.61935
GO:0061327	anterior Malpighian tubule development	0.62087
GO:1903034	regulation of response to wounding	0.6213
GO:0035107	appendage morphogenesis	0.62231
GO:0045087	innate immune response	0.62232
GO:1903046	meiotic cell cycle process	0.62232
GO:0031122	cytoplasmic microtubule organization	0.62237
GO:0009653	anatomical structure morphogenesis	0.62311
GO:0046474	glycerophospholipid biosynthetic process	0.62431
GO:0009145	purine nucleoside triphosphate biosynthetic process	0.6245
GO:0009206	purine ribonucleoside triphosphate biosynthetic process	0.6245
GO:0042551	neuron maturation	0.62519
GO:0016322	neuron remodeling	0.62519
GO:0008219	cell death	0.62542
GO:0046822	regulation of nucleocytoplasmic transport	0.62555
GO:0045862	positive regulation of proteolysis	0.62573
GO:0045938	positive regulation of circadian sleep/wake cycle; sleep	0.62641
GO:0006749	glutathione metabolic process	0.62654
GO:2000425	regulation of apoptotic cell clearance	0.62686
GO:2000427	positive regulation of apoptotic cell clearance	0.62686
GO:0045451	pole plasm oskar mRNA localization	0.62819
GO:0048138	germ-line cyst encapsulation	0.6284
GO:0038202	TORC1 signaling	0.62912
GO:0060071	Wnt signaling pathway; planar cell polarity pathway	0.62919
GO:0035567	non-canonical Wnt signaling pathway	0.62919
GO:0008406	gonad development	0.62936
GO:0045137	development of primary sexual characteristics	0.62936
GO:0033206	meiotic cytokinesis	0.62943
GO:0016330	second mitotic wave involved in compound eye morphogenesis	0.62974
GO:0048736	appendage development	0.63082
GO:0009617	response to bacterium	0.63116
GO:0060811	intracellular mRNA localization involved in anterior/posterior axis specification	0.63154
GO:0035071	salivary gland cell autophagic cell death	0.63168
GO:0048102	autophagic cell death	0.63168
GO:0048731	system development	0.63201
GO:0050794	regulation of cellular process	0.63367
GO:0060628	regulation of ER to Golgi vesicle-mediated transport	0.63381
GO:0000209	protein polyubiquitination	0.63425
GO:0045165	cell fate commitment	0.63425
GO:0035210	prepupal development	0.63455
GO:0030154	cell differentiation	0.63458
GO:0045317	equator specification	0.63462
GO:0044085	cellular component biogenesis	0.63475
GO:0009060	aerobic respiration	0.63492
GO:0007564	regulation of chitin-based cuticle tanning	0.63506
GO:0008045	motor neuron axon guidance	0.63534
GO:0048588	developmental cell growth	0.63584
GO:0042743	hydrogen peroxide metabolic process	0.63609
GO:0044282	small molecule catabolic process	0.63629
GO:0045926	negative regulation of growth	0.63708
GO:1902882	regulation of response to oxidative stress	0.63736
GO:0030808	regulation of nucleotide biosynthetic process	0.63772
GO:1900371	regulation of purine nucleotide biosynthetic process	0.63772
GO:0006936	muscle contraction	0.63774
GO:0032507	maintenance of protein location in cell	0.63823
GO:0044249	cellular biosynthetic process	0.63823
GO:0002121	inter-male aggressive behavior	0.63889
GO:0051046	regulation of secretion	0.63889
GO:0035148	tube formation	0.64029
GO:0010562	positive regulation of phosphorus metabolic process	0.64094
GO:0045937	positive regulation of phosphate metabolic process	0.64094
GO:1903429	regulation of cell maturation	0.64117
GO:0035019	somatic stem cell population maintenance	0.64147
GO:0048060	negative gravitaxis	0.64168
GO:0035172	hemocyte proliferation	0.64215
GO:0016226	iron-sulfur cluster assembly	0.64223
GO:0031163	metallo-sulfur cluster assembly	0.64223
GO:0030716	oocyte fate determination	0.64236
GO:0030706	germarium-derived oocyte differentiation	0.64236
GO:0033674	positive regulation of kinase activity	0.6437
GO:0051347	positive regulation of transferase activity	0.6437
GO:0015766	disaccharide transport	0.64382
GO:0015771	trehalose transport	0.64382
GO:0015772	oligosaccharide transport	0.64382
GO:0000959	mitochondrial RNA metabolic process	0.644
GO:0070584	mitochondrion morphogenesis	0.644
GO:0048085	adult chitin-containing cuticle pigmentation	0.64496
GO:1902531	regulation of intracellular signal transduction	0.64558
GO:0045807	positive regulation of endocytosis	0.64598
GO:0030497	fatty acid elongation	0.6469
GO:0042810	pheromone metabolic process	0.6469
GO:0042811	pheromone biosynthetic process	0.6469
GO:0010996	response to auditory stimulus	0.64702
GO:0030237	female sex determination	0.64707
GO:0019433	triglyceride catabolic process	0.6476
GO:0046461	neutral lipid catabolic process	0.6476
GO:0046464	acylglycerol catabolic process	0.6476
GO:0042048	olfactory behavior	0.64813
GO:0045840	positive regulation of mitotic nuclear division	0.64993
GO:0051785	positive regulation of nuclear division	0.64993
GO:0051726	regulation of cell cycle	0.65015
GO:0034613	cellular protein localization	0.65039
GO:0000212	meiotic spindle organization	0.65134
GO:0006754	ATP biosynthetic process	0.65144
GO:0008088	axo-dendritic transport	0.6521
GO:0035114	imaginal disc-derived appendage morphogenesis	0.65231
GO:0007292	female gamete generation	0.65255
GO:0007398	ectoderm development	0.65302
GO:0042446	hormone biosynthetic process	0.65317
GO:0010454	negative regulation of cell fate commitment	0.65373
GO:0060322	head development	0.65378
GO:0023052	signaling	0.65394
GO:0044700	single organism signaling	0.65394
GO:1905879	regulation of oogenesis	0.65395
GO:0035239	tube morphogenesis	0.65397
GO:0051574	positive regulation of histone H3-K9 methylation	0.65414
GO:0031401	positive regulation of protein modification process	0.65424
GO:1900424	regulation of defense response to bacterium	0.65447
GO:0009790	embryo development	0.65457
GO:0007154	cell communication	0.65542
GO:0007260	tyrosine phosphorylation of STAT protein	0.65554
GO:0007262	STAT protein import into nucleus	0.65554
GO:0032459	regulation of protein oligomerization	0.65554
GO:0010823	negative regulation of mitochondrion organization	0.65576
GO:0008333	endosome to lysosome transport	0.65642
GO:0008202	steroid metabolic process	0.65655
GO:0006816	calcium ion transport	0.65719
GO:0016242	negative regulation of macroautophagy	0.65754
GO:0040007	growth	0.6577
GO:0034614	cellular response to reactive oxygen species	0.65774
GO:0072375	medium-term memory	0.65792
GO:0010817	regulation of hormone levels	0.65809
GO:0030001	metal ion transport	0.65819
GO:0006342	chromatin silencing	0.65831
GO:0045814	negative regulation of gene expression; epigenetic	0.65831
GO:0002793	positive regulation of peptide secretion	0.65843
GO:0045088	regulation of innate immune response	0.65851
GO:0001666	response to hypoxia	0.65857
GO:0036293	response to decreased oxygen levels	0.65857
GO:0007135	meiosis II	0.65901
GO:0008154	actin polymerization or depolymerization	0.65938
GO:0045465	R8 cell differentiation	0.65951
GO:0035329	hippo signaling	0.65951
GO:0006612	protein targeting to membrane	0.65957
GO:0007560	imaginal disc morphogenesis	0.66101
GO:0048563	post-embryonic animal organ morphogenesis	0.66101
GO:0048737	imaginal disc-derived appendage development	0.6617
GO:0035315	hair cell differentiation	0.66233
GO:0035316	non-sensory hair organization	0.66233
GO:0035317	imaginal disc-derived wing hair organization	0.66233
GO:0002764	immune response-regulating signaling pathway	0.66251
GO:0006625	protein targeting to peroxisome	0.66332
GO:0016558	protein import into peroxisome matrix	0.66332
GO:0043574	peroxisomal transport	0.66332
GO:0072662	protein localization to peroxisome	0.66332
GO:0072663	establishment of protein localization to peroxisome	0.66332
GO:0007593	chitin-based cuticle sclerotization	0.66355
GO:0046621	negative regulation of organ growth	0.66375
GO:0006605	protein targeting	0.66386
[truncated: 1,177 more rows]
