# Supplementary material for: Repeated Evolution of Asexuality Involves Convergent Gene Expression Changes
Source: Mol Biol Evol. 2018 Nov 16;36(2):350–64. doi: 10.1093/molbev/msy217 (PMC6404633; doi:10.1093/molbev/msy217)
Supplement: Supplementary Data [file msy217_supp.zip › Supp_Table_5.txt]

# Supplemental Table 5
### Enriched GO terms for convergently expressed genes in reproductive tract samples
# GO.ID = GO term ID
# Term = GO term description
# GSEA = Gene set enrichment analysis p-value
GO.ID	Term	GSEA
GO:0002181	cytoplasmic translation	4.90E-05
GO:0035209	pupal development	0.00018
GO:0000212	meiotic spindle organization	0.00031
GO:0006919	activation of cysteine-type endopeptidase activity involved in apoptotic process	0.00045
GO:0006694	steroid biosynthetic process	0.00074
GO:0022008	neurogenesis	0.00143
GO:0019368	fatty acid elongation; unsaturated fatty acid	0.00146
GO:0042761	very long-chain fatty acid biosynthetic process	0.00146
GO:0042759	long-chain fatty acid biosynthetic process	0.00146
GO:0045454	cell redox homeostasis	0.0017
GO:0000915	actomyosin contractile ring assembly	0.00273
GO:0051640	organelle localization	0.00275
GO:0042632	cholesterol homeostasis	0.00282
GO:0072348	sulfur compound transport	0.00386
GO:0007291	sperm individualization	0.00417
GO:0006997	nucleus organization	0.005
GO:0042744	hydrogen peroxide catabolic process	0.00517
GO:0031987	locomotion involved in locomotory behavior	0.00533
GO:0010038	response to metal ion	0.00549
GO:0007584	response to nutrient	0.00574
GO:0051298	centrosome duplication	0.00642
GO:0042811	pheromone biosynthetic process	0.00706
GO:0007040	lysosome organization	0.00724
GO:0045746	negative regulation of Notch signaling pathway	0.00726
GO:0006397	mRNA processing	0.00861
GO:0000041	transition metal ion transport	0.00868
GO:0022414	reproductive process	0.009
GO:0030003	cellular cation homeostasis	0.01032
GO:0098771	inorganic ion homeostasis	0.01062
GO:0055080	cation homeostasis	0.01062
GO:0007295	growth of a germarium-derived egg chamber	0.01105
GO:0032504	multicellular organism reproduction	0.01109
GO:0007267	cell-cell signaling	0.0113
GO:0044703	multi-organism reproductive process	0.01164
GO:0019953	sexual reproduction	0.01164
GO:0050794	regulation of cellular process	0.01199
GO:0070417	cellular response to cold	0.01245
GO:2001267	regulation of cysteine-type endopeptidase activity involved in apoptotic signaling pathway	0.01245
GO:2001269	positive regulation of cysteine-type endopeptidase activity involved in apoptotic signaling pathway	0.01245
GO:0080090	regulation of primary metabolic process	0.01267
GO:0050801	ion homeostasis	0.01279
GO:0051648	vesicle localization	0.01334
GO:0048609	multicellular organismal reproductive process	0.01399
GO:0097479	synaptic vesicle localization	0.01408
GO:0008380	RNA splicing	0.01415
GO:0000398	mRNA splicing; via spliceosome	0.01613
GO:0000375	RNA splicing; via transesterification reactions	0.01613
GO:0000377	RNA splicing; via transesterification reactions with bulged adenosine as nucleophile	0.01613
GO:0048859	formation of anatomical boundary	0.0162
GO:0045833	negative regulation of lipid metabolic process	0.01658
GO:0019216	regulation of lipid metabolic process	0.01774
GO:0031323	regulation of cellular metabolic process	0.01787
GO:0060581	cell fate commitment involved in pattern specification	0.01807
GO:0045165	cell fate commitment	0.01825
GO:0045807	positive regulation of endocytosis	0.01873
GO:0048489	synaptic vesicle transport	0.02043
GO:0097480	establishment of synaptic vesicle localization	0.02043
GO:0099003	vesicle-mediated transport in synapse	0.02043
GO:0006873	cellular ion homeostasis	0.02057
GO:0048878	chemical homeostasis	0.02081
GO:0051656	establishment of organelle localization	0.02147
GO:0007110	meiosis I cytokinesis	0.02168
GO:0007111	meiosis II cytokinesis	0.02168
GO:0045834	positive regulation of lipid metabolic process	0.02172
GO:0019222	regulation of metabolic process	0.02307
GO:0051130	positive regulation of cellular component organization	0.02335
GO:0006006	glucose metabolic process	0.0234
GO:0016050	vesicle organization	0.02341
GO:0051650	establishment of vesicle localization	0.02406
GO:0048137	spermatocyte division	0.0244
GO:0051780	behavioral response to nutrient	0.02496
GO:0098916	anterograde trans-synaptic signaling	0.02517
GO:0099536	synaptic signaling	0.02517
GO:0099537	trans-synaptic signaling	0.02517
GO:0007268	chemical synaptic transmission	0.02517
GO:0045880	positive regulation of smoothened signaling pathway	0.0255
GO:0050766	positive regulation of phagocytosis	0.026
GO:0030431	sleep	0.02749
GO:0010160	formation of animal organ boundary	0.02755
GO:0055082	cellular chemical homeostasis	0.0279
GO:0016197	endosomal transport	0.02901
GO:0099504	synaptic vesicle cycle	0.02941
GO:0048645	animal organ formation	0.02952
GO:0046916	cellular transition metal ion homeostasis	0.02954
GO:0006413	translational initiation	0.03024
GO:0006898	receptor-mediated endocytosis	0.03043
GO:0006895	Golgi to endosome transport	0.03064
GO:0042592	homeostatic process	0.03187
GO:0007588	excretion	0.03255
GO:0006642	triglyceride mobilization	0.03287
GO:0050994	regulation of lipid catabolic process	0.03287
GO:0050995	negative regulation of lipid catabolic process	0.03287
GO:0031936	negative regulation of chromatin silencing	0.03304
GO:0016199	axon midline choice point recognition	0.03433
GO:0050878	regulation of body fluid levels	0.03466
GO:0050817	coagulation	0.03466
GO:0007599	hemostasis	0.03466
GO:0042381	hemolymph coagulation	0.03466
GO:0060582	cell fate determination involved in pattern specification	0.03479
GO:0016360	sensory organ precursor cell fate determination	0.03479
GO:0008052	sensory organ boundary specification	0.03479
GO:0060255	regulation of macromolecule metabolic process	0.03608
GO:0045498	sex comb development	0.03681
GO:0043281	regulation of cysteine-type endopeptidase activity involved in apoptotic process	0.03724
GO:0044702	single organism reproductive process	0.03742
GO:0009306	protein secretion	0.03837
GO:1902582	single-organism intracellular transport	0.03916
GO:0016185	synaptic vesicle budding from presynaptic endocytic zone membrane	0.04031
GO:0070142	synaptic vesicle budding	0.04031
GO:0008037	cell recognition	0.04084
GO:0008038	neuron recognition	0.04084
GO:0006414	translational elongation	0.04189
GO:0055076	transition metal ion homeostasis	0.04208
GO:0006915	apoptotic process	0.0425
GO:0065007	biological regulation	0.0427
GO:0006541	glutamine metabolic process	0.04276
GO:0007135	meiosis II	0.04303
GO:0048699	generation of neurons	0.04367
GO:0090263	positive regulation of canonical Wnt signaling pathway	0.04379
GO:0097164	ammonium ion metabolic process	0.04393
GO:0016198	axon choice point recognition	0.0441
GO:0007276	gamete generation	0.04411
GO:0060326	cell chemotaxis	0.04477
GO:0090101	negative regulation of transmembrane receptor protein serine/threonine kinase signaling pathway	0.04517
GO:0032880	regulation of protein localization	0.04535
GO:0001708	cell fate specification	0.04612
GO:0048488	synaptic vesicle endocytosis	0.04667
GO:0036465	synaptic vesicle recycling	0.04667
GO:1902580	single-organism cellular localization	0.04727
GO:0019433	triglyceride catabolic process	0.04731
GO:0046461	neutral lipid catabolic process	0.04731
GO:0046464	acylglycerol catabolic process	0.04731
GO:0048666	neuron development	0.04799
GO:0030177	positive regulation of Wnt signaling pathway	0.04811
GO:0043280	positive regulation of cysteine-type endopeptidase activity involved in apoptotic process	0.04939
GO:0051036	regulation of endosome size	0.04966
GO:0043484	regulation of RNA splicing	0.04977
GO:0050684	regulation of mRNA processing	0.04977
GO:0048522	positive regulation of cellular process	0.04995
GO:0031111	negative regulation of microtubule polymerization or depolymerization	0.05009
GO:0048813	dendrite morphogenesis	0.05034
GO:0051234	establishment of localization	0.05064
GO:0006457	protein folding	0.05149
GO:0050714	positive regulation of protein secretion	0.05184
GO:0007618	mating	0.05209
GO:0001505	regulation of neurotransmitter levels	0.0522
GO:0023061	signal release	0.05377
GO:0050764	regulation of phagocytosis	0.05398
GO:0006836	neurotransmitter transport	0.05434
GO:0097190	apoptotic signaling pathway	0.05449
GO:0051050	positive regulation of transport	0.0545
GO:0045456	ecdysteroid biosynthetic process	0.05493
GO:0030182	neuron differentiation	0.05509
GO:2000425	regulation of apoptotic cell clearance	0.0558
GO:2000427	positive regulation of apoptotic cell clearance	0.0558
GO:0016358	dendrite development	0.05596
GO:0001845	phagolysosome assembly	0.05605
GO:0010675	regulation of cellular carbohydrate metabolic process	0.05645
GO:0010906	regulation of glucose metabolic process	0.05645
GO:0048024	regulation of mRNA splicing; via spliceosome	0.05682
GO:0048667	cell morphogenesis involved in neuron differentiation	0.0573
GO:0043624	cellular protein complex disassembly	0.0577
GO:0071897	DNA biosynthetic process	0.05827
GO:0043523	regulation of neuron apoptotic process	0.05828
GO:0051402	neuron apoptotic process	0.05828
GO:0031109	microtubule polymerization or depolymerization	0.05838
GO:0048858	cell projection morphogenesis	0.0585
GO:0048812	neuron projection morphogenesis	0.0585
GO:0043248	proteasome assembly	0.05862
GO:0050789	regulation of biological process	0.05891
GO:0022412	cellular process involved in reproduction in multicellular organism	0.05899
GO:0048518	positive regulation of biological process	0.05938
GO:0051171	regulation of nitrogen compound metabolic process	0.05994
GO:0006310	DNA recombination	0.06016
GO:0070972	protein localization to endoplasmic reticulum	0.06115
GO:0007299	ovarian follicle cell-cell adhesion	0.06176
GO:0031175	neuron projection development	0.06257
GO:0051649	establishment of localization in cell	0.06366
GO:0090288	negative regulation of cellular response to growth factor stimulus	0.06403
GO:0072583	clathrin-dependent endocytosis	0.06418
GO:0035303	regulation of dephosphorylation	0.0648
GO:0048523	negative regulation of cellular process	0.06492
GO:0010468	regulation of gene expression	0.0654
GO:2001235	positive regulation of apoptotic signaling pathway	0.06593
GO:0050708	regulation of protein secretion	0.06612
GO:0070201	regulation of establishment of protein localization	0.06639
GO:0051452	intracellular pH reduction	0.06658
GO:0051453	regulation of intracellular pH	0.06658
GO:0030004	cellular monovalent inorganic cation homeostasis	0.06658
GO:0055067	monovalent inorganic cation homeostasis	0.06658
GO:0006885	regulation of pH	0.06658
GO:0030641	regulation of cellular pH	0.06658
GO:0045851	pH reduction	0.06658
GO:0007349	cellularization	0.06674
GO:0006810	transport	0.06762
GO:0007112	male meiosis cytokinesis	0.06989
GO:0019730	antimicrobial humoral response	0.07083
GO:0046890	regulation of lipid biosynthetic process	0.07141
GO:0055065	metal ion homeostasis	0.07238
GO:0036093	germ cell proliferation	0.07295
GO:0006835	dicarboxylic acid transport	0.07345
GO:0000380	alternative mRNA splicing; via spliceosome	0.07372
GO:0000381	regulation of alternative mRNA splicing; via spliceosome	0.07372
GO:0007281	germ cell development	0.07398
GO:0035074	pupation	0.07424
GO:0099643	signal release from synapse	0.07437
GO:0007269	neurotransmitter secretion	0.07437
GO:0006641	triglyceride metabolic process	0.07449
GO:2001233	regulation of apoptotic signaling pathway	0.07465
GO:0007444	imaginal disc development	0.07483
GO:0016183	synaptic vesicle coating	0.07512
GO:0030030	cell projection organization	0.07548
GO:0031326	regulation of cellular biosynthetic process	0.07578
GO:0009889	regulation of biosynthetic process	0.07578
GO:0007292	female gamete generation	0.07607
GO:0099531	presynaptic process involved in chemical synaptic transmission	0.0762
GO:0016320	endoplasmic reticulum membrane fusion	0.07649
GO:0007143	female meiotic division	0.0768
GO:0060249	anatomical structure homeostasis	0.0772
GO:0055070	copper ion homeostasis	0.07765
GO:2001251	negative regulation of chromosome organization	0.08163
GO:0006887	exocytosis	0.0818
GO:0042391	regulation of membrane potential	0.08243
GO:0042981	regulation of apoptotic process	0.08303
GO:0051261	protein depolymerization	0.08314
GO:0060627	regulation of vesicle-mediated transport	0.08318
GO:0003006	developmental process involved in reproduction	0.08389
GO:0072599	establishment of protein localization to endoplasmic reticulum	0.08466
GO:0045047	protein targeting to ER	0.08466
GO:0048519	negative regulation of biological process	0.08467
GO:0090383	phagosome acidification	0.08469
GO:0008343	adult feeding behavior	0.0848
GO:0033059	cellular pigmentation	0.08519
GO:0048753	pigment granule organization	0.08519
GO:0008057	eye pigment granule organization	0.08519
GO:0035285	appendage segmentation	0.08563
GO:0036011	imaginal disc-derived leg segmentation	0.08563
GO:0044801	single-organism membrane fusion	0.08668
GO:0008302	female germline ring canal formation; actin assembly	0.08703
GO:0051223	regulation of protein transport	0.08715
GO:0031114	regulation of microtubule depolymerization	0.08779
GO:0007019	microtubule depolymerization	0.08779
GO:1902850	microtubule cytoskeleton organization involved in mitosis	0.0878
GO:1903311	regulation of mRNA metabolic process	0.08794
GO:0032879	regulation of localization	0.08828
GO:0098586	cellular response to virus	0.08923
GO:0000387	spliceosomal snRNP assembly	0.09026
GO:0090207	regulation of triglyceride metabolic process	0.09036
GO:0060250	germ-line stem-cell niche homeostasis	0.09061
GO:0034314	Arp2/3 complex-mediated actin nucleation	0.0918
GO:0060070	canonical Wnt signaling pathway	0.09181
GO:0016579	protein deubiquitination	0.09278
GO:0008354	germ cell migration	0.09289
GO:0006826	iron ion transport	0.09373
GO:0031110	regulation of microtubule polymerization or depolymerization	0.09392
GO:0015813	L-glutamate transport	0.09436
GO:0015800	acidic amino acid transport	0.09436
GO:0019725	cellular homeostasis	0.09446
GO:0009892	negative regulation of metabolic process	0.09469
GO:0006900	membrane budding	0.09481
GO:0048284	organelle fusion	0.09496
GO:0071840	cellular component organization or biogenesis	0.09507
GO:0046503	glycerolipid catabolic process	0.09531
GO:0015711	organic anion transport	0.09589
GO:0061359	regulation of Wnt signaling pathway by Wnt protein secretion	0.09597
GO:0046596	regulation of viral entry into host cell	0.09672
GO:0046598	positive regulation of viral entry into host cell	0.09672
GO:0048468	cell development	0.09687
GO:0007220	Notch receptor processing	0.097
GO:0006665	sphingolipid metabolic process	0.09701
GO:0006839	mitochondrial transport	0.09741
GO:0048477	oogenesis	0.09795
GO:0045455	ecdysteroid metabolic process	0.09798
GO:0043241	protein complex disassembly	0.09845
GO:0008348	negative regulation of antimicrobial humoral response	0.09853
GO:0002921	negative regulation of humoral immune response	0.09853
GO:0032990	cell part morphogenesis	0.09873
GO:0006109	regulation of carbohydrate metabolic process	0.09895
GO:0051646	mitochondrion localization	0.09907
GO:0051704	multi-organism process	0.09973
GO:0032940	secretion by cell	0.09998
GO:0010259	multicellular organism aging	0.10066
GO:0007617	mating behavior	0.10148
GO:0030512	negative regulation of transforming growth factor beta receptor signaling pathway	0.10234
GO:1903845	negative regulation of cellular response to transforming growth factor beta stimulus	0.10234
GO:0016043	cellular component organization	0.1032
GO:0033036	macromolecule localization	0.10363
GO:0045168	cell-cell signaling involved in cell fate commitment	0.10381
GO:0046331	lateral inhibition	0.10381
GO:0008587	imaginal disc-derived wing margin morphogenesis	0.10488
GO:0000904	cell morphogenesis involved in differentiation	0.10523
GO:2001135	regulation of endocytic recycling	0.1053
GO:0015698	inorganic anion transport	0.10622
GO:0007031	peroxisome organization	0.10639
GO:0035151	regulation of tube size; open tracheal system	0.10724
GO:0009893	positive regulation of metabolic process	0.10791
GO:0006638	neutral lipid metabolic process	0.10824
GO:0006639	acylglycerol metabolic process	0.10824
GO:0036098	male germ-line stem cell population maintenance	0.10827
GO:2000112	regulation of cellular macromolecule biosynthetic process	0.10844
GO:0010556	regulation of macromolecule biosynthetic process	0.10844
GO:0010605	negative regulation of macromolecule metabolic process	0.10848
GO:0042446	hormone biosynthetic process	0.10888
GO:0050905	neuromuscular process	0.11026
GO:0007140	male meiosis	0.11074
GO:0019318	hexose metabolic process	0.11082
GO:0005996	monosaccharide metabolic process	0.11082
GO:0006662	glycerol ether metabolic process	0.1109
GO:0018904	ether metabolic process	0.1109
GO:0006879	cellular iron ion homeostasis	0.11097
GO:0006875	cellular metal ion homeostasis	0.111
GO:0007051	spindle organization	0.11168
GO:0006584	catecholamine metabolic process	0.11251
GO:0009712	catechol-containing compound metabolic process	0.11251
GO:0003002	regionalization	0.11268
GO:0061842	microtubule organizing center localization	0.11302
GO:0051642	centrosome localization	0.11302
GO:0032984	macromolecular complex disassembly	0.1133
GO:0007338	single fertilization	0.11355
GO:0006820	anion transport	0.11436
GO:0071705	nitrogen compound transport	0.11436
GO:0007619	courtship behavior	0.11489
GO:0048388	endosomal lumen acidification	0.11508
GO:0032844	regulation of homeostatic process	0.1155
GO:0045184	establishment of protein localization	0.11558
GO:0035295	tube development	0.11618
GO:0046907	intracellular transport	0.11716
GO:0060828	regulation of canonical Wnt signaling pathway	0.11779
GO:0007568	aging	0.1178
GO:0046427	positive regulation of JAK-STAT cascade	0.1178
GO:1904894	positive regulation of STAT cascade	0.1178
GO:0016348	imaginal disc-derived leg joint morphogenesis	0.11876
GO:0009895	negative regulation of catabolic process	0.11893
GO:0046903	secretion	0.12171
GO:0042051	compound eye photoreceptor development	0.12226
GO:0043525	positive regulation of neuron apoptotic process	0.12228
GO:0051938	L-glutamate import	0.12292
GO:0044341	sodium-dependent phosphate transport	0.12292
GO:0043092	L-amino acid import	0.12292
GO:0051445	regulation of meiotic cell cycle	0.12302
GO:1902578	single-organism localization	0.12554
GO:0007029	endoplasmic reticulum organization	0.1257
GO:0002790	peptide secretion	0.12627
GO:0007301	female germline ring canal formation	0.12631
GO:0030725	germline ring canal formation	0.12631
GO:0043063	intercellular bridge organization	0.12631
GO:0015031	protein transport	0.12643
GO:0051098	regulation of binding	0.12652
GO:0010256	endomembrane system organization	0.12661
GO:0051252	regulation of RNA metabolic process	0.12719
GO:0033301	cell cycle comprising mitosis without cytokinesis	0.12732
GO:0035186	syncytial blastoderm mitotic cell cycle	0.12732
GO:0015807	L-amino acid transport	0.12732
GO:0007293	germarium-derived egg chamber formation	0.12758
GO:0098657	import into cell	0.12794
GO:0007156	homophilic cell adhesion via plasma membrane adhesion molecules	0.12878
GO:0061355	Wnt protein secretion	0.12892
GO:0061356	regulation of Wnt protein secretion	0.12892
GO:0061357	positive regulation of Wnt protein secretion	0.12892
GO:0034389	lipid particle organization	0.12892
GO:0008340	determination of adult lifespan	0.12906
GO:0006354	DNA-templated transcription; elongation	0.12962
GO:0035282	segmentation	0.1318
GO:0046622	positive regulation of organ growth	0.13199
GO:0032784	regulation of DNA-templated transcription; elongation	0.13314
GO:0043065	positive regulation of apoptotic process	0.13316
GO:0007427	epithelial cell migration; open tracheal system	0.13327
GO:0010976	positive regulation of neuron projection development	0.13378
GO:0046889	positive regulation of lipid biosynthetic process	0.135
GO:0090208	positive regulation of triglyceride metabolic process	0.135
GO:0043244	regulation of protein complex disassembly	0.13503
GO:0030514	negative regulation of BMP signaling pathway	0.13562
GO:0006403	RNA localization	0.13578
GO:0010629	negative regulation of gene expression	0.13625
GO:0006277	DNA amplification	0.13634
GO:0007307	eggshell chorion gene amplification	0.13634
GO:0090136	epithelial cell-cell adhesion	0.13737
GO:0061025	membrane fusion	0.13762
GO:0070374	positive regulation of ERK1 and ERK2 cascade	0.13803
GO:0090174	organelle membrane fusion	0.13818
GO:0031935	regulation of chromatin silencing	0.13873
GO:0008049	male courtship behavior	0.13892
GO:0051049	regulation of transport	0.13929
GO:0031325	positive regulation of cellular metabolic process	0.13934
GO:0006901	vesicle coating	0.14104
GO:0060429	epithelium development	0.14211
GO:0070050	neuron cellular homeostasis	0.14334
GO:0046942	carboxylic acid transport	0.14388
GO:0015849	organic acid transport	0.14388
GO:0060810	intracellular mRNA localization involved in pattern specification process	0.14468
GO:0060179	male mating behavior	0.14525
GO:0048285	organelle fission	0.14534
GO:0044262	cellular carbohydrate metabolic process	0.14539
GO:0008089	anterograde axonal transport	0.14653
GO:0010639	negative regulation of organelle organization	0.14825
GO:0031324	negative regulation of cellular metabolic process	0.14832
GO:0042462	eye photoreceptor cell development	0.14852
GO:0046693	sperm storage	0.14895
GO:0007458	progression of morphogenetic furrow involved in compound eye morphogenesis	0.14895
GO:0060811	intracellular mRNA localization involved in anterior/posterior axis specification	0.14961
GO:2001044	regulation of integrin-mediated signaling pathway	0.15016
GO:2001046	positive regulation of integrin-mediated signaling pathway	0.15016
GO:0019538	protein metabolic process	0.15072
GO:0010604	positive regulation of macromolecule metabolic process	0.15111
GO:0045861	negative regulation of proteolysis	0.1512
GO:0006520	cellular amino acid metabolic process	0.15143
GO:0051101	regulation of DNA binding	0.15167
GO:0030100	regulation of endocytosis	0.15219
GO:0051260	protein homooligomerization	0.15232
GO:0009628	response to abiotic stimulus	0.1528
GO:0012501	programmed cell death	0.15297
GO:0007474	imaginal disc-derived wing vein specification	0.15308
GO:0035050	embryonic heart tube development	0.15308
GO:0042417	dopamine metabolic process	0.15384
GO:0007229	integrin-mediated signaling pathway	0.15412
GO:0030866	cortical actin cytoskeleton organization	0.15442
GO:0007126	meiotic nuclear division	0.15469
GO:0000280	nuclear division	0.15503
GO:0003008	system process	0.15584
GO:0033206	meiotic cytokinesis	0.15636
GO:0008104	protein localization	0.15663
GO:0044765	single-organism transport	0.15668
GO:0009952	anterior/posterior pattern specification	0.15678
GO:0007591	molting cycle; chitin-based cuticle	0.15699
GO:0042303	molting cycle	0.15699
GO:0048563	post-embryonic animal organ morphogenesis	0.1578
GO:0007560	imaginal disc morphogenesis	0.1578
GO:0051128	regulation of cellular component organization	0.15783
GO:0031346	positive regulation of cell projection organization	0.15792
GO:0050769	positive regulation of neurogenesis	0.15808
GO:0006451	translational readthrough	0.15816
GO:0042044	fluid transport	0.1584
GO:0043524	negative regulation of neuron apoptotic process	0.15844
GO:0051716	cellular response to stimulus	0.1599
GO:0045451	pole plasm oskar mRNA localization	0.15991
GO:0051179	localization	0.16036
GO:0006612	protein targeting to membrane	0.16113
GO:0008298	intracellular mRNA localization	0.1616
GO:0009612	response to mechanical stimulus	0.16187
GO:0007030	Golgi organization	0.16387
GO:0070838	divalent metal ion transport	0.16428
GO:0072511	divalent inorganic cation transport	0.16428
GO:0007052	mitotic spindle organization	0.16484
GO:0046425	regulation of JAK-STAT cascade	0.16504
GO:1904892	regulation of STAT cascade	0.16504
GO:2000377	regulation of reactive oxygen species metabolic process	0.16524
GO:0071684	organism emergence from protective structure	0.16537
GO:0051222	positive regulation of protein transport	0.16594
GO:1904951	positive regulation of establishment of protein localization	0.16594
GO:0019219	regulation of nucleobase-containing compound metabolic process	0.16625
GO:0035150	regulation of tube size	0.16696
GO:0055092	sterol homeostasis	0.16751
GO:2000736	regulation of stem cell differentiation	0.16824
GO:0055057	neuroblast division	0.16872
GO:0055059	asymmetric neuroblast division	0.16872
GO:0036445	neuronal stem cell division	0.16872
GO:0045815	positive regulation of gene expression; epigenetic	0.1708
GO:0048854	brain morphogenesis	0.17083
GO:0001709	cell fate determination	0.171
GO:0048589	developmental growth	0.17174
GO:0006817	phosphate ion transport	0.17176
GO:0044087	regulation of cellular component biogenesis	0.17243
GO:0035215	genital disc development	0.17296
GO:0006650	glycerophospholipid metabolic process	0.17296
GO:0016079	synaptic vesicle exocytosis	0.1736
GO:0017156	calcium ion regulated exocytosis	0.1736
GO:0033500	carbohydrate homeostasis	0.17378
GO:0007548	sex differentiation	0.17539
GO:0060341	regulation of cellular localization	0.17635
GO:0044771	meiotic cell cycle phase transition	0.17681
GO:0008315	meiotic G2/MI transition	0.17681
GO:0044723	single-organism carbohydrate metabolic process	0.17712
GO:0045666	positive regulation of neuron differentiation	0.17715
GO:0007409	axonogenesis	0.1774
GO:0017157	regulation of exocytosis	0.17779
GO:0042886	amide transport	0.17824
GO:0071702	organic substance transport	0.17955
GO:0048679	regulation of axon regeneration	0.17998
GO:0070570	regulation of neuron projection regeneration	0.17998
GO:0051048	negative regulation of secretion	0.17998
GO:1901879	regulation of protein depolymerization	0.18065
GO:0050804	modulation of synaptic transmission	0.18177
GO:0016191	synaptic vesicle uncoating	0.18207
GO:0072318	clathrin coat disassembly	0.18207
GO:0072319	vesicle uncoating	0.18207
GO:0070059	intrinsic apoptotic signaling pathway in response to endoplasmic reticulum stress	0.18235
GO:0016189	synaptic vesicle to endosome fusion	0.18312
GO:0099532	synaptic vesicle endosomal processing	0.18312
GO:0043112	receptor metabolic process	0.18338
GO:1903429	regulation of cell maturation	0.18355
GO:0030865	cortical cytoskeleton organization	0.18358
GO:0051172	negative regulation of nitrogen compound metabolic process	0.18434
GO:0007350	blastoderm segmentation	0.18498
GO:0007154	cell communication	0.18501
GO:0048227	plasma membrane to endosome transport	0.18522
GO:0034058	endosomal vesicle fusion	0.18522
GO:0030730	sequestering of triglyceride	0.18522
GO:0009566	fertilization	0.18563
GO:0048608	reproductive structure development	0.18579
GO:0061458	reproductive system development	0.18579
GO:0006368	transcription elongation from RNA polymerase II promoter	0.18595
GO:0010508	positive regulation of autophagy	0.188
GO:0009948	anterior/posterior axis specification	0.18826
GO:0000724	double-strand break repair via homologous recombination	0.1884
GO:0000725	recombinational repair	0.1884
GO:0032008	positive regulation of TOR signaling	0.18862
GO:0048259	regulation of receptor-mediated endocytosis	0.18883
GO:0019094	pole plasm mRNA localization	0.18947
GO:0042675	compound eye cone cell differentiation	0.18988
GO:0061564	axon development	0.19069
GO:0006415	translational termination	0.19101
GO:0042908	xenobiotic transport	0.19102
GO:0035385	Roundabout signaling pathway	0.19248
GO:0097696	STAT cascade	0.19303
GO:0007259	JAK-STAT cascade	0.19303
GO:1905879	regulation of oogenesis	0.19311
GO:0033227	dsRNA transport	0.19347
GO:0001964	startle response	0.19362
GO:0000902	cell morphogenesis	0.19396
GO:0042181	ketone biosynthetic process	0.19404
GO:0034249	negative regulation of cellular amide metabolic process	0.19404
GO:1903532	positive regulation of secretion by cell	0.19531
GO:0008595	anterior/posterior axis specification; embryo	0.19536
GO:0007351	tripartite regional subdivision	0.19536
GO:0005975	carbohydrate metabolic process	0.19682
GO:0043067	regulation of programmed cell death	0.1969
GO:0045196	establishment or maintenance of neuroblast polarity	0.19702
GO:0031328	positive regulation of cellular biosynthetic process	0.19806
GO:0009891	positive regulation of biosynthetic process	0.19806
GO:0006625	protein targeting to peroxisome	0.19846
GO:0016558	protein import into peroxisome matrix	0.19846
GO:0043574	peroxisomal transport	0.19846
GO:0072662	protein localization to peroxisome	0.19846
GO:0072663	establishment of protein localization to peroxisome	0.19846
GO:0021700	developmental maturation	0.19848
GO:0010608	posttranscriptional regulation of gene expression	0.19855
GO:0043277	apoptotic cell clearance	0.19871
GO:0030307	positive regulation of cell growth	0.19896
GO:1902882	regulation of response to oxidative stress	0.19937
GO:1900073	regulation of neuromuscular synaptic transmission	0.19963
GO:1904377	positive regulation of protein localization to cell periphery	0.20088
GO:1903078	positive regulation of protein localization to plasma membrane	0.20088
GO:1905477	positive regulation of protein localization to membrane	0.20088
GO:0009888	tissue development	0.20094
GO:0006613	cotranslational protein targeting to membrane	0.20122
GO:0006614	SRP-dependent cotranslational protein targeting to membrane	0.20122
GO:1901216	positive regulation of neuron death	0.2015
GO:0006903	vesicle targeting	0.20175
GO:0045055	regulated exocytosis	0.2021
GO:0031327	negative regulation of cellular biosynthetic process	0.20236
GO:0009890	negative regulation of biosynthetic process	0.20236
GO:0051236	establishment of RNA localization	0.20304
GO:0015931	nucleobase-containing compound transport	0.20304
GO:0031123	RNA 3'-end processing	0.20357
GO:0071806	protein transmembrane transport	0.20376
GO:0065002	intracellular protein transmembrane transport	0.20376
GO:1904580	regulation of intracellular mRNA localization	0.20404
GO:0007317	regulation of pole plasm oskar mRNA localization	0.20404
GO:0060281	regulation of oocyte development	0.20404
GO:1902875	regulation of embryonic pattern specification	0.20404
GO:0048103	somatic stem cell division	0.20408
GO:0061024	membrane organization	0.20482
GO:0001514	selenocysteine incorporation	0.20598
GO:0045785	positive regulation of cell adhesion	0.20614
GO:0046528	imaginal disc fusion	0.20646
GO:0046529	imaginal disc fusion; thorax closure	0.20646
GO:0042461	photoreceptor cell development	0.20749
GO:0007498	mesoderm development	0.20753
GO:0046579	positive regulation of Ras protein signal transduction	0.20793
GO:0051057	positive regulation of small GTPase mediated signal transduction	0.20793
GO:0070371	ERK1 and ERK2 cascade	0.20793
GO:0070372	regulation of ERK1 and ERK2 cascade	0.20793
GO:0051225	spindle assembly	0.20794
GO:0090306	spindle assembly involved in meiosis	0.20829
GO:0017015	regulation of transforming growth factor beta receptor signaling pathway	0.20865
GO:1903844	regulation of cellular response to transforming growth factor beta stimulus	0.20865
GO:0048863	stem cell differentiation	0.20928
GO:0046686	response to cadmium ion	0.20984
GO:0098609	cell-cell adhesion	0.21084
GO:0006417	regulation of translation	0.21113
GO:0016192	vesicle-mediated transport	0.21123
GO:0015696	ammonium transport	0.2114
GO:0009064	glutamine family amino acid metabolic process	0.21176
GO:0009792	embryo development ending in birth or egg hatching	0.21265
GO:0009954	proximal/distal pattern formation	0.21296
GO:0040012	regulation of locomotion	0.21303
GO:0000412	histone peptidyl-prolyl isomerization	0.21316
GO:1903706	regulation of hemopoiesis	0.21385
GO:0048806	genitalia development	0.21386
GO:0043066	negative regulation of apoptotic process	0.21398
GO:1901605	alpha-amino acid metabolic process	0.21454
GO:0006959	humoral immune response	0.21461
GO:0042337	cuticle development involved in chitin-based cuticle molting cycle	0.21472
GO:0016239	positive regulation of macroautophagy	0.21506
GO:0016337	single organismal cell-cell adhesion	0.217
GO:0007099	centriole replication	0.21722
GO:0098534	centriole assembly	0.21722
GO:0045934	negative regulation of nucleobase-containing compound metabolic process	0.21803
GO:0044700	single organism signaling	0.21886
GO:0023052	signaling	0.21886
GO:0048663	neuron fate commitment	0.21907
GO:0001752	compound eye photoreceptor fate commitment	0.21907
GO:0046552	photoreceptor cell fate commitment	0.21907
GO:0042706	eye photoreceptor cell fate commitment	0.21907
GO:0045117	azole transport	0.21931
GO:0098754	detoxification	0.21964
GO:0050657	nucleic acid transport	0.21999
GO:0050658	RNA transport	0.21999
GO:0032269	negative regulation of cellular protein metabolic process	0.22031
GO:0051248	negative regulation of protein metabolic process	0.22031
GO:0016311	dephosphorylation	0.22069
GO:0007316	pole plasm RNA localization	0.22107
GO:0010720	positive regulation of cell development	0.22154
GO:0035239	tube morphogenesis	0.222
GO:0019320	hexose catabolic process	0.22262
GO:0046365	monosaccharide catabolic process	0.22262
GO:0031427	response to methotrexate	0.22289
GO:0015833	peptide transport	0.22306
GO:0006955	immune response	0.22511
GO:1904375	regulation of protein localization to cell periphery	0.22631
GO:1903076	regulation of protein localization to plasma membrane	0.22631
GO:1903729	regulation of plasma membrane organization	0.22631
GO:1905475	regulation of protein localization to membrane	0.22631
GO:0090087	regulation of peptide transport	0.2265
GO:0051494	negative regulation of cytoskeleton organization	0.22732
GO:0022607	cellular component assembly	0.22742
GO:0009066	aspartate family amino acid metabolic process	0.22819
GO:0007389	pattern specification process	0.22866
GO:0007552	metamorphosis	0.22872
GO:0072507	divalent inorganic cation homeostasis	0.22918
GO:0008219	cell death	0.22938
GO:0002793	positive regulation of peptide secretion	0.22987
GO:0007006	mitochondrial membrane organization	0.22988
GO:0051276	chromosome organization	0.23029
GO:0010628	positive regulation of gene expression	0.23059
GO:0043388	positive regulation of DNA binding	0.23084
GO:0051099	positive regulation of binding	0.23084
GO:0035041	sperm chromatin decondensation	0.23094
GO:0035039	male pronucleus assembly	0.23094
GO:0065008	regulation of biological quality	0.23139
GO:0001704	formation of primary germ layer	0.23196
GO:0032509	endosome transport via multivesicular body sorting pathway	0.23225
GO:0060562	epithelial tube morphogenesis	0.23364
GO:0007465	R7 cell fate commitment	0.23392
GO:0030073	insulin secretion	0.23398
GO:0050796	regulation of insulin secretion	0.23398
GO:0032350	regulation of hormone metabolic process	0.23426
GO:1901215	negative regulation of neuron death	0.23538
GO:0050877	neurological system process	0.2357
GO:0009063	cellular amino acid catabolic process	0.23575
GO:0001700	embryonic development via the syncytial blastoderm	0.23705
GO:0051270	regulation of cellular component movement	0.23709
GO:0008586	imaginal disc-derived wing vein morphogenesis	0.23727
GO:0001676	long-chain fatty acid metabolic process	0.23757
GO:0035168	larval lymph gland hemocyte differentiation	0.23849
GO:0006400	tRNA modification	0.23856
GO:2000113	negative regulation of cellular macromolecule biosynthetic process	0.23865
GO:0010558	negative regulation of macromolecule biosynthetic process	0.23865
GO:0007067	mitotic nuclear division	0.23869
GO:0035019	somatic stem cell population maintenance	0.23971
GO:2000021	regulation of ion homeostasis	0.23994
GO:0008258	head involution	0.24072
GO:0035159	regulation of tube length; open tracheal system	0.24122
GO:2001234	negative regulation of apoptotic signaling pathway	0.24164
GO:0060439	trachea morphogenesis	0.2419
GO:0006458	'de novo' protein folding	0.24259
GO:0045297	post-mating behavior	0.24274
GO:0072503	cellular divalent inorganic cation homeostasis	0.24309
GO:0030260	entry into host cell	0.24404
GO:0046718	viral entry into host cell	0.24404
GO:0051701	interaction with host	0.24404
GO:0044409	entry into host	0.24404
GO:0051828	entry into other organism involved in symbiotic interaction	0.24404
GO:0051806	entry into cell of other organism involved in symbiotic interaction	0.24404
GO:0043412	macromolecule modification	0.24412
GO:0050805	negative regulation of synaptic transmission	0.24486
GO:0045572	positive regulation of imaginal disc growth	0.24502
GO:0010557	positive regulation of macromolecule biosynthetic process	0.24511
GO:0042147	retrograde transport; endosome to Golgi	0.24512
GO:0070593	dendrite self-avoidance	0.2454
GO:0009303	rRNA transcription	0.2468
GO:0042790	transcription of nuclear large rRNA transcript from RNA polymerase I promoter	0.2468
GO:0098781	ncRNA transcription	0.2468
GO:1901836	regulation of transcription of nuclear large rRNA transcript from RNA polymerase I promoter	0.2468
GO:1901838	positive regulation of transcription of nuclear large rRNA transcript from RNA polymerase I promoter	0.2468
GO:0044267	cellular protein metabolic process	0.24706
GO:0000132	establishment of mitotic spindle orientation	0.24709
GO:0055074	calcium ion homeostasis	0.24747
GO:1990182	exosomal secretion	0.24761
GO:0097734	extracellular exosome biogenesis	0.24761
GO:0010647	positive regulation of cell communication	0.2485
GO:0023056	positive regulation of signaling	0.2485
GO:0043068	positive regulation of programmed cell death	0.24949
GO:0022406	membrane docking	0.2497
GO:0070997	neuron death	0.24971
GO:1901214	regulation of neuron death	0.24971
GO:0000226	microtubule cytoskeleton organization	0.25021
GO:0007059	chromosome segregation	0.25053
GO:0007260	tyrosine phosphorylation of STAT protein	0.25104
GO:0007262	STAT protein import into nucleus	0.25104
GO:0035094	response to nicotine	0.25115
GO:0006325	chromatin organization	0.2527
GO:0009887	animal organ morphogenesis	0.2535
GO:0033365	protein localization to organelle	0.25448
GO:0008593	regulation of Notch signaling pathway	0.25462
GO:0030111	regulation of Wnt signaling pathway	0.25466
GO:0034599	cellular response to oxidative stress	0.25466
GO:1905268	negative regulation of chromatin organization	0.25554
GO:0043069	negative regulation of programmed cell death	0.25562
GO:0007289	spermatid nucleus differentiation	0.25649
GO:0021782	glial cell development	0.25676
GO:0032501	multicellular organismal process	0.25741
GO:0034248	regulation of cellular amide metabolic process	0.2576
GO:0042593	glucose homeostasis	0.25774
GO:0008355	olfactory learning	0.2586
GO:0043269	regulation of ion transport	0.25983
GO:0009605	response to external stimulus	0.26031
GO:0090002	establishment of protein localization to plasma membrane	0.26092
GO:0009790	embryo development	0.26145
GO:0051641	cellular localization	0.26263
GO:0048070	regulation of developmental pigmentation	0.26277
GO:0008039	synaptic target recognition	0.26297
GO:0048638	regulation of developmental growth	0.26348
GO:0045071	negative regulation of viral genome replication	0.26365
GO:0048525	negative regulation of viral process	0.26365
GO:1903901	negative regulation of viral life cycle	0.26365
GO:0051047	positive regulation of secretion	0.26376
GO:0010770	positive regulation of cell morphogenesis involved in differentiation	0.26415
GO:0000122	negative regulation of transcription from RNA polymerase II promoter	0.26477
GO:0046486	glycerolipid metabolic process	0.26572
GO:0016482	cytosolic transport	0.26627
GO:0007482	haltere development	0.26631
GO:0035216	haltere disc development	0.26631
GO:0006289	nucleotide-excision repair	0.26687
GO:0035220	wing disc development	0.26715
GO:0001558	regulation of cell growth	0.26878
GO:0046488	phosphatidylinositol metabolic process	0.26897
GO:1903707	negative regulation of hemopoiesis	0.26897
GO:0007440	foregut morphogenesis	0.26905
GO:0042693	muscle cell fate commitment	0.26905
GO:0007423	sensory organ development	0.26958
GO:0006342	chromatin silencing	0.26968
GO:0045814	negative regulation of gene expression; epigenetic	0.26968
GO:0046189	phenol-containing compound biosynthetic process	0.26983
GO:0048193	Golgi vesicle transport	0.26989
GO:0044085	cellular component biogenesis	0.27071
GO:1903046	meiotic cell cycle process	0.27077
GO:0090114	COPII-coated vesicle budding	0.27171
GO:0006302	double-strand break repair	0.27251
GO:0007413	axonal fasciculation	0.2728
GO:0070727	cellular macromolecule localization	0.27286
GO:0050806	positive regulation of synaptic transmission	0.27505
GO:0001510	RNA methylation	0.27553
GO:0006723	cuticle hydrocarbon biosynthetic process	0.27658
GO:0001754	eye photoreceptor cell differentiation	0.2776
GO:0050000	chromosome localization	0.27881
GO:0051303	establishment of chromosome localization	0.27881
GO:0051985	negative regulation of chromosome segregation	0.27881
GO:0033046	negative regulation of sister chromatid segregation	0.27881
GO:0000184	nuclear-transcribed mRNA catabolic process; nonsense-mediated decay	0.27895
GO:0044260	cellular macromolecule metabolic process	0.27974
GO:1902275	regulation of chromatin organization	0.27986
GO:0072657	protein localization to membrane	0.28007
GO:0017148	negative regulation of translation	0.28007
GO:0001707	mesoderm formation	0.2801
GO:0048332	mesoderm morphogenesis	0.2801
GO:0019098	reproductive behavior	0.28025
GO:0007365	periodic partitioning	0.28046
GO:0007018	microtubule-based movement	0.28057
GO:0043090	amino acid import	0.2807
GO:0007610	behavior	0.28119
GO:0007017	microtubule-based process	0.28139
GO:0018990	ecdysis; chitin-based cuticle	0.28203
GO:0042074	cell migration involved in gastrulation	0.28216
GO:0097193	intrinsic apoptotic signaling pathway	0.28216
GO:0046956	positive phototaxis	0.28256
GO:0052128	positive energy taxis	0.28256
GO:2000026	regulation of multicellular organismal development	0.28275
GO:0006974	cellular response to DNA damage stimulus	0.28285
GO:0044802	single-organism membrane organization	0.28297
GO:0051962	positive regulation of nervous system development	0.28388
GO:0046530	photoreceptor cell differentiation	0.28392
GO:0006891	intra-Golgi vesicle-mediated transport	0.2845
GO:0043170	macromolecule metabolic process	0.28532
GO:0048584	positive regulation of response to stimulus	0.28576
GO:0007314	oocyte anterior/posterior axis specification	0.28594
GO:0008358	maternal determination of anterior/posterior axis; embryo	0.28594
GO:0060969	negative regulation of gene silencing	0.28628
GO:0040007	growth	0.28671
GO:0016052	carbohydrate catabolic process	0.28685
GO:0009451	RNA modification	0.2869
GO:0090305	nucleic acid phosphodiester bond hydrolysis	0.28704
GO:0045727	positive regulation of translation	0.28871
GO:0048869	cellular developmental process	0.28896
GO:0007509	mesoderm migration involved in gastrulation	0.28961
GO:0002791	regulation of peptide secretion	0.28977
GO:0007282	cystoblast division	0.2898
GO:0048736	appendage development	0.29047
GO:0030150	protein import into mitochondrial matrix	0.29057
GO:0045175	basal protein localization	0.29103
GO:0008306	associative learning	0.29221
GO:0002682	regulation of immune system process	0.29339
GO:0016049	cell growth	0.2937
GO:0008284	positive regulation of cell proliferation	0.29379
GO:1902904	negative regulation of supramolecular fiber organization	0.29417
GO:0048707	instar larval or pupal morphogenesis	0.29539
GO:0018993	somatic sex determination	0.2958
GO:0042177	negative regulation of protein catabolic process	0.2964
GO:1903051	negative regulation of proteolysis involved in cellular protein catabolic process	0.2964
GO:1903363	negative regulation of cellular protein catabolic process	0.2964
GO:0048640	negative regulation of developmental growth	0.29689
GO:0090257	regulation of muscle system process	0.29839
GO:1900006	positive regulation of dendrite development	0.29839
GO:0032200	telomere organization	0.29883
GO:0000723	telomere maintenance	0.29883
GO:0001751	compound eye photoreceptor cell differentiation	0.29935
GO:0042659	regulation of cell fate specification	0.30002
GO:1901606	alpha-amino acid catabolic process	0.30042
GO:0048469	cell maturation	0.30125
GO:0050890	cognition	0.30156
GO:0007611	learning or memory	0.30156
GO:0048737	imaginal disc-derived appendage development	0.30215
GO:0007315	pole plasm assembly	0.30238
GO:0042045	epithelial fluid transport	0.30244
GO:0070633	transepithelial transport	0.30244
GO:0045465	R8 cell differentiation	0.30244
GO:0009967	positive regulation of signal transduction	0.30306
GO:2000243	positive regulation of reproductive process	0.30318
GO:1905881	positive regulation of oogenesis	0.30318
GO:0007224	smoothened signaling pathway	0.30345
GO:0046668	regulation of retinal cell programmed cell death	0.30367
GO:0046669	regulation of compound eye retinal cell programmed cell death	0.30367
GO:0072600	establishment of protein localization to Golgi	0.30414
GO:0000301	retrograde transport; vesicle recycling within Golgi	0.30414
GO:0000042	protein targeting to Golgi	0.30414
GO:0034067	protein localization to Golgi apparatus	0.30414
GO:0032527	protein exit from endoplasmic reticulum	0.30414
GO:0070861	regulation of protein exit from endoplasmic reticulum	0.30414
GO:0070863	positive regulation of protein exit from endoplasmic reticulum	0.30414
GO:0009886	post-embryonic animal morphogenesis	0.3042
GO:0006357	regulation of transcription from RNA polymerase II promoter	0.30457
GO:0008156	negative regulation of DNA replication	0.30459
GO:0007390	germ-band shortening	0.30469
GO:0000271	polysaccharide biosynthetic process	0.30481
GO:0033692	cellular polysaccharide biosynthetic process	0.30481
GO:0035592	establishment of protein localization to extracellular region	0.30544
GO:0071692	protein localization to extracellular region	0.30544
GO:1905952	regulation of lipid localization	0.30572
GO:0010970	transport along microtubule	0.30578
GO:0099111	microtubule-based transport	0.30578
GO:0006996	organelle organization	0.30594
GO:0007279	pole cell formation	0.30631
GO:0198738	cell-cell signaling by wnt	0.30632
GO:0030951	establishment or maintenance of microtubule cytoskeleton polarity	0.30714
GO:0010507	negative regulation of autophagy	0.30759
GO:0043696	dedifferentiation	0.30811
GO:0043697	cell dedifferentiation	0.30811
GO:0007274	neuromuscular synaptic transmission	0.30823
GO:0030072	peptide hormone secretion	0.30872
GO:0090276	regulation of peptide hormone secretion	0.30872
GO:0045010	actin nucleation	0.30877
GO:0008285	negative regulation of cell proliferation	0.3091
GO:0048199	vesicle targeting; to; from or within Golgi	0.30968
GO:0048209	regulation of vesicle targeting; to; from or within Golgi	0.30968
GO:0016226	iron-sulfur cluster assembly	0.31134
GO:0031163	metallo-sulfur cluster assembly	0.31134
GO:0030952	establishment or maintenance of cytoskeleton polarity	0.3114
GO:0051253	negative regulation of RNA metabolic process	0.31187
GO:0050793	regulation of developmental process	0.31193
GO:0001654	eye development	0.31242
GO:0007447	imaginal disc pattern formation	0.31254
GO:0006821	chloride transport	0.31269
GO:0048524	positive regulation of viral process	0.31308
GO:1903902	positive regulation of viral life cycle	0.31308
GO:0031124	mRNA 3'-end processing	0.31428
GO:0044724	single-organism carbohydrate catabolic process	0.3144
GO:0002065	columnar/cuboidal epithelial cell differentiation	0.31488
GO:0048260	positive regulation of receptor-mediated endocytosis	0.31579
GO:0007472	wing disc morphogenesis	0.31586
GO:1902680	positive regulation of RNA biosynthetic process	0.31613
GO:1903508	positive regulation of nucleic acid-templated transcription	0.31613
GO:0045893	positive regulation of transcription; DNA-templated	0.31613
GO:0022409	positive regulation of cell-cell adhesion	0.31636
GO:0046667	compound eye retinal cell programmed cell death	0.31656
GO:0007131	reciprocal meiotic recombination	0.31695
GO:0035825	reciprocal DNA recombination	0.31695
GO:0016055	Wnt signaling pathway	0.31789
GO:1900425	negative regulation of defense response to bacterium	0.31811
GO:0006376	mRNA splice site selection	0.31912
GO:0051246	regulation of protein metabolic process	0.31918
GO:0044550	secondary metabolite biosynthetic process	0.31947
GO:0043473	pigmentation	0.31974
GO:0050773	regulation of dendrite development	0.32007
GO:0009611	response to wounding	0.32021
GO:0010823	negative regulation of mitochondrion organization	0.32096
GO:0007484	imaginal disc-derived genitalia development	0.32129
GO:0007432	salivary gland boundary specification	0.32216
GO:0007502	digestive tract mesoderm development	0.32216
GO:0007300	ovarian nurse cell to oocyte transport	0.3231
GO:0006605	protein targeting	0.3234
GO:0007612	learning	0.32396
GO:0032386	regulation of intracellular transport	0.32523
GO:0002066	columnar/cuboidal epithelial cell development	0.32578
GO:0006446	regulation of translational initiation	0.327
GO:0010001	glial cell differentiation	0.32738
GO:0051302	regulation of cell division	0.32752
GO:0051321	meiotic cell cycle	0.32755
GO:0008363	larval chitin-based cuticle development	0.32819
GO:0035293	chitin-based larval cuticle pattern formation	0.32819
GO:0051960	regulation of nervous system development	0.32919
GO:0048789	cytoskeletal matrix organization at active zone	0.32952
GO:0044089	positive regulation of cellular component biogenesis	0.32981
GO:0030261	chromosome condensation	0.33032
GO:0006904	vesicle docking involved in exocytosis	0.33078
GO:0048278	vesicle docking	0.33078
GO:0000578	embryonic axis specification	0.33106
GO:0051124	synaptic growth at neuromuscular junction	0.33125
GO:0009880	embryonic pattern specification	0.33154
GO:0048865	stem cell fate commitment	0.33172
GO:0046474	glycerophospholipid biosynthetic process	0.33217
GO:1903827	regulation of cellular protein localization	0.33264
GO:0098813	nuclear chromosome segregation	0.33272
GO:0007476	imaginal disc-derived wing morphogenesis	0.33333
GO:1901607	alpha-amino acid biosynthetic process	0.33436
GO:0008652	cellular amino acid biosynthetic process	0.33436
GO:0055072	iron ion homeostasis	0.33449
GO:0007127	meiosis I	0.33473
GO:0098655	cation transmembrane transport	0.33545
GO:0009607	response to biotic stimulus	0.33627
GO:0051707	response to other organism	0.33627
GO:0043207	response to external biotic stimulus	0.33627
GO:0048871	multicellular organismal homeostasis	0.33633
GO:0030707	ovarian follicle cell development	0.33692
GO:0033363	secretory granule organization	0.33731
GO:0016241	regulation of macroautophagy	0.33802
GO:0048749	compound eye development	0.33893
GO:0035107	appendage morphogenesis	0.33903
GO:0002009	morphogenesis of an epithelium	0.33976
GO:2000116	regulation of cysteine-type endopeptidase activity	0.34105
GO:0006259	DNA metabolic process	0.34128
GO:0006865	amino acid transport	0.34151
GO:2000145	regulation of cell motility	0.34152
GO:0030334	regulation of cell migration	0.34152
GO:0009653	anatomical structure morphogenesis	0.34236
GO:0072594	establishment of protein localization to organelle	0.34243
GO:0006090	pyruvate metabolic process	0.34256
GO:0055085	transmembrane transport	0.34344
GO:0019722	calcium-mediated signaling	0.34355
GO:0002165	instar larval or pupal development	0.34382
GO:0050775	positive regulation of dendrite morphogenesis	0.34406
GO:0045597	positive regulation of cell differentiation	0.34437
GO:0032435	negative regulation of proteasomal ubiquitin-dependent protein catabolic process	0.34522
GO:1901799	negative regulation of proteasomal protein catabolic process	0.34522
GO:0006096	glycolytic process	0.34633
GO:0006757	ATP generation from ADP	0.34633
GO:0030705	cytoskeleton-dependent intracellular transport	0.34671
GO:0035080	heat shock-mediated polytene chromosome puffing	0.34707
GO:0044743	protein transmembrane import into intracellular organelle	0.3472
GO:0034754	cellular hormone metabolic process	0.34837
GO:0007553	regulation of ecdysteroid metabolic process	0.34842
GO:0019218	regulation of steroid metabolic process	0.34842
GO:0048846	axon extension involved in axon guidance	0.34842
GO:1902284	neuron projection extension involved in neuron projection guidance	0.34842
GO:1902679	negative regulation of RNA biosynthetic process	0.34859
GO:1903507	negative regulation of nucleic acid-templated transcription	0.34859
GO:0045892	negative regulation of transcription; DNA-templated	0.34859
GO:0048864	stem cell development	0.34873
GO:0051301	cell division	0.34943
GO:0007450	dorsal/ventral pattern formation; imaginal disc	0.34969
GO:1903829	positive regulation of cellular protein localization	0.34984
GO:0007032	endosome organization	0.34995
GO:0072384	organelle transport along microtubule	0.35012
GO:0007283	spermatogenesis	0.35075
GO:0048232	male gamete generation	0.35075
GO:0007446	imaginal disc growth	0.35075
GO:1903900	regulation of viral life cycle	0.35121
GO:0046620	regulation of organ growth	0.35139
GO:0098602	single organism cell adhesion	0.35143
GO:0035114	imaginal disc-derived appendage morphogenesis	0.35193
GO:0016180	snRNA processing	0.35238
GO:0016073	snRNA metabolic process	0.35238
GO:0034472	snRNA 3'-end processing	0.35238
GO:0003400	regulation of COPII vesicle coating	0.35292
GO:0048207	vesicle targeting; rough ER to cis-Golgi	0.35292
GO:0048208	COPII vesicle coating	0.35292
GO:0090113	regulation of ER to Golgi vesicle-mediated transport by GTP hydrolysis	0.35292
GO:0007525	somatic muscle development	0.35377
GO:0001672	regulation of chromatin assembly or disassembly	0.35396
GO:0006470	protein dephosphorylation	0.35515
GO:0007386	compartment pattern specification	0.35539
GO:0060288	formation of a compartment boundary	0.35539
GO:0030154	cell differentiation	0.35623
GO:0048067	cuticle pigmentation	0.35638
GO:0048581	negative regulation of post-embryonic development	0.35772
GO:0045611	negative regulation of hemocyte differentiation	0.35772
GO:0045613	regulation of plasmatocyte differentiation	0.35772
GO:0045614	negative regulation of plasmatocyte differentiation	0.35772
GO:0035203	regulation of lamellocyte differentiation	0.35772
GO:0035204	negative regulation of lamellocyte differentiation	0.35772
GO:0007562	eclosion	0.35817
GO:0008101	decapentaplegic signaling pathway	0.35821
GO:0043628	ncRNA 3'-end processing	0.35849
GO:0031330	negative regulation of cellular catabolic process	0.35904
GO:0007455	eye-antennal disc morphogenesis	0.35973
GO:0006892	post-Golgi vesicle-mediated transport	0.36038
GO:0032388	positive regulation of intracellular transport	0.36043
GO:0001109	promoter clearance during DNA-templated transcription	0.36097
GO:0001111	promoter clearance from RNA polymerase II promoter	0.36097
GO:0044708	single-organism behavior	0.36158
GO:0051965	positive regulation of synapse assembly	0.36187
GO:0006754	ATP biosynthetic process	0.36243
GO:0090150	establishment of protein localization to membrane	0.36328
GO:0035210	prepupal development	0.36383
GO:0007320	insemination	0.36409
GO:0044706	multi-multicellular organism process	0.36409
GO:0046692	sperm competition	0.36409
GO:0097485	neuron projection guidance	0.36453
GO:0035120	post-embryonic appendage morphogenesis	0.36513
GO:0050920	regulation of chemotaxis	0.36545
GO:0007541	sex determination; primary response to X:A ratio	0.36606
GO:0030728	ovulation	0.36639
GO:0051963	regulation of synapse assembly	0.36647
GO:0035265	organ growth	0.36659
GO:0006607	NLS-bearing protein import into nucleus	0.36673
GO:0033554	cellular response to stress	0.36763
GO:0032268	regulation of cellular protein metabolic process	0.36768
GO:0031644	regulation of neurological system process	0.36791
GO:0090328	regulation of olfactory learning	0.36791
GO:1903040	exon-exon junction complex assembly	0.36791
GO:0007166	cell surface receptor signaling pathway	0.36845
GO:0007638	mechanosensory behavior	0.36879
GO:1900074	negative regulation of neuromuscular synaptic transmission	0.36879
GO:0002183	cytoplasmic translational initiation	0.3688
GO:0060078	regulation of postsynaptic membrane potential	0.36906
GO:1901617	organic hydroxy compound biosynthetic process	0.36935
GO:0031507	heterochromatin assembly	0.36986
GO:0090382	phagosome maturation	0.37008
GO:0042998	positive regulation of Golgi to plasma membrane protein transport	0.37008
GO:0090004	positive regulation of establishment of protein localization to plasma membrane	0.37008
GO:0051046	regulation of secretion	0.37092
GO:1903530	regulation of secretion by cell	0.37097
GO:0040029	regulation of gene expression; epigenetic	0.37165
GO:0008283	cell proliferation	0.37169
GO:0050792	regulation of viral process	0.37182
GO:0032024	positive regulation of insulin secretion	0.37262
GO:0030717	karyosome formation	0.37282
GO:0099558	maintenance of synapse structure	0.37298
GO:0048790	maintenance of presynaptic active zone structure	0.37298
GO:0045448	mitotic cell cycle; embryonic	0.37356
GO:0031348	negative regulation of defense response	0.37372
GO:0010884	positive regulation of lipid storage	0.37389
GO:0016081	synaptic vesicle docking	0.3742
GO:0036211	protein modification process	0.37429
GO:0006464	cellular protein modification process	0.37429
GO:0010646	regulation of cell communication	0.37458
GO:0023051	regulation of signaling	0.37458
GO:0006727	ommochrome biosynthetic process	0.37489
GO:0008055	ocellus pigment biosynthetic process	0.37489
GO:0033060	ocellus pigmentation	0.37489
GO:0046152	ommochrome metabolic process	0.37489
GO:0046158	ocellus pigment metabolic process	0.37489
GO:0060491	regulation of cell projection assembly	0.37502
GO:0043900	regulation of multi-organism process	0.37506
GO:0009608	response to symbiont	0.37515
GO:0048592	eye morphogenesis	0.37543
GO:0090596	sensory organ morphogenesis	0.37543
GO:0035337	fatty-acyl-CoA metabolic process	0.37548
GO:0046949	fatty-acyl-CoA biosynthetic process	0.37548
GO:0002683	negative regulation of immune system process	0.37732
GO:0000038	very long-chain fatty acid metabolic process	0.3774
GO:0010950	positive regulation of endopeptidase activity	0.37786
GO:0010952	positive regulation of peptidase activity	0.37786
GO:2001056	positive regulation of cysteine-type endopeptidase activity	0.37786
GO:0001894	tissue homeostasis	0.37833
GO:0000045	autophagosome assembly	0.37846
GO:0048079	regulation of cuticle pigmentation	0.37858
GO:0048814	regulation of dendrite morphogenesis	0.37937
GO:0045570	regulation of imaginal disc growth	0.37949
GO:0043410	positive regulation of MAPK cascade	0.37961
GO:0098662	inorganic cation transmembrane transport	0.38039
GO:0046883	regulation of hormone secretion	0.38061
GO:0046879	hormone secretion	0.38061
GO:0009914	hormone transport	0.38061
GO:0045466	R7 cell differentiation	0.38077
GO:0010528	regulation of transposition	0.38093
GO:0010529	negative regulation of transposition	0.38093
GO:0032196	transposition	0.38093
GO:0055088	lipid homeostasis	0.38151
GO:0042445	hormone metabolic process	0.38153
GO:0045467	R7 cell development	0.38165
GO:0046716	muscle cell cellular homeostasis	0.38185
GO:0006024	glycosaminoglycan biosynthetic process	0.38213
GO:0006029	proteoglycan metabolic process	0.38213
GO:0030166	proteoglycan biosynthetic process	0.38213
GO:0030204	chondroitin sulfate metabolic process	0.38213
GO:0030206	chondroitin sulfate biosynthetic process	0.38213
GO:0050650	chondroitin sulfate proteoglycan biosynthetic process	0.38213
GO:0050654	chondroitin sulfate proteoglycan metabolic process	0.38213
GO:0040001	establishment of mitotic spindle localization	0.38221
GO:0060856	establishment of blood-brain barrier	0.38228
GO:0048729	tissue morphogenesis	0.38301
GO:2000816	negative regulation of mitotic sister chromatid separation	0.38401
GO:0033048	negative regulation of mitotic sister chromatid segregation	0.38401
GO:1905819	negative regulation of chromosome separation	0.38401
GO:1902100	negative regulation of metaphase/anaphase transition of cell cycle	0.38401
GO:0045841	negative regulation of mitotic metaphase/anaphase transition	0.38401
GO:0022402	cell cycle process	0.38452
GO:0043242	negative regulation of protein complex disassembly	0.38459
GO:1901880	negative regulation of protein depolymerization	0.38459
GO:0009994	oocyte differentiation	0.38486
GO:0035290	trunk segmentation	0.3862
GO:1903047	mitotic cell cycle process	0.38704
GO:0040017	positive regulation of locomotion	0.38749
GO:0030497	fatty acid elongation	0.38777
GO:0070647	protein modification by small protein conjugation or removal	0.38783
GO:0001173	DNA-templated transcriptional start site selection	0.38821
GO:0001174	transcriptional start site selection at RNA polymerase II promoter	0.38821
GO:0051647	nucleus localization	0.38873
GO:0010942	positive regulation of cell death	0.38886
GO:2000241	regulation of reproductive process	0.38934
GO:0035112	genitalia morphogenesis	0.38959
GO:0007485	imaginal disc-derived male genitalia development	0.38959
GO:0042127	regulation of cell proliferation	0.38962
GO:0007424	open tracheal system development	0.38973
GO:1900407	regulation of cellular response to oxidative stress	0.39115
GO:0007163	establishment or maintenance of cell polarity	0.39149
GO:0042330	taxis	0.39194
GO:0072659	protein localization to plasma membrane	0.39347
GO:0010941	regulation of cell death	0.39423
GO:0048513	animal organ development	0.39425
GO:0048081	positive regulation of cuticle pigmentation	0.3951
GO:0048087	positive regulation of developmental pigmentation	0.3951
GO:0072661	protein targeting to plasma membrane	0.3951
GO:0040040	thermosensory behavior	0.39512
GO:0007028	cytoplasm organization	0.39617
GO:0055090	acylglycerol homeostasis	0.39651
GO:0070328	triglyceride homeostasis	0.39651
GO:0051173	positive regulation of nitrogen compound metabolic process	0.39723
GO:0006355	regulation of transcription; DNA-templated	0.39794
GO:2001141	regulation of RNA biosynthetic process	0.39794
GO:1903506	regulation of nucleic acid-templated transcription	0.39794
GO:0034770	histone H4-K20 methylation	0.39852
GO:0060278	regulation of ovulation	0.39852
GO:0000018	regulation of DNA recombination	0.39969
GO:0000413	protein peptidyl-prolyl isomerization	0.40008
GO:0018208	peptidyl-proline modification	0.40008
GO:0051983	regulation of chromosome segregation	0.40032
GO:0033045	regulation of sister chromatid segregation	0.40032
GO:0071103	DNA conformation change	0.40078
GO:0090316	positive regulation of intracellular protein transport	0.40133
GO:0033044	regulation of chromosome organization	0.40134
GO:0034637	cellular carbohydrate biosynthetic process	0.40174
GO:0051052	regulation of DNA metabolic process	0.40212
GO:0042438	melanin biosynthetic process	0.4037
GO:0044237	cellular metabolic process	0.40436
GO:0034976	response to endoplasmic reticulum stress	0.4046
GO:0006275	regulation of DNA replication	0.40463
GO:0032465	regulation of cytokinesis	0.40474
GO:0007614	short-term memory	0.4067
GO:0006816	calcium ion transport	0.40672
GO:0010817	regulation of hormone levels	0.40708
GO:1904396	regulation of neuromuscular junction development	0.40712
GO:0008582	regulation of synaptic growth at neuromuscular junction	0.40712
GO:0006323	DNA packaging	0.40716
GO:0071616	acyl-CoA biosynthetic process	0.4074
GO:0035384	thioester biosynthetic process	0.4074
GO:0009620	response to fungus	0.40796
GO:0006874	cellular calcium ion homeostasis	0.4083
GO:0035222	wing disc pattern formation	0.40834
GO:0019233	sensory perception of pain	0.40858
GO:0044843	cell cycle G1/S phase transition	0.40859
GO:0000082	G1/S transition of mitotic cell cycle	0.40859
GO:0050832	defense response to fungus	0.40871
GO:1905114	cell surface receptor signaling pathway involved in cell-cell signaling	0.40957
GO:0090092	regulation of transmembrane receptor protein serine/threonine kinase signaling pathway	0.40976
GO:0007155	cell adhesion	0.41035
GO:0022610	biological adhesion	0.41035
GO:0008293	torso signaling pathway	0.412
GO:0007405	neuroblast proliferation	0.41212
GO:0061351	neural precursor cell proliferation	0.41212
GO:0009416	response to light stimulus	0.41306
GO:0008360	regulation of cell shape	0.41372
GO:0007632	visual behavior	0.41384
GO:0032482	Rab protein signal transduction	0.41392
GO:0001745	compound eye morphogenesis	0.41396
GO:0009060	aerobic respiration	0.41476
GO:1902533	positive regulation of intracellular signal transduction	0.41476
GO:0048732	gland development	0.41522
GO:0060260	regulation of transcription initiation from RNA polymerase II promoter	0.41535
GO:2000142	regulation of DNA-templated transcription; initiation	0.41535
GO:0044767	single-organism developmental process	0.41643
GO:0035073	pupariation	0.41657
GO:0050896	response to stimulus	0.4167
GO:0015718	monocarboxylic acid transport	0.41719
GO:0070588	calcium ion transmembrane transport	0.41719
GO:0045132	meiotic chromosome segregation	0.41863
GO:0014016	neuroblast differentiation	0.4196
GO:0016322	neuron remodeling	0.41985
GO:0042551	neuron maturation	0.41985
GO:0060548	negative regulation of cell death	0.42004
GO:0098930	axonal transport	0.42008
GO:0030855	epithelial cell differentiation	0.42019
GO:0009124	nucleoside monophosphate biosynthetic process	0.42027
GO:0040008	regulation of growth	0.42062
GO:0033157	regulation of intracellular protein transport	0.42103
GO:0035152	regulation of tube architecture; open tracheal system	0.42125
GO:0046887	positive regulation of hormone secretion	0.42134
GO:0090277	positive regulation of peptide hormone secretion	0.42134
GO:0046661	male sex differentiation	0.42232
GO:0007411	axon guidance	0.42244
GO:0002064	epithelial cell development	0.42247
GO:0006333	chromatin assembly or disassembly	0.42269
GO:0009798	axis specification	0.4237
GO:0048599	oocyte development	0.42373
GO:0048065	male courtship behavior; veined wing extension	0.42451
GO:0045317	equator specification	0.42462
GO:0048580	regulation of post-embryonic development	0.42471
GO:0010883	regulation of lipid storage	0.42487
GO:0035002	liquid clearance; open tracheal system	0.42647
GO:0030032	lamellipodium assembly	0.42667
GO:0097581	lamellipodium organization	0.42667
GO:0001178	regulation of transcriptional start site selection at RNA polymerase II promoter	0.42739
GO:0035158	regulation of tube diameter; open tracheal system	0.429
GO:0002697	regulation of immune effector process	0.42956
GO:0009409	response to cold	0.43137
GO:0008103	oocyte microtubule cytoskeleton polarization	0.43267
GO:0043508	negative regulation of JUN kinase activity	0.43329
GO:0017145	stem cell division	0.43354
GO:0006644	phospholipid metabolic process	0.43381
GO:0035070	salivary gland histolysis	0.4341
GO:0090501	RNA phosphodiester bond hydrolysis	0.4356
GO:2001020	regulation of response to DNA damage stimulus	0.43582
GO:1990709	presynaptic active zone organization	0.43588
GO:0046666	retinal cell programmed cell death	0.43592
GO:0008088	axo-dendritic transport	0.43775
GO:0044281	small molecule metabolic process	0.43908
GO:0019751	polyol metabolic process	0.43914
GO:0031333	negative regulation of protein complex assembly	0.43933
GO:0016242	negative regulation of macroautophagy	0.4394
GO:0010959	regulation of metal ion transport	0.4394
GO:0009649	entrainment of circadian clock	0.43974
GO:0022604	regulation of cell morphogenesis	0.43978
GO:0060968	regulation of gene silencing	0.44054
GO:0008361	regulation of cell size	0.44063
GO:0006281	DNA repair	0.44106
GO:1905954	positive regulation of lipid localization	0.44114
GO:0048025	negative regulation of mRNA splicing; via spliceosome	0.44114
GO:0050686	negative regulation of mRNA processing	0.44114
GO:1903312	negative regulation of mRNA metabolic process	0.44114
GO:0006643	membrane lipid metabolic process	0.4416
GO:0006110	regulation of glycolytic process	0.4419
GO:0007252	I-kappaB phosphorylation	0.4419
GO:0016330	second mitotic wave involved in compound eye morphogenesis	0.4419
GO:0048052	R1/R6 cell differentiation	0.4419
GO:0051193	regulation of cofactor metabolic process	0.4419
GO:0051196	regulation of coenzyme metabolic process	0.4419
GO:0061331	epithelial cell proliferation involved in Malpighian tubule morphogenesis	0.4419
GO:0061382	Malpighian tubule tip cell differentiation	0.4419
GO:2001013	epithelial cell proliferation involved in renal tubule morphogenesis	0.4419
GO:0051254	positive regulation of RNA metabolic process	0.44198
GO:0036099	female germ-line stem cell population maintenance	0.44243
GO:2000104	negative regulation of DNA-dependent DNA replication	0.44298
GO:0090329	regulation of DNA-dependent DNA replication	0.44298
GO:0016476	regulation of embryonic cell shape	0.44322
GO:0042676	compound eye cone cell fate commitment	0.44362
GO:0048066	developmental pigmentation	0.44391
GO:0002168	instar larval development	0.44475
GO:0045824	negative regulation of innate immune response	0.44509
GO:0000154	rRNA modification	0.44549
GO:0060857	establishment of glial blood-brain barrier	0.44617
GO:0051094	positive regulation of developmental process	0.44696
GO:0052547	regulation of peptidase activity	0.44711
GO:0010648	negative regulation of cell communication	0.44769
GO:0023057	negative regulation of signaling	0.44769
GO:0048675	axon extension	0.44775
GO:0048210	Golgi vesicle fusion to target membrane	0.44814
GO:0009069	serine family amino acid metabolic process	0.44843
GO:0051093	negative regulation of developmental process	0.44922
GO:0000266	mitochondrial fission	0.44982
GO:0090140	regulation of mitochondrial fission	0.44982
GO:0010822	positive regulation of mitochondrion organization	0.44982
GO:0001934	positive regulation of protein phosphorylation	0.44983
GO:0098660	inorganic ion transmembrane transport	0.45143
GO:0048646	anatomical structure formation involved in morphogenesis	0.45167
GO:0007620	copulation	0.4521
GO:1990542	mitochondrial transmembrane transport	0.45279
GO:0016203	muscle attachment	0.45315
GO:0046148	pigment biosynthetic process	0.45323
GO:0040003	chitin-based cuticle development	0.45401
GO:0030516	regulation of axon extension	0.45425
GO:0045773	positive regulation of axon extension	0.45425
GO:0050772	positive regulation of axonogenesis	0.45425
GO:0061387	regulation of extent of cell growth	0.45425
GO:0033043	regulation of organelle organization	0.45426
GO:0042996	regulation of Golgi to plasma membrane protein transport	0.45466
GO:0090003	regulation of establishment of protein localization to plasma membrane	0.45466
GO:0046434	organophosphate catabolic process	0.45572
GO:0048042	regulation of post-mating oviposition	0.45603
GO:0060403	post-mating oviposition	0.45603
GO:0043903	regulation of symbiosis; encompassing mutualism through parasitism	0.45633
GO:0048805	imaginal disc-derived genitalia morphogenesis	0.4567
GO:0007483	genital disc morphogenesis	0.4567
GO:0035126	post-embryonic genitalia morphogenesis	0.4567
GO:0007420	brain development	0.45706
GO:0051240	positive regulation of multicellular organismal process	0.45807
GO:0042078	germ-line stem cell division	0.45871
GO:0048569	post-embryonic animal organ development	0.46073
GO:0007179	transforming growth factor beta receptor signaling pathway	0.46241
GO:0070646	protein modification by small protein removal	0.46342
GO:0000819	sister chromatid segregation	0.46384
GO:0006888	ER to Golgi vesicle-mediated transport	0.46413
GO:0006576	cellular biogenic amine metabolic process	0.4642
GO:0044707	single-multicellular organism process	0.46431
GO:0006471	protein ADP-ribosylation	0.46581
GO:0097576	vacuole fusion	0.46608
GO:0097352	autophagosome maturation	0.46608
GO:0090066	regulation of anatomical structure size	0.46716
GO:0008589	regulation of smoothened signaling pathway	0.46781
GO:0048808	male genitalia morphogenesis	0.46814
GO:0090598	male anatomical structure morphogenesis	0.46814
GO:0030539	male genitalia development	0.46814
GO:0005978	glycogen biosynthetic process	0.46814
GO:0009250	glucan biosynthetic process	0.46814
GO:0000916	actomyosin contractile ring contraction	0.46926
GO:0036213	contractile ring contraction	0.46926
GO:0008356	asymmetric cell division	0.46952
GO:0044090	positive regulation of vacuole organization	0.47004
GO:0044088	regulation of vacuole organization	0.47004
GO:1901096	regulation of autophagosome maturation	0.47004
GO:1901098	positive regulation of autophagosome maturation	0.47004
GO:0033119	negative regulation of RNA splicing	0.47025
GO:0008543	fibroblast growth factor receptor signaling pathway	0.47032
GO:0044344	cellular response to fibroblast growth factor stimulus	0.47032
GO:0071774	response to fibroblast growth factor	0.47032
GO:0032886	regulation of microtubule-based process	0.47114
GO:0007219	Notch signaling pathway	0.4721
GO:1904589	regulation of protein import	0.4721
GO:1903533	regulation of protein targeting	0.4721
GO:1900180	regulation of protein localization to nucleus	0.4721
GO:0042306	regulation of protein import into nucleus	0.4721
GO:0060322	head development	0.47287
GO:0048056	R3/R4 cell differentiation	0.47331
GO:0045927	positive regulation of growth	0.4768
GO:0007430	terminal branching; open tracheal system	0.47687
GO:0009410	response to xenobiotic stimulus	0.47694
GO:0006805	xenobiotic metabolic process	0.47694
GO:0071466	cellular response to xenobiotic stimulus	0.47694
GO:0007613	memory	0.47785
GO:0000079	regulation of cyclin-dependent protein serine/threonine kinase activity	0.47792
GO:1904029	regulation of cyclin-dependent protein kinase activity	0.47792
GO:0007615	anesthesia-resistant memory	0.47875
GO:0016477	cell migration	0.47902
GO:0040011	locomotion	0.47929
GO:0098876	vesicle-mediated transport to the plasma membrane	0.47935
GO:0006893	Golgi to plasma membrane transport	0.47935
GO:0043001	Golgi to plasma membrane protein transport	0.47935
GO:0022416	chaeta development	0.47991
GO:0051865	protein autoubiquitination	0.48028
GO:0008202	steroid metabolic process	0.48079
GO:0044283	small molecule biosynthetic process	0.48154
GO:0048568	embryonic organ development	0.48173
GO:0034762	regulation of transmembrane transport	0.4832
GO:0034764	positive regulation of transmembrane transport	0.4832
GO:0034765	regulation of ion transmembrane transport	0.4832
GO:0034767	positive regulation of ion transmembrane transport	0.4832
GO:0043270	positive regulation of ion transport	0.4832
GO:1904062	regulation of cation transmembrane transport	0.4832
GO:1904064	positive regulation of cation transmembrane transport	0.4832
GO:0010591	regulation of lamellipodium assembly	0.48348
GO:1902743	regulation of lamellipodium organization	0.48348
GO:0035171	lamellocyte differentiation	0.48361
GO:0042387	plasmatocyte differentiation	0.48361
GO:0010466	negative regulation of peptidase activity	0.48476
GO:0010951	negative regulation of endopeptidase activity	0.48476
GO:0010955	negative regulation of protein processing	0.48476
GO:0032351	negative regulation of hormone metabolic process	0.48476
GO:1903318	negative regulation of protein maturation	0.48476
GO:0006790	sulfur compound metabolic process	0.48493
GO:0006935	chemotaxis	0.48519
GO:0000288	nuclear-transcribed mRNA catabolic process; deadenylation-dependent decay	0.48563
GO:0070507	regulation of microtubule cytoskeleton organization	0.48577
GO:0006906	vesicle fusion	0.48589
GO:0051674	localization of cell	0.48622
GO:0048870	cell motility	0.48622
GO:1902600	hydrogen ion transmembrane transport	0.4885
GO:0050767	regulation of neurogenesis	0.48892
GO:0002244	hematopoietic progenitor cell differentiation	0.48894
GO:0060218	hematopoietic stem cell differentiation	0.48894
GO:0060628	regulation of ER to Golgi vesicle-mediated transport	0.48894
GO:1901532	regulation of hematopoietic progenitor cell differentiation	0.48894
GO:1902036	regulation of hematopoietic stem cell differentiation	0.48894
GO:0042060	wound healing	0.48994
GO:0043162	ubiquitin-dependent protein catabolic process via the multivesicular body sorting pathway	0.48997
GO:0006356	regulation of transcription from RNA polymerase I promoter	0.49055
GO:0045943	positive regulation of transcription from RNA polymerase I promoter	0.49055
GO:0007277	pole cell development	0.4914
GO:0010975	regulation of neuron projection development	0.4914
GO:0048072	compound eye pigmentation	0.49177
GO:0035071	salivary gland cell autophagic cell death	0.49269
GO:0048102	autophagic cell death	0.49269
GO:0032460	negative regulation of protein oligomerization	0.49343
GO:1903332	regulation of protein folding	0.49343
GO:1903334	positive regulation of protein folding	0.49343
GO:1903644	regulation of chaperone-mediated protein folding	0.49343
GO:1903646	positive regulation of chaperone-mediated protein folding	0.49343
GO:0032502	developmental process	0.49369
GO:0044784	metaphase/anaphase transition of cell cycle	0.49386
GO:0051306	mitotic sister chromatid separation	0.49386
GO:0010965	regulation of mitotic sister chromatid separation	0.49386
GO:0007091	metaphase/anaphase transition of mitotic cell cycle	0.49386
GO:0033047	regulation of mitotic sister chromatid segregation	0.49386
GO:1905818	regulation of chromosome separation	0.49386
GO:1904397	negative regulation of neuromuscular junction development	0.49415
GO:0051964	negative regulation of synapse assembly	0.49415
GO:1905809	negative regulation of synapse organization	0.49415
GO:0045886	negative regulation of synaptic growth at neuromuscular junction	0.49415
GO:0000289	nuclear-transcribed mRNA poly(A) tail shortening	0.49442
GO:0007016	cytoskeletal anchoring at plasma membrane	0.49474
GO:0016126	sterol biosynthetic process	0.49529
GO:1902653	secondary alcohol biosynthetic process	0.49529
GO:0006697	ecdysone biosynthetic process	0.49529
GO:0046165	alcohol biosynthetic process	0.49529
GO:0009135	purine nucleoside diphosphate metabolic process	0.49563
GO:0009179	purine ribonucleoside diphosphate metabolic process	0.49563
GO:0009185	ribonucleoside diphosphate metabolic process	0.49563
GO:0046031	ADP metabolic process	0.49563
GO:0000335	negative regulation of transposition; DNA-mediated	0.49593
GO:0000337	regulation of transposition; DNA-mediated	0.49593
GO:0006313	transposition; DNA-mediated	0.49593
GO:0045910	negative regulation of DNA recombination	0.49593
GO:0016071	mRNA metabolic process	0.49653
GO:0048190	wing disc dorsal/ventral pattern formation	0.49708
GO:0007280	pole cell migration	0.49821
GO:0071824	protein-DNA complex subunit organization	0.49825
GO:0051241	negative regulation of multicellular organismal process	0.49842
GO:0009127	purine nucleoside monophosphate biosynthetic process	0.49881
GO:0009168	purine ribonucleoside monophosphate biosynthetic process	0.49881
GO:0042335	cuticle development	0.4989
GO:0030534	adult behavior	0.4989
GO:0048678	response to axon injury	0.49911
GO:0032506	cytokinetic process	0.49989
GO:0072499	photoreceptor cell axon guidance	0.50012
GO:0051247	positive regulation of protein metabolic process	0.50081
GO:0010847	regulation of chromatin assembly	0.50083
GO:0031445	regulation of heterochromatin assembly	0.50083
GO:0031453	positive regulation of heterochromatin assembly	0.50083
GO:0045799	positive regulation of chromatin assembly or disassembly	0.50083
GO:1903578	regulation of ATP metabolic process	0.50111
GO:0006399	tRNA metabolic process	0.5017
GO:0030237	female sex determination	0.50185
GO:0007431	salivary gland development	0.50291
GO:0035272	exocrine system development	0.50291
GO:0007308	oocyte construction	0.50351
GO:0019362	pyridine nucleotide metabolic process	0.50415
GO:0046496	nicotinamide nucleotide metabolic process	0.50415
GO:0022898	regulation of transmembrane transporter activity	0.50447
GO:0032409	regulation of transporter activity	0.50447
GO:0032411	positive regulation of transporter activity	0.50447
GO:0032412	regulation of ion transmembrane transporter activity	0.50447
GO:0032414	positive regulation of ion transmembrane transporter activity	0.50447
GO:0044763	single-organism cellular process	0.50545
GO:0009156	ribonucleoside monophosphate biosynthetic process	0.5056
GO:0052548	regulation of endopeptidase activity	0.50588
GO:0043085	positive regulation of catalytic activity	0.50591
GO:1990778	protein localization to cell periphery	0.50637
GO:0009629	response to gravity	0.50639
GO:0042332	gravitaxis	0.50639
GO:0009314	response to radiation	0.50665
GO:0007530	sex determination	0.50687
GO:0070828	heterochromatin organization	0.50694
GO:0006783	heme biosynthetic process	0.50723
GO:0042168	heme metabolic process	0.50723
GO:0034645	cellular macromolecule biosynthetic process	0.50758
GO:0034250	positive regulation of cellular amide metabolic process	0.5081
GO:0032270	positive regulation of cellular protein metabolic process	0.50815
GO:0008406	gonad development	0.50816
GO:0045137	development of primary sexual characteristics	0.50816
GO:0009794	regulation of mitotic cell cycle; embryonic	0.50841
GO:0048138	germ-line cyst encapsulation	0.50907
GO:0061343	cell adhesion involved in heart morphogenesis	0.5099
GO:0002831	regulation of response to biotic stimulus	0.51042
GO:0040034	regulation of development; heterochronic	0.51176
GO:0009068	aspartate family amino acid catabolic process	0.51176
GO:1900408	negative regulation of cellular response to oxidative stress	0.51176
GO:1902883	negative regulation of response to oxidative stress	0.51176
GO:0050688	regulation of defense response to virus	0.51181
GO:2000331	regulation of terminal button organization	0.51341
GO:0045935	positive regulation of nucleobase-containing compound metabolic process	0.51432
GO:0009059	macromolecule biosynthetic process	0.51451
GO:0051208	sequestering of calcium ion	0.51516
GO:0051238	sequestering of metal ion	0.51516
GO:0045500	sevenless signaling pathway	0.51575
GO:0006101	citrate metabolic process	0.51585
GO:0006099	tricarboxylic acid cycle	0.51585
GO:0072350	tricarboxylic acid metabolic process	0.51585
GO:0065004	protein-DNA complex assembly	0.51602
GO:0035092	sperm chromatin condensation	0.51605
GO:0010332	response to gamma radiation	0.51605
GO:0042219	cellular modified amino acid catabolic process	0.51631
GO:0016236	macroautophagy	0.51667
GO:0043933	macromolecular complex subunit organization	0.51693
GO:0022404	molting cycle process	0.5171
GO:0006869	lipid transport	0.51818
GO:0030708	germarium-derived female germ-line cyst encapsulation	0.51875
GO:0048139	female germ-line cyst encapsulation	0.51875
GO:0090158	endoplasmic reticulum membrane organization	0.51912
GO:0009636	response to toxic substance	0.51921
GO:0035234	ectopic germ cell programmed cell death	0.51944
GO:0060541	respiratory system development	0.51951
GO:0009408	response to heat	0.52119
GO:0017038	protein import	0.52148
GO:0038202	TORC1 signaling	0.52232
GO:0030718	germ-line stem cell population maintenance	0.52232
GO:0016060	metarhodopsin inactivation	0.5227
GO:0045937	positive regulation of phosphate metabolic process	0.52304
GO:0010562	positive regulation of phosphorus metabolic process	0.52304
GO:0006928	movement of cell or subcellular component	0.5239
GO:0030031	cell projection assembly	0.52426
GO:0031036	myosin II filament assembly	0.52426
GO:0035190	syncytial nuclear migration	0.52426
GO:0007141	male meiosis I	0.52482
GO:0008033	tRNA processing	0.52508
GO:0051531	NFAT protein import into nucleus	0.5252
GO:0051532	regulation of NFAT protein import into nucleus	0.5252
GO:0051533	positive regulation of NFAT protein import into nucleus	0.5252
GO:0046532	regulation of photoreceptor cell differentiation	0.52548
GO:0072528	pyrimidine-containing compound biosynthetic process	0.52635
GO:0098727	maintenance of cell number	0.52636
GO:0019827	stem cell population maintenance	0.52636
GO:0032510	endosome to lysosome transport via multivesicular body sorting pathway	0.52655
GO:0050848	regulation of calcium-mediated signaling	0.52655
GO:0007416	synapse assembly	0.52679
GO:0006897	endocytosis	0.52722
GO:0031047	gene silencing by RNA	0.52725
GO:0016458	gene silencing	0.52755
GO:0016578	histone deubiquitination	0.52805
GO:0046621	negative regulation of organ growth	0.5284
GO:0060284	regulation of cell development	0.52845
GO:0050807	regulation of synapse organization	0.52855
GO:0007494	midgut development	0.52928
GO:0007379	segment specification	0.52943
GO:0046426	negative regulation of JAK-STAT cascade	0.53018
GO:1904893	negative regulation of STAT cascade	0.53018
GO:0048803	imaginal disc-derived male genitalia morphogenesis	0.53058
GO:0006749	glutathione metabolic process	0.53118
GO:0000910	cytokinesis	0.53162
GO:0019101	female somatic sex determination	0.53165
GO:0007600	sensory perception	0.53188
GO:0048511	rhythmic process	0.53228
GO:0060031	mediolateral intercalation	0.53249
GO:0019058	viral life cycle	0.53275
GO:0007309	oocyte axis specification	0.5329
GO:0003007	heart morphogenesis	0.5331
GO:0030723	ovarian fusome organization	0.53317
GO:0009791	post-embryonic development	0.53339
GO:0051188	cofactor biosynthetic process	0.53358
GO:0048149	behavioral response to ethanol	0.5338
GO:0051294	establishment of spindle orientation	0.53522
GO:0048515	spermatid differentiation	0.53608
GO:0051310	metaphase plate congression	0.53637
GO:0007080	mitotic metaphase plate congression	0.53637
GO:0006402	mRNA catabolic process	0.53692
GO:0046834	lipid phosphorylation	0.53753
GO:0016486	peptide hormone processing	0.53771
GO:0016331	morphogenesis of embryonic epithelium	0.53906
GO:0010632	regulation of epithelial cell migration	0.53989
GO:2000274	regulation of epithelial cell migration; open tracheal system	0.53989
GO:0000278	mitotic cell cycle	0.54001
GO:0035194	posttranscriptional gene silencing by RNA	0.54013
GO:0016441	posttranscriptional gene silencing	0.54013
GO:0007165	signal transduction	0.5407
GO:0032774	RNA biosynthetic process	0.54095
GO:0097659	nucleic acid-templated transcription	0.54095
GO:0006351	transcription; DNA-templated	0.54095
GO:0031099	regeneration	0.54134
GO:0048082	regulation of adult chitin-containing cuticle pigmentation	0.54175
GO:0036335	intestinal stem cell homeostasis	0.54273
GO:0048872	homeostasis of number of cells	0.54273
GO:0045793	positive regulation of cell size	0.54273
GO:0007436	larval salivary gland morphogenesis	0.54296
GO:0072330	monocarboxylic acid biosynthetic process	0.54342
GO:0060027	convergent extension involved in gastrulation	0.54353
GO:0061077	chaperone-mediated protein folding	0.54353
GO:0071396	cellular response to lipid	0.54353
GO:0035601	protein deacylation	0.54531
GO:0098732	macromolecule deacylation	0.54531
GO:0016575	histone deacetylation	0.54531
GO:0006476	protein deacetylation	0.54531
GO:0006950	response to stress	0.54542
GO:0009894	regulation of catabolic process	0.54551
GO:0030317	flagellated sperm motility	0.54575
GO:0097722	sperm motility	0.54575
GO:0009642	response to light intensity	0.54595
GO:0016062	adaptation of rhodopsin mediated signaling	0.54595
GO:0023058	adaptation of signaling pathway	0.54595
GO:0036367	light adaption	0.54595
GO:0051272	positive regulation of cellular component movement	0.54626
GO:0034613	cellular protein localization	0.54683
GO:0045087	innate immune response	0.54762
GO:0002832	negative regulation of response to biotic stimulus	0.54785
GO:0007564	regulation of chitin-based cuticle tanning	0.54971
GO:2001257	regulation of cation channel activity	0.5498
GO:2001259	positive regulation of cation channel activity	0.5498
GO:0006066	alcohol metabolic process	0.55049
GO:0071822	protein complex subunit organization	0.55163
GO:0090069	regulation of ribosome biogenesis	0.55177
GO:0090070	positive regulation of ribosome biogenesis	0.55177
GO:0035153	epithelial cell type specification; open tracheal system	0.55177
GO:0006082	organic acid metabolic process	0.55247
GO:0043436	oxoacid metabolic process	0.55247
GO:0007631	feeding behavior	0.55305
GO:0007264	small GTPase mediated signal transduction	0.55389
GO:0006998	nuclear envelope organization	0.55407
GO:0030536	larval feeding behavior	0.55407
GO:0032446	protein modification by small protein conjugation	0.55686
GO:0035017	cuticle pattern formation	0.55692
GO:0042052	rhabdomere development	0.5571
GO:0019752	carboxylic acid metabolic process	0.55942
GO:0042327	positive regulation of phosphorylation	0.55971
GO:0008069	dorsal/ventral axis specification; ovarian follicular epithelium	0.55983
GO:0042430	indole-containing compound metabolic process	0.55983
GO:0051961	negative regulation of nervous system development	0.56013
GO:0006023	aminoglycan biosynthetic process	0.56026
GO:0010669	epithelial structure maintenance	0.56094
GO:0030537	larval behavior	0.56107
GO:0061640	cytoskeleton-dependent cytokinesis	0.56146
GO:0009072	aromatic amino acid family metabolic process	0.56204
GO:1901361	organic cyclic compound catabolic process	0.56264
GO:0016321	female meiosis chromosome segregation	0.56313
GO:0009145	purine nucleoside triphosphate biosynthetic process	0.56325
GO:0009206	purine ribonucleoside triphosphate biosynthetic process	0.56325
GO:0042441	eye pigment metabolic process	0.5641
GO:0043324	pigment metabolic process involved in developmental pigmentation	0.5641
GO:0006726	eye pigment biosynthetic process	0.5641
GO:0043474	pigment metabolic process involved in pigmentation	0.5641
GO:0031102	neuron projection regeneration	0.56466
GO:0031103	axon regeneration	0.56466
GO:0007428	primary branching; open tracheal system	0.56491
GO:0043954	cellular component maintenance	0.56528
GO:0044271	cellular nitrogen compound biosynthetic process	0.56532
GO:0006366	transcription from RNA polymerase II promoter	0.56532
GO:0006886	intracellular protein transport	0.56553
GO:0035079	polytene chromosome puffing	0.56595
GO:0036315	cellular response to sterol	0.56622
GO:0071390	cellular response to ecdysone	0.56622
GO:1901655	cellular response to ketone	0.56622
GO:0002684	positive regulation of immune system process	0.5663
GO:0045924	regulation of female receptivity	0.56637
GO:0000956	nuclear-transcribed mRNA catabolic process	0.56718
GO:0006497	protein lipidation	0.56751
GO:0042157	lipoprotein metabolic process	0.56751
GO:0042158	lipoprotein biosynthetic process	0.56751
GO:0051336	regulation of hydrolase activity	0.56783
GO:0006970	response to osmotic stress	0.56802
GO:0070983	dendrite guidance	0.56802
GO:0040023	establishment of nucleus localization	0.56858
GO:0007593	chitin-based cuticle sclerotization	0.56983
GO:0016061	regulation of light-activated channel activity	0.57021
GO:0010623	programmed cell death involved in cell development	0.57094
GO:0051053	negative regulation of DNA metabolic process	0.57223
GO:0098722	asymmetric stem cell division	0.57268
GO:0000003	reproduction	0.57271
GO:0006979	response to oxidative stress	0.57285
GO:0030010	establishment of cell polarity	0.57304
GO:0010996	response to auditory stimulus	0.57355
GO:0009453	energy taxis	0.57362
GO:0042331	phototaxis	0.57362
GO:0048588	developmental cell growth	0.57419
GO:1904398	positive regulation of neuromuscular junction development	0.57676
GO:0045887	positive regulation of synaptic growth at neuromuscular junction	0.57676
GO:0045664	regulation of neuron differentiation	0.57687
GO:0065003	macromolecular complex assembly	0.57692
GO:0070482	response to oxygen levels	0.5775
GO:0031532	actin cytoskeleton reorganization	0.57775
GO:0032456	endocytic recycling	0.57813
GO:1902807	negative regulation of cell cycle G1/S phase transition	0.57863
GO:2000134	negative regulation of G1/S transition of mitotic cell cycle	0.57863
GO:0051239	regulation of multicellular organismal process	0.57935
GO:0051924	regulation of calcium ion transport	0.58247
GO:0042180	cellular ketone metabolic process	0.58359
GO:0007419	ventral cord development	0.58367
GO:0035966	response to topologically incorrect protein	0.58376
GO:0035967	cellular response to topologically incorrect protein	0.58376
GO:0051051	negative regulation of transport	0.58381
GO:0034605	cellular response to heat	0.58442
GO:0034331	cell junction maintenance	0.58465
GO:0007623	circadian rhythm	0.58525
GO:0046844	micropyle formation	0.58533
GO:0007265	Ras protein signal transduction	0.58544
GO:0007480	imaginal disc-derived leg morphogenesis	0.58561
GO:0007478	leg disc morphogenesis	0.58561
GO:0006165	nucleoside diphosphate phosphorylation	0.58602
GO:0046939	nucleotide phosphorylation	0.58602
GO:0043648	dicarboxylic acid metabolic process	0.58606
GO:0007422	peripheral nervous system development	0.58611
GO:0045089	positive regulation of innate immune response	0.58662
GO:0061327	anterior Malpighian tubule development	0.58709
GO:0046854	phosphatidylinositol phosphorylation	0.58751
GO:0010771	negative regulation of cell morphogenesis involved in differentiation	0.5876
GO:0044711	single-organism biosynthetic process	0.58782
GO:0007635	chemosensory behavior	0.58792
GO:0050908	detection of light stimulus involved in visual perception	0.58828
GO:0007601	visual perception	0.58833
GO:0033013	tetrapyrrole metabolic process	0.58878
GO:0035264	multicellular organism growth	0.59069
GO:0051567	histone H3-K9 methylation	0.59134
GO:0043902	positive regulation of multi-organism process	0.59134
GO:0018958	phenol-containing compound metabolic process	0.59134
GO:0051604	protein maturation	0.59148
GO:0035218	leg disc development	0.5917
GO:0048085	adult chitin-containing cuticle pigmentation	0.5918
GO:0051220	cytoplasmic sequestering of protein	0.59192
GO:0034220	ion transmembrane transport	0.59268
GO:0090311	regulation of protein deacetylation	0.5929
GO:0090312	positive regulation of protein deacetylation	0.5929
GO:0031063	regulation of histone deacetylation	0.5929
GO:0031065	positive regulation of histone deacetylation	0.5929
GO:0016325	oocyte microtubule cytoskeleton organization	0.59298
GO:0010453	regulation of cell fate commitment	0.59372
GO:0030727	germarium-derived female germ-line cyst formation	0.59388
GO:0043547	positive regulation of GTPase activity	0.59453
GO:0019438	aromatic compound biosynthetic process	0.59515
GO:0071407	cellular response to organic cyclic compound	0.59545
GO:0007605	sensory perception of sound	0.59684
GO:0009615	response to virus	0.59726
GO:0045995	regulation of embryonic development	0.59756
GO:0006027	glycosaminoglycan catabolic process	0.59804
GO:0000270	peptidoglycan metabolic process	0.59804
GO:0009253	peptidoglycan catabolic process	0.59804
GO:0006334	nucleosome assembly	0.60023
GO:0071826	ribonucleoprotein complex subunit organization	0.60145
GO:0007391	dorsal closure	0.60173
GO:0031937	positive regulation of chromatin silencing	0.60205
GO:0043967	histone H4 acetylation	0.60219
GO:0016246	RNA interference	0.60231
GO:0042048	olfactory behavior	0.60239
GO:0060074	synapse maturation	0.60275
GO:0040019	positive regulation of embryonic development	0.60275
GO:0008592	regulation of Toll signaling pathway	0.60275
GO:0061844	antimicrobial humoral immune response mediated by antimicrobial peptide	0.60295
GO:0002440	production of molecular mediator of immune response	0.60295
GO:0002775	antimicrobial peptide production	0.60295
GO:0007435	salivary gland morphogenesis	0.60314
GO:0022612	gland morphogenesis	0.60314
GO:1903053	regulation of extracellular matrix organization	0.60337
GO:0090141	positive regulation of mitochondrial fission	0.60384
GO:0009896	positive regulation of catabolic process	0.60425
GO:0045478	fusome organization	0.60537
GO:0001895	retina homeostasis	0.60582
GO:0016333	morphogenesis of follicular epithelium	0.60723
GO:0035148	tube formation	0.60747
GO:1990138	neuron projection extension	0.60902
GO:0006304	DNA modification	0.60912
GO:0006305	DNA alkylation	0.60912
GO:0006306	DNA methylation	0.60912
GO:0006348	chromatin silencing at telomere	0.60912
GO:0030702	chromatin silencing at centromere	0.60912
GO:0044728	DNA methylation or demethylation	0.60912
GO:0043470	regulation of carbohydrate catabolic process	0.60939
GO:0007041	lysosomal transport	0.61023
GO:0007606	sensory perception of chemical stimulus	0.61028
GO:0048167	regulation of synaptic plasticity	0.61081
GO:0032368	regulation of lipid transport	0.61196
GO:0046578	regulation of Ras protein signal transduction	0.6124
GO:0051056	regulation of small GTPase mediated signal transduction	0.6124
GO:0030518	intracellular steroid hormone receptor signaling pathway	0.61397
GO:0035076	ecdysone receptor-mediated signaling pathway	0.61397
GO:0043062	extracellular structure organization	0.61403
GO:0001101	response to acid chemical	0.61519
GO:0050790	regulation of catalytic activity	0.61525
GO:0015988	energy coupled proton transmembrane transport; against electrochemical gradient	0.6158
GO:0015991	ATP hydrolysis coupled proton transport	0.6158
GO:0090662	ATP hydrolysis coupled transmembrane transport	0.6158
GO:0099131	ATP hydrolysis coupled ion transmembrane transport	0.6158
GO:0099132	ATP hydrolysis coupled cation transmembrane transport	0.6158
GO:0045088	regulation of innate immune response	0.6171
GO:0045747	positive regulation of Notch signaling pathway	0.61768
GO:0009084	glutamine family amino acid biosynthetic process	0.61929
GO:0051495	positive regulation of cytoskeleton organization	0.61933
GO:0022411	cellular component disassembly	0.62046
GO:0050778	positive regulation of immune response	0.62205
GO:0050803	regulation of synapse structure or activity	0.62235
GO:0032535	regulation of cellular component size	0.62306
GO:0030203	glycosaminoglycan metabolic process	0.6235
GO:0007625	grooming behavior	0.62357
GO:0098742	cell-cell adhesion via plasma-membrane adhesion molecules	0.62421
GO:0044744	protein targeting to nucleus	0.6244
GO:1902593	single-organism nuclear import	0.6244
GO:0051170	nuclear import	0.6244
GO:0006606	protein import into nucleus	0.6244
GO:0006508	proteolysis	0.62502
GO:0050808	synapse organization	0.62669
GO:0040014	regulation of multicellular organism growth	0.62722
GO:0032011	ARF protein signal transduction	0.62792
GO:0060180	female mating behavior	0.62792
GO:0034121	regulation of toll-like receptor signaling pathway	0.62894
GO:0034123	positive regulation of toll-like receptor signaling pathway	0.62894
GO:0034124	regulation of MyD88-dependent toll-like receptor signaling pathway	0.62894
GO:0034126	positive regulation of MyD88-dependent toll-like receptor signaling pathway	0.62894
GO:0072359	circulatory system development	0.62916
GO:0007507	heart development	0.62916
GO:0006140	regulation of nucleotide metabolic process	0.62971
GO:0019932	second-messenger-mediated signaling	0.62971
GO:0045571	negative regulation of imaginal disc growth	0.62971
GO:1900542	regulation of purine nucleotide metabolic process	0.62971
GO:0040013	negative regulation of locomotion	0.62995
GO:0043901	negative regulation of multi-organism process	0.63005
GO:0009411	response to UV	0.63094
GO:0048639	positive regulation of developmental growth	0.63095
GO:0009308	amine metabolic process	0.63141
GO:0044106	cellular amine metabolic process	0.63141
GO:0043506	regulation of JUN kinase activity	0.63199
GO:0031344	regulation of cell projection organization	0.63263
GO:0031401	positive regulation of protein modification process	0.63273
GO:0071168	protein localization to chromatin	0.63283
GO:1902692	regulation of neuroblast proliferation	0.63329
GO:2000177	regulation of neural precursor cell proliferation	0.63329
GO:0090162	establishment of epithelial cell polarity	0.63329
GO:0051028	mRNA transport	0.63357
GO:0051493	regulation of cytoskeleton organization	0.63419
GO:0007034	vacuolar transport	0.63484
GO:0051491	positive regulation of filopodium assembly	0.63496
GO:0042990	regulation of transcription factor import into nucleus	0.63564
GO:0042991	transcription factor import into nucleus	0.63564
GO:0044273	sulfur compound catabolic process	0.6358
GO:0050776	regulation of immune response	0.63608
GO:0006367	transcription initiation from RNA polymerase II promoter	0.63653
GO:0006352	DNA-templated transcription; initiation	0.63653
GO:0006778	porphyrin-containing compound metabolic process	0.63707
GO:0006779	porphyrin-containing compound biosynthetic process	0.63707
GO:0048542	lymph gland development	0.63715
GO:0045860	positive regulation of protein kinase activity	0.63761
GO:0051346	negative regulation of hydrolase activity	0.63805
GO:1903034	regulation of response to wounding	0.63868
GO:0033627	cell adhesion mediated by integrin	0.63967
GO:0046700	heterocycle catabolic process	0.64065
GO:0044770	cell cycle phase transition	0.64072
GO:0002118	aggressive behavior	0.64079
GO:0051705	multi-organism behavior	0.64079
GO:0016485	protein processing	0.6409
GO:0051054	positive regulation of DNA metabolic process	0.6416
GO:0044782	cilium organization	0.64258
GO:0060271	cilium assembly	0.64258
GO:0007539	primary sex determination; soma	0.64271
GO:0007294	germarium-derived oocyte fate determination	0.64276
GO:0090068	positive regulation of cell cycle process	0.64338
GO:1901989	positive regulation of cell cycle phase transition	0.64338
GO:1901992	positive regulation of mitotic cell cycle phase transition	0.64338
GO:0071711	basement membrane organization	0.64433
GO:0035212	cell competition in a multicellular organism	0.64459
GO:0008544	epidermis development	0.64474
GO:0045977	positive regulation of mitotic cell cycle; embryonic	0.64508
GO:0046664	dorsal closure; amnioserosa morphology change	0.64543
GO:0042766	nucleosome mobilization	0.64587
GO:0016584	nucleosome positioning	0.64594
GO:0045879	negative regulation of smoothened signaling pathway	0.64609
GO:0031440	regulation of mRNA 3'-end processing	0.64746
GO:0044772	mitotic cell cycle phase transition	0.64796
GO:0060538	skeletal muscle organ development	0.64797
GO:0048142	germarium-derived cystoblast division	0.64882
GO:0072553	terminal button organization	0.64958
GO:0043407	negative regulation of MAP kinase activity	0.64971
GO:0071901	negative regulation of protein serine/threonine kinase activity	0.64971
GO:0002221	pattern recognition receptor signaling pathway	0.65028
GO:0002224	toll-like receptor signaling pathway	0.65028
GO:0002755	MyD88-dependent toll-like receptor signaling pathway	0.65028
GO:0048867	stem cell fate determination	0.65044
GO:0007286	spermatid development	0.65061
GO:0043038	amino acid activation	0.65125
GO:0043039	tRNA aminoacylation	0.65125
GO:0006418	tRNA aminoacylation for protein translation	0.65125
GO:0009966	regulation of signal transduction	0.65166
GO:0007528	neuromuscular junction development	0.65189
GO:0016545	male courtship behavior; veined wing vibration	0.6519
GO:0045433	male courtship behavior; veined wing generated song production	0.6519
GO:0016051	carbohydrate biosynthetic process	0.65307
GO:0001738	morphogenesis of a polarized epithelium	0.65457
GO:0007035	vacuolar acidification	0.65479
GO:0007076	mitotic chromosome condensation	0.65483
GO:0009968	negative regulation of signal transduction	0.65505
GO:0050921	positive regulation of chemotaxis	0.65546
GO:1902669	positive regulation of axon guidance	0.65546
GO:0008078	mesodermal cell migration	0.65602
GO:0009953	dorsal/ventral pattern formation	0.65621
GO:0065009	regulation of molecular function	0.65644
GO:0046671	negative regulation of retinal cell programmed cell death	0.65663
GO:0046673	negative regulation of compound eye retinal cell programmed cell death	0.65663
GO:0060964	regulation of gene silencing by miRNA	0.65731
GO:0035296	regulation of tube diameter	0.65763
GO:0006626	protein targeting to mitochondrion	0.65771
GO:0070585	protein localization to mitochondrion	0.65771
GO:0072655	establishment of protein localization to mitochondrion	0.65771
GO:0071559	response to transforming growth factor beta	0.6579
GO:0071560	cellular response to transforming growth factor beta stimulus	0.6579
GO:0072091	regulation of stem cell proliferation	0.65794
GO:0034334	adherens junction maintenance	0.65895
GO:0046824	positive regulation of nucleocytoplasmic transport	0.6608
GO:0008654	phospholipid biosynthetic process	0.66091
GO:0034654	nucleobase-containing compound biosynthetic process	0.66093
GO:0033014	tetrapyrrole biosynthetic process	0.6613
GO:0016567	protein ubiquitination	0.66188
GO:0032459	regulation of protein oligomerization	0.66364
GO:0000338	protein deneddylation	0.664
GO:0030178	negative regulation of Wnt signaling pathway	0.66468
GO:0007348	regulation of syncytial blastoderm mitotic cell cycle	0.66488
GO:0030162	regulation of proteolysis	0.66505
GO:0006518	peptide metabolic process	0.6654
GO:1902806	regulation of cell cycle G1/S phase transition	0.66554
GO:2000045	regulation of G1/S transition of mitotic cell cycle	0.66554
GO:0035149	lumen formation; open tracheal system	0.66585
GO:0070271	protein complex biogenesis	0.66644
GO:1902914	regulation of protein polyubiquitination	0.66732
GO:1902916	positive regulation of protein polyubiquitination	0.66732
GO:0019439	aromatic compound catabolic process	0.66751
GO:0035160	maintenance of epithelial integrity; open tracheal system	0.66752
GO:0044249	cellular biosynthetic process	0.6678
GO:0035069	larval midgut histolysis	0.66801
GO:0002920	regulation of humoral immune response	0.66912
GO:0002759	regulation of antimicrobial humoral response	0.66912
GO:0031349	positive regulation of defense response	0.66919
GO:1901362	organic cyclic compound biosynthetic process	0.6693
GO:0051489	regulation of filopodium assembly	0.66995
GO:0009108	coenzyme biosynthetic process	0.67064
GO:0045494	photoreceptor cell maintenance	0.67085
GO:0006537	glutamate biosynthetic process	0.67089
GO:0043650	dicarboxylic acid biosynthetic process	0.67089
GO:0050673	epithelial cell proliferation	0.67266
GO:0008643	carbohydrate transport	0.67298
GO:0045839	negative regulation of mitotic nuclear division	0.67301
GO:0051784	negative regulation of nuclear division	0.67301
GO:0002121	inter-male aggressive behavior	0.67324
GO:0042595	behavioral response to starvation	0.67433
GO:0007464	R3/R4 cell fate commitment	0.67438
GO:1902099	regulation of metaphase/anaphase transition of cell cycle	0.67503
GO:0030071	regulation of mitotic metaphase/anaphase transition	0.67503
GO:0045176	apical protein localization	0.67518
GO:0042992	negative regulation of transcription factor import into nucleus	0.67518
GO:0042994	cytoplasmic sequestering of transcription factor	0.67518
GO:2000242	negative regulation of reproductive process	0.67518
GO:0007097	nuclear migration	0.67536
GO:0007406	negative regulation of neuroblast proliferation	0.67574
GO:2000647	negative regulation of stem cell proliferation	0.67574
GO:2000178	negative regulation of neural precursor cell proliferation	0.67574
GO:2000671	regulation of motor neuron apoptotic process	0.67591
GO:2000672	negative regulation of motor neuron apoptotic process	0.67591
GO:0097049	motor neuron apoptotic process	0.67591
GO:1901658	glycosyl compound catabolic process	0.67891
GO:0030381	chorion-containing eggshell pattern formation	0.67917
GO:0007392	initiation of dorsal closure	0.6795
GO:0030011	maintenance of cell polarity	0.67979
GO:0031497	chromatin assembly	0.67986
GO:0009101	glycoprotein biosynthetic process	0.67992
GO:0051345	positive regulation of hydrolase activity	0.67997
GO:0030716	oocyte fate determination	0.68105
GO:0010565	regulation of cellular ketone metabolic process	0.6812
GO:0030048	actin filament-based movement	0.6818
GO:0007561	imaginal disc eversion	0.68234
GO:0046685	response to arsenic-containing substance	0.68234
GO:0016063	rhodopsin biosynthetic process	0.68253
GO:0046154	rhodopsin metabolic process	0.68253
GO:0006346	methylation-dependent chromatin silencing	0.6837
GO:0090308	regulation of methylation-dependent chromatin silencing	0.6837
GO:0090309	positive regulation of methylation-dependent chromatin silencing	0.6837
GO:0045676	regulation of R7 cell differentiation	0.68379
GO:0009058	biosynthetic process	0.68397
GO:0051726	regulation of cell cycle	0.68406
GO:0009583	detection of light stimulus	0.68441
GO:0046825	regulation of protein export from nucleus	0.68462
GO:1900182	positive regulation of protein localization to nucleus	0.68471
GO:0042307	positive regulation of protein import into nucleus	0.68471
GO:1904591	positive regulation of protein import	0.68471
GO:0034504	protein localization to nucleus	0.68591
GO:0050954	sensory perception of mechanical stimulus	0.68613
GO:0043087	regulation of GTPase activity	0.68616
GO:0032486	Rap protein signal transduction	0.6862
GO:0007608	sensory perception of smell	0.68637
GO:0006164	purine nucleotide biosynthetic process	0.68638
GO:0016053	organic acid biosynthetic process	0.68668
GO:0046394	carboxylic acid biosynthetic process	0.68668
GO:1903510	mucopolysaccharide metabolic process	0.68745
GO:0006633	fatty acid biosynthetic process	0.68769
GO:0051186	cofactor metabolic process	0.68789
GO:0015985	energy coupled proton transport; down electrochemical gradient	0.68819
GO:0015986	ATP synthesis coupled proton transport	0.68819
GO:0040018	positive regulation of multicellular organism growth	0.68837
GO:0051653	spindle localization	0.68866
GO:0051293	establishment of spindle localization	0.68866
GO:0006914	autophagy	0.6888
GO:0001763	morphogenesis of a branching structure	0.68882
GO:0061138	morphogenesis of a branching epithelium	0.68882
GO:0048754	branching morphogenesis of an epithelial tube	0.68882
GO:0060446	branching involved in open tracheal system development	0.68882
GO:0031060	regulation of histone methylation	0.68883
GO:0090304	nucleic acid metabolic process	0.68923
[truncated: 1,140 more rows]
