# Supplementary material for: Repeated Evolution of Asexuality Involves Convergent Gene Expression Changes
Source: Mol Biol Evol. 2018 Nov 16;36(2):350–64. doi: 10.1093/molbev/msy217 (PMC6404633; doi:10.1093/molbev/msy217)
Supplement: Supplementary Data [file msy217_supp.zip › Supp_Table_6.txt]

# Supplemental Table 6
### Enriched GO terms for convergently expressed genes in leg samples
# GO.ID = GO term ID
# Term = GO term description
# GSEA = Gene set enrichment analysis p-value
GO.ID	Term	GSEA
GO:0002181	cytoplasmic translation	4.00E-05
GO:0051298	centrosome duplication	0.0018
GO:0009620	response to fungus	0.0024
GO:0022900	electron transport chain	0.0029
GO:0030431	sleep	0.0031
GO:0007017	microtubule-based process	0.0057
GO:0015986	ATP synthesis coupled proton transport	0.0065
GO:0034641	cellular nitrogen compound metabolic process	0.0066
GO:0006417	regulation of translation	0.007
GO:0042993	positive regulation of transcription factor import into nucleus	0.0072
GO:0043065	positive regulation of apoptotic process	0.0088
GO:0007067	mitotic nuclear division	0.009
GO:0035303	regulation of dephosphorylation	0.0092
GO:0007539	primary sex determination; soma	0.0097
GO:0000070	mitotic sister chromatid segregation	0.0102
GO:0006974	cellular response to DNA damage stimulus	0.0104
GO:0035277	spiracle morphogenesis; open tracheal system	0.0105
GO:0042992	negative regulation of transcription factor import into nucleus	0.0106
GO:0042994	cytoplasmic sequestering of transcription factor	0.0106
GO:0007099	centriole replication	0.0107
GO:0098534	centriole assembly	0.0107
GO:0016071	mRNA metabolic process	0.0115
GO:0007030	Golgi organization	0.0117
GO:0007520	myoblast fusion	0.0119
GO:0000768	syncytium formation by plasma membrane fusion	0.0119
GO:0006949	syncytium formation	0.0119
GO:0046686	response to cadmium ion	0.0122
GO:0072089	stem cell proliferation	0.0126
GO:0045333	cellular respiration	0.0128
GO:0071478	cellular response to radiation	0.0137
GO:0012502	induction of programmed cell death	0.0141
GO:0035081	induction of programmed cell death by hormones	0.0141
GO:0035072	ecdysone-mediated induction of salivary gland cell autophagic cell death	0.0141
GO:0035078	induction of programmed cell death by ecdysone	0.0141
GO:1901564	organonitrogen compound metabolic process	0.0142
GO:0006119	oxidative phosphorylation	0.0145
GO:0051531	NFAT protein import into nucleus	0.0146
GO:0051532	regulation of NFAT protein import into nucleus	0.0146
GO:0051533	positive regulation of NFAT protein import into nucleus	0.0146
GO:0008283	cell proliferation	0.0147
GO:0002920	regulation of humoral immune response	0.015
GO:0002759	regulation of antimicrobial humoral response	0.015
GO:0007306	eggshell chorion assembly	0.0151
GO:0006783	heme biosynthetic process	0.0152
GO:0042168	heme metabolic process	0.0152
GO:0045807	positive regulation of endocytosis	0.0158
GO:0042773	ATP synthesis coupled electron transport	0.017
GO:0045861	negative regulation of proteolysis	0.0173
GO:1901879	regulation of protein depolymerization	0.0188
GO:0022904	respiratory electron transport chain	0.0195
GO:0000226	microtubule cytoskeleton organization	0.0197
GO:0018904	ether metabolic process	0.02
GO:0006662	glycerol ether metabolic process	0.02
GO:0008380	RNA splicing	0.0201
GO:0016334	establishment or maintenance of polarity of follicular epithelium	0.0203
GO:0010604	positive regulation of macromolecule metabolic process	0.0207
GO:0071822	protein complex subunit organization	0.021
GO:0022411	cellular component disassembly	0.0214
GO:0002784	regulation of antimicrobial peptide production	0.0215
GO:0002700	regulation of production of molecular mediator of immune response	0.0215
GO:0070613	regulation of protein processing	0.0219
GO:1903317	regulation of protein maturation	0.0219
GO:0000398	mRNA splicing; via spliceosome	0.0222
GO:0000375	RNA splicing; via transesterification reactions	0.0222
GO:0000377	RNA splicing; via transesterification reactions with bulged adenosine as nucleophile	0.0222
GO:0061844	antimicrobial humoral immune response mediated by antimicrobial peptide	0.023
GO:0002440	production of molecular mediator of immune response	0.023
GO:0002775	antimicrobial peptide production	0.023
GO:0031036	myosin II filament assembly	0.0231
GO:0007386	compartment pattern specification	0.0236
GO:0060288	formation of a compartment boundary	0.0236
GO:0031324	negative regulation of cellular metabolic process	0.0237
GO:0016333	morphogenesis of follicular epithelium	0.0249
GO:0051220	cytoplasmic sequestering of protein	0.0253
GO:0050832	defense response to fungus	0.026
GO:1901135	carbohydrate derivative metabolic process	0.0264
GO:0031034	myosin filament assembly	0.0267
GO:0018992	germ-line sex determination	0.0272
GO:0007541	sex determination; primary response to X:A ratio	0.0272
GO:0007542	primary sex determination; germ-line	0.0272
GO:0019099	female germ-line sex determination	0.0272
GO:1904746	negative regulation of apoptotic process involved in development	0.0272
GO:0045849	negative regulation of nurse cell apoptotic process	0.0272
GO:1905880	negative regulation of oogenesis	0.0272
GO:0022617	extracellular matrix disassembly	0.0272
GO:2001020	regulation of response to DNA damage stimulus	0.0276
GO:0009144	purine nucleoside triphosphate metabolic process	0.0285
GO:0009205	purine ribonucleoside triphosphate metabolic process	0.0285
GO:0009893	positive regulation of metabolic process	0.0285
GO:0035149	lumen formation; open tracheal system	0.0297
GO:0032006	regulation of TOR signaling	0.0297
GO:0044260	cellular macromolecule metabolic process	0.0299
GO:0051301	cell division	0.0304
GO:0071214	cellular response to abiotic stimulus	0.0307
GO:0043170	macromolecule metabolic process	0.031
GO:0007405	neuroblast proliferation	0.0316
GO:0061351	neural precursor cell proliferation	0.0316
GO:0014902	myotube differentiation	0.0317
GO:0048523	negative regulation of cellular process	0.0322
GO:0043068	positive regulation of programmed cell death	0.0325
GO:0010942	positive regulation of cell death	0.0325
GO:0051172	negative regulation of nitrogen compound metabolic process	0.0332
GO:0042775	mitochondrial ATP synthesis coupled electron transport	0.0334
GO:0009892	negative regulation of metabolic process	0.0334
GO:0015813	L-glutamate transport	0.0337
GO:0010256	endomembrane system organization	0.0337
GO:0010927	cellular component assembly involved in morphogenesis	0.0339
GO:0006163	purine nucleotide metabolic process	0.034
GO:0009199	ribonucleoside triphosphate metabolic process	0.0342
GO:0070507	regulation of microtubule cytoskeleton organization	0.0354
GO:0046843	dorsal appendage formation	0.0355
GO:0043244	regulation of protein complex disassembly	0.0362
GO:0006397	mRNA processing	0.0364
GO:0048515	spermatid differentiation	0.0366
GO:0046685	response to arsenic-containing substance	0.0376
GO:0006139	nucleobase-containing compound metabolic process	0.0388
GO:0042908	xenobiotic transport	0.0389
GO:0006120	mitochondrial electron transport; NADH to ubiquinone	0.0391
GO:0044702	single organism reproductive process	0.0393
GO:0015980	energy derivation by oxidation of organic compounds	0.0396
GO:0043269	regulation of ion transport	0.0404
GO:0009141	nucleoside triphosphate metabolic process	0.0407
GO:0010605	negative regulation of macromolecule metabolic process	0.0409
GO:0006576	cellular biogenic amine metabolic process	0.041
GO:0007446	imaginal disc growth	0.0413
GO:0016070	RNA metabolic process	0.0417
GO:0048259	regulation of receptor-mediated endocytosis	0.0422
GO:0009150	purine ribonucleotide metabolic process	0.0422
GO:0006778	porphyrin-containing compound metabolic process	0.0422
GO:0006779	porphyrin-containing compound biosynthetic process	0.0422
GO:0045196	establishment or maintenance of neuroblast polarity	0.0427
GO:2000178	negative regulation of neural precursor cell proliferation	0.043
GO:0007406	negative regulation of neuroblast proliferation	0.043
GO:2000647	negative regulation of stem cell proliferation	0.043
GO:0016332	establishment or maintenance of polarity of embryonic epithelium	0.0432
GO:0050678	regulation of epithelial cell proliferation	0.0432
GO:0050680	negative regulation of epithelial cell proliferation	0.0432
GO:0007286	spermatid development	0.0433
GO:0051253	negative regulation of RNA metabolic process	0.0435
GO:0008356	asymmetric cell division	0.0436
GO:0036098	male germ-line stem cell population maintenance	0.0444
GO:0045200	establishment of neuroblast polarity	0.0446
GO:0034248	regulation of cellular amide metabolic process	0.0451
GO:2000142	regulation of DNA-templated transcription; initiation	0.0454
GO:0060260	regulation of transcription initiation from RNA polymerase II promoter	0.0454
GO:0046034	ATP metabolic process	0.0459
GO:0006725	cellular aromatic compound metabolic process	0.0466
GO:0006414	translational elongation	0.0468
GO:0072521	purine-containing compound metabolic process	0.0475
GO:0010629	negative regulation of gene expression	0.0481
GO:0030162	regulation of proteolysis	0.0486
GO:0009794	regulation of mitotic cell cycle; embryonic	0.049
GO:2000242	negative regulation of reproductive process	0.0493
GO:0032886	regulation of microtubule-based process	0.0502
GO:0007622	rhythmic behavior	0.051
GO:0006839	mitochondrial transport	0.051
GO:0045934	negative regulation of nucleobase-containing compound metabolic process	0.0522
GO:0030720	oocyte localization involved in germarium-derived egg chamber formation	0.0524
GO:0045017	glycerolipid biosynthetic process	0.0528
GO:0051336	regulation of hydrolase activity	0.0536
GO:0033014	tetrapyrrole biosynthetic process	0.0541
GO:0009259	ribonucleotide metabolic process	0.0542
GO:0046777	protein autophosphorylation	0.0542
GO:0031145	anaphase-promoting complex-dependent catabolic process	0.0543
GO:0070271	protein complex biogenesis	0.0557
GO:0008277	regulation of G-protein coupled receptor protein signaling pathway	0.0563
GO:0090304	nucleic acid metabolic process	0.0563
GO:0007051	spindle organization	0.0572
GO:0030725	germline ring canal formation	0.0575
GO:0007301	female germline ring canal formation	0.0575
GO:0043063	intercellular bridge organization	0.0575
GO:0043523	regulation of neuron apoptotic process	0.0578
GO:0051402	neuron apoptotic process	0.0578
GO:2000177	regulation of neural precursor cell proliferation	0.0581
GO:1902692	regulation of neuroblast proliferation	0.0581
GO:0006461	protein complex assembly	0.0582
GO:0032434	regulation of proteasomal ubiquitin-dependent protein catabolic process	0.0584
GO:0007348	regulation of syncytial blastoderm mitotic cell cycle	0.0585
GO:0007096	regulation of exit from mitosis	0.0592
GO:0061136	regulation of proteasomal protein catabolic process	0.0592
GO:0051276	chromosome organization	0.0592
GO:0007276	gamete generation	0.0592
GO:0016192	vesicle-mediated transport	0.0593
GO:0035148	tube formation	0.0603
GO:0009608	response to symbiont	0.0604
GO:0033119	negative regulation of RNA splicing	0.0606
GO:0034250	positive regulation of cellular amide metabolic process	0.0607
GO:1903053	regulation of extracellular matrix organization	0.061
GO:0043254	regulation of protein complex assembly	0.0615
GO:0044106	cellular amine metabolic process	0.0617
GO:0009308	amine metabolic process	0.0617
GO:0031929	TOR signaling	0.0622
GO:0046330	positive regulation of JNK cascade	0.0624
GO:0051093	negative regulation of developmental process	0.063
GO:0030534	adult behavior	0.0633
GO:0051604	protein maturation	0.0637
GO:0007303	cytoplasmic transport; nurse cell to oocyte	0.064
GO:0007019	microtubule depolymerization	0.065
GO:0031114	regulation of microtubule depolymerization	0.065
GO:0000819	sister chromatid segregation	0.0651
GO:0051493	regulation of cytoskeleton organization	0.0651
GO:0031325	positive regulation of cellular metabolic process	0.0652
GO:0006396	RNA processing	0.0652
GO:0046483	heterocycle metabolic process	0.0655
GO:0007422	peripheral nervous system development	0.0658
GO:0006835	dicarboxylic acid transport	0.0663
GO:0071482	cellular response to light stimulus	0.0663
GO:0043623	cellular protein complex assembly	0.0671
GO:0016336	establishment or maintenance of polarity of larval imaginal disc epithelium	0.0673
GO:0015800	acidic amino acid transport	0.0674
GO:0015807	L-amino acid transport	0.0674
GO:0042345	regulation of NF-kappaB import into nucleus	0.0675
GO:0042346	positive regulation of NF-kappaB import into nucleus	0.0675
GO:0042347	negative regulation of NF-kappaB import into nucleus	0.0675
GO:0042348	NF-kappaB import into nucleus	0.0675
GO:0008588	release of cytoplasmic sequestered NF-kappaB	0.0675
GO:0043123	positive regulation of I-kappaB kinase/NF-kappaB signaling	0.0675
GO:0060623	regulation of chromosome condensation	0.0675
GO:2000114	regulation of establishment of cell polarity	0.0675
GO:0032878	regulation of establishment or maintenance of cell polarity	0.0675
GO:0007253	cytoplasmic sequestering of NF-kappaB	0.0675
GO:0065009	regulation of molecular function	0.0679
GO:0043161	proteasome-mediated ubiquitin-dependent protein catabolic process	0.0684
GO:0090162	establishment of epithelial cell polarity	0.0687
GO:0030010	establishment of cell polarity	0.0691
GO:0050673	epithelial cell proliferation	0.0696
GO:0051224	negative regulation of protein transport	0.0712
GO:1904950	negative regulation of establishment of protein localization	0.0712
GO:0002831	regulation of response to biotic stimulus	0.0712
GO:0009167	purine ribonucleoside monophosphate metabolic process	0.0713
GO:0009126	purine nucleoside monophosphate metabolic process	0.0713
GO:0052548	regulation of endopeptidase activity	0.0716
GO:0007300	ovarian nurse cell to oocyte transport	0.0717
GO:0009117	nucleotide metabolic process	0.0724
GO:0048519	negative regulation of biological process	0.0732
GO:0007281	germ cell development	0.0748
GO:0045477	regulation of nurse cell apoptotic process	0.0749
GO:1904748	regulation of apoptotic process involved in development	0.0749
GO:0050790	regulation of catalytic activity	0.075
GO:0010721	negative regulation of cell development	0.0758
GO:0072091	regulation of stem cell proliferation	0.0761
GO:0051234	establishment of localization	0.0765
GO:0061057	peptidoglycan recognition protein signaling pathway	0.0767
GO:0007304	chorion-containing eggshell formation	0.0768
GO:0006810	transport	0.0769
GO:0051346	negative regulation of hydrolase activity	0.0771
GO:0010830	regulation of myotube differentiation	0.0773
GO:1901739	regulation of myoblast fusion	0.0773
GO:0060142	regulation of syncytium formation by plasma membrane fusion	0.0773
GO:0022412	cellular process involved in reproduction in multicellular organism	0.0777
GO:0051302	regulation of cell division	0.0781
GO:0017015	regulation of transforming growth factor beta receptor signaling pathway	0.0787
GO:1903844	regulation of cellular response to transforming growth factor beta stimulus	0.0787
GO:0010716	negative regulation of extracellular matrix disassembly	0.0793
GO:1903054	negative regulation of extracellular matrix organization	0.0793
GO:0010715	regulation of extracellular matrix disassembly	0.0793
GO:0036445	neuronal stem cell division	0.0798
GO:0055057	neuroblast division	0.0798
GO:0055059	asymmetric neuroblast division	0.0798
GO:0045727	positive regulation of translation	0.08
GO:0009161	ribonucleoside monophosphate metabolic process	0.0802
GO:0046890	regulation of lipid biosynthetic process	0.0808
GO:1901566	organonitrogen compound biosynthetic process	0.0811
GO:0006753	nucleoside phosphate metabolic process	0.0816
GO:0000335	negative regulation of transposition; DNA-mediated	0.0818
GO:0000337	regulation of transposition; DNA-mediated	0.0818
GO:0006313	transposition; DNA-mediated	0.0818
GO:0043967	histone H4 acetylation	0.0818
GO:0045910	negative regulation of DNA recombination	0.0818
GO:0070304	positive regulation of stress-activated protein kinase signaling cascade	0.0819
GO:0032874	positive regulation of stress-activated MAPK cascade	0.0819
GO:0008654	phospholipid biosynthetic process	0.0821
GO:0044770	cell cycle phase transition	0.0822
GO:0022400	regulation of rhodopsin mediated signaling pathway	0.0825
GO:0016056	rhodopsin mediated signaling pathway	0.0825
GO:0048103	somatic stem cell division	0.0828
GO:0035265	organ growth	0.0831
GO:0051299	centrosome separation	0.0832
GO:0051241	negative regulation of multicellular organismal process	0.0833
GO:1901360	organic cyclic compound metabolic process	0.0834
GO:0046621	negative regulation of organ growth	0.0841
GO:0080090	regulation of primary metabolic process	0.085
GO:0006451	translational readthrough	0.085
GO:0019693	ribose phosphate metabolic process	0.0851
GO:0070374	positive regulation of ERK1 and ERK2 cascade	0.0851
GO:0045475	locomotor rhythm	0.0854
GO:2001257	regulation of cation channel activity	0.0856
GO:2001259	positive regulation of cation channel activity	0.0856
GO:0010562	positive regulation of phosphorus metabolic process	0.0856
GO:0045937	positive regulation of phosphate metabolic process	0.0856
GO:0016335	morphogenesis of larval imaginal disc epithelium	0.0857
GO:0051865	protein autoubiquitination	0.0858
GO:0042308	negative regulation of protein import into nucleus	0.0858
GO:1904590	negative regulation of protein import	0.0858
GO:1900181	negative regulation of protein localization to nucleus	0.0858
GO:0031110	regulation of microtubule polymerization or depolymerization	0.0861
GO:0044703	multi-organism reproductive process	0.0864
GO:0019953	sexual reproduction	0.0864
GO:0016482	cytosolic transport	0.0868
GO:0065004	protein-DNA complex assembly	0.0869
GO:0008610	lipid biosynthetic process	0.0876
GO:0010498	proteasomal protein catabolic process	0.0878
GO:0009123	nucleoside monophosphate metabolic process	0.0899
GO:0007091	metaphase/anaphase transition of mitotic cell cycle	0.0899
GO:0044784	metaphase/anaphase transition of cell cycle	0.0899
GO:0033047	regulation of mitotic sister chromatid segregation	0.0899
GO:0010965	regulation of mitotic sister chromatid separation	0.0899
GO:0051306	mitotic sister chromatid separation	0.0899
GO:1905818	regulation of chromosome separation	0.0899
GO:0033013	tetrapyrrole metabolic process	0.0901
GO:0007611	learning or memory	0.0902
GO:0050890	cognition	0.0902
GO:0048511	rhythmic process	0.0906
GO:0048102	autophagic cell death	0.0916
GO:0035071	salivary gland cell autophagic cell death	0.0916
GO:0042327	positive regulation of phosphorylation	0.0918
GO:0043933	macromolecular complex subunit organization	0.0922
GO:0010466	negative regulation of peptidase activity	0.0922
GO:0010951	negative regulation of endopeptidase activity	0.0922
GO:0010955	negative regulation of protein processing	0.0922
GO:1903318	negative regulation of protein maturation	0.0922
GO:0019216	regulation of lipid metabolic process	0.0926
GO:0045186	zonula adherens assembly	0.0937
GO:0051383	kinetochore organization	0.0945
GO:1902903	regulation of supramolecular fiber organization	0.0953
GO:0071704	organic substance metabolic process	0.0955
GO:0032271	regulation of protein polymerization	0.0956
GO:0048260	positive regulation of receptor-mediated endocytosis	0.0961
GO:0007395	dorsal closure; spreading of leading edge cells	0.0961
GO:0061382	Malpighian tubule tip cell differentiation	0.0965
GO:0051297	centrosome organization	0.0968
GO:0031109	microtubule polymerization or depolymerization	0.097
GO:0044772	mitotic cell cycle phase transition	0.097
GO:0032007	negative regulation of TOR signaling	0.0974
GO:0016485	protein processing	0.0974
GO:0008355	olfactory learning	0.0978
GO:0044238	primary metabolic process	0.098
GO:0032101	regulation of response to external stimulus	0.0981
GO:0007435	salivary gland morphogenesis	0.0983
GO:0022612	gland morphogenesis	0.0983
GO:0042675	compound eye cone cell differentiation	0.0987
GO:0002385	mucosal immune response	0.0991
GO:0002251	organ or tissue specific immune response	0.0991
GO:0009798	axis specification	0.0992
GO:0051146	striated muscle cell differentiation	0.0994
GO:0048646	anatomical structure formation involved in morphogenesis	0.0995
GO:0009058	biosynthetic process	0.1001
GO:0034470	ncRNA processing	0.1001
GO:0048232	male gamete generation	0.1009
GO:0007283	spermatogenesis	0.1009
GO:0031033	myosin filament organization	0.1009
GO:0010038	response to metal ion	0.1023
GO:0007307	eggshell chorion gene amplification	0.1023
GO:0006277	DNA amplification	0.1023
GO:1903362	regulation of cellular protein catabolic process	0.1024
GO:0070371	ERK1 and ERK2 cascade	0.1026
GO:0070372	regulation of ERK1 and ERK2 cascade	0.1026
GO:0051057	positive regulation of small GTPase mediated signal transduction	0.1026
GO:0046579	positive regulation of Ras protein signal transduction	0.1026
GO:0048599	oocyte development	0.1026
GO:0031503	protein complex localization	0.1027
GO:0032543	mitochondrial translation	0.1029
GO:0010467	gene expression	0.1045
GO:1903050	regulation of proteolysis involved in cellular protein catabolic process	0.1052
GO:0042990	regulation of transcription factor import into nucleus	0.1054
GO:0042991	transcription factor import into nucleus	0.1054
GO:0010558	negative regulation of macromolecule biosynthetic process	0.1054
GO:2000113	negative regulation of cellular macromolecule biosynthetic process	0.1054
GO:0007179	transforming growth factor beta receptor signaling pathway	0.1055
GO:0007088	regulation of mitotic nuclear division	0.1063
GO:0051783	regulation of nuclear division	0.1063
GO:0030237	female sex determination	0.107
GO:0045197	establishment or maintenance of epithelial cell apical/basal polarity	0.1093
GO:0009890	negative regulation of biosynthetic process	0.1097
GO:0031327	negative regulation of cellular biosynthetic process	0.1097
GO:0008595	anterior/posterior axis specification; embryo	0.1098
GO:0007351	tripartite regional subdivision	0.1098
GO:0198738	cell-cell signaling by wnt	0.1098
GO:0006470	protein dephosphorylation	0.1099
GO:0072330	monocarboxylic acid biosynthetic process	0.1103
GO:0007601	visual perception	0.1112
GO:0016579	protein deubiquitination	0.1124
GO:0016540	protein autoprocessing	0.1125
GO:0046460	neutral lipid biosynthetic process	0.1136
GO:0046463	acylglycerol biosynthetic process	0.1136
GO:0006413	translational initiation	0.1138
GO:0032411	positive regulation of transporter activity	0.1138
GO:0032412	regulation of ion transmembrane transporter activity	0.1138
GO:0032414	positive regulation of ion transmembrane transporter activity	0.1138
GO:0032409	regulation of transporter activity	0.1138
GO:0022898	regulation of transmembrane transporter activity	0.1138
GO:0008343	adult feeding behavior	0.1139
GO:0045834	positive regulation of lipid metabolic process	0.1147
GO:0051248	negative regulation of protein metabolic process	0.1169
GO:0032269	negative regulation of cellular protein metabolic process	0.1169
GO:0052547	regulation of peptidase activity	0.1174
GO:0032270	positive regulation of cellular protein metabolic process	0.1186
GO:0035070	salivary gland histolysis	0.1188
GO:0051252	regulation of RNA metabolic process	0.119
GO:0016059	deactivation of rhodopsin mediated signaling	0.1193
GO:0044708	single-organism behavior	0.12
GO:0090254	cell elongation involved in imaginal disc-derived wing morphogenesis	0.1204
GO:0030703	eggshell formation	0.1213
GO:0055086	nucleobase-containing small molecule metabolic process	0.1217
GO:0010824	regulation of centrosome duplication	0.1217
GO:0046605	regulation of centrosome cycle	0.1217
GO:0051961	negative regulation of nervous system development	0.1219
GO:0022008	neurogenesis	0.1219
GO:0010458	exit from mitosis	0.122
GO:0000959	mitochondrial RNA metabolic process	0.1227
GO:0034249	negative regulation of cellular amide metabolic process	0.1237
GO:0000578	embryonic axis specification	0.1242
GO:0097164	ammonium ion metabolic process	0.1244
GO:0045570	regulation of imaginal disc growth	0.1255
GO:0031323	regulation of cellular metabolic process	0.1255
GO:0098813	nuclear chromosome segregation	0.1256
GO:0006446	regulation of translational initiation	0.1257
GO:0009952	anterior/posterior pattern specification	0.1263
GO:0098722	asymmetric stem cell division	0.1266
GO:0031345	negative regulation of cell projection organization	0.1267
GO:0051247	positive regulation of protein metabolic process	0.127
GO:0007623	circadian rhythm	0.1279
GO:0030833	regulation of actin filament polymerization	0.1281
GO:0050829	defense response to Gram-negative bacterium	0.1284
GO:1905114	cell surface receptor signaling pathway involved in cell-cell signaling	0.1288
GO:0009994	oocyte differentiation	0.1292
GO:0071479	cellular response to ionizing radiation	0.1296
GO:1901216	positive regulation of neuron death	0.1297
GO:0042478	regulation of eye photoreceptor cell development	0.1308
GO:0045314	regulation of compound eye photoreceptor development	0.1308
GO:0016061	regulation of light-activated channel activity	0.1308
GO:0032504	multicellular organism reproduction	0.1309
GO:0071897	DNA biosynthetic process	0.1311
GO:0031023	microtubule organizing center organization	0.1315
GO:0014014	negative regulation of gliogenesis	0.1318
GO:0060253	negative regulation of glial cell proliferation	0.1318
GO:1901576	organic substance biosynthetic process	0.132
GO:0051171	regulation of nitrogen compound metabolic process	0.1327
GO:0001934	positive regulation of protein phosphorylation	0.1331
GO:0006334	nucleosome assembly	0.1334
GO:0007309	oocyte axis specification	0.1341
GO:0002697	regulation of immune effector process	0.1348
GO:0090317	negative regulation of intracellular protein transport	0.1358
GO:0046823	negative regulation of nucleocytoplasmic transport	0.1358
GO:0032387	negative regulation of intracellular transport	0.1358
GO:0035146	tube fusion	0.1363
GO:0035147	branch fusion; open tracheal system	0.1363
GO:0044092	negative regulation of molecular function	0.1365
GO:0040001	establishment of mitotic spindle localization	0.137
GO:0009948	anterior/posterior axis specification	0.1372
GO:0007229	integrin-mediated signaling pathway	0.1372
GO:0000041	transition metal ion transport	0.1375
GO:0042177	negative regulation of protein catabolic process	0.1375
GO:1903051	negative regulation of proteolysis involved in cellular protein catabolic process	0.1375
GO:1903363	negative regulation of cellular protein catabolic process	0.1375
GO:0019637	organophosphate metabolic process	0.1386
GO:1901800	positive regulation of proteasomal protein catabolic process	0.139
GO:0051647	nucleus localization	0.1397
GO:0000003	reproduction	0.14
GO:0034622	cellular macromolecular complex assembly	0.1414
GO:0044085	cellular component biogenesis	0.1415
GO:0043124	negative regulation of I-kappaB kinase/NF-kappaB signaling	0.1418
GO:0046599	regulation of centriole replication	0.1418
GO:0071684	organism emergence from protective structure	0.1418
GO:0040019	positive regulation of embryonic development	0.1427
GO:0048869	cellular developmental process	0.1431
GO:0043410	positive regulation of MAPK cascade	0.1432
GO:0008348	negative regulation of antimicrobial humoral response	0.1439
GO:0002921	negative regulation of humoral immune response	0.1439
GO:0035017	cuticle pattern formation	0.144
GO:0003002	regionalization	0.1444
GO:0007224	smoothened signaling pathway	0.1451
GO:0046824	positive regulation of nucleocytoplasmic transport	0.1453
GO:0090288	negative regulation of cellular response to growth factor stimulus	0.1458
GO:0050953	sensory perception of light stimulus	0.1459
GO:2000116	regulation of cysteine-type endopeptidase activity	0.1467
GO:0019101	female somatic sex determination	0.1471
GO:0002777	antimicrobial peptide biosynthetic process	0.1472
GO:0002805	regulation of antimicrobial peptide biosynthetic process	0.1472
GO:0007379	segment specification	0.1478
GO:0008285	negative regulation of cell proliferation	0.148
GO:0048512	circadian behavior	0.1485
GO:0007059	chromosome segregation	0.1486
GO:0050768	negative regulation of neurogenesis	0.1492
GO:0051656	establishment of organelle localization	0.1495
GO:0032268	regulation of cellular protein metabolic process	0.1502
GO:0034660	ncRNA metabolic process	0.1502
GO:0014904	myotube cell development	0.1505
GO:0034314	Arp2/3 complex-mediated actin nucleation	0.1505
GO:0048741	skeletal muscle fiber development	0.1505
GO:0016055	Wnt signaling pathway	0.1507
GO:0007612	learning	0.1508
GO:0031330	negative regulation of cellular catabolic process	0.1515
GO:0007616	long-term memory	0.1518
GO:0030111	regulation of Wnt signaling pathway	0.1518
GO:0001514	selenocysteine incorporation	0.1528
GO:0035293	chitin-based larval cuticle pattern formation	0.153
GO:0006909	phagocytosis	0.1542
GO:0031440	regulation of mRNA 3'-end processing	0.1559
GO:0007626	locomotory behavior	0.1559
GO:0043902	positive regulation of multi-organism process	0.1574
GO:0006903	vesicle targeting	0.1583
GO:0000212	meiotic spindle organization	0.1587
GO:0006633	fatty acid biosynthetic process	0.1587
GO:0019219	regulation of nucleobase-containing compound metabolic process	0.1587
GO:0000132	establishment of mitotic spindle orientation	0.1595
GO:0033554	cellular response to stress	0.1601
GO:1901214	regulation of neuron death	0.1609
GO:0070997	neuron death	0.1609
GO:0044711	single-organism biosynthetic process	0.1626
GO:0051293	establishment of spindle localization	0.1635
GO:0051653	spindle localization	0.1635
GO:0007389	pattern specification process	0.1636
GO:0045596	negative regulation of cell differentiation	0.1638
GO:0046426	negative regulation of JAK-STAT cascade	0.1654
GO:1904893	negative regulation of STAT cascade	0.1654
GO:0009611	response to wounding	0.1655
GO:0008542	visual learning	0.166
GO:0045595	regulation of cell differentiation	0.1662
GO:0033363	secretory granule organization	0.1664
GO:0045572	positive regulation of imaginal disc growth	0.1665
GO:1903507	negative regulation of nucleic acid-templated transcription	0.1666
GO:0045892	negative regulation of transcription; DNA-templated	0.1666
GO:1902679	negative regulation of RNA biosynthetic process	0.1666
GO:0002183	cytoplasmic translational initiation	0.1693
GO:0007308	oocyte construction	0.1699
GO:0006950	response to stress	0.1703
GO:0006508	proteolysis	0.1705
GO:0045862	positive regulation of proteolysis	0.1709
GO:0008033	tRNA processing	0.1713
GO:0010977	negative regulation of neuron projection development	0.1718
GO:0072499	photoreceptor cell axon guidance	0.1723
GO:1903364	positive regulation of cellular protein catabolic process	0.1724
GO:0010564	regulation of cell cycle process	0.1726
GO:0008069	dorsal/ventral axis specification; ovarian follicular epithelium	0.1729
GO:0051246	regulation of protein metabolic process	0.1739
GO:0006796	phosphate-containing compound metabolic process	0.1751
GO:0035151	regulation of tube size; open tracheal system	0.1758
GO:0032435	negative regulation of proteasomal ubiquitin-dependent protein catabolic process	0.1763
GO:1901799	negative regulation of proteasomal protein catabolic process	0.1763
GO:0043525	positive regulation of neuron apoptotic process	0.1764
GO:0048024	regulation of mRNA splicing; via spliceosome	0.177
GO:0002168	instar larval development	0.1778
GO:0032879	regulation of localization	0.1784
GO:0045199	maintenance of epithelial cell apical/basal polarity	0.1798
GO:0042692	muscle cell differentiation	0.1802
GO:0007163	establishment or maintenance of cell polarity	0.1802
GO:0044249	cellular biosynthetic process	0.1806
GO:0051726	regulation of cell cycle	0.1808
GO:0035190	syncytial nuclear migration	0.1808
GO:0072348	sulfur compound transport	0.1824
GO:0051028	mRNA transport	0.1829
GO:0032984	macromolecular complex disassembly	0.1839
GO:0007310	oocyte dorsal/ventral axis specification	0.184
GO:0042391	regulation of membrane potential	0.184
GO:0042176	regulation of protein catabolic process	0.184
GO:0048149	behavioral response to ethanol	0.1847
GO:0051294	establishment of spindle orientation	0.185
GO:0043624	cellular protein complex disassembly	0.1857
GO:0043241	protein complex disassembly	0.1861
GO:1900073	regulation of neuromuscular synaptic transmission	0.1863
GO:0014013	regulation of gliogenesis	0.1865
GO:0014009	glial cell proliferation	0.1865
GO:0060251	regulation of glial cell proliferation	0.1865
GO:0007362	terminal region determination	0.1866
GO:0045792	negative regulation of cell size	0.1871
GO:0000910	cytokinesis	0.1876
GO:0007293	germarium-derived egg chamber formation	0.1879
GO:0043524	negative regulation of neuron apoptotic process	0.1879
GO:0022414	reproductive process	0.1883
GO:0007346	regulation of mitotic cell cycle	0.1886
GO:0071560	cellular response to transforming growth factor beta stimulus	0.1888
GO:0071559	response to transforming growth factor beta	0.1888
GO:0006259	DNA metabolic process	0.1889
GO:0006793	phosphorus metabolic process	0.189
GO:0016348	imaginal disc-derived leg joint morphogenesis	0.1895
GO:1903008	organelle disassembly	0.1895
GO:2001044	regulation of integrin-mediated signaling pathway	0.1896
GO:2001046	positive regulation of integrin-mediated signaling pathway	0.1896
GO:0060250	germ-line stem-cell niche homeostasis	0.1901
GO:0030154	cell differentiation	0.1903
GO:0043112	receptor metabolic process	0.1917
GO:0048609	multicellular organismal reproductive process	0.1919
GO:0032388	positive regulation of intracellular transport	0.1936
GO:0035002	liquid clearance; open tracheal system	0.1952
GO:0035186	syncytial blastoderm mitotic cell cycle	0.1952
GO:0033301	cell cycle comprising mitosis without cytokinesis	0.1952
GO:0051179	localization	0.1966
GO:0009584	detection of visible light	0.1969
GO:0007615	anesthesia-resistant memory	0.197
GO:1902904	negative regulation of supramolecular fiber organization	0.1973
GO:0045977	positive regulation of mitotic cell cycle; embryonic	0.1979
GO:0032436	positive regulation of proteasomal ubiquitin-dependent protein catabolic process	0.198
GO:0043062	extracellular structure organization	0.1985
GO:1902589	single-organism organelle organization	0.1992
GO:0051051	negative regulation of transport	0.2
GO:0045610	regulation of hemocyte differentiation	0.2009
GO:0040023	establishment of nucleus localization	0.2012
GO:0034333	adherens junction assembly	0.2012
GO:0043122	regulation of I-kappaB kinase/NF-kappaB signaling	0.2013
GO:0060548	negative regulation of cell death	0.2014
GO:0007350	blastoderm segmentation	0.2028
GO:0043043	peptide biosynthetic process	0.2031
GO:0042127	regulation of cell proliferation	0.2031
GO:0006364	rRNA processing	0.2033
GO:0007127	meiosis I	0.2035
GO:0034762	regulation of transmembrane transport	0.2036
GO:0034764	positive regulation of transmembrane transport	0.2036
GO:0034765	regulation of ion transmembrane transport	0.2036
GO:0034767	positive regulation of ion transmembrane transport	0.2036
GO:0043270	positive regulation of ion transport	0.2036
GO:1904062	regulation of cation transmembrane transport	0.2036
GO:1904064	positive regulation of cation transmembrane transport	0.2036
GO:1903312	negative regulation of mRNA metabolic process	0.204
GO:0050686	negative regulation of mRNA processing	0.204
GO:0048025	negative regulation of mRNA splicing; via spliceosome	0.204
GO:0051304	chromosome separation	0.2052
GO:0003402	planar cell polarity pathway involved in axis elongation	0.2057
GO:0060439	trachea morphogenesis	0.2058
GO:0048167	regulation of synaptic plasticity	0.206
GO:0030241	skeletal muscle myosin thick filament assembly	0.2066
GO:0071688	striated muscle myosin thick filament assembly	0.2066
GO:0008306	associative learning	0.207
GO:0048863	stem cell differentiation	0.2075
GO:0019731	antibacterial humoral response	0.2081
GO:0007110	meiosis I cytokinesis	0.2082
GO:0007111	meiosis II cytokinesis	0.2082
GO:0001666	response to hypoxia	0.2082
GO:0036293	response to decreased oxygen levels	0.2082
GO:0065003	macromolecular complex assembly	0.2083
GO:0008363	larval chitin-based cuticle development	0.2086
GO:0051049	regulation of transport	0.2092
GO:0000422	mitophagy	0.2094
GO:0061726	mitochondrion disassembly	0.2094
GO:1901990	regulation of mitotic cell cycle phase transition	0.2099
GO:1901987	regulation of cell cycle phase transition	0.2099
GO:1901137	carbohydrate derivative biosynthetic process	0.2108
GO:0090175	regulation of establishment of planar polarity	0.2108
GO:1903578	regulation of ATP metabolic process	0.2112
GO:0010638	positive regulation of organelle organization	0.2118
GO:0035330	regulation of hippo signaling	0.2128
GO:0044331	cell-cell adhesion mediated by cadherin	0.2128
GO:0006541	glutamine metabolic process	0.2129
GO:0032008	positive regulation of TOR signaling	0.2136
GO:0001178	regulation of transcriptional start site selection at RNA polymerase II promoter	0.2138
GO:0006626	protein targeting to mitochondrion	0.2143
GO:0070585	protein localization to mitochondrion	0.2143
GO:0072655	establishment of protein localization to mitochondrion	0.2143
GO:0043281	regulation of cysteine-type endopeptidase activity involved in apoptotic process	0.2145
GO:0035152	regulation of tube architecture; open tracheal system	0.2148
GO:0048469	cell maturation	0.215
GO:0044786	cell cycle DNA replication	0.2151
GO:0046425	regulation of JAK-STAT cascade	0.2152
GO:1904892	regulation of STAT cascade	0.2152
GO:0007619	courtship behavior	0.2153
GO:0000288	nuclear-transcribed mRNA catabolic process; deadenylation-dependent decay	0.2161
GO:0044271	cellular nitrogen compound biosynthetic process	0.2165
GO:0046889	positive regulation of lipid biosynthetic process	0.2167
GO:0035282	segmentation	0.217
GO:0043604	amide biosynthetic process	0.2176
GO:0006511	ubiquitin-dependent protein catabolic process	0.2182
GO:0019941	modification-dependent protein catabolic process	0.2182
GO:0046486	glycerolipid metabolic process	0.219
GO:1903052	positive regulation of proteolysis involved in cellular protein catabolic process	0.2202
GO:0003383	apical constriction	0.222
GO:0030100	regulation of endocytosis	0.2222
GO:0061640	cytoskeleton-dependent cytokinesis	0.2223
GO:0006406	mRNA export from nucleus	0.2225
GO:0071427	mRNA-containing ribonucleoprotein complex export from nucleus	0.2225
GO:0016320	endoplasmic reticulum membrane fusion	0.2227
GO:0043408	regulation of MAPK cascade	0.2229
GO:0002699	positive regulation of immune effector process	0.2238
GO:0002922	positive regulation of humoral immune response	0.2238
GO:0002225	positive regulation of antimicrobial peptide production	0.2238
GO:0002760	positive regulation of antimicrobial humoral response	0.2238
GO:0002702	positive regulation of production of molecular mediator of immune response	0.2238
GO:0019432	triglyceride biosynthetic process	0.2239
GO:0007006	mitochondrial membrane organization	0.2243
GO:0008358	maternal determination of anterior/posterior axis; embryo	0.2246
GO:0007314	oocyte anterior/posterior axis specification	0.2246
GO:0043484	regulation of RNA splicing	0.2246
GO:0050684	regulation of mRNA processing	0.2246
GO:0070050	neuron cellular homeostasis	0.2247
GO:0043277	apoptotic cell clearance	0.2251
GO:0000018	regulation of DNA recombination	0.2256
GO:0070482	response to oxygen levels	0.2257
GO:0046716	muscle cell cellular homeostasis	0.2263
GO:0098656	anion transmembrane transport	0.2277
GO:0070972	protein localization to endoplasmic reticulum	0.2281
GO:0003012	muscle system process	0.2283
GO:0016310	phosphorylation	0.2285
GO:0070252	actin-mediated cell contraction	0.229
GO:0030512	negative regulation of transforming growth factor beta receptor signaling pathway	0.2291
GO:1903845	negative regulation of cellular response to transforming growth factor beta stimulus	0.2291
GO:0046666	retinal cell programmed cell death	0.2298
GO:0019222	regulation of metabolic process	0.2315
GO:0097305	response to alcohol	0.2317
GO:0007635	chemosensory behavior	0.2318
GO:0031638	zymogen activation	0.2325
GO:1901215	negative regulation of neuron death	0.234
GO:0032386	regulation of intracellular transport	0.2344
GO:0060255	regulation of macromolecule metabolic process	0.2346
GO:0045500	sevenless signaling pathway	0.2351
GO:0008049	male courtship behavior	0.2367
GO:1903035	negative regulation of response to wounding	0.2378
GO:0033045	regulation of sister chromatid segregation	0.2378
GO:0051983	regulation of chromosome segregation	0.2378
GO:0051704	multi-organism process	0.2381
GO:0030071	regulation of mitotic metaphase/anaphase transition	0.2381
GO:1902099	regulation of metaphase/anaphase transition of cell cycle	0.2381
GO:0035150	regulation of tube size	0.2392
GO:0006206	pyrimidine nucleobase metabolic process	0.2401
GO:0008090	retrograde axonal transport	0.2401
GO:0007613	memory	0.2417
GO:0002244	hematopoietic progenitor cell differentiation	0.2417
GO:0032011	ARF protein signal transduction	0.2417
GO:0060218	hematopoietic stem cell differentiation	0.2417
GO:1901532	regulation of hematopoietic progenitor cell differentiation	0.2417
GO:1902036	regulation of hematopoietic stem cell differentiation	0.2417
GO:0098529	neuromuscular junction development; skeletal muscle fiber	0.2419
GO:0014866	skeletal myofibril assembly	0.242
GO:0009889	regulation of biosynthetic process	0.2422
GO:0031326	regulation of cellular biosynthetic process	0.2422
GO:2000425	regulation of apoptotic cell clearance	0.2422
GO:2000427	positive regulation of apoptotic cell clearance	0.2422
GO:0042023	DNA endoreduplication	0.2429
GO:0031038	myosin II filament organization	0.2431
GO:0009642	response to light intensity	0.2434
GO:0016062	adaptation of rhodopsin mediated signaling	0.2434
GO:0023058	adaptation of signaling pathway	0.2434
GO:0036367	light adaption	0.2434
GO:0009953	dorsal/ventral pattern formation	0.2438
GO:1901991	negative regulation of mitotic cell cycle phase transition	0.2445
GO:1901988	negative regulation of cell cycle phase transition	0.2445
GO:0070633	transepithelial transport	0.2447
GO:0042045	epithelial fluid transport	0.2447
GO:0016318	ommatidial rotation	0.2447
GO:0042307	positive regulation of protein import into nucleus	0.2453
GO:1904591	positive regulation of protein import	0.2453
GO:1900182	positive regulation of protein localization to nucleus	0.2453
GO:0007005	mitochondrion organization	0.2454
GO:0001522	pseudouridine synthesis	0.2462
GO:0030198	extracellular matrix organization	0.2463
GO:0007076	mitotic chromosome condensation	0.2471
GO:0061024	membrane organization	0.2472
GO:0006399	tRNA metabolic process	0.2486
GO:0098542	defense response to other organism	0.2488
GO:0080135	regulation of cellular response to stress	0.2491
GO:0002833	positive regulation of response to biotic stimulus	0.2493
GO:0046595	establishment of pole plasm mRNA localization	0.2494
GO:0009649	entrainment of circadian clock	0.2497
GO:1902533	positive regulation of intracellular signal transduction	0.2501
GO:0009895	negative regulation of catabolic process	0.2505
GO:0043632	modification-dependent macromolecule catabolic process	0.2506
GO:0036099	female germ-line stem cell population maintenance	0.2509
GO:0007625	grooming behavior	0.2513
GO:0015696	ammonium transport	0.2515
GO:0019722	calcium-mediated signaling	0.2517
GO:0090101	negative regulation of transmembrane receptor protein serine/threonine kinase signaling pathway	0.2525
GO:1901186	positive regulation of ERBB signaling pathway	0.2533
GO:0045742	positive regulation of epidermal growth factor receptor signaling pathway	0.2533
GO:0070646	protein modification by small protein removal	0.2535
GO:0045732	positive regulation of protein catabolic process	0.2536
GO:0022607	cellular component assembly	0.2542
GO:0007562	eclosion	0.2544
GO:0043069	negative regulation of programmed cell death	0.2556
GO:0000380	alternative mRNA splicing; via spliceosome	0.2566
GO:0000381	regulation of alternative mRNA splicing; via spliceosome	0.2566
GO:0042337	cuticle development involved in chitin-based cuticle molting cycle	0.2567
GO:0044773	mitotic DNA damage checkpoint	0.2574
GO:0044774	mitotic DNA integrity checkpoint	0.2574
GO:0006310	DNA recombination	0.2579
GO:0035203	regulation of lamellocyte differentiation	0.2579
GO:0035204	negative regulation of lamellocyte differentiation	0.2579
GO:0045611	negative regulation of hemocyte differentiation	0.2579
GO:0045613	regulation of plasmatocyte differentiation	0.2579
GO:0045614	negative regulation of plasmatocyte differentiation	0.2579
GO:0048581	negative regulation of post-embryonic development	0.2579
GO:0048070	regulation of developmental pigmentation	0.2581
GO:0030951	establishment or maintenance of microtubule cytoskeleton polarity	0.2582
GO:0030041	actin filament polymerization	0.2596
GO:0008344	adult locomotory behavior	0.2601
GO:0035159	regulation of tube length; open tracheal system	0.2606
GO:0007599	hemostasis	0.261
GO:0050817	coagulation	0.261
GO:0042381	hemolymph coagulation	0.261
GO:0043297	apical junction assembly	0.2619
GO:0034728	nucleosome organization	0.2624
GO:0050794	regulation of cellular process	0.2626
GO:0035272	exocrine system development	0.2634
GO:0007431	salivary gland development	0.2634
GO:0016199	axon midline choice point recognition	0.2635
GO:0072528	pyrimidine-containing compound biosynthetic process	0.2641
GO:1902850	microtubule cytoskeleton organization involved in mitosis	0.2646
GO:0043242	negative regulation of protein complex disassembly	0.265
GO:1901880	negative regulation of protein depolymerization	0.265
GO:0006355	regulation of transcription; DNA-templated	0.2664
GO:2001141	regulation of RNA biosynthetic process	0.2664
GO:1903506	regulation of nucleic acid-templated transcription	0.2664
GO:0042493	response to drug	0.2668
GO:0007095	mitotic G2 DNA damage checkpoint	0.2672
GO:0044818	mitotic G2/M transition checkpoint	0.2672
GO:1902750	negative regulation of cell cycle G2/M phase transition	0.2672
GO:0010972	negative regulation of G2/M transition of mitotic cell cycle	0.2672
GO:0031572	G2 DNA damage checkpoint	0.2672
GO:0045879	negative regulation of smoothened signaling pathway	0.2681
GO:0051494	negative regulation of cytoskeleton organization	0.2681
GO:0006865	amino acid transport	0.2688
GO:0045842	positive regulation of mitotic metaphase/anaphase transition	0.2692
GO:0051984	positive regulation of chromosome segregation	0.2692
GO:1901970	positive regulation of mitotic sister chromatid separation	0.2692
GO:1902101	positive regulation of metaphase/anaphase transition of cell cycle	0.2692
GO:1905820	positive regulation of chromosome separation	0.2692
GO:0045927	positive regulation of growth	0.2696
GO:0007097	nuclear migration	0.2697
GO:0006812	cation transport	0.2703
GO:0010454	negative regulation of cell fate commitment	0.2707
GO:0009451	RNA modification	0.2708
GO:0006897	endocytosis	0.2709
GO:0031401	positive regulation of protein modification process	0.2724
GO:0007610	behavior	0.2728
GO:0010950	positive regulation of endopeptidase activity	0.2735
GO:0010952	positive regulation of peptidase activity	0.2735
GO:2001056	positive regulation of cysteine-type endopeptidase activity	0.2735
GO:0031347	regulation of defense response	0.2739
GO:1903828	negative regulation of cellular protein localization	0.274
GO:0042332	gravitaxis	0.2758
GO:0009629	response to gravity	0.2758
GO:1905881	positive regulation of oogenesis	0.2759
GO:2000243	positive regulation of reproductive process	0.2759
GO:0032989	cellular component morphogenesis	0.2763
GO:0045787	positive regulation of cell cycle	0.2768
GO:0030177	positive regulation of Wnt signaling pathway	0.2769
GO:0008105	asymmetric protein localization	0.2772
GO:0032465	regulation of cytokinesis	0.2776
GO:0009967	positive regulation of signal transduction	0.2784
GO:0042325	regulation of phosphorylation	0.2787
GO:0035026	leading edge cell differentiation	0.2788
GO:0046663	dorsal closure; leading edge cell differentiation	0.2788
GO:0007424	open tracheal system development	0.2791
GO:0007220	Notch receptor processing	0.2796
GO:0030048	actin filament-based movement	0.2803
GO:0006023	aminoglycan biosynthetic process	0.2806
GO:0007052	mitotic spindle organization	0.2809
GO:0046620	regulation of organ growth	0.2826
GO:0015766	disaccharide transport	0.284
GO:0015771	trehalose transport	0.284
GO:0015772	oligosaccharide transport	0.284
GO:0006140	regulation of nucleotide metabolic process	0.2846
GO:1900542	regulation of purine nucleotide metabolic process	0.2846
GO:0044088	regulation of vacuole organization	0.2855
GO:0044090	positive regulation of vacuole organization	0.2855
GO:1901096	regulation of autophagosome maturation	0.2855
GO:1901098	positive regulation of autophagosome maturation	0.2855
GO:0038202	TORC1 signaling	0.2856
GO:0048864	stem cell development	0.2857
GO:0006879	cellular iron ion homeostasis	0.2859
GO:0019220	regulation of phosphate metabolic process	0.2862
GO:0051174	regulation of phosphorus metabolic process	0.2862
GO:0090407	organophosphate biosynthetic process	0.2866
GO:0006338	chromatin remodeling	0.2866
GO:0048079	regulation of cuticle pigmentation	0.2867
GO:0003382	epithelial cell morphogenesis	0.2867
GO:0044093	positive regulation of molecular function	0.2875
GO:0006790	sulfur compound metabolic process	0.2878
GO:0048278	vesicle docking	0.2878
GO:0006904	vesicle docking involved in exocytosis	0.2878
GO:0045840	positive regulation of mitotic nuclear division	0.2907
GO:0051785	positive regulation of nuclear division	0.2907
GO:0045571	negative regulation of imaginal disc growth	0.2908
GO:0051258	protein polymerization	0.2926
GO:0014016	neuroblast differentiation	0.2927
GO:1900037	regulation of cellular response to hypoxia	0.2931
GO:1900038	negative regulation of cellular response to hypoxia	0.2931
GO:0006644	phospholipid metabolic process	0.2932
GO:0035090	maintenance of apical/basal cell polarity	0.2934
GO:0060538	skeletal muscle organ development	0.2937
GO:0006970	response to osmotic stress	0.2941
GO:0042048	olfactory behavior	0.2943
GO:0048067	cuticle pigmentation	0.2945
GO:0016081	synaptic vesicle docking	0.2966
GO:0051338	regulation of transferase activity	0.2969
GO:0071824	protein-DNA complex subunit organization	0.2969
GO:0044802	single-organism membrane organization	0.2971
GO:0007608	sensory perception of smell	0.2973
GO:0043066	negative regulation of apoptotic process	0.2978
GO:0006890	retrograde vesicle-mediated transport; Golgi to ER	0.2981
GO:0030514	negative regulation of BMP signaling pathway	0.2987
GO:0098754	detoxification	0.2991
GO:1902115	regulation of organelle assembly	0.2992
GO:0044272	sulfur compound biosynthetic process	0.2993
GO:0033227	dsRNA transport	0.2994
GO:0010468	regulation of gene expression	0.2997
GO:0051261	protein depolymerization	0.3
GO:0007400	neuroblast fate determination	0.3001
GO:0014017	neuroblast fate commitment	0.3001
GO:0042693	muscle cell fate commitment	0.3001
GO:0044839	cell cycle G2/M phase transition	0.3004
GO:0051303	establishment of chromosome localization	0.301
GO:0050000	chromosome localization	0.301
GO:0071840	cellular component organization or biogenesis	0.3011
GO:0031396	regulation of protein ubiquitination	0.3023
GO:0045665	negative regulation of neuron differentiation	0.3028
GO:1990778	protein localization to cell periphery	0.3031
GO:0006468	protein phosphorylation	0.3033
GO:1905330	regulation of morphogenesis of an epithelium	0.3034
GO:0022406	membrane docking	0.3036
GO:0044273	sulfur compound catabolic process	0.3037
GO:0042676	compound eye cone cell fate commitment	0.3044
GO:0007098	centrosome cycle	0.3045
GO:0045471	response to ethanol	0.3046
GO:0042254	ribosome biogenesis	0.3049
GO:0046532	regulation of photoreceptor cell differentiation	0.306
GO:0030001	metal ion transport	0.3065
GO:0030708	germarium-derived female germ-line cyst encapsulation	0.3089
GO:0048139	female germ-line cyst encapsulation	0.3089
GO:0090316	positive regulation of intracellular protein transport	0.3105
GO:0010389	regulation of G2/M transition of mitotic cell cycle	0.3109
GO:0000086	G2/M transition of mitotic cell cycle	0.3109
GO:1902749	regulation of cell cycle G2/M phase transition	0.3109
GO:0016311	dephosphorylation	0.311
GO:0043038	amino acid activation	0.3113
GO:0043039	tRNA aminoacylation	0.3113
GO:0006418	tRNA aminoacylation for protein translation	0.3113
GO:0042060	wound healing	0.3124
GO:0043092	L-amino acid import	0.3137
GO:0044341	sodium-dependent phosphate transport	0.3137
GO:0051938	L-glutamate import	0.3137
GO:0006471	protein ADP-ribosylation	0.3138
GO:0046328	regulation of JNK cascade	0.315
GO:0016578	histone deubiquitination	0.3153
GO:0030859	polarized epithelial cell differentiation	0.3158
GO:0045198	establishment of epithelial cell apical/basal polarity	0.3158
GO:0008284	positive regulation of cell proliferation	0.3166
GO:0051445	regulation of meiotic cell cycle	0.317
GO:0044281	small molecule metabolic process	0.3176
GO:0000963	mitochondrial RNA processing	0.3193
GO:0048388	endosomal lumen acidification	0.3198
GO:0007035	vacuolar acidification	0.3198
GO:0007009	plasma membrane organization	0.3198
GO:0007274	neuromuscular synaptic transmission	0.3204
GO:0050908	detection of light stimulus involved in visual perception	0.3208
GO:0007166	cell surface receptor signaling pathway	0.321
GO:0051641	cellular localization	0.3212
GO:0030178	negative regulation of Wnt signaling pathway	0.3215
GO:0043044	ATP-dependent chromatin remodeling	0.3216
GO:0048732	gland development	0.3216
GO:0060628	regulation of ER to Golgi vesicle-mediated transport	0.3219
GO:0007029	endoplasmic reticulum organization	0.3221
GO:0006415	translational termination	0.323
GO:0030163	protein catabolic process	0.3232
GO:0044257	cellular protein catabolic process	0.3233
GO:0051603	proteolysis involved in cellular protein catabolic process	0.3233
GO:0050804	modulation of synaptic transmission	0.3238
GO:0030042	actin filament depolymerization	0.3239
GO:0060967	negative regulation of gene silencing by RNA	0.3242
GO:0007460	R8 cell fate commitment	0.3242
GO:2001235	positive regulation of apoptotic signaling pathway	0.3242
GO:0042810	pheromone metabolic process	0.3243
GO:0042811	pheromone biosynthetic process	0.3243
GO:0030497	fatty acid elongation	0.3243
GO:0017148	negative regulation of translation	0.3244
GO:0006518	peptide metabolic process	0.3247
GO:0010212	response to ionizing radiation	0.3256
GO:0009880	embryonic pattern specification	0.3262
GO:0033108	mitochondrial respiratory chain complex assembly	0.3264
GO:0007603	phototransduction; visible light	0.3266
GO:0006650	glycerophospholipid metabolic process	0.3267
GO:0008219	cell death	0.3267
GO:0006091	generation of precursor metabolites and energy	0.327
GO:0035383	thioester metabolic process	0.3272
GO:0006637	acyl-CoA metabolic process	0.3272
GO:1903320	regulation of protein modification by small protein conjugation or removal	0.3283
GO:0032102	negative regulation of response to external stimulus	0.3294
GO:1903707	negative regulation of hemopoiesis	0.3295
GO:0010883	regulation of lipid storage	0.3306
GO:0042386	hemocyte differentiation	0.3315
GO:0048138	germ-line cyst encapsulation	0.3316
GO:0019725	cellular homeostasis	0.332
GO:0006325	chromatin organization	0.3324
GO:0048468	cell development	0.3324
GO:0000077	DNA damage checkpoint	0.3327
GO:0031570	DNA integrity checkpoint	0.3327
GO:0032272	negative regulation of protein polymerization	0.3332
GO:0016573	histone acetylation	0.3333
GO:0030011	maintenance of cell polarity	0.3336
GO:0045465	R8 cell differentiation	0.3341
GO:0060341	regulation of cellular localization	0.3361
GO:0002807	positive regulation of antimicrobial peptide biosynthetic process	0.3362
GO:0010823	negative regulation of mitochondrion organization	0.3368
GO:0060438	trachea development	0.3371
GO:0000165	MAPK cascade	0.3372
GO:0023014	signal transduction by protein phosphorylation	0.3372
GO:0051272	positive regulation of cellular component movement	0.3376
GO:0098657	import into cell	0.3379
GO:0046112	nucleobase biosynthetic process	0.3382
GO:0072599	establishment of protein localization to endoplasmic reticulum	0.3384
GO:0045047	protein targeting to ER	0.3384
GO:0043086	negative regulation of catalytic activity	0.3389
GO:0046596	regulation of viral entry into host cell	0.3389
GO:0046598	positive regulation of viral entry into host cell	0.3389
GO:0046622	positive regulation of organ growth	0.339
GO:0046467	membrane lipid biosynthetic process	0.3393
GO:0060541	respiratory system development	0.3396
GO:0006457	protein folding	0.3397
GO:0007315	pole plasm assembly	0.3403
GO:0046148	pigment biosynthetic process	0.3405
GO:0060284	regulation of cell development	0.3421
GO:0003333	amino acid transmembrane transport	0.3422
GO:0035019	somatic stem cell population maintenance	0.3422
GO:0043413	macromolecule glycosylation	0.3423
GO:0070085	glycosylation	0.3423
GO:0006486	protein glycosylation	0.3423
GO:0060361	flight	0.3423
GO:0022416	chaeta development	0.3426
GO:0046474	glycerophospholipid biosynthetic process	0.3428
GO:1900426	positive regulation of defense response to bacterium	0.344
GO:1990138	neuron projection extension	0.344
GO:0031163	metallo-sulfur cluster assembly	0.3459
GO:0016226	iron-sulfur cluster assembly	0.3459
GO:0010556	regulation of macromolecule biosynthetic process	0.3459
GO:2000112	regulation of cellular macromolecule biosynthetic process	0.3459
GO:0009950	dorsal/ventral axis specification	0.3462
GO:0007131	reciprocal meiotic recombination	0.3472
GO:0035825	reciprocal DNA recombination	0.3472
GO:0046626	regulation of insulin receptor signaling pathway	0.3481
GO:1900076	regulation of cellular response to insulin stimulus	0.3481
GO:0045117	azole transport	0.3482
GO:2000027	regulation of organ morphogenesis	0.3482
GO:0016545	male courtship behavior; veined wing vibration	0.3487
GO:0048865	stem cell fate commitment	0.3487
GO:0048477	oogenesis	0.3488
GO:0000184	nuclear-transcribed mRNA catabolic process; nonsense-mediated decay	0.349
GO:0035206	regulation of hemocyte proliferation	0.3491
GO:0031349	positive regulation of defense response	0.3496
GO:0010035	response to inorganic substance	0.3498
GO:0006412	translation	0.3499
GO:0007292	female gamete generation	0.3505
GO:0060027	convergent extension involved in gastrulation	0.3509
GO:1903311	regulation of mRNA metabolic process	0.3515
GO:0009996	negative regulation of cell fate specification	0.3519
GO:0046533	negative regulation of photoreceptor cell differentiation	0.3519
GO:0006723	cuticle hydrocarbon biosynthetic process	0.3524
GO:0072507	divalent inorganic cation homeostasis	0.3529
GO:0046189	phenol-containing compound biosynthetic process	0.3535
GO:0016191	synaptic vesicle uncoating	0.3549
GO:0031122	cytoplasmic microtubule organization	0.3549
GO:0072318	clathrin coat disassembly	0.3549
GO:0072319	vesicle uncoating	0.3549
GO:0008593	regulation of Notch signaling pathway	0.3562
GO:0051235	maintenance of location	0.3575
GO:0019991	septate junction assembly	0.3584
GO:0042147	retrograde transport; endosome to Golgi	0.3584
GO:0070302	regulation of stress-activated protein kinase signaling cascade	0.3586
GO:0032872	regulation of stress-activated MAPK cascade	0.3586
GO:0006367	transcription initiation from RNA polymerase II promoter	0.3587
GO:0006352	DNA-templated transcription; initiation	0.3587
GO:0007260	tyrosine phosphorylation of STAT protein	0.3592
GO:0007262	STAT protein import into nucleus	0.3592
GO:1901657	glycosyl compound metabolic process	0.3614
GO:0006638	neutral lipid metabolic process	0.3617
GO:0006639	acylglycerol metabolic process	0.3617
GO:0030510	regulation of BMP signaling pathway	0.3618
GO:0007219	Notch signaling pathway	0.363
GO:1902914	regulation of protein polyubiquitination	0.3636
GO:1902916	positive regulation of protein polyubiquitination	0.3636
GO:0045746	negative regulation of Notch signaling pathway	0.3638
GO:0055074	calcium ion homeostasis	0.3657
GO:0007632	visual behavior	0.3659
GO:0051646	mitochondrion localization	0.3661
GO:0046504	glycerol ether biosynthetic process	0.3663
GO:0008611	ether lipid biosynthetic process	0.3663
GO:0046485	ether lipid metabolic process	0.3663
GO:0097384	cellular lipid biosynthetic process	0.3663
GO:1901503	ether biosynthetic process	0.3663
GO:0045176	apical protein localization	0.3664
GO:0034645	cellular macromolecule biosynthetic process	0.3665
GO:0006261	DNA-dependent DNA replication	0.3668
GO:0019538	protein metabolic process	0.3668
GO:0051236	establishment of RNA localization	0.3671
GO:0015931	nucleobase-containing compound transport	0.3671
GO:0007135	meiosis II	0.3673
GO:0030722	establishment of oocyte nucleus localization involved in oocyte dorsal/ventral axis specification	0.3675
GO:0007312	oocyte nucleus migration involved in oocyte dorsal/ventral axis specification	0.3675
GO:0051663	oocyte nucleus localization involved in oocyte dorsal/ventral axis specification	0.3675
GO:0051321	meiotic cell cycle	0.3677
GO:0007311	maternal specification of dorsal/ventral axis; oocyte; germ-line encoded	0.3692
GO:0060179	male mating behavior	0.3693
GO:0044765	single-organism transport	0.3693
GO:0050789	regulation of biological process	0.3695
GO:0031111	negative regulation of microtubule polymerization or depolymerization	0.3697
GO:0071902	positive regulation of protein serine/threonine kinase activity	0.3703
GO:0048580	regulation of post-embryonic development	0.3705
GO:0010675	regulation of cellular carbohydrate metabolic process	0.3714
GO:0010906	regulation of glucose metabolic process	0.3714
GO:1902578	single-organism localization	0.3714
GO:0043090	amino acid import	0.3715
GO:0035209	pupal development	0.3715
GO:0006826	iron ion transport	0.3717
GO:0055072	iron ion homeostasis	0.3717
GO:0048640	negative regulation of developmental growth	0.3728
GO:0072659	protein localization to plasma membrane	0.3733
GO:0007617	mating behavior	0.3737
GO:0006220	pyrimidine nucleotide metabolic process	0.3747
GO:0006221	pyrimidine nucleotide biosynthetic process	0.3747
GO:0006040	amino sugar metabolic process	0.3749
GO:1901071	glucosamine-containing compound metabolic process	0.3749
GO:0007043	cell-cell junction assembly	0.3749
GO:0035171	lamellocyte differentiation	0.3749
GO:0042387	plasmatocyte differentiation	0.3749
GO:0099131	ATP hydrolysis coupled ion transmembrane transport	0.3751
GO:0099132	ATP hydrolysis coupled cation transmembrane transport	0.3751
GO:0015991	ATP hydrolysis coupled proton transport	0.3751
GO:0015988	energy coupled proton transmembrane transport; against electrochemical gradient	0.3751
GO:0090662	ATP hydrolysis coupled transmembrane transport	0.3751
GO:0015718	monocarboxylic acid transport	0.3751
GO:0046661	male sex differentiation	0.3751
GO:0035172	hemocyte proliferation	0.3751
GO:0071168	protein localization to chromatin	0.3757
GO:0040016	embryonic cleavage	0.3767
GO:0070593	dendrite self-avoidance	0.3767
GO:0045167	asymmetric protein localization involved in cell fate determination	0.3773
GO:0007010	cytoskeleton organization	0.3773
GO:0061162	establishment of monopolar cell polarity	0.3775
GO:0061339	establishment or maintenance of monopolar cell polarity	0.3775
GO:0030707	ovarian follicle cell development	0.3779
GO:0007093	mitotic cell cycle checkpoint	0.3781
GO:0042417	dopamine metabolic process	0.3787
GO:0051153	regulation of striated muscle cell differentiation	0.379
GO:0051147	regulation of muscle cell differentiation	0.379
GO:0050878	regulation of body fluid levels	0.3794
GO:0033674	positive regulation of kinase activity	0.3795
GO:0051347	positive regulation of transferase activity	0.3795
GO:0010628	positive regulation of gene expression	0.3797
GO:1903706	regulation of hemopoiesis	0.3797
GO:0009132	nucleoside diphosphate metabolic process	0.3801
GO:0030516	regulation of axon extension	0.381
GO:0040017	positive regulation of locomotion	0.381
GO:0045773	positive regulation of axon extension	0.381
GO:0050772	positive regulation of axonogenesis	0.381
GO:0061387	regulation of extent of cell growth	0.381
GO:0016198	axon choice point recognition	0.3813
GO:0043603	cellular amide metabolic process	0.3816
GO:0008354	germ cell migration	0.3817
GO:0007606	sensory perception of chemical stimulus	0.3822
GO:0080134	regulation of response to stress	0.3822
GO:0019730	antimicrobial humoral response	0.3825
GO:0006952	defense response	0.3828
GO:0006959	humoral immune response	0.3831
GO:0008407	chaeta morphogenesis	0.3832
GO:0051648	vesicle localization	0.3839
GO:0045448	mitotic cell cycle; embryonic	0.3839
GO:0009987	cellular process	0.3843
GO:0009066	aspartate family amino acid metabolic process	0.3852
GO:0050793	regulation of developmental process	0.3858
GO:0007291	sperm individualization	0.3858
GO:0010025	wax biosynthetic process	0.3859
GO:0010166	wax metabolic process	0.3859
GO:0040018	positive regulation of multicellular organism growth	0.3863
GO:0006030	chitin metabolic process	0.387
GO:0060278	regulation of ovulation	0.387
GO:0051650	establishment of vesicle localization	0.3873
GO:0051716	cellular response to stimulus	0.3889
GO:1904059	regulation of locomotor rhythm	0.3889
GO:0007254	JNK cascade	0.3893
GO:0016060	metarhodopsin inactivation	0.391
GO:0045454	cell redox homeostasis	0.3913
GO:0048082	regulation of adult chitin-containing cuticle pigmentation	0.3916
GO:0045317	equator specification	0.3916
GO:0030713	ovarian follicle cell stalk formation	0.3917
GO:0045476	nurse cell apoptotic process	0.3928
GO:1902742	apoptotic process involved in development	0.3928
GO:0048085	adult chitin-containing cuticle pigmentation	0.393
GO:0010257	NADH dehydrogenase complex assembly	0.3936
GO:0032981	mitochondrial respiratory chain complex I assembly	0.3936
GO:0097031	mitochondrial respiratory chain complex I biogenesis	0.3936
GO:0016325	oocyte microtubule cytoskeleton organization	0.3937
GO:0044265	cellular macromolecule catabolic process	0.3942
GO:0030588	pseudocleavage	0.3943
GO:0030589	pseudocleavage involved in syncytial blastoderm formation	0.3943
GO:0043087	regulation of GTPase activity	0.3944
GO:0010623	programmed cell death involved in cell development	0.3949
GO:0043280	positive regulation of cysteine-type endopeptidase activity involved in apoptotic process	0.396
GO:2000331	regulation of terminal button organization	0.3962
GO:0009064	glutamine family amino acid metabolic process	0.3962
GO:0051188	cofactor biosynthetic process	0.397
GO:0050962	detection of light stimulus involved in sensory perception	0.3976
GO:1905952	regulation of lipid localization	0.3976
GO:0008347	glial cell migration	0.3977
GO:0030952	establishment or maintenance of cytoskeleton polarity	0.3978
GO:0045839	negative regulation of mitotic nuclear division	0.3978
GO:0051784	negative regulation of nuclear division	0.3978
GO:0008057	eye pigment granule organization	0.3981
GO:0033059	cellular pigmentation	0.3981
GO:0048753	pigment granule organization	0.3981
GO:0043900	regulation of multi-organism process	0.399
GO:1905039	carboxylic acid transmembrane transport	0.3993
GO:1903825	organic acid transmembrane transport	0.3993
GO:0001751	compound eye photoreceptor cell differentiation	0.3993
GO:0006473	protein acetylation	0.4
GO:0006475	internal protein amino acid acetylation	0.4
GO:0043543	protein acylation	0.4
GO:0018393	internal peptidyl-lysine acetylation	0.4
GO:0018394	peptidyl-lysine acetylation	0.4
GO:0007178	transmembrane receptor protein serine/threonine kinase signaling pathway	0.4013
GO:0016043	cellular component organization	0.4025
GO:0040003	chitin-based cuticle development	0.4027
GO:0060249	anatomical structure homeostasis	0.4027
GO:1900424	regulation of defense response to bacterium	0.4027
GO:0048520	positive regulation of behavior	0.4028
GO:0031098	stress-activated protein kinase signaling cascade	0.4028
GO:0007186	G-protein coupled receptor signaling pathway	0.4046
GO:0044267	cellular protein metabolic process	0.405
GO:0050766	positive regulation of phagocytosis	0.4055
GO:2000026	regulation of multicellular organismal development	0.4059
GO:0019932	second-messenger-mediated signaling	0.4072
GO:0032147	activation of protein kinase activity	0.4073
GO:0045214	sarcomere organization	0.4075
GO:0009152	purine ribonucleotide biosynthetic process	0.4076
GO:0006281	DNA repair	0.4078
GO:2001233	regulation of apoptotic signaling pathway	0.4089
GO:0051640	organelle localization	0.4093
GO:0048081	positive regulation of cuticle pigmentation	0.4098
GO:0048087	positive regulation of developmental pigmentation	0.4098
GO:0072661	protein targeting to plasma membrane	0.4098
GO:0002684	positive regulation of immune system process	0.4099
GO:0043506	regulation of JUN kinase activity	0.4104
GO:0008258	head involution	0.4104
GO:0017145	stem cell division	0.4108
GO:0003014	renal system process	0.4118
GO:0001932	regulation of protein phosphorylation	0.4118
GO:0006493	protein O-linked glycosylation	0.4125
GO:0007629	flight behavior	0.4128
GO:0035567	non-canonical Wnt signaling pathway	0.4133
GO:0060071	Wnt signaling pathway; planar cell polarity pathway	0.4133
GO:0060969	negative regulation of gene silencing	0.4134
GO:0002065	columnar/cuboidal epithelial cell differentiation	0.4139
GO:0002066	columnar/cuboidal epithelial cell development	0.4139
GO:0050778	positive regulation of immune response	0.4141
GO:0072583	clathrin-dependent endocytosis	0.4144
GO:0006084	acetyl-CoA metabolic process	0.4173
GO:1903146	regulation of mitophagy	0.418
GO:0045931	positive regulation of mitotic cell cycle	0.418
GO:0006117	acetaldehyde metabolic process	0.418
GO:0048854	brain morphogenesis	0.4182
GO:0007162	negative regulation of cell adhesion	0.4183
GO:0048867	stem cell fate determination	0.4183
GO:0050657	nucleic acid transport	0.4187
GO:0050658	RNA transport	0.4187
GO:0050767	regulation of neurogenesis	0.4195
GO:0007316	pole plasm RNA localization	0.42
GO:0032103	positive regulation of response to external stimulus	0.4208
GO:0007527	adult somatic muscle development	0.4213
GO:0000154	rRNA modification	0.4219
GO:0007169	transmembrane receptor protein tyrosine kinase signaling pathway	0.4227
GO:0010959	regulation of metal ion transport	0.4235
GO:0042335	cuticle development	0.424
GO:0002683	negative regulation of immune system process	0.4243
GO:0042067	establishment of ommatidial planar polarity	0.4246
GO:0032844	regulation of homeostatic process	0.4247
GO:0051403	stress-activated MAPK cascade	0.426
GO:0006963	positive regulation of antibacterial peptide biosynthetic process	0.4261
GO:0002780	antibacterial peptide biosynthetic process	0.4261
GO:0002786	regulation of antibacterial peptide production	0.4261
GO:0002778	antibacterial peptide production	0.4261
GO:0002803	positive regulation of antibacterial peptide production	0.4261
GO:0002808	regulation of antibacterial peptide biosynthetic process	0.4261
GO:0051495	positive regulation of cytoskeleton organization	0.4261
GO:2000241	regulation of reproductive process	0.4263
GO:0001676	long-chain fatty acid metabolic process	0.4276
GO:0007028	cytoplasm organization	0.4277
GO:1903047	mitotic cell cycle process	0.4283
GO:0044710	single-organism metabolic process	0.4285
GO:0060070	canonical Wnt signaling pathway	0.4289
GO:0031047	gene silencing by RNA	0.4292
GO:0035329	hippo signaling	0.4297
GO:0042684	cardioblast cell fate commitment	0.43
GO:0060911	cardiac cell fate commitment	0.43
GO:0090068	positive regulation of cell cycle process	0.4316
GO:1901989	positive regulation of cell cycle phase transition	0.4316
GO:1901992	positive regulation of mitotic cell cycle phase transition	0.4316
GO:0000075	cell cycle checkpoint	0.4321
GO:0048675	axon extension	0.4324
GO:0048639	positive regulation of developmental growth	0.4329
GO:0008594	photoreceptor cell morphogenesis	0.433
GO:0034220	ion transmembrane transport	0.4331
GO:0043470	regulation of carbohydrate catabolic process	0.4333
GO:0007525	somatic muscle development	0.4337
GO:0048065	male courtship behavior; veined wing extension	0.4344
GO:0042706	eye photoreceptor cell fate commitment	0.4345
GO:0001752	compound eye photoreceptor fate commitment	0.4345
GO:0048663	neuron fate commitment	0.4345
GO:0046552	photoreceptor cell fate commitment	0.4345
GO:0010453	regulation of cell fate commitment	0.4362
GO:0032351	negative regulation of hormone metabolic process	0.4362
GO:0042685	cardioblast cell fate specification	0.4368
GO:0042686	regulation of cardioblast cell fate specification	0.4368
GO:0051890	regulation of cardioblast differentiation	0.4368
GO:0060912	cardiac cell fate specification	0.4368
GO:1905207	regulation of cardiocyte differentiation	0.4368
GO:2000043	regulation of cardiac cell fate specification	0.4368
GO:0000289	nuclear-transcribed mRNA poly(A) tail shortening	0.437
GO:0042787	protein ubiquitination involved in ubiquitin-dependent protein catabolic process	0.4372
GO:0007411	axon guidance	0.4374
GO:0030155	regulation of cell adhesion	0.4383
GO:0006022	aminoglycan metabolic process	0.439
GO:0022613	ribonucleoprotein complex biogenesis	0.4399
GO:0009583	detection of light stimulus	0.441
GO:0007631	feeding behavior	0.4411
GO:0006400	tRNA modification	0.4417
GO:0007271	synaptic transmission; cholinergic	0.4432
GO:0035207	negative regulation of hemocyte proliferation	0.4441
GO:0007618	mating	0.4452
GO:0007369	gastrulation	0.447
GO:1903900	regulation of viral life cycle	0.4474
GO:0001173	DNA-templated transcriptional start site selection	0.4482
GO:0001174	transcriptional start site selection at RNA polymerase II promoter	0.4482
GO:0048052	R1/R6 cell differentiation	0.4482
GO:0006817	phosphate ion transport	0.4484
GO:0002064	epithelial cell development	0.4484
GO:0060964	regulation of gene silencing by miRNA	0.4485
GO:0060627	regulation of vesicle-mediated transport	0.4488
GO:0009913	epidermal cell differentiation	0.4494
GO:0050905	neuromuscular process	0.4494
GO:0038127	ERBB signaling pathway	0.4495
GO:0007173	epidermal growth factor receptor signaling pathway	0.4495
GO:0046011	regulation of oskar mRNA translation	0.4498
GO:0046958	nonassociative learning	0.4502
GO:0046427	positive regulation of JAK-STAT cascade	0.4504
GO:1904894	positive regulation of STAT cascade	0.4504
GO:0098662	inorganic cation transmembrane transport	0.4504
GO:0031331	positive regulation of cellular catabolic process	0.4506
GO:0009060	aerobic respiration	0.4512
GO:0090158	endoplasmic reticulum membrane organization	0.4519
GO:0007080	mitotic metaphase plate congression	0.4521
GO:0051310	metaphase plate congression	0.4521
GO:0008064	regulation of actin polymerization or depolymerization	0.4523
GO:0030832	regulation of actin filament length	0.4523
GO:0031063	regulation of histone deacetylation	0.4526
GO:0031065	positive regulation of histone deacetylation	0.4526
GO:0090311	regulation of protein deacetylation	0.4526
GO:0090312	positive regulation of protein deacetylation	0.4526
GO:0019320	hexose catabolic process	0.453
GO:0046365	monosaccharide catabolic process	0.453
GO:0051129	negative regulation of cellular component organization	0.4531
GO:0048638	regulation of developmental growth	0.4532
GO:0007140	male meiosis	0.4532
GO:0043467	regulation of generation of precursor metabolites and energy	0.4537
GO:0040008	regulation of growth	0.4538
GO:0006936	muscle contraction	0.4538
GO:0055085	transmembrane transport	0.4549
GO:0010948	negative regulation of cell cycle process	0.4549
GO:0097659	nucleic acid-templated transcription	0.4558
GO:0032774	RNA biosynthetic process	0.4558
GO:0006351	transcription; DNA-templated	0.4558
GO:2001135	regulation of endocytic recycling	0.4559
GO:0043412	macromolecule modification	0.4564
GO:0051924	regulation of calcium ion transport	0.4568
GO:1903046	meiotic cell cycle process	0.4571
GO:1903902	positive regulation of viral life cycle	0.4574
GO:0048524	positive regulation of viral process	0.4574
GO:0006006	glucose metabolic process	0.4579
GO:0070873	regulation of glycogen metabolic process	0.458
GO:0070875	positive regulation of glycogen metabolic process	0.458
GO:0010676	positive regulation of cellular carbohydrate metabolic process	0.458
GO:0045913	positive regulation of carbohydrate metabolic process	0.458
GO:0032881	regulation of polysaccharide metabolic process	0.458
GO:0010907	positive regulation of glucose metabolic process	0.458
GO:0016322	neuron remodeling	0.4586
GO:0042551	neuron maturation	0.4586
GO:0007519	skeletal muscle tissue development	0.4591
GO:0032507	maintenance of protein location in cell	0.4593
GO:0097479	synaptic vesicle localization	0.4598
GO:0042461	photoreceptor cell development	0.46
GO:0006110	regulation of glycolytic process	0.4603
GO:0051193	regulation of cofactor metabolic process	0.4603
GO:0051196	regulation of coenzyme metabolic process	0.4603
GO:0017156	calcium ion regulated exocytosis	0.4607
GO:0016079	synaptic vesicle exocytosis	0.4607
GO:0009101	glycoprotein biosynthetic process	0.4609
GO:0007538	primary sex determination	0.4619
GO:0051259	protein oligomerization	0.462
GO:0097435	supramolecular fiber organization	0.4625
GO:0071773	cellular response to BMP stimulus	0.4626
GO:0030509	BMP signaling pathway	0.4626
GO:0007630	jump response	0.4631
GO:0002682	regulation of immune system process	0.4635
GO:0034976	response to endoplasmic reticulum stress	0.464
GO:0006458	'de novo' protein folding	0.464
GO:0006164	purine nucleotide biosynthetic process	0.4641
GO:0071806	protein transmembrane transport	0.4642
GO:0065002	intracellular protein transmembrane transport	0.4642
GO:0048489	synaptic vesicle transport	0.4645
GO:0099003	vesicle-mediated transport in synapse	0.4645
GO:0097480	establishment of synaptic vesicle localization	0.4645
GO:0007586	digestion	0.4645
GO:0060031	mediolateral intercalation	0.4647
GO:0034067	protein localization to Golgi apparatus	0.4649
GO:0000042	protein targeting to Golgi	0.4649
GO:0072600	establishment of protein localization to Golgi	0.4649
GO:0000301	retrograde transport; vesicle recycling within Golgi	0.4649
GO:0046331	lateral inhibition	0.4668
GO:0045168	cell-cell signaling involved in cell fate commitment	0.4668
GO:0007584	response to nutrient	0.4672
GO:0008286	insulin receptor signaling pathway	0.4672
GO:0045089	positive regulation of innate immune response	0.4681
GO:0007458	progression of morphogenetic furrow involved in compound eye morphogenesis	0.4683
GO:0045930	negative regulation of mitotic cell cycle	0.4684
GO:0042753	positive regulation of circadian rhythm	0.4689
GO:0045938	positive regulation of circadian sleep/wake cycle; sleep	0.4689
GO:0006818	hydrogen transport	0.4689
GO:0015992	proton transport	0.4689
GO:0031338	regulation of vesicle fusion	0.469
GO:0046394	carboxylic acid biosynthetic process	0.4695
GO:0016053	organic acid biosynthetic process	0.4695
GO:2001252	positive regulation of chromosome organization	0.4697
GO:0048588	developmental cell growth	0.4701
GO:0031399	regulation of protein modification process	0.4701
GO:0006403	RNA localization	0.4704
GO:0007593	chitin-based cuticle sclerotization	0.4707
GO:0035212	cell competition in a multicellular organism	0.4716
GO:0030003	cellular cation homeostasis	0.472
GO:0019058	viral life cycle	0.4724
GO:0008154	actin polymerization or depolymerization	0.4725
GO:0008101	decapentaplegic signaling pathway	0.4727
GO:0060026	convergent extension	0.4729
GO:0035089	establishment of apical/basal cell polarity	0.4731
GO:0032868	response to insulin	0.4733
GO:0007354	zygotic determination of anterior/posterior axis; embryo	0.4736
GO:0009185	ribonucleoside diphosphate metabolic process	0.4748
GO:0009179	purine ribonucleoside diphosphate metabolic process	0.4748
GO:0009135	purine nucleoside diphosphate metabolic process	0.4748
GO:0046031	ADP metabolic process	0.4748
GO:0007436	larval salivary gland morphogenesis	0.475
GO:0009059	macromolecule biosynthetic process	0.4752
GO:0097696	STAT cascade	0.4756
GO:0007259	JAK-STAT cascade	0.4756
GO:0008643	carbohydrate transport	0.4766
GO:0009072	aromatic amino acid family metabolic process	0.477
GO:0035158	regulation of tube diameter; open tracheal system	0.4782
GO:0090257	regulation of muscle system process	0.4791
GO:0060033	anatomical structure regression	0.4794
GO:0006260	DNA replication	0.48
GO:0030473	nuclear migration along microtubule	0.48
GO:0048066	developmental pigmentation	0.4804
GO:0051128	regulation of cellular component organization	0.481
GO:0045165	cell fate commitment	0.4812
GO:0008589	regulation of smoothened signaling pathway	0.4815
GO:0010810	regulation of cell-substrate adhesion	0.4817
GO:1902905	positive regulation of supramolecular fiber organization	0.4819
GO:1901659	glycosyl compound biosynthetic process	0.482
GO:0001558	regulation of cell growth	0.482
GO:0034329	cell junction assembly	0.4825
GO:0021700	developmental maturation	0.4833
GO:0044033	multi-organism metabolic process	0.4835
GO:0019080	viral gene expression	0.4835
GO:0046530	photoreceptor cell differentiation	0.4835
GO:0006913	nucleocytoplasmic transport	0.4848
GO:0051169	nuclear transport	0.4848
GO:0033043	regulation of organelle organization	0.4852
GO:2001013	epithelial cell proliferation involved in renal tubule morphogenesis	0.4853
GO:0061331	epithelial cell proliferation involved in Malpighian tubule morphogenesis	0.4853
GO:0050921	positive regulation of chemotaxis	0.4853
GO:1902669	positive regulation of axon guidance	0.4853
GO:0046942	carboxylic acid transport	0.4859
GO:0015849	organic acid transport	0.4859
GO:0031427	response to methotrexate	0.4864
GO:0043455	regulation of secondary metabolic process	0.4875
GO:0035007	regulation of melanization defense response	0.4875
GO:0044843	cell cycle G1/S phase transition	0.4882
GO:0000082	G1/S transition of mitotic cell cycle	0.4882
GO:0048134	germ-line cyst formation	0.4882
GO:0009112	nucleobase metabolic process	0.4884
GO:0031333	negative regulation of protein complex assembly	0.4889
GO:0050776	regulation of immune response	0.4895
GO:0042440	pigment metabolic process	0.4896
GO:0035384	thioester biosynthetic process	0.4899
GO:0071616	acyl-CoA biosynthetic process	0.4899
GO:0098660	inorganic ion transmembrane transport	0.49
GO:0060828	regulation of canonical Wnt signaling pathway	0.49
GO:0002832	negative regulation of response to biotic stimulus	0.4901
GO:0006520	cellular amino acid metabolic process	0.4904
GO:0045451	pole plasm oskar mRNA localization	0.4904
GO:0045087	innate immune response	0.4906
GO:0030239	myofibril assembly	0.4906
GO:2000737	negative regulation of stem cell differentiation	0.4909
GO:0030728	ovulation	0.4921
GO:0006939	smooth muscle contraction	0.4921
GO:0048584	positive regulation of response to stimulus	0.4922
GO:0006873	cellular ion homeostasis	0.4927
GO:0060074	synapse maturation	0.4928
GO:0033036	macromolecule localization	0.493
GO:0044091	membrane biogenesis	0.4935
GO:0045313	rhabdomere membrane biogenesis	0.4935
GO:0006376	mRNA splice site selection	0.4937
GO:0042044	fluid transport	0.4938
GO:0007298	border follicle cell migration	0.4938
GO:0048583	regulation of response to stimulus	0.4947
GO:0007484	imaginal disc-derived genitalia development	0.4949
GO:0042052	rhabdomere development	0.4958
GO:0007160	cell-matrix adhesion	0.4966
GO:0007164	establishment of tissue polarity	0.4966
GO:0001736	establishment of planar polarity	0.4966
GO:0018105	peptidyl-serine phosphorylation	0.4968
GO:0018209	peptidyl-serine modification	0.4968
GO:0008345	larval locomotory behavior	0.498
GO:0072347	response to anesthetic	0.498
GO:0097205	renal filtration	0.4982
GO:0097206	nephrocyte filtration	0.4982
GO:0030727	germarium-derived female germ-line cyst formation	0.4993
GO:0012501	programmed cell death	0.4994
GO:0006641	triglyceride metabolic process	0.4998
GO:0051090	regulation of sequence-specific DNA binding transcription factor activity	0.5002
GO:0006402	mRNA catabolic process	0.5011
GO:0010647	positive regulation of cell communication	0.5021
GO:0023056	positive regulation of signaling	0.5021
GO:0009891	positive regulation of biosynthetic process	0.5021
GO:0031328	positive regulation of cellular biosynthetic process	0.5021
GO:0042593	glucose homeostasis	0.5027
GO:0042303	molting cycle	0.5028
GO:0007591	molting cycle; chitin-based cuticle	0.5028
GO:0048140	male germ-line cyst encapsulation	0.5032
GO:0036465	synaptic vesicle recycling	0.5033
GO:0048488	synaptic vesicle endocytosis	0.5033
GO:0007365	periodic partitioning	0.5035
GO:0009063	cellular amino acid catabolic process	0.5036
GO:0001655	urogenital system development	0.5036
GO:0072001	renal system development	0.5036
GO:0072002	Malpighian tubule development	0.5036
GO:0061326	renal tubule development	0.5036
GO:0048644	muscle organ morphogenesis	0.5039
GO:0035215	genital disc development	0.5046
GO:0006811	ion transport	0.5047
GO:0019751	polyol metabolic process	0.5047
GO:0009069	serine family amino acid metabolic process	0.5049
GO:0051168	nuclear export	0.5055
GO:0019827	stem cell population maintenance	0.5056
GO:0098727	maintenance of cell number	0.5056
GO:0019438	aromatic compound biosynthetic process	0.506
GO:0097049	motor neuron apoptotic process	0.5061
GO:2000671	regulation of motor neuron apoptotic process	0.5061
GO:2000672	negative regulation of motor neuron apoptotic process	0.5061
GO:0040014	regulation of multicellular organism growth	0.5062
GO:0042595	behavioral response to starvation	0.5068
GO:0045995	regulation of embryonic development	0.5069
GO:0045088	regulation of innate immune response	0.5073
GO:0048193	Golgi vesicle transport	0.508
GO:0045860	positive regulation of protein kinase activity	0.5087
GO:0072594	establishment of protein localization to organelle	0.5088
GO:0006090	pyruvate metabolic process	0.5097
GO:0008293	torso signaling pathway	0.5104
GO:0060966	regulation of gene silencing by RNA	0.5111
GO:0043162	ubiquitin-dependent protein catabolic process via the multivesicular body sorting pathway	0.5115
GO:0031124	mRNA 3'-end processing	0.5117
GO:0019915	lipid storage	0.5124
GO:0051173	positive regulation of nitrogen compound metabolic process	0.5127
GO:0048731	system development	0.5139
GO:0090136	epithelial cell-cell adhesion	0.5141
GO:0046916	cellular transition metal ion homeostasis	0.5144
GO:0000387	spliceosomal snRNP assembly	0.5144
GO:0009566	fertilization	0.5145
GO:0060856	establishment of blood-brain barrier	0.5146
GO:0006584	catecholamine metabolic process	0.5146
GO:0009712	catechol-containing compound metabolic process	0.5146
GO:0007399	nervous system development	0.5146
GO:0009145	purine nucleoside triphosphate biosynthetic process	0.5148
GO:0009206	purine ribonucleoside triphosphate biosynthetic process	0.5148
GO:0030381	chorion-containing eggshell pattern formation	0.515
GO:0035006	melanization defense response	0.5151
GO:0000413	protein peptidyl-prolyl isomerization	0.5163
GO:0018208	peptidyl-proline modification	0.5163
GO:0055080	cation homeostasis	0.5164
GO:0098771	inorganic ion homeostasis	0.5164
GO:0031050	dsRNA fragmentation	0.5164
GO:0043331	response to dsRNA	0.5164
GO:0070918	production of small RNA involved in gene silencing by RNA	0.5164
GO:0071359	cellular response to dsRNA	0.5164
GO:0048747	muscle fiber development	0.5172
GO:0006730	one-carbon metabolic process	0.5179
GO:0009260	ribonucleotide biosynthetic process	0.5185
GO:0046390	ribose phosphate biosynthetic process	0.5185
GO:0072522	purine-containing compound biosynthetic process	0.5185
GO:0031329	regulation of cellular catabolic process	0.5198
GO:0051130	positive regulation of cellular component organization	0.5202
GO:0061564	axon development	0.5215
GO:0001754	eye photoreceptor cell differentiation	0.5224
GO:0071103	DNA conformation change	0.5237
GO:0032869	cellular response to insulin stimulus	0.524
GO:0045185	maintenance of protein location	0.5247
GO:0051651	maintenance of location in cell	0.5247
GO:0000079	regulation of cyclin-dependent protein serine/threonine kinase activity	0.5254
GO:1904029	regulation of cyclin-dependent protein kinase activity	0.5254
GO:0009894	regulation of catabolic process	0.526
GO:0055065	metal ion homeostasis	0.5263
GO:0008302	female germline ring canal formation; actin assembly	0.5275
GO:0032456	endocytic recycling	0.5279
GO:0006919	activation of cysteine-type endopeptidase activity involved in apoptotic process	0.5281
GO:0007439	ectodermal digestive tract development	0.5288
GO:0048567	ectodermal digestive tract morphogenesis	0.5288
GO:0022407	regulation of cell-cell adhesion	0.5288
GO:0044409	entry into host	0.5289
GO:0051701	interaction with host	0.5289
GO:0051828	entry into other organism involved in symbiotic interaction	0.5289
GO:0051806	entry into cell of other organism involved in symbiotic interaction	0.5289
GO:0046718	viral entry into host cell	0.5289
GO:0030260	entry into host cell	0.5289
GO:0001964	startle response	0.529
GO:0046668	regulation of retinal cell programmed cell death	0.5296
GO:0046669	regulation of compound eye retinal cell programmed cell death	0.5296
GO:0009799	specification of symmetry	0.5299
GO:0009855	determination of bilateral symmetry	0.5299
GO:0007368	determination of left/right symmetry	0.5299
GO:0006607	NLS-bearing protein import into nucleus	0.5301
GO:0035285	appendage segmentation	0.5306
GO:0036011	imaginal disc-derived leg segmentation	0.5306
GO:0007412	axon target recognition	0.5306
GO:0006099	tricarboxylic acid cycle	0.5317
GO:0072350	tricarboxylic acid metabolic process	0.5317
GO:0006101	citrate metabolic process	0.5317
GO:0019098	reproductive behavior	0.5321
GO:0003006	developmental process involved in reproduction	0.5322
GO:0055082	cellular chemical homeostasis	0.5324
GO:0010557	positive regulation of macromolecule biosynthetic process	0.5332
GO:0009612	response to mechanical stimulus	0.5334
GO:0055002	striated muscle cell development	0.5337
GO:0010507	negative regulation of autophagy	0.5344
GO:0010324	membrane invagination	0.5346
GO:0099024	plasma membrane invagination	0.5346
GO:0006911	phagocytosis; engulfment	0.5346
GO:0007564	regulation of chitin-based cuticle tanning	0.5372
GO:0000412	histone peptidyl-prolyl isomerization	0.5376
GO:0015711	organic anion transport	0.5376
GO:0050792	regulation of viral process	0.5376
GO:0048056	R3/R4 cell differentiation	0.5392
GO:0032527	protein exit from endoplasmic reticulum	0.5393
GO:0070861	regulation of protein exit from endoplasmic reticulum	0.5393
GO:0070863	positive regulation of protein exit from endoplasmic reticulum	0.5393
GO:0006955	immune response	0.5395
GO:0007267	cell-cell signaling	0.5396
GO:0071772	response to BMP	0.54
GO:0007157	heterophilic cell-cell adhesion via plasma membrane cell adhesion molecules	0.5401
GO:0071705	nitrogen compound transport	0.5403
GO:0048142	germarium-derived cystoblast division	0.5406
GO:0045859	regulation of protein kinase activity	0.5408
GO:0000038	very long-chain fatty acid metabolic process	0.5414
GO:0072657	protein localization to membrane	0.5422
GO:0006612	protein targeting to membrane	0.5429
GO:0019094	pole plasm mRNA localization	0.5431
GO:0042743	hydrogen peroxide metabolic process	0.5432
GO:0000281	mitotic cytokinesis	0.5432
GO:0048042	regulation of post-mating oviposition	0.5432
GO:0060403	post-mating oviposition	0.5432
GO:0070838	divalent metal ion transport	0.5436
GO:0072511	divalent inorganic cation transport	0.5436
GO:0009966	regulation of signal transduction	0.5439
GO:1901654	response to ketone	0.5445
GO:0018958	phenol-containing compound metabolic process	0.5449
GO:0050777	negative regulation of immune response	0.5452
GO:1901362	organic cyclic compound biosynthetic process	0.5459
GO:0006807	nitrogen compound metabolic process	0.5472
GO:0045786	negative regulation of cell cycle	0.5473
GO:0007553	regulation of ecdysteroid metabolic process	0.5476
GO:0019218	regulation of steroid metabolic process	0.5476
GO:0040034	regulation of development; heterochronic	0.5476
GO:0048199	vesicle targeting; to; from or within Golgi	0.5478
GO:0048209	regulation of vesicle targeting; to; from or within Golgi	0.5478
GO:0090303	positive regulation of wound healing	0.5489
GO:0061041	regulation of wound healing	0.5489
GO:0032956	regulation of actin cytoskeleton organization	0.5494
GO:0032970	regulation of actin filament-based process	0.5494
GO:0044782	cilium organization	0.55
GO:0060271	cilium assembly	0.55
GO:0055114	oxidation-reduction process	0.551
GO:0044255	cellular lipid metabolic process	0.5513
GO:0034121	regulation of toll-like receptor signaling pathway	0.5519
GO:0034123	positive regulation of toll-like receptor signaling pathway	0.5519
GO:0034124	regulation of MyD88-dependent toll-like receptor signaling pathway	0.5519
GO:0034126	positive regulation of MyD88-dependent toll-like receptor signaling pathway	0.5519
GO:0016441	posttranscriptional gene silencing	0.5519
GO:0035194	posttranscriptional gene silencing by RNA	0.5519
GO:0043255	regulation of carbohydrate biosynthetic process	0.5528
GO:0060810	intracellular mRNA localization involved in pattern specification process	0.5532
GO:0042752	regulation of circadian rhythm	0.5534
GO:0051238	sequestering of metal ion	0.5538
GO:0051208	sequestering of calcium ion	0.5538
GO:0000122	negative regulation of transcription from RNA polymerase II promoter	0.5539
GO:0050688	regulation of defense response to virus	0.5539
GO:0007282	cystoblast division	0.5544
GO:0016072	rRNA metabolic process	0.5546
GO:0036294	cellular response to decreased oxygen levels	0.5547
GO:0071453	cellular response to oxygen levels	0.5547
GO:0071456	cellular response to hypoxia	0.5547
GO:0098930	axonal transport	0.5547
GO:0048072	compound eye pigmentation	0.5562
GO:0044262	cellular carbohydrate metabolic process	0.5572
GO:1901615	organic hydroxy compound metabolic process	0.5573
GO:0035315	hair cell differentiation	0.5573
GO:0035316	non-sensory hair organization	0.5573
GO:0035317	imaginal disc-derived wing hair organization	0.5573
GO:0035010	encapsulation of foreign target	0.5573
GO:0046671	negative regulation of retinal cell programmed cell death	0.5575
GO:0046673	negative regulation of compound eye retinal cell programmed cell death	0.5575
GO:2001234	negative regulation of apoptotic signaling pathway	0.5575
GO:0016189	synaptic vesicle to endosome fusion	0.5577
GO:0099532	synaptic vesicle endosomal processing	0.5577
GO:0030261	chromosome condensation	0.5587
GO:0016242	negative regulation of macroautophagy	0.559
GO:0046847	filopodium assembly	0.5591
GO:0099536	synaptic signaling	0.5593
GO:0099537	trans-synaptic signaling	0.5593
GO:0098916	anterograde trans-synaptic signaling	0.5593
GO:0007268	chemical synaptic transmission	0.5593
GO:0045751	negative regulation of Toll signaling pathway	0.5603
GO:0022402	cell cycle process	0.5604
GO:0097193	intrinsic apoptotic signaling pathway	0.5611
GO:0033048	negative regulation of mitotic sister chromatid segregation	0.5611
GO:0045841	negative regulation of mitotic metaphase/anaphase transition	0.5611
GO:1902100	negative regulation of metaphase/anaphase transition of cell cycle	0.5611
GO:1905819	negative regulation of chromosome separation	0.5611
GO:2000816	negative regulation of mitotic sister chromatid separation	0.5611
GO:0009116	nucleoside metabolic process	0.5628
GO:0007221	positive regulation of transcription of Notch receptor target	0.5629
GO:0071363	cellular response to growth factor stimulus	0.563
GO:0090287	regulation of cellular response to growth factor stimulus	0.563
GO:0007485	imaginal disc-derived male genitalia development	0.5634
GO:0035112	genitalia morphogenesis	0.5634
GO:0009653	anatomical structure morphogenesis	0.5637
GO:0007447	imaginal disc pattern formation	0.5643
GO:0008587	imaginal disc-derived wing margin morphogenesis	0.5643
GO:0043901	negative regulation of multi-organism process	0.5643
GO:0051702	interaction with symbiont	0.5648
GO:0051851	modification by host of symbiont morphology or physiology	0.5648
GO:0044794	positive regulation by host of viral process	0.5648
GO:0051817	modification of morphology or physiology of other organism involved in symbiotic interaction	0.5648
GO:0044788	modulation by host of viral process	0.5648
GO:0016243	regulation of autophagosome size	0.5648
GO:0002190	cap-independent translational initiation	0.5648
GO:0002192	IRES-dependent translational initiation	0.5648
GO:0044827	modulation by host of viral genome replication	0.5648
GO:0044829	positive regulation by host of viral genome replication	0.5648
GO:0032885	regulation of polysaccharide biosynthetic process	0.5648
GO:0010962	regulation of glucan biosynthetic process	0.5648
GO:0045725	positive regulation of glycogen biosynthetic process	0.5648
GO:0005979	regulation of glycogen biosynthetic process	0.5648
GO:0035821	modification of morphology or physiology of other organism	0.5648
GO:0075522	IRES-dependent viral translational initiation	0.5648
GO:0045070	positive regulation of viral genome replication	0.5648
GO:0019081	viral translation	0.5648
GO:0006476	protein deacetylation	0.5648
GO:0016575	histone deacetylation	0.5648
GO:0035601	protein deacylation	0.5648
GO:0098732	macromolecule deacylation	0.5648
GO:0051260	protein homooligomerization	0.5657
GO:0008652	cellular amino acid biosynthetic process	0.5674
GO:1901607	alpha-amino acid biosynthetic process	0.5674
GO:0034654	nucleobase-containing compound biosynthetic process	0.568
GO:1902807	negative regulation of cell cycle G1/S phase transition	0.5681
GO:2000134	negative regulation of G1/S transition of mitotic cell cycle	0.5681
GO:1900407	regulation of cellular response to oxidative stress	0.5682
GO:0031647	regulation of protein stability	0.5682
GO:0031334	positive regulation of protein complex assembly	0.5682
GO:0051240	positive regulation of multicellular organismal process	0.5689
GO:1905879	regulation of oogenesis	0.569
GO:0006611	protein export from nucleus	0.569
GO:0031589	cell-substrate adhesion	0.5691
GO:0046627	negative regulation of insulin receptor signaling pathway	0.5695
GO:1900077	negative regulation of cellular response to insulin stimulus	0.5695
GO:0045055	regulated exocytosis	0.5698
GO:2000377	regulation of reactive oxygen species metabolic process	0.5702
GO:0006721	terpenoid metabolic process	0.5709
GO:0051965	positive regulation of synapse assembly	0.571
GO:0006032	chitin catabolic process	0.5728
GO:0046348	amino sugar catabolic process	0.5728
GO:1901072	glucosamine-containing compound catabolic process	0.5728
GO:0006012	galactose metabolic process	0.5741
GO:0045433	male courtship behavior; veined wing generated song production	0.5741
GO:0042278	purine nucleoside metabolic process	0.5745
GO:0046128	purine ribonucleoside metabolic process	0.5745
GO:0015672	monovalent inorganic cation transport	0.5752
GO:0006749	glutathione metabolic process	0.5753
GO:0009165	nucleotide biosynthetic process	0.5762
GO:1901293	nucleoside phosphate biosynthetic process	0.5762
GO:0051050	positive regulation of transport	0.5771
GO:0008535	respiratory chain complex IV assembly	0.5771
GO:0034587	piRNA metabolic process	0.5774
GO:0007126	meiotic nuclear division	0.5786
GO:0006665	sphingolipid metabolic process	0.5788
GO:0022408	negative regulation of cell-cell adhesion	0.579
GO:0042594	response to starvation	0.5797
GO:0006820	anion transport	0.5803
GO:0031348	negative regulation of defense response	0.5809
GO:0043473	pigmentation	0.5818
GO:0007475	apposition of dorsal and ventral imaginal disc-derived wing surfaces	0.5823
GO:1902806	regulation of cell cycle G1/S phase transition	0.5826
GO:2000045	regulation of G1/S transition of mitotic cell cycle	0.5826
GO:0043052	thermotaxis	0.5833
GO:0045184	establishment of protein localization	0.5837
GO:0019318	hexose metabolic process	0.5838
GO:0005996	monosaccharide metabolic process	0.5838
GO:0072527	pyrimidine-containing compound metabolic process	0.5853
GO:0042051	compound eye photoreceptor development	0.5858
GO:0043486	histone exchange	0.5867
GO:0030203	glycosaminoglycan metabolic process	0.587
GO:0000270	peptidoglycan metabolic process	0.5872
GO:0006027	glycosaminoglycan catabolic process	0.5872
GO:0009253	peptidoglycan catabolic process	0.5872
GO:1900006	positive regulation of dendrite development	0.5881
GO:0006302	double-strand break repair	0.5883
GO:0090263	positive regulation of canonical Wnt signaling pathway	0.5887
GO:0016183	synaptic vesicle coating	0.5887
GO:0042742	defense response to bacterium	0.5899
GO:0001738	morphogenesis of a polarized epithelium	0.5907
GO:0048518	positive regulation of biological process	0.5918
GO:0006875	cellular metal ion homeostasis	0.5924
GO:0010941	regulation of cell death	0.5925
GO:0043085	positive regulation of catalytic activity	0.5929
GO:1902600	hydrogen ion transmembrane transport	0.5935
GO:0030855	epithelial cell differentiation	0.5938
GO:0002221	pattern recognition receptor signaling pathway	0.5945
GO:0002224	toll-like receptor signaling pathway	0.5945
GO:0002755	MyD88-dependent toll-like receptor signaling pathway	0.5945
GO:0097190	apoptotic signaling pathway	0.5949
GO:0008360	regulation of cell shape	0.5952
GO:0061572	actin filament bundle organization	0.5973
GO:0046667	compound eye retinal cell programmed cell death	0.5983
GO:0043549	regulation of kinase activity	0.5986
GO:0035099	hemocyte migration	0.5987
GO:0051056	regulation of small GTPase mediated signal transduction	0.5994
GO:0046578	regulation of Ras protein signal transduction	0.5994
GO:0035626	juvenile hormone mediated signaling pathway	0.5996
GO:0010821	regulation of mitochondrion organization	0.5998
GO:0072553	terminal button organization	0.6002
GO:0032460	negative regulation of protein oligomerization	0.6003
GO:1903332	regulation of protein folding	0.6003
GO:1903334	positive regulation of protein folding	0.6003
GO:1903644	regulation of chaperone-mediated protein folding	0.6003
GO:1903646	positive regulation of chaperone-mediated protein folding	0.6003
GO:0031099	regeneration	0.6014
GO:0071711	basement membrane organization	0.6025
GO:0006901	vesicle coating	0.603
GO:0070848	response to growth factor	0.604
GO:0002011	morphogenesis of an epithelial sheet	0.6052
GO:0044767	single-organism developmental process	0.6053
GO:0043409	negative regulation of MAPK cascade	0.6055
GO:0048069	eye pigmentation	0.6056
GO:0008362	chitin-based embryonic cuticle biosynthetic process	0.6072
GO:0009267	cellular response to starvation	0.6076
GO:0060857	establishment of glial blood-brain barrier	0.6081
GO:0018130	heterocycle biosynthetic process	0.6083
GO:2000736	regulation of stem cell differentiation	0.6085
GO:0048699	generation of neurons	0.6086
GO:1901565	organonitrogen compound catabolic process	0.6091
GO:0007480	imaginal disc-derived leg morphogenesis	0.6094
GO:0007478	leg disc morphogenesis	0.6094
GO:0030307	positive regulation of cell growth	0.6095
GO:0003400	regulation of COPII vesicle coating	0.6113
GO:0048207	vesicle targeting; rough ER to cis-Golgi	0.6113
GO:0048208	COPII vesicle coating	0.6113
GO:0090113	regulation of ER to Golgi vesicle-mediated transport by GTP hydrolysis	0.6113
GO:0045981	positive regulation of nucleotide metabolic process	0.6117
GO:1900544	positive regulation of purine nucleotide metabolic process	0.6117
GO:0043434	response to peptide hormone	0.6128
GO:1901652	response to peptide	0.6128
GO:0035218	leg disc development	0.6128
GO:0035264	multicellular organism growth	0.6135
GO:0018108	peptidyl-tyrosine phosphorylation	0.6136
GO:0018212	peptidyl-tyrosine modification	0.6136
GO:0007167	enzyme linked receptor protein signaling pathway	0.615
GO:0051098	regulation of binding	0.6155
GO:0071900	regulation of protein serine/threonine kinase activity	0.6158
GO:0030717	karyosome formation	0.616
GO:0048522	positive regulation of cellular process	0.6164
GO:0045494	photoreceptor cell maintenance	0.6167
GO:0007602	phototransduction	0.6169
GO:0042659	regulation of cell fate specification	0.6169
GO:0000956	nuclear-transcribed mRNA catabolic process	0.6173
GO:0051649	establishment of localization in cell	0.6192
GO:0008592	regulation of Toll signaling pathway	0.6195
GO:0008298	intracellular mRNA localization	0.6203
GO:0097485	neuron projection guidance	0.6204
GO:0007294	germarium-derived oocyte fate determination	0.6207
GO:0045747	positive regulation of Notch signaling pathway	0.6209
GO:0051568	histone H3-K4 methylation	0.621
GO:0016197	endosomal transport	0.6215
GO:0007297	ovarian follicle cell migration	0.6215
GO:0045010	actin nucleation	0.6223
GO:0009100	glycoprotein metabolic process	0.6224
GO:0007031	peroxisome organization	0.6232
GO:0044264	cellular polysaccharide metabolic process	0.6243
GO:0005976	polysaccharide metabolic process	0.6243
GO:0048585	negative regulation of response to stimulus	0.625
GO:0006605	protein targeting	0.625
GO:0034614	cellular response to reactive oxygen species	0.6255
GO:0009896	positive regulation of catabolic process	0.6255
GO:1901606	alpha-amino acid catabolic process	0.6261
GO:1903034	regulation of response to wounding	0.6262
GO:0006629	lipid metabolic process	0.6265
GO:0099504	synaptic vesicle cycle	0.6268
GO:0033157	regulation of intracellular protein transport	0.6273
GO:0006813	potassium ion transport	0.6275
GO:0007264	small GTPase mediated signal transduction	0.6276
GO:0007338	single fertilization	0.6282
GO:0045069	regulation of viral genome replication	0.6289
GO:0019079	viral genome replication	0.6289
GO:0006891	intra-Golgi vesicle-mediated transport	0.629
GO:0007600	sensory perception	0.6291
GO:0036093	germ cell proliferation	0.6304
GO:0006898	receptor-mediated endocytosis	0.6306
GO:1903040	exon-exon junction complex assembly	0.6308
GO:0007175	negative regulation of epidermal growth factor-activated receptor activity	0.6317
GO:0007176	regulation of epidermal growth factor-activated receptor activity	0.6317
GO:0010469	regulation of receptor activity	0.6317
GO:2000272	negative regulation of receptor activity	0.6317
GO:0030422	production of siRNA involved in RNA interference	0.6318
GO:0031032	actomyosin structure organization	0.6319
GO:0016458	gene silencing	0.6347
GO:0048589	developmental growth	0.6348
GO:0048806	genitalia development	0.636
GO:0061061	muscle structure development	0.6362
GO:0030539	male genitalia development	0.6365
GO:0035126	post-embryonic genitalia morphogenesis	0.6365
GO:0007483	genital disc morphogenesis	0.6365
GO:0090598	male anatomical structure morphogenesis	0.6365
GO:0048805	imaginal disc-derived genitalia morphogenesis	0.6365
GO:0048808	male genitalia morphogenesis	0.6365
GO:0048190	wing disc dorsal/ventral pattern formation	0.6367
GO:2000021	regulation of ion homeostasis	0.637
GO:0007464	R3/R4 cell fate commitment	0.6378
GO:0098655	cation transmembrane transport	0.6389
GO:0016584	nucleosome positioning	0.6396
GO:0060811	intracellular mRNA localization involved in anterior/posterior axis specification	0.64
GO:0009719	response to endogenous stimulus	0.6402
GO:0007409	axonogenesis	0.6406
GO:0007165	signal transduction	0.6409
GO:0010646	regulation of cell communication	0.6411
GO:0023051	regulation of signaling	0.6411
GO:0007413	axonal fasciculation	0.6414
GO:0009636	response to toxic substance	0.643
GO:0003401	axis elongation	0.6431
GO:0046825	regulation of protein export from nucleus	0.6433
GO:0002252	immune effector process	0.6434
GO:0050848	regulation of calcium-mediated signaling	0.6437
GO:0048619	embryonic hindgut morphogenesis	0.6438
GO:0032502	developmental process	0.6443
GO:0048135	female germ-line cyst formation	0.6444
GO:1903829	positive regulation of cellular protein localization	0.6447
GO:0035039	male pronucleus assembly	0.6455
GO:0035041	sperm chromatin decondensation	0.6455
GO:0035092	sperm chromatin condensation	0.6455
GO:0008361	regulation of cell size	0.6462
GO:1901136	carbohydrate derivative catabolic process	0.6465
GO:0006109	regulation of carbohydrate metabolic process	0.6482
GO:0046154	rhodopsin metabolic process	0.6491
GO:0016063	rhodopsin biosynthetic process	0.6491
GO:0006073	cellular glucan metabolic process	0.6491
GO:0044042	glucan metabolic process	0.6491
GO:0006112	energy reserve metabolic process	0.6491
GO:0005977	glycogen metabolic process	0.6491
GO:0030718	germ-line stem cell population maintenance	0.6499
GO:0007289	spermatid nucleus differentiation	0.6504
GO:0055076	transition metal ion homeostasis	0.6505
GO:0008104	protein localization	0.6505
GO:0042462	eye photoreceptor cell development	0.6511
GO:0048666	neuron development	0.6522
GO:0050877	neurological system process	0.6523
GO:0061525	hindgut development	0.6523
GO:0007442	hindgut morphogenesis	0.6523
GO:0006869	lipid transport	0.6525
GO:0099643	signal release from synapse	0.6527
GO:0007269	neurotransmitter secretion	0.6527
GO:0030837	negative regulation of actin filament polymerization	0.6533
GO:0051489	regulation of filopodium assembly	0.6547
GO:0032350	regulation of hormone metabolic process	0.6549
GO:1905954	positive regulation of lipid localization	0.6552
GO:0045116	protein neddylation	0.6564
GO:0019233	sensory perception of pain	0.6567
GO:0046528	imaginal disc fusion	0.6567
GO:0046529	imaginal disc fusion; thorax closure	0.6567
GO:0008544	epidermis development	0.6568
GO:0030317	flagellated sperm motility	0.6575
GO:0097722	sperm motility	0.6575
GO:0008039	synaptic target recognition	0.6585
GO:0055001	muscle cell development	0.6586
GO:0007318	pole plasm protein localization	0.6598
GO:0000271	polysaccharide biosynthetic process	0.6615
GO:0033692	cellular polysaccharide biosynthetic process	0.6615
GO:0061085	regulation of histone H3-K27 methylation	0.6625
GO:0070734	histone H3-K27 methylation	0.6625
GO:0001709	cell fate determination	0.6638
GO:0006996	organelle organization	0.6639
GO:0061343	cell adhesion involved in heart morphogenesis	0.6642
GO:0050775	positive regulation of dendrite morphogenesis	0.6649
GO:0003008	system process	0.6667
GO:0048814	regulation of dendrite morphogenesis	0.6678
[truncated: 1,096 more rows]
