# Supplementary material for: Repeated Evolution of Asexuality Involves Convergent Gene Expression Changes
Source: Mol Biol Evol. 2018 Nov 16;36(2):350–64. doi: 10.1093/molbev/msy217 (PMC6404633; doi:10.1093/molbev/msy217)
Supplement: Supplementary Data [file msy217_supp.zip › Supp_Table_7.txt]

# Supplemental Table 7
### ReviGO output for whole-body samples
# Group_N = functional GO term group	
# N_GOs	= Number of GO terms in group
# GO_Terms = GO terms IDs	
# GO_Desc = GO terms descriptions
# pval = enrichment p-value
Group_N	N_GOs	GO_Terms	GO_Desc	pval
Group_1	4	GO:0071390, GO:0030518, GO:0043401, GO:0035076	cellular response to ecdysone, intracellular steroid hormone receptor signaling pathway, steroid hormone mediated signaling pathway, ecdysone receptor-mediated signaling pathway	0.0007299615757292975600477556641
Group_2	6	GO:1902600, GO:0015991, GO:0099132, GO:0099131, GO:0090662, GO:0015988	hydrogen ion transmembrane transport, ATP hydrolysis coupled proton transport, ATP hydrolysis coupled cation transmembrane transport, ATP hydrolysis coupled ion transmembrane transport, ATP hydrolysis coupled transmembrane transport, energy coupled proton transmembrane transport; against electrochemical gradient	0.002999853181190792854982626606
Group_3	3	GO:0009068, GO:0006551, GO:1901606	aspartate family amino acid catabolic process, leucine metabolic process, alpha-amino acid catabolic process	0.003359696136912140245506299412
Group_4	1	GO:1900408	negative regulation of cellular response to oxidative stress	0.003359696136912140245506299412
Group_5	2	GO:0002181, GO:0032543	cytoplasmic translation, mitochondrial translation	0.003599979270433566724599645813
Group_6	3	GO:0035207, GO:0002433, GO:0002768	negative regulation of hemocyte proliferation, immune response-regulating cell surface receptor signaling pathway involved in phagocytosis, immune response-regulating cell surface receptor signaling pathway	0.003760105236684958408021076680
Group_7	4	GO:0035303, GO:0045936, GO:0010563, GO:0006470	regulation of dephosphorylation, negative regulation of phosphate metabolic process, negative regulation of phosphorus metabolic process, protein dephosphorylation	0.004499870338721505674721917169
Group_8	4	GO:0006275, GO:0090329, GO:2000104, GO:0008156	regulation of DNA replication, regulation of DNA-dependent DNA replication, negative regulation of DNA-dependent DNA replication, negative regulation of DNA replication	0.006290714855478362750040468110
Group_9	7	GO:0051489, GO:0032272, GO:0030833, GO:0031338, GO:0031346, GO:0030048, GO:0008361	regulation of filopodium assembly, negative regulation of protein polymerization, regulation of actin filament polymerization, regulation of vesicle fusion, positive regulation of cell projection organization, actin filament-based movement, regulation of cell size	0.006790472582051877699314454551
Group_10	3	GO:0016476, GO:0048813, GO:0016358	regulation of embryonic cell shape, dendrite morphogenesis, dendrite development	0.007350214276467942227018583007
Group_11	5	GO:0007619, GO:0060179, GO:0007617, GO:0008049, GO:0046693	courtship behavior, male mating behavior, mating behavior, male courtship behavior, sperm storage	0.01120985512875314322767718226
Group_12	13	GO:0007269, GO:0023061, GO:0099643, GO:0030150, GO:0072583, GO:0099531, GO:0036465, GO:0097479, GO:0048488, GO:0097480, GO:0048489, GO:0099003, GO:0099504	neurotransmitter secretion, signal release, signal release from synapse, protein import into mitochondrial matrix, clathrin-dependent endocytosis, presynaptic process involved in chemical synaptic transmission, synaptic vesicle recycling, synaptic vesicle localization, synaptic vesicle endocytosis, establishment of synaptic vesicle localization, synaptic vesicle transport, vesicle-mediated transport in synapse, synaptic vesicle cycle	0.01141037716319727754297926894
Group_13	6	GO:0045597, GO:0010976, GO:0010720, GO:0045666, GO:0051962, GO:0050769	positive regulation of cell differentiation, positive regulation of neuron projection development, positive regulation of cell development, positive regulation of neuron differentiation, positive regulation of nervous system development, positive regulation of neurogenesis	0.01466898282206286501342160182
Group_14	1	GO:0007588	excretion	0.01735002080881570148236464683
Group_15	8	GO:0030097, GO:0048534, GO:0002520, GO:1903707, GO:0035099, GO:0035167, GO:0035166, GO:0035162	hemopoiesis, hematopoietic or lymphoid organ development, immune system development, negative regulation of hemopoiesis, hemocyte migration, larval lymph gland hemopoiesis, post-embryonic hemopoiesis, embryonic hemopoiesis	0.01763193596823832595879328385
Group_16	1	GO:0007618	mating	0.02052106991451269905327523151
Group_17	1	GO:0001101	response to acid chemical	0.02088815108023389258900405555
Group_18	4	GO:0022407, GO:0030155, GO:0022409, GO:0045785	regulation of cell-cell adhesion, regulation of cell adhesion, positive regulation of cell-cell adhesion, positive regulation of cell adhesion	0.02117873420723706301438772360
Group_19	1	GO:0051272	positive regulation of cellular component movement	0.02235115652882337295502321143
Group_20	6	GO:0009101, GO:0043413, GO:0009100, GO:1901137, GO:0006487, GO:0006486	glycoprotein biosynthetic process, macromolecule glycosylation, glycoprotein metabolic process, carbohydrate derivative biosynthetic process, protein N-linked glycosylation, protein glycosylation	0.02532211635280830176787955988
Group_21	1	GO:0061028	establishment of endothelial barrier	0.02635117589863841192444050603
Group_22	1	GO:0008364	pupal chitin-based cuticle development	0.02808018728116636683310149965
Group_23	1	GO:0060278	regulation of ovulation	0.02819031962636472181360901265
Group_24	2	GO:0017145, GO:0048142	stem cell division, germarium-derived cystoblast division	0.02995021883751126611308054939
Group_25	1	GO:0006730	one-carbon metabolic process	0.03031796170085468091835544356
Group_26	1	GO:0006919	activation of cysteine-type endopeptidase activity involved in apoptotic process	0.03088872626512753859759509971
Group_27	3	GO:0014067, GO:0090090, GO:0014066	negative regulation of phosphatidylinositol 3-kinase signaling, negative regulation of canonical Wnt signaling pathway, regulation of phosphatidylinositol 3-kinase signaling	0.03562049907308446498317748486
Group_28	1	GO:0018904	ether metabolic process	0.03570261280390152926032263875
Group_29	1	GO:0006662	glycerol ether metabolic process	0.03570261280390152926032263875
Group_30	1	GO:0042558	pteridine-containing compound metabolic process	0.03610771451003529672239511381
Group_31	1	GO:0035385	Roundabout signaling pathway	0.03623264175531326285424202583
Group_32	1	GO:0031400	negative regulation of protein modification process	0.03635800123001434585383402929
Group_33	1	GO:0001505	regulation of neurotransmitter levels	0.03924641573534600100424023986
Group_34	1	GO:0090251	protein localization involved in establishment of planar polarity	0.03948207780378826817354384054
Group_35	1	GO:1902414	protein localization to cell junction	0.03948207780378826817354384054
Group_36	1	GO:0071896	protein localization to adherens junction	0.03948207780378826817354384054
Group_37	1	GO:0045176	apical protein localization	0.04020684539919128196803289067
Group_38	1	GO:1903040	exon-exon junction complex assembly	0.04044827453799995835257980454
Group_39	1	GO:0007349	cellularization	0.04079434834160958169537851923
Group_40	1	GO:0045199	maintenance of epithelial cell apical/basal polarity	0.04659078201101276705549559397
Group_41	1	GO:0032486	Rap protein signal transduction	0.04758827909888168720199997591
Group_42	1	GO:0035214	eye-antennal disc development	0.04839494493016626292497035879
Group_43	1	GO:0070085	glycosylation	0.04845069375499794576715803067
