# Supplementary material for: Repeated Evolution of Asexuality Involves Convergent Gene Expression Changes
Source: Mol Biol Evol. 2018 Nov 16;36(2):350–64. doi: 10.1093/molbev/msy217 (PMC6404633; doi:10.1093/molbev/msy217)
Supplement: Supplementary Data [file msy217_supp.zip › Supp_Table_8.txt]

# Supplemental Table 8
### ReviGO output for reproductive-tract samples
# Group_N = functional GO term group	
# N_GOs	= Number of GO terms in group
# GO_Terms = GO terms IDs	
# GO_Desc = GO terms descriptions
# pval = enrichment p-value
Group_N	N_GOs	GO_Terms	GO_Desc	pval
Group_1	3	GO:0002181, GO:0006413, GO:0006414	cytoplasmic translation, translational initiation, translational elongation	0.00004900044227932357944298111602
Group_2	1	GO:0035209	pupal development	0.0001800113960418010858503722306
Group_3	3	GO:0000212, GO:0007135, GO:0051298	meiotic spindle organization, meiosis II, centrosome duplication	0.0003100273441998191004701179048
Group_4	6	GO:0006919, GO:2001267, GO:2001269, GO:0043281, GO:0043280, GO:0006915	activation of cysteine-type endopeptidase activity involved in apoptotic process, regulation of cysteine-type endopeptidase activity involved in apoptotic signaling pathway, positive regulation of cysteine-type endopeptidase activity involved in apoptotic signaling pathway, regulation of cysteine-type endopeptidase activity involved in apoptotic process, positive regulation of cysteine-type endopeptidase activity involved in apoptotic process, apoptotic process	0.0004499870338721505674721917169
Group_5	5	GO:0006694, GO:0019216, GO:0042759, GO:0042761, GO:0019368	steroid biosynthetic process, regulation of lipid metabolic process, long-chain fatty acid biosynthetic process, very long-chain fatty acid biosynthetic process, fatty acid elongation; unsaturated fatty acid	0.0007399459543127240414214700672
Group_6	3	GO:0022008, GO:0048666, GO:0048699	neurogenesis, neuron development, generation of neurons	0.001429881344481373710169471495
Group_7	11	GO:0045454, GO:0055082, GO:0055080, GO:0055076, GO:0006873, GO:0048878, GO:0050801, GO:0042632, GO:0046916, GO:0030003, GO:0098771	cell redox homeostasis, cellular chemical homeostasis, cation homeostasis, transition metal ion homeostasis, cellular ion homeostasis, chemical homeostasis, ion homeostasis, cholesterol homeostasis, cellular transition metal ion homeostasis, cellular cation homeostasis, inorganic ion homeostasis	0.001699808513203496643512814191
Group_8	3	GO:0000915, GO:0007110, GO:0007111	actomyosin contractile ring assembly, meiosis I cytokinesis, meiosis II cytokinesis	0.002730234812940070838133603502
Group_9	14	GO:0051640, GO:0070142, GO:1902582, GO:0036465, GO:1902580, GO:0016185, GO:0097479, GO:0048488, GO:0097480, GO:0048489, GO:0051656, GO:0099504, GO:0051650, GO:0051648	organelle localization, synaptic vesicle budding, single-organism intracellular transport, synaptic vesicle recycling, single-organism cellular localization, synaptic vesicle budding from presynaptic endocytic zone membrane, synaptic vesicle localization, synaptic vesicle endocytosis, establishment of synaptic vesicle localization, synaptic vesicle transport, establishment of organelle localization, synaptic vesicle cycle, establishment of vesicle localization, vesicle localization	0.002749792986895066742558602669
Group_10	1	GO:0072348	sulfur compound transport	0.003860112837453199672796719324
Group_11	15	GO:0007291, GO:0044703, GO:0044702, GO:0032504, GO:0008052, GO:0010160, GO:0048859, GO:0048609, GO:0016360, GO:0019953, GO:0048645, GO:0007276, GO:0022414, GO:0048137, GO:0060582	sperm individualization, multi-organism reproductive process, single organism reproductive process, multicellular organism reproduction, sensory organ boundary specification, formation of animal organ boundary, formation of anatomical boundary, multicellular organismal reproductive process, sensory organ precursor cell fate determination, sexual reproduction, animal organ formation, gamete generation, reproductive process, spermatocyte division, cell fate determination involved in pattern specification	0.004169653822449890697712211348
Group_12	1	GO:0006997	nucleus organization	0.005000345349769784988198131227
Group_13	1	GO:0042744	hydrogen peroxide catabolic process	0.005170112579686550031013927109
Group_14	1	GO:0031987	locomotion involved in locomotory behavior	0.005329666080102769166786349245
Group_15	1	GO:0010038	response to metal ion	0.005490349610252035911484336255
Group_16	2	GO:0007584, GO:0051780	response to nutrient, behavioral response to nutrient	0.005739842822249422991076558350
Group_17	1	GO:0042811	pheromone biosynthetic process	0.007059923578936671980682254903
Group_18	1	GO:0007040	lysosome organization	0.007239357102423039925417154995
Group_19	2	GO:0045746, GO:0090101	negative regulation of Notch signaling pathway, negative regulation of transmembrane receptor protein serine/threonine kinase signaling pathway	0.007259387846070240129314303823
Group_20	7	GO:0006397, GO:0043484, GO:0008380, GO:0000377, GO:0000375, GO:0000398, GO:0050684	mRNA processing, regulation of RNA splicing, RNA splicing, RNA splicing; via transesterification reactions with bulged adenosine as nucleophile, RNA splicing; via transesterification reactions, mRNA splicing; via spliceosome, regulation of mRNA processing	0.008609937521846006490412447356
Group_21	1	GO:0000041	transition metal ion transport	0.008679605772923775993660917795
Group_22	1	GO:0007295	growth of a germarium-derived egg chamber	0.01105095982331538626585390810
Group_23	1	GO:0007267	cell-cell signaling	0.01130056089748535961738191183
Group_24	1	GO:0050794	regulation of cellular process	0.01198947040479420395786049052
Group_25	1	GO:0070417	cellular response to cold	0.01245087863916053902347740876
Group_26	3	GO:0080090, GO:0031323, GO:0060255	regulation of primary metabolic process, regulation of cellular metabolic process, regulation of macromolecule metabolic process	0.01267068224998548413865344630
Group_27	4	GO:0045833, GO:0050995, GO:0050994, GO:0045834	negative regulation of lipid metabolic process, negative regulation of lipid catabolic process, regulation of lipid catabolic process, positive regulation of lipid metabolic process	0.01658059075108917496385840201
Group_28	2	GO:0060581, GO:0001708	cell fate commitment involved in pattern specification, cell fate specification	0.01807174126010927072936773367
Group_29	1	GO:0045165	cell fate commitment	0.01825156040091367462382169715
Group_30	1	GO:0019222	regulation of metabolic process	0.02306747188720069148960956391
Group_31	7	GO:0051130, GO:0048522, GO:0032880, GO:0006898, GO:0045807, GO:0050766, GO:0099003	positive regulation of cellular component organization, positive regulation of cellular process, regulation of protein localization, receptor-mediated endocytosis, positive regulation of endocytosis, positive regulation of phagocytosis, vesicle-mediated transport in synapse	0.02335070514863077054027467853
Group_32	1	GO:0006006	glucose metabolic process	0.02339914561055099495434489714
Group_33	1	GO:0016050	vesicle organization	0.02340992379690396507729229125
Group_34	6	GO:0007268, GO:0098916, GO:0030177, GO:0090263, GO:0099537, GO:0099536	chemical synaptic transmission, anterograde trans-synaptic signaling, positive regulation of Wnt signaling pathway, positive regulation of canonical Wnt signaling pathway, trans-synaptic signaling, synaptic signaling	0.02517097277959782624588738753
Group_35	1	GO:0045880	positive regulation of smoothened signaling pathway	0.02549764087799282408414447898
Group_36	1	GO:0030431	sleep	0.02749159896551038911629507114
Group_37	1	GO:0016197	endosomal transport	0.02900681198693153682283246370
Group_38	1	GO:0006895	Golgi to endosome transport	0.03064079293806048480283049473
Group_39	1	GO:0042592	homeostatic process	0.03187131627022800507810283858
Group_40	1	GO:0007588	excretion	0.03255367324716363861733724094
Group_41	4	GO:0006642, GO:0046464, GO:0046461, GO:0019433	triglyceride mobilization, acylglycerol catabolic process, neutral lipid catabolic process, triglyceride catabolic process	0.03287002239687752410352917766
Group_42	1	GO:0031936	negative regulation of chromatin silencing	0.03303695410368147905898593438
Group_43	1	GO:0050878	regulation of body fluid levels	0.03465772089935486087414805439
Group_44	1	GO:0050817	coagulation	0.03465772089935486087414805439
Group_45	2	GO:0042381, GO:0007599	hemolymph coagulation, hemostasis	0.03465772089935486087414805439
Group_46	1	GO:0045498	sex comb development	0.03681289736425314366291681524
Group_47	1	GO:0009306	protein secretion	0.03837072454922787686270648509
Group_48	1	GO:0008037	cell recognition	0.04084134161710768919536684128
Group_49	3	GO:0008038, GO:0016198, GO:0016199	neuron recognition, axon choice point recognition, axon midline choice point recognition	0.04084134161710768919536684128
Group_50	1	GO:0065007	biological regulation	0.04269725940480336171575403159
Group_51	1	GO:0006541	glutamine metabolic process	0.04275628861515862084207522888
Group_52	1	GO:0097164	ammonium ion metabolic process	0.04393392456444763927534493460
Group_53	1	GO:0060326	cell chemotaxis	0.04477133041763625257522994517
Group_54	1	GO:0051036	regulation of endosome size	0.04965923214503360804552293756
